# Supplementary material for: Cross-species single-cell transcriptomic analysis reveals divergence of cell composition and functions in mammalian ileum epithelium
Source: Cell Regen. 2022 May 5;11:19. doi: 10.1186/s13619-022-00118-7 (PMC9072607; doi:10.1186/s13619-022-00118-7)
Supplement: Supplementary file 1 — Additional file 1: Table S1. Shows an overview of the scRNA-seq database and cell type distribution from each species. [file 13619_2022_118_MOESM1_ESM.xlsx]

## Sheet: scRNA-seq database
Species	Cell number after quality filter	Average Genes per cell	Average UMI counts per cell	Reads Mapped Confidently to Genome	Reads Mappped confidently to transcriptome
Human	4272	2313	10735	0.923	0.662
Macaque	886	1547	4467	0.771	0.473
Bama pig	730	2597	13444	0.814	0.5
Rat	3040	3110	22511	0.878	0.635
Mouse	1060	3796	24591	0.862	0.63

## Sheet: cell type distribution
Cell types	Human	Macaque	Mouse	Rat	Pig
Enterocyte	3002	296	522	2408	271
TA cell	754	201	151	248	115
Goblet progenitor	92	28	46	23	16
Goblet cell	122	275	249	267	220
Stem cell	204	28	41	15	37
CA7+ cell	38	24	1	2	26
Paneth cell	28	0	23	0	0
EEC	32	16	20	56	34
Tuft cell	0	18	7	21	11
