# Supplementary material for: Cross-species single-cell transcriptomic analysis reveals divergence of cell composition and functions in mammalian ileum epithelium
Source: Cell Regen. 2022 May 5;11:19. doi: 10.1186/s13619-022-00118-7 (PMC9072607; doi:10.1186/s13619-022-00118-7)
Supplement: Supplementary file 2 — Additional file 2: Table S2. Shows genes in in different cell types of macaque, pig, rat and mouse ileum in Fig. S1. [file 13619_2022_118_MOESM2_ESM.xlsx]

## Sheet: human ileum- Fig S1A
	p_val	avg_log2FC	pct.1	pct.2	p_val_adj	cluster	gene
APOC3	1.04598e-299	3.84542	0.98	0.955	2.09196e-296	Enterocyte	APOC3
APOA1	0	3.56143	0.974	0.94	0	Enterocyte	APOA1
APOA4	4.31181e-220	3.40341	0.895	0.822	8.62362e-217	Enterocyte	APOA4
RBP2	0	2.97164	0.998	0.958	0	Enterocyte	RBP2
IL32	0	2.97032	1	0.947	0	Enterocyte	IL32
SERPINA1	0	2.94728	0.994	0.898	0	Enterocyte	SERPINA1
SEPP1	0	2.80184	0.997	0.844	0	Enterocyte	SEPP1
CRIP1	0	2.73324	0.994	0.771	0	Enterocyte	CRIP1
FABP2	0	2.5526	0.999	0.984	0	Enterocyte	FABP2
GUCA2A	0	2.35449	0.999	0.928	0	Enterocyte	GUCA2A
BIRC3	0	2.26329	0.951	0.649	0	Enterocyte	BIRC3
APOB	0	2.19777	0.918	0.489	0	Enterocyte	APOB
NFKBIA	0	2.11902	0.991	0.885	0	Enterocyte	NFKBIA
FAM151A	0	2.09352	0.956	0.597	0	Enterocyte	FAM151A
PCK1	0	2.09013	0.974	0.82	0	Enterocyte	PCK1
REG1B	0	2.05979	0.974	0.863	0	Enterocyte	REG1B
TM4SF20	0	1.99889	0.963	0.625	0	Enterocyte	TM4SF20
CYP3A4	0	1.99294	0.893	0.521	0	Enterocyte	CYP3A4
SLC7A9	0	1.93991	0.944	0.543	0	Enterocyte	SLC7A9
HLA-DRB5	0	1.85347	0.92	0.697	0	Enterocyte	HLA-DRB5
PEPD	0	1.75127	0.962	0.758	0	Enterocyte	PEPD
SLC6A19	0	1.74524	0.902	0.506	0	Enterocyte	SLC6A19
SLC5A1	0	1.73042	0.961	0.707	0	Enterocyte	SLC5A1
CCL20	2.96809e-138	1.71094	0.749	0.546	5.93617e-135	Enterocyte	CCL20
MGAM	0	1.68176	0.879	0.428	0	Enterocyte	MGAM
C11orf86	0	1.62842	0.876	0.444	0	Enterocyte	C11orf86
GSTA1	0	1.60727	0.981	0.955	0	Enterocyte	GSTA1
CDHR2	0	1.55236	0.861	0.509	0	Enterocyte	CDHR2
CYBRD1	0	1.52599	0.938	0.679	0	Enterocyte	CYBRD1
SGK1	0	1.51946	0.944	0.686	0	Enterocyte	SGK1
TCN2	0	1.49255	0.883	0.552	0	Enterocyte	TCN2
CDKN2B-AS1	7.94914e-285	1.47046	0.831	0.456	1.58983e-281	Enterocyte	CDKN2B-AS1
DHRS7	1.5073e-303	1.44888	0.899	0.684	3.01459e-300	Enterocyte	DHRS7
TMIGD1	0	1.43118	0.849	0.389	0	Enterocyte	TMIGD1
LCN2	1.0142e-127	1.41502	0.88	0.848	2.0284e-124	Enterocyte	LCN2
MEP1A	1.19456e-301	1.41196	0.932	0.756	2.38912e-298	Enterocyte	MEP1A
SI	5.20622e-224	1.38869	0.935	0.875	1.04124e-220	Enterocyte	SI
PMP22	4.99025e-297	1.36322	0.881	0.592	9.98051e-294	Enterocyte	PMP22
KRT20	0	1.34694	0.983	0.882	0	Enterocyte	KRT20
SLC15A1	9.22359e-302	1.29689	0.809	0.384	1.84472e-298	Enterocyte	SLC15A1
CPO	5.12052e-303	1.29687	0.799	0.378	1.0241e-299	Enterocyte	CPO
MTTP	3.09993e-239	1.22847	0.861	0.597	6.19986e-236	Enterocyte	MTTP
CREB3L3	2.0724e-242	1.20916	0.791	0.452	4.1448e-239	Enterocyte	CREB3L3
TRIM31	5.35644e-226	1.12652	0.751	0.383	1.07129e-222	Enterocyte	TRIM31
RP11-467L13.7	7.24114e-126	1.0808	0.673	0.432	1.44823e-122	Enterocyte	RP11-467L13.7
SLC10A2	3.89894e-192	1.06095	0.774	0.491	7.79788e-189	Enterocyte	SLC10A2
MS4A10	1.18272e-224	1.0275	0.733	0.376	2.36544e-221	Enterocyte	MS4A10
LEAP2	3.71556e-146	0.985837	0.683	0.408	7.43112e-143	Enterocyte	LEAP2
SLC7A7	2.15347e-180	0.98264	0.707	0.387	4.30695e-177	Enterocyte	SLC7A7
AADAC	3.52811e-177	0.974508	0.813	0.596	7.05622e-174	Enterocyte	AADAC
MEP1B	5.29083e-193	0.962417	0.7	0.37	1.05817e-189	Enterocyte	MEP1B
GSTA2	6.6002e-102	0.933191	0.755	0.595	1.32004e-98	Enterocyte	GSTA2
ACE2	4.76803e-170	0.926178	0.72	0.417	9.53606e-167	Enterocyte	ACE2
SLC26A3	4.55167e-191	0.912929	0.705	0.365	9.10333e-188	Enterocyte	SLC26A3
CFB	3.14408e-121	0.893581	0.717	0.519	6.28817e-118	Enterocyte	CFB
CYP2D6	1.48288e-93	0.870168	0.613	0.401	2.96576e-90	Enterocyte	CYP2D6
SLC2A5	9.61518e-140	0.866049	0.721	0.494	1.92304e-136	Enterocyte	SLC2A5
SLC6A8	5.02063e-122	0.860809	0.678	0.43	1.00413e-118	Enterocyte	SLC6A8
MAF	6.84284e-133	0.859198	0.73	0.486	1.36857e-129	Enterocyte	MAF
FAM46A	1.00964e-116	0.855941	0.698	0.482	2.01927e-113	Enterocyte	FAM46A
CXCL3	2.18974e-73	0.84644	0.654	0.483	4.37948e-70	Enterocyte	CXCL3
AKR1B10	1.35295e-148	0.841352	0.824	0.637	2.70589e-145	Enterocyte	AKR1B10
HLA-DPA1	2.31707e-70	0.816568	0.583	0.409	4.63414e-67	Enterocyte	HLA-DPA1
RP11-727F15.9	7.63911e-107	0.805578	0.62	0.378	1.52782e-103	Enterocyte	RP11-727F15.9
RND3	4.55249e-67	0.773432	0.688	0.571	9.10499e-64	Enterocyte	RND3
HLA-DPB1	2.09593e-77	0.755793	0.603	0.409	4.19186e-74	Enterocyte	HLA-DPB1
ANGPTL4	4.38789e-79	0.735584	0.582	0.379	8.77579e-76	Enterocyte	ANGPTL4
SLC43A2	5.98465e-118	0.730529	0.607	0.33	1.19693e-114	Enterocyte	SLC43A2
SUSD2	1.02761e-144	0.727211	0.616	0.291	2.05522e-141	Enterocyte	SUSD2
ALDOC	1.31688e-107	0.705896	0.611	0.364	2.63376e-104	Enterocyte	ALDOC
PHLDA2	6.71672e-61	0.693295	0.728	0.634	1.34334e-57	Enterocyte	PHLDA2
MFSD2A	7.48655e-98	0.627261	0.6	0.353	1.49731e-94	Enterocyte	MFSD2A
CUBN	7.71571e-91	0.616217	0.542	0.3	1.54314e-87	Enterocyte	CUBN
GGT1	3.44243e-78	0.61506	0.555	0.335	6.88487e-75	Enterocyte	GGT1
G6PC	2.2514e-73	0.596939	0.553	0.356	4.50279e-70	Enterocyte	G6PC
SLC23A1	3.65046e-81	0.589563	0.576	0.366	7.30093e-78	Enterocyte	SLC23A1
ISG20	2.23192e-60	0.584567	0.565	0.385	4.46384e-57	Enterocyte	ISG20
MAFB	7.19416e-33	0.584044	0.501	0.365	1.43883e-29	Enterocyte	MAFB
SULT2A1	5.31035e-95	0.583038	0.544	0.241	1.06207e-91	Enterocyte	SULT2A1
HIST1H1C	1.07083e-57	0.579913	0.622	0.467	2.14166e-54	Enterocyte	HIST1H1C
C8G	5.55549e-83	0.553919	0.505	0.253	1.1111e-79	Enterocyte	C8G
CDA	3.33706e-66	0.541942	0.508	0.316	6.67413e-63	Enterocyte	CDA
PDK4	7.53761e-71	0.53373	0.741	0.62	1.50752e-67	Enterocyte	PDK4
MYL9	6.44102e-71	0.530048	0.522	0.291	1.2882e-67	Enterocyte	MYL9
RARRES1	1.63146e-07	0.529501	0.603	0.638	0.000326293	Enterocyte	RARRES1
UBD	2.71968e-30	0.514599	0.567	0.479	5.43936e-27	Enterocyte	UBD
ARL14	9.56234e-49	0.499861	0.553	0.401	1.91247e-45	Enterocyte	ARL14
IRF1	1.26331e-28	0.498541	0.697	0.647	2.52663e-25	Enterocyte	IRF1
GDPD2	1.31709e-53	0.482669	0.517	0.357	2.63418e-50	Enterocyte	GDPD2
RP11-160E2.6	3.94534e-20	0.476362	0.537	0.455	7.89069e-17	Enterocyte	RP11-160E2.6
CXCL2	8.3941e-24	0.473332	0.537	0.446	1.67882e-20	Enterocyte	CXCL2
TUBB4B	2.17345e-87	0.470872	0.929	0.902	4.34689e-84	Enterocyte	TUBB4B
DEFB1	7.9421e-31	0.466658	0.502	0.377	1.58842e-27	Enterocyte	DEFB1
KRT14	2.0789e-41	0.441351	0.481	0.289	4.15779e-38	Enterocyte	KRT14
GADD45B	9.59875e-31	0.430257	0.708	0.649	1.91975e-27	Enterocyte	GADD45B
HRASLS2	4.35388e-52	0.410897	0.493	0.325	8.70776e-49	Enterocyte	HRASLS2
HIST1H2BG	4.02632e-22	0.397687	0.471	0.359	8.05264e-19	Enterocyte	HIST1H2BG
MT1X	2.6751e-34	0.396304	0.991	0.987	5.35019e-31	Enterocyte	MT1X
HSD3B2	8.07373e-06	0.393174	0.386	0.303	0.0161475	Enterocyte	HSD3B2
RPPH1	5.59613e-10	0.390928	0.434	0.378	1.11923e-06	Enterocyte	RPPH1
SLC34A3	8.33354e-53	0.37934	0.474	0.279	1.66671e-49	Enterocyte	SLC34A3
BNIP3	3.72407e-27	0.371997	0.481	0.363	7.44814e-24	Enterocyte	BNIP3
IL2RG	3.74618e-17	0.35943	0.432	0.339	7.49236e-14	Enterocyte	IL2RG
ARHGDIG	5.52678e-33	0.356225	0.543	0.413	1.10536e-29	Enterocyte	ARHGDIG
TNFAIP3	1.68769e-27	0.352464	0.486	0.376	3.37539e-24	Enterocyte	TNFAIP3
MT1M	2.55009e-25	0.346207	0.971	0.964	5.10018e-22	Enterocyte	MT1M
ENPP7	8.31227e-58	0.324623	0.443	0.207	1.66245e-54	Enterocyte	ENPP7
FXYD3	2.72166e-15	0.324303	0.839	0.905	5.44331e-12	Enterocyte	FXYD3
REG3G	1.64581e-10	0.324261	0.444	0.374	3.29162e-07	Enterocyte	REG3G
KCNH6	4.22842e-23	0.313106	0.406	0.218	8.45684e-20	Enterocyte	KCNH6
SLC28A2	5.36801e-14	0.300782	0.409	0.31	1.0736e-10	Enterocyte	SLC28A2
GPAT3	3.64702e-16	0.298753	0.474	0.391	7.29403e-13	Enterocyte	GPAT3
RP11-395A13.2	2.26081e-09	0.298045	0.475	0.427	4.52161e-06	Enterocyte	RP11-395A13.2
HSD3B1	6.24563e-11	0.294795	0.42	0.318	1.24913e-07	Enterocyte	HSD3B1
RP13-516M14.4	4.82347e-08	0.274829	0.429	0.382	9.64694e-05	Enterocyte	RP13-516M14.4
CXCL1	4.27346e-54	0.272834	0.429	0.223	8.54692e-51	Enterocyte	CXCL1
PNCK	3.44291e-36	0.265407	0.413	0.183	6.88583e-33	Enterocyte	PNCK
AKR1C3	9.57295e-33	0.261372	0.912	0.881	1.91459e-29	Enterocyte	AKR1C3
HIST1H2BN	3.63415e-19	0.258102	0.435	0.35	7.26829e-16	Enterocyte	HIST1H2BN
MDK	5.05905e-14	0.250235	0.924	0.95	1.01181e-10	Enterocyte	MDK
BMP2	1.80029e-16	0.24066	0.438	0.336	3.60058e-13	Enterocyte	BMP2
CTD-3252C9.4	6.27832e-05	0.236289	0.473	0.45	0.125566	Enterocyte	CTD-3252C9.4
RP5-821D11.7	1.73783e-24	0.223576	0.418	0.305	3.47565e-21	Enterocyte	RP5-821D11.7
ENPP3	3.06623e-22	0.214178	0.354	0.09	6.13246e-19	Enterocyte	ENPP3
RP1-34B20.21	5.23198e-06	0.193335	0.399	0.339	0.010464	Enterocyte	RP1-34B20.21
NAT8	0.00639034	0.190592	0.336	0.251	1	Enterocyte	NAT8
VNN1	4.78052e-13	0.185858	0.42	0.323	9.56103e-10	Enterocyte	VNN1
ID1	6.24116e-12	0.18359	0.859	0.866	1.24823e-08	Enterocyte	ID1
DAB2	7.74986e-22	0.183521	0.402	0.172	1.54997e-18	Enterocyte	DAB2
CTA-243E7.1	1.90892e-14	0.172604	0.409	0.321	3.81785e-11	Enterocyte	CTA-243E7.1
ABCG5	5.83816e-12	0.172548	0.415	0.342	1.16763e-08	Enterocyte	ABCG5
RP11-182L21.6	0.00877004	0.160641	0.382	0.366	1	Enterocyte	RP11-182L21.6
UPK3A	2.37189e-27	0.142528	0.372	0.166	4.74377e-24	Enterocyte	UPK3A
ST6GALNAC4	1.19983e-14	0.117935	0.328	0.094	2.39967e-11	Enterocyte	ST6GALNAC4
DUSP1	6.14882e-13	0.110947	0.865	0.879	1.22976e-09	Enterocyte	DUSP1
AGT	1.54037e-21	0.109007	0.36	0.181	3.08073e-18	Enterocyte	AGT
PTCH2	7.84541e-05	0.09768	0.372	0.316	0.156908	Enterocyte	PTCH2
RP11-318A15.2	0.00122356	0.0873285	0.312	0.223	1	Enterocyte	RP11-318A15.2
NOS2	1.81037e-08	0.0852464	0.339	0.397	3.62073e-05	Enterocyte	NOS2
NCKAP5	8.48938e-14	0.0836386	0.351	0.167	1.69788e-10	Enterocyte	NCKAP5
PI3	4.46678e-07	0.0775325	0.433	0.366	0.000893355	Enterocyte	PI3
LAMC2	4.47725e-06	0.0651172	0.296	0.342	0.0089545	Enterocyte	LAMC2
MVK	8.47544e-05	0.0632846	0.325	0.38	0.169509	Enterocyte	MVK
CH17-373J23.1	6.25629e-06	0.0563238	0.337	0.392	0.0125126	Enterocyte	CH17-373J23.1
LMOD3	7.64412e-10	0.056261	0.316	0.235	1.52882e-06	Enterocyte	LMOD3
ASPDH	4.68273e-06	0.0558248	0.222	0.094	0.00936545	Enterocyte	ASPDH
MAGIX	4.04108e-06	0.0547225	0.359	0.307	0.00808216	Enterocyte	MAGIX
RP11-116D2.1	4.46768e-45	0.0528195	0.297	0.012	8.93537e-42	Enterocyte	RP11-116D2.1
SAA1	0.000341447	0.0513537	0.133	0.084	0.682895	Enterocyte	SAA1
MT1B	6.03247e-28	0.0458792	0.231	0.002	1.20649e-24	Enterocyte	MT1B
VIM	3.08487e-14	0.0446431	0.244	0.064	6.16974e-11	Enterocyte	VIM
LYPD6B	0.00297579	0.0442661	0.268	0.175	1	Enterocyte	LYPD6B
CDC20B	3.98054e-12	0.0442116	0.252	0.092	7.96108e-09	Enterocyte	CDC20B
PHEX	1.21983e-09	0.0422366	0.306	0.198	2.43966e-06	Enterocyte	PHEX
PTPRR	1.41504e-19	0.0415296	0.282	0.145	2.83008e-16	Enterocyte	PTPRR
SOCS1	1.14448e-05	0.0400286	0.346	0.258	0.0228895	Enterocyte	SOCS1
CD55	3.40637e-11	0.039227	0.465	0.589	6.81273e-08	Enterocyte	CD55
HIST1H2BH	0.000296908	0.0372308	0.368	0.314	0.593816	Enterocyte	HIST1H2BH
RUNDC3B	0.00899364	0.0369838	0.284	0.292	1	Enterocyte	RUNDC3B
APOBEC3A	2.33334e-07	0.0368813	0.236	0.027	0.000466668	Enterocyte	APOBEC3A
FGF19	3.96345e-18	0.0353833	0.214	0.084	7.9269e-15	Enterocyte	FGF19
THUMPD3-AS1	9.86062e-07	0.0353558	0.581	0.69	0.00197212	Enterocyte	THUMPD3-AS1
ANXA8L1	2.04569e-36	0.0339295	0.295	0.007	4.09139e-33	Enterocyte	ANXA8L1
CLCA4	3.38191e-28	0.0330316	0.24	0.049	6.76383e-25	Enterocyte	CLCA4
RP11-629B11.5	4.02196e-12	0.0279586	0.294	0.191	8.04393e-09	Enterocyte	RP11-629B11.5
LDLR	5.35018e-05	0.0275942	0.423	0.491	0.107004	Enterocyte	LDLR
C3	7.75948e-05	0.0252794	0.171	0.216	0.15519	Enterocyte	C3
RRAD	1.70293e-06	0.0233942	0.296	0.235	0.00340587	Enterocyte	RRAD
HLA-DQA1	0.00226294	0.0219368	0.199	0.139	1	Enterocyte	HLA-DQA1
RP11-337C18.8	0.000189845	0.0189832	0.29	0.203	0.379691	Enterocyte	RP11-337C18.8
HMGN4	6.33215e-07	0.0186475	0.254	0.142	0.00126643	Enterocyte	HMGN4
HIF1A-AS2	2.075e-22	0.0178438	0.169	0.003	4.15e-19	Enterocyte	HIF1A-AS2
ANKRD37	0.00107195	0.0170707	0.43	0.484	1	Enterocyte	ANKRD37
RP11-573D15.9	1.68108e-08	0.0163456	0.21	0.065	3.36216e-05	Enterocyte	RP11-573D15.9
RP11-703H8.7	3.35195e-07	0.0148371	0.06	0.025	0.000670391	Enterocyte	RP11-703H8.7
CXCL8	9.07794e-11	0.0147999	0.104	0.005	1.81559e-07	Enterocyte	CXCL8
GSN-AS1	9.58759e-12	0.012171	0.149	0.051	1.91752e-08	Enterocyte	GSN-AS1
F11	2.20565e-07	0.0115982	0.099	0.007	0.00044113	Enterocyte	F11
FOSL1	6.09889e-05	0.0108443	0.172	0.015	0.121978	Enterocyte	FOSL1
AC008063.2	2.66245e-09	0.0102978	0.134	0.003	5.32491e-06	Enterocyte	AC008063.2
LINC01301	5.08123e-06	0.0101477	0.125	0.071	0.0101625	Enterocyte	LINC01301
LSMEM2	2.10561e-07	0.0100701	0.038	0.013	0.000421122	Enterocyte	LSMEM2
CPNE5	0.000443425	0.00981846	0.194	0.062	0.886849	Enterocyte	CPNE5
CXCL11	5.94442e-07	0.00953045	0.106	0.036	0.00118888	Enterocyte	CXCL11
LINC00856	0.00048765	0.00907343	0.142	0.02	0.9753	Enterocyte	LINC00856
HM13-AS1	6.83177e-13	0.00802627	0.152	0.032	1.36635e-09	Enterocyte	HM13-AS1
HOXB7	1.26805e-08	0.00792857	0.318	0.391	2.5361e-05	Enterocyte	HOXB7
SLC46A1	3.76879e-07	0.00742854	0.063	0.02	0.000753758	Enterocyte	SLC46A1
DIRAS2	0.00641285	0.00735495	0.049	0.011	1	Enterocyte	DIRAS2
RP1-287H17.1	0.00112186	0.00731626	0.058	0.001	1	Enterocyte	RP1-287H17.1
ZNF225	0.000715775	0.00727614	0.076	0.047	1	Enterocyte	ZNF225
AP000704.5	0.000374215	0.00727134	0.123	0.078	0.74843	Enterocyte	AP000704.5
RP11-182J1.3	1.72262e-08	0.00710765	0.108	0.034	3.44524e-05	Enterocyte	RP11-182J1.3
CYP3A7	1.29559e-06	0.00706938	0.118	0.003	0.00259118	Enterocyte	CYP3A7
RP11-503C24.4	1.80793e-11	0.00612664	0.102	0.006	3.61586e-08	Enterocyte	RP11-503C24.4
KIAA0825	0.000236416	0.00605644	0.095	0.001	0.472832	Enterocyte	KIAA0825
CYP4A22	8.14609e-07	0.00559414	0.018	0.001	0.00162922	Enterocyte	CYP4A22
LINC01506	2.39467e-07	0.00537684	0.106	0.046	0.000478933	Enterocyte	LINC01506
HSPB9	1.02411e-14	0.00480417	0.06	0.028	2.04822e-11	Enterocyte	HSPB9
AC005037.3	0.00364702	0.00467122	0.051	0.025	1	Enterocyte	AC005037.3
SH2D1B	5.24827e-09	0.00452835	0.127	0.055	1.04965e-05	Enterocyte	SH2D1B
ICAM1	1.42478e-06	0.0040678	0.07	0.011	0.00284956	Enterocyte	ICAM1
RP11-506M13.3	2.13305e-06	0.00379012	0.073	0.024	0.00426611	Enterocyte	RP11-506M13.3
RP11-264B17.4	0.000148394	0.00316298	0.035	0.049	0.296787	Enterocyte	RP11-264B17.4
SYCP3	1.28047e-08	0.00279377	0.026	0.09	2.56094e-05	Enterocyte	SYCP3
TSACC	6.92104e-06	0.00267488	0.095	0.11	0.0138421	Enterocyte	TSACC
AVP	0.000134314	0.00252502	0.03	0.005	0.268629	Enterocyte	AVP
CTB-175E5.7	1.40245e-29	0.00236287	0.001	0.084	2.80489e-26	Enterocyte	CTB-175E5.7
C15orf62	6.26836e-06	0.0022591	0.021	0.068	0.0125367	Enterocyte	C15orf62
RP11-504A18.1	1.26342e-07	0.00157049	0.099	0.021	0.000252684	Enterocyte	RP11-504A18.1
RP11-778D9.12	2.84356e-14	0.00154782	0.025	0.08	5.68712e-11	Enterocyte	RP11-778D9.12
CRIP2	0.00750214	0.00142824	0.001	0.04	1	Enterocyte	CRIP2
RASGRP2	0.00502675	0.00133427	0.059	0.067	1	Enterocyte	RASGRP2
LGALS1	4.25615e-06	0.00126274	0.073	0.101	0.00851229	Enterocyte	LGALS1
RP11-596C23.2	0.000328387	0.00124538	0.366	0.407	0.656775	Enterocyte	RP11-596C23.2
RP11-396C23.4	0.0044622	0.0011513	0.057	0.02	1	Enterocyte	RP11-396C23.4
RP11-1246C19.1	0.00107461	0.000758958	0.128	0.194	1	Enterocyte	RP11-1246C19.1
KIF9-AS1	4.03029e-06	0.000620987	0.113	0.096	0.00806058	Enterocyte	KIF9-AS1
RP1-86C11.7	1.76256e-15	0.000419329	0.011	0.105	3.52512e-12	Enterocyte	RP1-86C11.7
AP000442.1	4.00123e-06	0.000410558	0.062	0.102	0.00800245	Enterocyte	AP000442.1
FOCAD-AS1	0.000237221	0.000288265	0.027	0.032	0.474441	Enterocyte	FOCAD-AS1
OLFM4	1.21633e-90	2.7529	1	0.926	2.43267e-87	Stem cell	OLFM4
SMOC2	9.67094e-111	2.28313	0.968	0.301	1.93419e-107	Stem cell	SMOC2
SLC12A2	1.72991e-72	1.82124	0.987	0.567	3.45982e-69	Stem cell	SLC12A2
ASCL2	5.68841e-83	1.81647	0.949	0.391	1.13768e-79	Stem cell	ASCL2
RGMB	1.87814e-94	1.77445	0.987	0.402	3.75627e-91	Stem cell	RGMB
EIF3E	9.96605e-80	1.65899	1	0.717	1.99321e-76	Stem cell	EIF3E
MARCKSL1	1.0709e-76	1.57669	0.987	0.544	2.1418e-73	Stem cell	MARCKSL1
RPS6	2.46878e-79	1.57376	1	0.999	4.93756e-76	Stem cell	RPS6
NPM1	1.97644e-75	1.54722	1	0.813	3.95288e-72	Stem cell	NPM1
SOX4	5.16476e-67	1.54457	0.955	0.57	1.03295e-63	Stem cell	SOX4
RPL36A	2.98857e-82	1.50746	1	0.989	5.97714e-79	Stem cell	RPL36A
RPS4X	4.09701e-89	1.50601	1	0.995	8.19401e-86	Stem cell	RPS4X
RPS2	2.6181e-73	1.49905	1	0.999	5.2362e-70	Stem cell	RPS2
RPS12	2.69777e-85	1.49183	1	0.999	5.39553e-82	Stem cell	RPS12
RPS3	7.7344e-84	1.4693	1	1	1.54688e-80	Stem cell	RPS3
RPS3A	5.0977e-83	1.44319	1	0.998	1.01954e-79	Stem cell	RPS3A
RPL3	1.19785e-85	1.4095	1	1	2.39569e-82	Stem cell	RPL3
RPL39	1.13443e-80	1.38592	1	0.999	2.26886e-77	Stem cell	RPL39
RPS18	7.44605e-82	1.3842	1	1	1.48921e-78	Stem cell	RPS18
RPL5	7.76028e-74	1.38042	1	0.975	1.55206e-70	Stem cell	RPL5
RPL31	5.19472e-82	1.37669	1	0.997	1.03894e-78	Stem cell	RPL31
RPL7	1.54708e-66	1.35259	1	0.997	3.09416e-63	Stem cell	RPL7
RPL26	1.3216e-82	1.34386	1	1	2.64319e-79	Stem cell	RPL26
RPL12	1.8031e-82	1.33805	1	0.999	3.60621e-79	Stem cell	RPL12
RPS4Y1	8.83567e-69	1.33431	1	0.847	1.76713e-65	Stem cell	RPS4Y1
RPL10A	1.06706e-67	1.3267	1	0.982	2.13413e-64	Stem cell	RPL10A
HNRNPA1	1.13581e-63	1.32666	1	0.941	2.27161e-60	Stem cell	HNRNPA1
EEF1A1	1.75094e-91	1.32154	1	1	3.50188e-88	Stem cell	EEF1A1
RPL34	1.34865e-86	1.31292	1	1	2.69729e-83	Stem cell	RPL34
RPS8	2.03149e-67	1.29989	1	0.997	4.06298e-64	Stem cell	RPS8
ALDH1B1	5.45591e-80	1.29093	0.949	0.423	1.09118e-76	Stem cell	ALDH1B1
RPS24	7.15053e-81	1.28738	1	0.997	1.43011e-77	Stem cell	RPS24
RPL13	3.40558e-83	1.25969	1	1	6.81115e-80	Stem cell	RPL13
RPS5	3.19265e-79	1.2575	1	0.994	6.3853e-76	Stem cell	RPS5
LGR5	5.77617e-93	1.23845	0.93	0.292	1.15523e-89	Stem cell	LGR5
RPS23	1.21538e-80	1.2289	1	0.999	2.43077e-77	Stem cell	RPS23
CDCA7	2.56544e-71	1.22845	0.981	0.477	5.13088e-68	Stem cell	CDCA7
ZFAS1	5.78392e-61	1.22215	0.994	0.772	1.15678e-57	Stem cell	ZFAS1
CLU	1.38851e-66	1.18515	0.924	0.431	2.77701e-63	Stem cell	CLU
GPX2	3.18907e-53	1.18411	0.994	0.649	6.37813e-50	Stem cell	GPX2
IMPDH2	5.57776e-56	1.16626	0.949	0.521	1.11555e-52	Stem cell	IMPDH2
RPL15	5.13261e-62	1.16424	1	0.994	1.02652e-58	Stem cell	RPL15
RPL13A	8.68589e-82	1.16398	1	1	1.73718e-78	Stem cell	RPL13A
GNB2L1	9.6606e-80	1.16176	1	0.995	1.93212e-76	Stem cell	GNB2L1
RPL9	1.09254e-82	1.15965	1	0.999	2.18508e-79	Stem cell	RPL9
PABPC1	2.92826e-59	1.15105	0.994	0.909	5.85651e-56	Stem cell	PABPC1
AREG	1.4501e-53	1.14959	0.885	0.455	2.9002e-50	Stem cell	AREG
RPL32	7.15937e-66	1.14695	1	1	1.43187e-62	Stem cell	RPL32
RPS9	1.0611e-83	1.14135	1	1	2.1222e-80	Stem cell	RPS9
RPLP0	1.28743e-63	1.13138	1	0.995	2.57486e-60	Stem cell	RPLP0
RPL35A	1.61815e-80	1.13137	1	1	3.23631e-77	Stem cell	RPL35A
RPS17	1.41838e-55	1.13086	1	0.993	2.83676e-52	Stem cell	RPS17
RPS25	1.89106e-78	1.12557	1	0.998	3.78212e-75	Stem cell	RPS25
RPS15A	5.22216e-66	1.12497	1	0.999	1.04443e-62	Stem cell	RPS15A
PPP1R1B	1.43671e-53	1.11321	0.975	0.599	2.87342e-50	Stem cell	PPP1R1B
RPL30	4.41215e-76	1.11321	1	0.999	8.8243e-73	Stem cell	RPL30
RPL4	1.20312e-54	1.10865	1	0.904	2.40623e-51	Stem cell	RPL4
RPL23	3.33287e-63	1.10432	1	0.96	6.66575e-60	Stem cell	RPL23
RPSA	5.29135e-47	1.09075	1	0.962	1.05827e-43	Stem cell	RPSA
NACA	1.95283e-76	1.08913	1	0.984	3.90567e-73	Stem cell	NACA
HSP90AB1	9.15162e-57	1.08819	1	0.867	1.83032e-53	Stem cell	HSP90AB1
ETS2	6.11734e-60	1.08663	0.994	0.68	1.22347e-56	Stem cell	ETS2
CD44	4.23492e-59	1.08404	0.898	0.428	8.46983e-56	Stem cell	CD44
NBEAL1	1.31822e-58	1.07442	0.994	0.877	2.63644e-55	Stem cell	NBEAL1
RPS7	9.08735e-52	1.07284	1	0.97	1.81747e-48	Stem cell	RPS7
KLK1	7.49396e-52	1.07049	0.936	0.52	1.49879e-48	Stem cell	KLK1
RPS28	7.04453e-72	1.06913	1	1	1.40891e-68	Stem cell	RPS28
SPINK1	1.11883e-67	1.06637	1	0.994	2.23766e-64	Stem cell	SPINK1
RPL17	1.33308e-65	1.06566	1	0.969	2.66616e-62	Stem cell	RPL17
RPS27A	1.96388e-68	1.05466	1	1	3.92775e-65	Stem cell	RPS27A
CIRBP	2.13339e-56	1.04549	0.981	0.775	4.26678e-53	Stem cell	CIRBP
RPL14	8.44354e-77	1.04457	1	0.999	1.68871e-73	Stem cell	RPL14
CDK6	1.14324e-60	1.03865	0.943	0.48	2.28647e-57	Stem cell	CDK6
NAP1L1	1.24361e-52	1.03595	0.924	0.511	2.48722e-49	Stem cell	NAP1L1
EIF3L	1.59422e-56	1.03143	0.994	0.734	3.18843e-53	Stem cell	EIF3L
RPS21	1.29466e-56	1.02575	1	0.996	2.58932e-53	Stem cell	RPS21
RPL7A	1.67293e-65	1.01669	1	0.998	3.34586e-62	Stem cell	RPL7A
RPL23A	3.27652e-68	1.01286	1	0.997	6.55304e-65	Stem cell	RPL23A
MLXIP	3.04971e-46	1.01216	0.904	0.521	6.09943e-43	Stem cell	MLXIP
RPL10	3.01068e-76	1.01204	1	1	6.02136e-73	Stem cell	RPL10
EPB41L4A-AS1	7.23384e-59	1.00917	0.936	0.474	1.44677e-55	Stem cell	EPB41L4A-AS1
ZFP36L2	5.1181e-51	1.00245	1	0.859	1.02362e-47	Stem cell	ZFP36L2
RPS10	2.76073e-60	1.00171	1	0.998	5.52146e-57	Stem cell	RPS10
RPS19	3.12013e-63	1.00153	1	1	6.24025e-60	Stem cell	RPS19
RPL21	1.02812e-63	0.986532	1	1	2.05623e-60	Stem cell	RPL21
RPS20	2.26801e-54	0.979804	1	0.991	4.53602e-51	Stem cell	RPS20
RPLP1	6.82997e-50	0.963635	1	1	1.36599e-46	Stem cell	RPLP1
RPL37	2.89502e-64	0.959429	1	0.999	5.79004e-61	Stem cell	RPL37
GPR160	5.37943e-47	0.957901	0.981	0.766	1.07589e-43	Stem cell	GPR160
RPS14	1.09647e-69	0.955416	1	1	2.19294e-66	Stem cell	RPS14
RPL24	4.50815e-68	0.953565	1	0.993	9.01629e-65	Stem cell	RPL24
RPL37A	8.59499e-56	0.946803	1	1	1.719e-52	Stem cell	RPL37A
RPS13	7.73697e-55	0.940757	1	0.994	1.54739e-51	Stem cell	RPS13
KIAA1324	8.69902e-50	0.939431	0.936	0.53	1.7398e-46	Stem cell	KIAA1324
RPL11	1.31702e-77	0.935579	1	1	2.63404e-74	Stem cell	RPL11
DUT	1.58201e-48	0.931351	0.924	0.471	3.16403e-45	Stem cell	DUT
CCNI	2.03521e-54	0.924131	0.994	0.846	4.07043e-51	Stem cell	CCNI
C6orf48	7.54512e-50	0.922532	0.949	0.599	1.50902e-46	Stem cell	C6orf48
HMGA1	8.23182e-44	0.922265	0.987	0.783	1.64636e-40	Stem cell	HMGA1
TSPAN8	4.51755e-57	0.92032	1	0.995	9.0351e-54	Stem cell	TSPAN8
BTF3	6.07672e-66	0.905868	1	0.978	1.21534e-62	Stem cell	BTF3
GDF15	7.91403e-39	0.905105	0.783	0.399	1.58281e-35	Stem cell	GDF15
RPL6	1.83701e-43	0.904328	1	0.968	3.67402e-40	Stem cell	RPL6
RBMX	5.58398e-41	0.900279	0.955	0.677	1.1168e-37	Stem cell	RBMX
NGFRAP1	1.35397e-58	0.898265	0.917	0.399	2.70793e-55	Stem cell	NGFRAP1
GLUL	1.05802e-55	0.897205	0.866	0.393	2.11604e-52	Stem cell	GLUL
CNN3	9.42272e-50	0.889563	0.981	0.668	1.88454e-46	Stem cell	CNN3
ARID5B	2.16385e-58	0.880692	0.834	0.334	4.32769e-55	Stem cell	ARID5B
RPL27A	8.33921e-66	0.879884	1	1	1.66784e-62	Stem cell	RPL27A
RPL22	9.05725e-45	0.860081	1	0.983	1.81145e-41	Stem cell	RPL22
RPL36	1.27162e-59	0.859367	1	1	2.54323e-56	Stem cell	RPL36
EEF1G	2.21554e-41	0.85448	0.949	0.74	4.43108e-38	Stem cell	EEF1G
EIF3H	7.84151e-45	0.8527	0.981	0.767	1.5683e-41	Stem cell	EIF3H
RAMP1	1.60336e-48	0.850248	1	0.728	3.20672e-45	Stem cell	RAMP1
APEX1	2.52675e-43	0.849142	0.93	0.547	5.0535e-40	Stem cell	APEX1
CERS6	7.17174e-42	0.847028	0.924	0.573	1.43435e-38	Stem cell	CERS6
ZKSCAN1	1.47977e-42	0.842622	0.917	0.534	2.95954e-39	Stem cell	ZKSCAN1
NOB1	1.48745e-39	0.833378	0.828	0.464	2.9749e-36	Stem cell	NOB1
EIF3D	4.54935e-40	0.828253	0.955	0.681	9.0987e-37	Stem cell	EIF3D
RPL19	2.69883e-57	0.819505	1	1	5.39765e-54	Stem cell	RPL19
ITGA6	8.10664e-41	0.818249	0.904	0.589	1.62133e-37	Stem cell	ITGA6
ZNF703	9.33108e-41	0.818164	0.86	0.475	1.86622e-37	Stem cell	ZNF703
RSL1D1	1.32296e-46	0.815792	0.981	0.613	2.64591e-43	Stem cell	RSL1D1
AC090498.1	2.41188e-47	0.813859	1	0.932	4.82376e-44	Stem cell	AC090498.1
RPLP2	1.56995e-55	0.812347	1	1	3.1399e-52	Stem cell	RPLP2
IRF2BP2	1.93371e-41	0.808144	0.968	0.581	3.86743e-38	Stem cell	IRF2BP2
EEF1B2	1.52704e-50	0.806362	1	0.991	3.05407e-47	Stem cell	EEF1B2
SNHG7	4.51027e-41	0.805838	0.955	0.642	9.02055e-38	Stem cell	SNHG7
DSTN	1.34893e-31	0.802083	0.987	0.815	2.69786e-28	Stem cell	DSTN
REG1A	2.53259e-31	0.797133	1	1	5.06518e-28	Stem cell	REG1A
ST13	9.72148e-41	0.796352	0.987	0.819	1.9443e-37	Stem cell	ST13
SEPW1	8.63469e-41	0.788131	0.987	0.774	1.72694e-37	Stem cell	SEPW1
RPL38	1.37237e-59	0.781998	1	0.998	2.74474e-56	Stem cell	RPL38
HES1	9.8853e-17	0.77799	0.93	0.879	1.97706e-13	Stem cell	HES1
ZBTB38	3.00758e-35	0.777121	0.822	0.461	6.01515e-32	Stem cell	ZBTB38
RPL35	5.22512e-46	0.775172	1	0.998	1.04502e-42	Stem cell	RPL35
RPL18A	1.39194e-42	0.77256	1	0.999	2.78388e-39	Stem cell	RPL18A
RPS15	3.04566e-61	0.772432	1	1	6.09132e-58	Stem cell	RPS15
SNHG8	3.55852e-35	0.768271	0.975	0.751	7.11704e-32	Stem cell	SNHG8
AC013461.1	1.5689e-62	0.76618	0.847	0.322	3.13779e-59	Stem cell	AC013461.1
RPS11	5.98129e-44	0.765397	1	0.993	1.19626e-40	Stem cell	RPS11
PDZK1IP1	4.67102e-36	0.752953	0.975	0.688	9.34204e-33	Stem cell	PDZK1IP1
RPL18	6.26805e-57	0.748358	1	0.999	1.25361e-53	Stem cell	RPL18
EDN1	3.81614e-30	0.745026	0.834	0.508	7.63227e-27	Stem cell	EDN1
RSL24D1	1.29193e-41	0.743111	0.917	0.55	2.58386e-38	Stem cell	RSL24D1
ZFP36L1	4.33402e-37	0.73656	0.962	0.678	8.66804e-34	Stem cell	ZFP36L1
HMGCS2	3.34865e-47	0.734669	0.796	0.336	6.6973e-44	Stem cell	HMGCS2
RPL27	1.88335e-42	0.716743	1	0.987	3.7667e-39	Stem cell	RPL27
LAPTM4A	1.80359e-31	0.713964	0.936	0.673	3.60717e-28	Stem cell	LAPTM4A
SOX9	7.59611e-38	0.710166	0.834	0.449	1.51922e-34	Stem cell	SOX9
ZNF814	7.01865e-44	0.709588	0.783	0.377	1.40373e-40	Stem cell	ZNF814
EIF3F	7.56609e-35	0.709031	1	0.835	1.51322e-31	Stem cell	EIF3F
RNF186	7.61071e-34	0.701266	0.758	0.383	1.52214e-30	Stem cell	RNF186
EPHB2	8.99327e-38	0.700601	0.847	0.475	1.79865e-34	Stem cell	EPHB2
PIK3R1	1.28651e-37	0.700082	0.803	0.423	2.57303e-34	Stem cell	PIK3R1
APP	1.65264e-36	0.695436	0.943	0.617	3.30528e-33	Stem cell	APP
MYC	1.47723e-34	0.694274	0.771	0.383	2.95446e-31	Stem cell	MYC
CLNS1A	6.81937e-30	0.691595	0.86	0.559	1.36387e-26	Stem cell	CLNS1A
NUCKS1	1.5383e-31	0.68845	0.949	0.6	3.07659e-28	Stem cell	NUCKS1
RCN1	2.16281e-44	0.688384	0.828	0.41	4.32562e-41	Stem cell	RCN1
TGIF1	5.82821e-35	0.686164	0.796	0.405	1.16564e-31	Stem cell	TGIF1
RPS16	3.80322e-36	0.681061	1	0.994	7.60644e-33	Stem cell	RPS16
IDH2	4.22712e-27	0.678347	0.955	0.64	8.45425e-24	Stem cell	IDH2
CD9	1.57822e-27	0.678084	0.981	0.845	3.15645e-24	Stem cell	CD9
RPS29	7.29534e-35	0.673533	1	1	1.45907e-31	Stem cell	RPS29
HSPD1	2.05242e-25	0.669226	0.949	0.721	4.10484e-22	Stem cell	HSPD1
CCNG1	1.46122e-27	0.665405	0.93	0.648	2.92244e-24	Stem cell	CCNG1
BTG2	1.02903e-23	0.662849	0.936	0.698	2.05807e-20	Stem cell	BTG2
KIF5B	2.28321e-29	0.6616	0.917	0.622	4.56642e-26	Stem cell	KIF5B
COMMD6	3.4812e-34	0.658096	1	0.847	6.96241e-31	Stem cell	COMMD6
RPL8	6.495e-46	0.655199	1	1	1.299e-42	Stem cell	RPL8
INTS6	8.2603e-26	0.640587	0.815	0.519	1.65206e-22	Stem cell	INTS6
SUMO2	2.41306e-25	0.634651	0.994	0.826	4.82613e-22	Stem cell	SUMO2
RNF43	5.93877e-42	0.627583	0.873	0.441	1.18775e-38	Stem cell	RNF43
TRABD2A	5.90942e-34	0.626629	0.815	0.443	1.18188e-30	Stem cell	TRABD2A
RHOBTB3	9.37478e-36	0.626046	0.809	0.409	1.87496e-32	Stem cell	RHOBTB3
HMGN3	9.75338e-32	0.622196	0.911	0.533	1.95068e-28	Stem cell	HMGN3
GAS6	1.25449e-24	0.622185	0.917	0.613	2.50897e-21	Stem cell	GAS6
ADCK3	9.7745e-39	0.619902	0.803	0.446	1.9549e-35	Stem cell	ADCK3
FBL	2.2922e-29	0.611627	0.949	0.636	4.58441e-26	Stem cell	FBL
EAPP	4.70363e-25	0.609648	0.904	0.61	9.40726e-22	Stem cell	EAPP
HMGN1	8.8225e-25	0.608437	0.975	0.801	1.7645e-21	Stem cell	HMGN1
EIF3M	4.68687e-27	0.605228	0.885	0.577	9.37375e-24	Stem cell	EIF3M
MLEC	1.41868e-24	0.596759	0.975	0.759	2.83737e-21	Stem cell	MLEC
HNRNPA0	6.24167e-28	0.595864	0.955	0.713	1.24833e-24	Stem cell	HNRNPA0
FERMT1	1.70485e-36	0.590127	0.809	0.434	3.4097e-33	Stem cell	FERMT1
C19orf48	1.22259e-25	0.587151	0.771	0.45	2.44517e-22	Stem cell	C19orf48
WBP5	1.3e-23	0.58634	0.777	0.476	2.6e-20	Stem cell	WBP5
TRAF5	2.24641e-47	0.582883	0.72	0.242	4.49281e-44	Stem cell	TRAF5
SERINC5	7.83089e-35	0.580527	0.803	0.427	1.56618e-31	Stem cell	SERINC5
TMEM230	1.92923e-25	0.577368	0.873	0.589	3.85847e-22	Stem cell	TMEM230
MYADM	7.40375e-44	0.575369	0.771	0.349	1.48075e-40	Stem cell	MYADM
NDRG2	5.17136e-38	0.569415	0.847	0.473	1.03427e-34	Stem cell	NDRG2
EIF2A	3.04819e-30	0.56779	0.885	0.55	6.09638e-27	Stem cell	EIF2A
TM4SF1	1.46277e-116	0.567325	0.662	0.063	2.92554e-113	Stem cell	TM4SF1
PTMA	6.22235e-32	0.565775	1	0.993	1.24447e-28	Stem cell	PTMA
BBX	2.45697e-28	0.564528	0.739	0.405	4.91394e-25	Stem cell	BBX
AQP1	2.27544e-24	0.562308	0.885	0.6	4.55088e-21	Stem cell	AQP1
TMEM123	1.32811e-33	0.561995	0.866	0.496	2.65623e-30	Stem cell	TMEM123
CITED2	1.22734e-15	0.554886	0.745	0.516	2.45468e-12	Stem cell	CITED2
GBAS	2.29918e-44	0.552676	0.822	0.386	4.59836e-41	Stem cell	GBAS
TAF1D	6.24239e-22	0.552573	0.809	0.541	1.24848e-18	Stem cell	TAF1D
ANP32B	6.22738e-21	0.550929	0.943	0.724	1.24548e-17	Stem cell	ANP32B
EIF2S3	6.67935e-26	0.550393	0.847	0.513	1.33587e-22	Stem cell	EIF2S3
RAB4A	7.12426e-26	0.538722	0.828	0.53	1.42485e-22	Stem cell	RAB4A
RPL28	9.91663e-36	0.530936	1	1	1.98333e-32	Stem cell	RPL28
HNRNPC	1.01415e-20	0.528021	0.949	0.706	2.02829e-17	Stem cell	HNRNPC
ESD	9.2601e-18	0.524145	0.873	0.669	1.85202e-14	Stem cell	ESD
SNRPE	2.72279e-19	0.515695	0.949	0.691	5.44558e-16	Stem cell	SNRPE
SCUBE2	2.59151e-30	0.515024	0.637	0.246	5.18301e-27	Stem cell	SCUBE2
BEX2	5.20718e-30	0.51111	0.675	0.316	1.04144e-26	Stem cell	BEX2
BEX4	9.39332e-25	0.505372	0.694	0.379	1.87866e-21	Stem cell	BEX4
TXNIP	1.42839e-21	0.505054	0.892	0.625	2.85678e-18	Stem cell	TXNIP
SNRPD2	1.1699e-20	0.504719	0.981	0.891	2.33981e-17	Stem cell	SNRPD2
H1F0	9.98883e-20	0.503706	0.904	0.641	1.99777e-16	Stem cell	H1F0
IFITM3	3.95818e-19	0.5011	0.885	0.617	7.91635e-16	Stem cell	IFITM3
TMEM63A	2.03707e-30	0.500745	0.752	0.408	4.07415e-27	Stem cell	TMEM63A
HNMT	5.31672e-18	0.499623	0.745	0.49	1.06334e-14	Stem cell	HNMT
REPIN1	1.31907e-21	0.498176	0.828	0.559	2.63815e-18	Stem cell	REPIN1
C9orf152	5.90472e-36	0.497234	0.764	0.35	1.18094e-32	Stem cell	C9orf152
RNF130	2.09242e-28	0.496927	0.777	0.438	4.18484e-25	Stem cell	RNF130
PFDN4	3.48706e-26	0.492047	0.815	0.476	6.97412e-23	Stem cell	PFDN4
EBPL	1.40795e-21	0.491748	0.764	0.446	2.8159e-18	Stem cell	EBPL
CCT4	1.4253e-17	0.488333	0.841	0.584	2.8506e-14	Stem cell	CCT4
TKT	2.67972e-20	0.485864	0.949	0.72	5.35944e-17	Stem cell	TKT
CD47	1.60445e-28	0.485648	0.847	0.514	3.2089e-25	Stem cell	CD47
CDK4	3.49482e-22	0.476438	0.739	0.446	6.98963e-19	Stem cell	CDK4
SET	1.25705e-18	0.465437	0.943	0.649	2.51411e-15	Stem cell	SET
COX7A2L	3.73658e-16	0.46275	0.924	0.716	7.47316e-13	Stem cell	COX7A2L
STARD10	2.58623e-17	0.454996	0.892	0.656	5.17246e-14	Stem cell	STARD10
CCT8	1.08612e-18	0.453401	0.841	0.561	2.17224e-15	Stem cell	CCT8
CREG1	4.99178e-15	0.453098	0.675	0.463	9.98355e-12	Stem cell	CREG1
RARRES2	7.71642e-53	0.452925	0.669	0.189	1.54328e-49	Stem cell	RARRES2
CEP57	4.44398e-26	0.452693	0.822	0.496	8.88797e-23	Stem cell	CEP57
CCDC34	2.85631e-18	0.451476	0.682	0.415	5.71262e-15	Stem cell	CCDC34
NR0B2	4.44277e-34	0.450961	0.726	0.388	8.88553e-31	Stem cell	NR0B2
CD99	7.52185e-18	0.450284	1	0.834	1.50437e-14	Stem cell	CD99
NENF	1.08858e-19	0.449858	0.911	0.634	2.17715e-16	Stem cell	NENF
DDIT4	2.19116e-23	0.447571	0.739	0.436	4.38232e-20	Stem cell	DDIT4
HNRNPK	2.47237e-14	0.446264	0.968	0.82	4.94474e-11	Stem cell	HNRNPK
GDI2	1.48431e-11	0.443728	0.898	0.741	2.96863e-08	Stem cell	GDI2
UBE2I	5.32334e-18	0.443602	0.885	0.614	1.06467e-14	Stem cell	UBE2I
GP2	7.81793e-34	0.441834	0.682	0.226	1.56359e-30	Stem cell	GP2
NONO	8.39672e-17	0.436203	0.854	0.603	1.67934e-13	Stem cell	NONO
SRP9	4.81538e-12	0.430406	0.879	0.682	9.63077e-09	Stem cell	SRP9
HNRNPDL	1.5139e-12	0.426909	0.892	0.698	3.0278e-09	Stem cell	HNRNPDL
SERPINB1	2.34815e-13	0.422832	0.968	0.781	4.69631e-10	Stem cell	SERPINB1
EPHB3	1.12006e-22	0.421285	0.637	0.311	2.24013e-19	Stem cell	EPHB3
ADD3	2.30916e-17	0.420927	0.898	0.669	4.61833e-14	Stem cell	ADD3
CCT2	3.05578e-21	0.418702	0.809	0.515	6.11157e-18	Stem cell	CCT2
KANK1	1.93351e-32	0.417996	0.752	0.388	3.86703e-29	Stem cell	KANK1
H3F3A	4.42303e-24	0.414523	1	0.992	8.84606e-21	Stem cell	H3F3A
KTN1	9.513e-14	0.414269	0.936	0.711	1.9026e-10	Stem cell	KTN1
BIN1	1.21444e-22	0.413833	0.707	0.403	2.42887e-19	Stem cell	BIN1
LTA4H	1.60819e-17	0.41238	0.822	0.577	3.21637e-14	Stem cell	LTA4H
STRAP	3.07001e-21	0.411235	0.809	0.535	6.14001e-18	Stem cell	STRAP
AK3	8.63018e-18	0.409708	0.879	0.607	1.72604e-14	Stem cell	AK3
CHPT1	3.12293e-15	0.405267	0.834	0.604	6.24586e-12	Stem cell	CHPT1
SNRPN	1.56712e-20	0.401392	0.713	0.425	3.13423e-17	Stem cell	SNRPN
TUBA1A	2.46718e-35	0.400882	0.599	0.195	4.93437e-32	Stem cell	TUBA1A
HSD17B12	1.48573e-16	0.399602	0.79	0.524	2.97146e-13	Stem cell	HSD17B12
IFI16	1.91473e-10	0.399036	0.586	0.4	3.82945e-07	Stem cell	IFI16
SYCE1L	4.30455e-19	0.397626	0.815	0.518	8.60909e-16	Stem cell	SYCE1L
SERBP1	2.02555e-14	0.394566	0.93	0.714	4.0511e-11	Stem cell	SERBP1
C1QBP	3.03474e-17	0.391006	0.943	0.662	6.06947e-14	Stem cell	C1QBP
MECOM	1.6017e-17	0.390155	0.637	0.372	3.20339e-14	Stem cell	MECOM
NSA2	4.78768e-11	0.389168	0.904	0.699	9.57535e-08	Stem cell	NSA2
PHLDA1	1.88336e-38	0.388733	0.516	0.073	3.76671e-35	Stem cell	PHLDA1
EML4	2.03809e-18	0.38606	0.803	0.525	4.07618e-15	Stem cell	EML4
RP11-419J16.1	4.95271e-54	0.385128	0.599	0.097	9.90543e-51	Stem cell	RP11-419J16.1
MARCKS	3.07931e-14	0.384295	0.892	0.651	6.15862e-11	Stem cell	MARCKS
PPIG	3.91439e-15	0.382874	0.885	0.617	7.82878e-12	Stem cell	PPIG
CDHR1	1.17417e-15	0.3815	0.631	0.387	2.34835e-12	Stem cell	CDHR1
PPA2	1.68873e-16	0.379296	0.879	0.589	3.37746e-13	Stem cell	PPA2
CTSF	4.39861e-52	0.377919	0.599	0.138	8.79721e-49	Stem cell	CTSF
PLCB4	4.61655e-35	0.372043	0.669	0.252	9.2331e-32	Stem cell	PLCB4
OLA1	3.32932e-12	0.371889	0.796	0.576	6.65864e-09	Stem cell	OLA1
EGR1	3.21305e-11	0.371195	0.898	0.733	6.42609e-08	Stem cell	EGR1
CDKN1B	2.94079e-24	0.370436	0.726	0.438	5.88158e-21	Stem cell	CDKN1B
TPD52	4.35121e-15	0.369674	0.892	0.633	8.70242e-12	Stem cell	TPD52
TTC3	1.12566e-18	0.369205	0.841	0.531	2.25131e-15	Stem cell	TTC3
ARMC9	1.17275e-29	0.36745	0.573	0.178	2.3455e-26	Stem cell	ARMC9
EIF1AX	1.98366e-14	0.366648	0.873	0.611	3.96733e-11	Stem cell	EIF1AX
NME4	1.58909e-14	0.366477	0.669	0.428	3.17818e-11	Stem cell	NME4
CCNB1IP1	1.88424e-21	0.365358	0.707	0.441	3.76848e-18	Stem cell	CCNB1IP1
RHOB	3.26786e-11	0.364333	0.809	0.622	6.53571e-08	Stem cell	RHOB
TCF7	8.7772e-15	0.362763	0.675	0.436	1.75544e-11	Stem cell	TCF7
SYPL1	1.36869e-19	0.362726	0.841	0.532	2.73738e-16	Stem cell	SYPL1
TMED3	1.4018e-17	0.361357	0.796	0.535	2.8036e-14	Stem cell	TMED3
BPTF	1.76635e-17	0.360312	0.726	0.468	3.53269e-14	Stem cell	BPTF
MYO10	3.55127e-14	0.359865	0.682	0.467	7.10253e-11	Stem cell	MYO10
CCND1	3.16347e-17	0.359678	0.675	0.397	6.32693e-14	Stem cell	CCND1
TOB1	8.34652e-10	0.359409	0.771	0.581	1.6693e-06	Stem cell	TOB1
TCEAL8	1.30297e-12	0.35606	0.771	0.554	2.60595e-09	Stem cell	TCEAL8
FOSB	4.35356e-12	0.355148	0.955	0.8	8.70712e-09	Stem cell	FOSB
RPL22L1	3.40586e-12	0.352734	0.854	0.62	6.81173e-09	Stem cell	RPL22L1
HSPA1A	4.02982e-12	0.352133	0.822	0.619	8.05964e-09	Stem cell	HSPA1A
HAUS4	2.0996e-19	0.351892	0.701	0.437	4.1992e-16	Stem cell	HAUS4
ILF2	9.02194e-15	0.350287	0.803	0.555	1.80439e-11	Stem cell	ILF2
PYURF	3.5455e-12	0.349015	0.854	0.633	7.091e-09	Stem cell	PYURF
TLE2	2.59844e-35	0.348911	0.618	0.198	5.19689e-32	Stem cell	TLE2
NHP2	3.72506e-18	0.347956	0.898	0.603	7.45013e-15	Stem cell	NHP2
RGS2	7.18828e-11	0.34756	0.752	0.568	1.43766e-07	Stem cell	RGS2
SLC44A3	1.18046e-21	0.347511	0.694	0.422	2.36092e-18	Stem cell	SLC44A3
BZW2	3.35028e-13	0.347031	0.65	0.43	6.70055e-10	Stem cell	BZW2
NOA1	4.88979e-19	0.346775	0.682	0.398	9.77958e-16	Stem cell	NOA1
SDC2	1.46675e-36	0.346716	0.643	0.25	2.9335e-33	Stem cell	SDC2
BEX1	4.15508e-23	0.343303	0.522	0.155	8.31015e-20	Stem cell	BEX1
CFTR	9.57595e-29	0.341954	0.694	0.353	1.91519e-25	Stem cell	CFTR
ADGRG1	4.46427e-17	0.337213	0.605	0.373	8.92854e-14	Stem cell	ADGRG1
PTGES3	7.1245e-09	0.334119	0.93	0.752	1.4249e-05	Stem cell	PTGES3
TMED2	1.68497e-09	0.333164	0.904	0.711	3.36995e-06	Stem cell	TMED2
SLCO4A1-AS1	5.18211e-31	0.333127	0.592	0.192	1.03642e-27	Stem cell	SLCO4A1-AS1
EGR2	3.32167e-14	0.331889	0.586	0.357	6.64333e-11	Stem cell	EGR2
PSMB5	1.75279e-09	0.330409	0.777	0.585	3.50558e-06	Stem cell	PSMB5
CCND2	5.40845e-13	0.329612	0.815	0.553	1.08169e-09	Stem cell	CCND2
PBX1	3.01673e-14	0.329524	0.701	0.464	6.03347e-11	Stem cell	PBX1
SSB	5.73616e-16	0.32826	0.777	0.514	1.14723e-12	Stem cell	SSB
ACTG1	1.94105e-14	0.326582	1	0.995	3.8821e-11	Stem cell	ACTG1
GABPB1-AS1	4.34984e-15	0.325763	0.624	0.372	8.69968e-12	Stem cell	GABPB1-AS1
SEZ6L2	1.81494e-20	0.325189	0.688	0.401	3.62988e-17	Stem cell	SEZ6L2
CNOT7	2.35504e-13	0.325031	0.752	0.512	4.71008e-10	Stem cell	CNOT7
MSI1	8.05252e-22	0.324911	0.567	0.239	1.6105e-18	Stem cell	MSI1
RCN2	5.65744e-16	0.323987	0.707	0.447	1.13149e-12	Stem cell	RCN2
METAP2	6.28084e-13	0.323289	0.822	0.597	1.25617e-09	Stem cell	METAP2
DNAJA1	6.89723e-11	0.322799	0.841	0.637	1.37945e-07	Stem cell	DNAJA1
CNIH1	6.03554e-13	0.321735	0.86	0.605	1.20711e-09	Stem cell	CNIH1
EXOSC5	2.34263e-24	0.321168	0.631	0.324	4.68527e-21	Stem cell	EXOSC5
KCNQ1OT1	2.82082e-07	0.320408	0.732	0.566	0.000564165	Stem cell	KCNQ1OT1
GMNN	1.24133e-12	0.318304	0.637	0.426	2.48265e-09	Stem cell	GMNN
PIWIL2	2.54714e-19	0.317275	0.58	0.308	5.09428e-16	Stem cell	PIWIL2
NR4A1	8.83019e-15	0.31678	0.834	0.573	1.76604e-11	Stem cell	NR4A1
CTNNB1	1.17329e-05	0.316099	0.828	0.687	0.0234659	Stem cell	CTNNB1
LINC01184	2.63719e-20	0.315034	0.65	0.38	5.27438e-17	Stem cell	LINC01184
HSPA1B	5.83707e-11	0.31347	0.898	0.706	1.16741e-07	Stem cell	HSPA1B
SMARCC1	7.40818e-19	0.313029	0.745	0.442	1.48164e-15	Stem cell	SMARCC1
FOXA3	9.50057e-08	0.310708	0.561	0.38	0.000190011	Stem cell	FOXA3
ID3	4.06974e-05	0.309739	0.796	0.665	0.0813949	Stem cell	ID3
SRP72	3.30162e-13	0.309467	0.726	0.468	6.60325e-10	Stem cell	SRP72
APH1A	1.13358e-15	0.308855	0.854	0.572	2.26715e-12	Stem cell	APH1A
KLF5	6.21858e-08	0.308426	0.949	0.768	0.000124372	Stem cell	KLF5
PRKAG2-AS1	5.19287e-16	0.304694	0.535	0.238	1.03857e-12	Stem cell	PRKAG2-AS1
BCL11A	2.60063e-12	0.304333	0.618	0.403	5.20127e-09	Stem cell	BCL11A
SORD	7.87128e-17	0.302776	0.656	0.39	1.57426e-13	Stem cell	SORD
SNHG19	2.85615e-12	0.302284	0.732	0.499	5.7123e-09	Stem cell	SNHG19
KCNE3	3.61342e-19	0.302178	0.701	0.423	7.22685e-16	Stem cell	KCNE3
PDLIM4	1.08057e-18	0.300856	0.573	0.276	2.16113e-15	Stem cell	PDLIM4
NCL	1.95302e-11	0.30079	0.911	0.684	3.90604e-08	Stem cell	NCL
CCT6A	6.48877e-10	0.300382	0.771	0.545	1.29775e-06	Stem cell	CCT6A
GRSF1	1.31021e-16	0.295347	0.752	0.502	2.62042e-13	Stem cell	GRSF1
CCL25	2.21541e-08	0.293628	1	0.97	4.43081e-05	Stem cell	CCL25
AHCY	2.28244e-07	0.29329	0.739	0.554	0.000456488	Stem cell	AHCY
HDAC2	3.33111e-10	0.291772	0.707	0.512	6.66222e-07	Stem cell	HDAC2
HERPUD1	9.14015e-10	0.29088	0.809	0.614	1.82803e-06	Stem cell	HERPUD1
EFCAB11	2.68306e-20	0.290442	0.592	0.281	5.36612e-17	Stem cell	EFCAB11
RBBP4	2.40444e-12	0.290348	0.771	0.546	4.80888e-09	Stem cell	RBBP4
HSP90AA1	1.78931e-10	0.290063	0.962	0.937	3.57862e-07	Stem cell	HSP90AA1
FOXP1	1.46134e-09	0.290037	0.79	0.593	2.92268e-06	Stem cell	FOXP1
ERH	5.14379e-08	0.288878	0.911	0.755	0.000102876	Stem cell	ERH
SNRPF	5.49057e-11	0.287337	0.936	0.686	1.09811e-07	Stem cell	SNRPF
CBX3	8.28119e-09	0.287321	0.885	0.679	1.65624e-05	Stem cell	CBX3
KHDRBS1	6.52261e-08	0.28694	0.777	0.587	0.000130452	Stem cell	KHDRBS1
IPO5	4.16667e-13	0.286605	0.605	0.371	8.33334e-10	Stem cell	IPO5
SMAGP	1.87252e-13	0.285997	0.739	0.511	3.74504e-10	Stem cell	SMAGP
LEFTY1	1.70216e-40	0.285828	0.51	0.093	3.40432e-37	Stem cell	LEFTY1
MYB	2.77458e-15	0.283554	0.592	0.346	5.54916e-12	Stem cell	MYB
SORBS2	7.74072e-12	0.282627	0.548	0.322	1.54814e-08	Stem cell	SORBS2
FAM105A	1.40656e-15	0.282564	0.656	0.419	2.81313e-12	Stem cell	FAM105A
SMTN	3.1398e-11	0.282428	0.561	0.343	6.2796e-08	Stem cell	SMTN
LITAF	5.57956e-26	0.27916	0.682	0.357	1.11591e-22	Stem cell	LITAF
ATP10B	7.9375e-08	0.278931	0.631	0.477	0.00015875	Stem cell	ATP10B
LURAP1L	1.13439e-18	0.278825	0.573	0.315	2.26879e-15	Stem cell	LURAP1L
DDOST	2.75748e-09	0.277784	0.771	0.57	5.51497e-06	Stem cell	DDOST
NCOA7	1.21452e-18	0.277474	0.707	0.409	2.42904e-15	Stem cell	NCOA7
YWHAQ	5.24447e-10	0.277126	0.898	0.676	1.04889e-06	Stem cell	YWHAQ
ZCRB1	7.23376e-12	0.277012	0.777	0.528	1.44675e-08	Stem cell	ZCRB1
GRAMD1A	1.9806e-12	0.276973	0.516	0.253	3.9612e-09	Stem cell	GRAMD1A
TRMT112	5.84123e-13	0.274904	0.86	0.602	1.16825e-09	Stem cell	TRMT112
NUPR1	4.55653e-14	0.274478	0.446	0.123	9.11307e-11	Stem cell	NUPR1
LGALS9	6.86064e-10	0.273017	0.656	0.453	1.37213e-06	Stem cell	LGALS9
C2orf82	7.24119e-13	0.270933	0.745	0.451	1.44824e-09	Stem cell	C2orf82
UBE2E1	2.8641e-13	0.270932	0.637	0.405	5.7282e-10	Stem cell	UBE2E1
TP53	1.97772e-22	0.267701	0.713	0.405	3.95545e-19	Stem cell	TP53
AZGP1	0.000312375	0.267478	0.516	0.409	0.624749	Stem cell	AZGP1
CKB	2.24146e-26	0.266385	0.586	0.233	4.48293e-23	Stem cell	CKB
GATA6	2.15851e-19	0.264695	0.732	0.452	4.31703e-16	Stem cell	GATA6
HPRT1	5.08766e-14	0.263642	0.694	0.442	1.01753e-10	Stem cell	HPRT1
YWHAE	5.21758e-07	0.262447	0.949	0.815	0.00104352	Stem cell	YWHAE
EIF3I	2.75305e-08	0.262093	0.873	0.667	5.5061e-05	Stem cell	EIF3I
HDAC1	4.70147e-12	0.262001	0.809	0.574	9.40295e-09	Stem cell	HDAC1
NOP58	1.82268e-12	0.259315	0.65	0.405	3.64536e-09	Stem cell	NOP58
CERS4	5.16948e-25	0.258482	0.497	0.119	1.0339e-21	Stem cell	CERS4
CPXM2	3.06994e-48	0.258013	0.548	0.1	6.13988e-45	Stem cell	CPXM2
BMP4	1.27078e-35	0.255896	0.535	0.112	2.54157e-32	Stem cell	BMP4
DACH1	1.2206e-08	0.254496	0.503	0.25	2.44121e-05	Stem cell	DACH1
CYP4X1	3.47363e-56	0.254191	0.516	0.07	6.94726e-53	Stem cell	CYP4X1
LSM5	1.33686e-11	0.253594	0.936	0.672	2.67373e-08	Stem cell	LSM5
MYLIP	2.09026e-17	0.253334	0.662	0.412	4.18051e-14	Stem cell	MYLIP
TMEM14B	1.70998e-08	0.251398	0.834	0.673	3.41995e-05	Stem cell	TMEM14B
DDAH2	3.54948e-08	0.249833	0.694	0.53	7.09896e-05	Stem cell	DDAH2
GRB7	4.97482e-12	0.248779	0.58	0.381	9.94964e-09	Stem cell	GRB7
AXIN2	0.00848043	0.247067	0.42	0.258	1	Stem cell	AXIN2
SVIP	1.02693e-08	0.245182	0.803	0.609	2.05387e-05	Stem cell	SVIP
BACE2	6.10978e-11	0.244059	0.605	0.398	1.22196e-07	Stem cell	BACE2
SUCLG2	3.3694e-07	0.243809	0.898	0.749	0.000673881	Stem cell	SUCLG2
CCNG2	4.13822e-06	0.242435	0.49	0.318	0.00827644	Stem cell	CCNG2
RAB13	9.77557e-08	0.242245	0.834	0.651	0.000195511	Stem cell	RAB13
HNRNPU	5.32635e-07	0.242094	0.86	0.697	0.00106527	Stem cell	HNRNPU
LSM2	8.47625e-12	0.241779	0.796	0.546	1.69525e-08	Stem cell	LSM2
HNRNPA1L2	5.63488e-21	0.2411	0.669	0.353	1.12698e-17	Stem cell	HNRNPA1L2
TCEAL4	2.19639e-11	0.240804	0.58	0.371	4.39279e-08	Stem cell	TCEAL4
CSNK1E	1.86596e-07	0.24022	0.529	0.352	0.000373193	Stem cell	CSNK1E
PGAP1	1.01649e-09	0.240088	0.573	0.381	2.03297e-06	Stem cell	PGAP1
TERF1	1.02017e-10	0.239358	0.567	0.358	2.04034e-07	Stem cell	TERF1
TCEAL1	2.67194e-20	0.239233	0.631	0.345	5.34389e-17	Stem cell	TCEAL1
PSMG1	1.29124e-12	0.238951	0.675	0.468	2.58247e-09	Stem cell	PSMG1
FOS	3.49808e-07	0.238766	1	0.986	0.000699615	Stem cell	FOS
GALC	2.24376e-13	0.23839	0.573	0.382	4.48752e-10	Stem cell	GALC
PTPRO	2.61897e-07	0.236473	0.395	0.08	0.000523794	Stem cell	PTPRO
CBX1	5.57649e-10	0.236048	0.561	0.371	1.1153e-06	Stem cell	CBX1
ZNF503	2.41322e-08	0.235134	0.535	0.368	4.82644e-05	Stem cell	ZNF503
SRSF10	3.85694e-10	0.234324	0.745	0.538	7.71389e-07	Stem cell	SRSF10
HMGB1	2.20481e-11	0.234063	0.987	0.925	4.40962e-08	Stem cell	HMGB1
CTBP2	1.01312e-09	0.233025	0.713	0.507	2.02624e-06	Stem cell	CTBP2
GCSH	2.64011e-17	0.231301	0.65	0.394	5.28021e-14	Stem cell	GCSH
IGF1R	1.98529e-20	0.231249	0.58	0.305	3.97058e-17	Stem cell	IGF1R
SAMD5	1.16504e-08	0.230857	0.529	0.362	2.33008e-05	Stem cell	SAMD5
YEATS4	7.04877e-15	0.230522	0.631	0.405	1.40975e-11	Stem cell	YEATS4
DEK	4.76533e-09	0.229775	0.917	0.665	9.53065e-06	Stem cell	DEK
EPHB4	2.38063e-09	0.229109	0.49	0.232	4.76125e-06	Stem cell	EPHB4
MRPL11	3.26e-09	0.228894	0.866	0.63	6.51999e-06	Stem cell	MRPL11
UQCRH	6.95193e-08	0.227252	1	0.973	0.000139039	Stem cell	UQCRH
CNN2	7.3559e-11	0.227003	0.51	0.27	1.47118e-07	Stem cell	CNN2
GSTO2	1.45221e-10	0.226396	0.631	0.43	2.90442e-07	Stem cell	GSTO2
YBX1	3.21477e-07	0.225336	1	0.966	0.000642955	Stem cell	YBX1
DPYSL2	5.47482e-20	0.224465	0.605	0.277	1.09496e-16	Stem cell	DPYSL2
HILPDA	3.91137e-22	0.222239	0.58	0.283	7.82273e-19	Stem cell	HILPDA
GTF3A	5.86206e-06	0.222194	0.58	0.444	0.0117241	Stem cell	GTF3A
IGFBP3	2.92903e-46	0.221889	0.529	0.077	5.85806e-43	Stem cell	IGFBP3
NFIA	1.2957e-11	0.221495	0.624	0.396	2.5914e-08	Stem cell	NFIA
PLEKHB1	1.46116e-27	0.220985	0.548	0.169	2.92232e-24	Stem cell	PLEKHB1
LMAN1	4.82298e-10	0.220971	0.758	0.527	9.64595e-07	Stem cell	LMAN1
RPIA	1.08191e-07	0.219763	0.592	0.424	0.000216383	Stem cell	RPIA
RBM3	5.10898e-06	0.218122	0.86	0.694	0.010218	Stem cell	RBM3
HIST3H2A	9.97414e-07	0.217667	0.503	0.326	0.00199483	Stem cell	HIST3H2A
PDIA6	2.07937e-06	0.217472	0.841	0.665	0.00415874	Stem cell	PDIA6
MRPL51	3.59106e-07	0.217247	0.93	0.715	0.000718213	Stem cell	MRPL51
MACROD1	1.08328e-14	0.216785	0.675	0.406	2.16655e-11	Stem cell	MACROD1
ACYP1	1.61095e-10	0.216646	0.605	0.397	3.22189e-07	Stem cell	ACYP1
POLE3	1.8274e-11	0.21597	0.618	0.406	3.6548e-08	Stem cell	POLE3
APOBEC3C	6.05625e-12	0.214277	0.51	0.26	1.21125e-08	Stem cell	APOBEC3C
STMN1	1.63297e-22	0.214194	0.828	0.494	3.26593e-19	Stem cell	STMN1
BCL2	3.67146e-41	0.214126	0.58	0.168	7.34292e-38	Stem cell	BCL2
SNRPB	1.95688e-06	0.213217	0.873	0.681	0.00391377	Stem cell	SNRPB
ZNF22	2.45813e-14	0.212834	0.611	0.357	4.91625e-11	Stem cell	ZNF22
ALDH7A1	2.38837e-08	0.212761	0.605	0.433	4.77675e-05	Stem cell	ALDH7A1
HACD3	0.00237727	0.212268	0.567	0.465	1	Stem cell	HACD3
THRAP3	7.34931e-11	0.212259	0.726	0.513	1.46986e-07	Stem cell	THRAP3
BANF1	2.88827e-08	0.212096	0.854	0.614	5.77655e-05	Stem cell	BANF1
TUBB	4.56313e-12	0.211882	0.879	0.619	9.12626e-09	Stem cell	TUBB
OVOL1	0.00188459	0.211339	0.522	0.428	1	Stem cell	OVOL1
LSM7	2.04641e-06	0.211309	0.955	0.792	0.00409282	Stem cell	LSM7
AKAP1	0.000738864	0.211038	0.643	0.55	1	Stem cell	AKAP1
RP11-380D23.2	5.30246e-33	0.209784	0.554	0.167	1.06049e-29	Stem cell	RP11-380D23.2
MRPL1	3.50971e-05	0.207006	0.586	0.45	0.0701942	Stem cell	MRPL1
EIF3A	3.96437e-06	0.206392	0.803	0.624	0.00792873	Stem cell	EIF3A
WLS	6.11931e-20	0.205605	0.631	0.323	1.22386e-16	Stem cell	WLS
OSTC	3.96289e-06	0.205385	0.854	0.684	0.00792579	Stem cell	OSTC
IER3	4.19091e-06	0.205223	0.796	0.648	0.00838183	Stem cell	IER3
CA12	3.2648e-07	0.205201	0.497	0.326	0.000652959	Stem cell	CA12
FKBP1A	4.10705e-05	0.204903	0.949	0.768	0.0821411	Stem cell	FKBP1A
PRDX3	9.09145e-06	0.202739	0.847	0.694	0.0181829	Stem cell	PRDX3
HMGN2	2.90756e-13	0.202377	0.975	0.782	5.81513e-10	Stem cell	HMGN2
NIPSNAP1	8.65099e-07	0.202307	0.65	0.482	0.0017302	Stem cell	NIPSNAP1
ESRP1	5.69441e-06	0.202177	0.586	0.452	0.0113888	Stem cell	ESRP1
KCNN4	1.83688e-21	0.202055	0.503	0.183	3.67375e-18	Stem cell	KCNN4
2021-12-01	3.24436e-47	0.201102	0.554	0.117	6.48871e-44	Stem cell	44531
EI24	3.53881e-08	0.200186	0.777	0.549	7.07763e-05	Stem cell	EI24
IPO7	2.2035e-11	0.199826	0.618	0.431	4.40699e-08	Stem cell	IPO7
UPF3A	9.77768e-09	0.199413	0.65	0.45	1.95554e-05	Stem cell	UPF3A
DDX18	1.00654e-05	0.197728	0.688	0.543	0.0201308	Stem cell	DDX18
ENAH	1.82934e-07	0.197576	0.522	0.333	0.000365868	Stem cell	ENAH
TBL1XR1	4.13334e-10	0.19709	0.675	0.497	8.26667e-07	Stem cell	TBL1XR1
NOTCH1	1.85253e-08	0.196711	0.497	0.319	3.70506e-05	Stem cell	NOTCH1
TRIM54	1.4867e-06	0.19555	0.465	0.286	0.0029734	Stem cell	TRIM54
ITGB3BP	3.41455e-11	0.195185	0.554	0.336	6.82911e-08	Stem cell	ITGB3BP
THUMPD3-AS11	6.10182e-07	0.194933	0.79	0.612	0.00122036	Stem cell	THUMPD3-AS1
ZFHX3	6.76132e-07	0.194857	0.49	0.333	0.00135226	Stem cell	ZFHX3
FAM43A	3.81169e-12	0.194379	0.439	0.149	7.62338e-09	Stem cell	FAM43A
PITHD1	2.37192e-06	0.194273	0.573	0.435	0.00474383	Stem cell	PITHD1
CBX4	8.37048e-05	0.193785	0.497	0.375	0.16741	Stem cell	CBX4
FARSB	6.71574e-05	0.193465	0.522	0.381	0.134315	Stem cell	FARSB
ATIC	6.3814e-11	0.19298	0.618	0.435	1.27628e-07	Stem cell	ATIC
MTDH	2.04687e-05	0.192568	0.854	0.688	0.0409374	Stem cell	MTDH
SSR3	8.31368e-06	0.192435	0.764	0.611	0.0166274	Stem cell	SSR3
TIMP1	3.48793e-34	0.192096	0.573	0.17	6.97586e-31	Stem cell	TIMP1
PLAGL1	1.05802e-14	0.191776	0.58	0.31	2.11604e-11	Stem cell	PLAGL1
ADH1C	5.27129e-15	0.191664	0.911	0.58	1.05426e-11	Stem cell	ADH1C
TSC22D3	5.05581e-13	0.191567	0.707	0.48	1.01116e-09	Stem cell	TSC22D3
SPATC1L	1.02694e-13	0.191529	0.548	0.335	2.05389e-10	Stem cell	SPATC1L
CDCA7L	3.74084e-19	0.191041	0.586	0.282	7.48168e-16	Stem cell	CDCA7L
TOP1MT	0.000434263	0.189988	0.439	0.304	0.868526	Stem cell	TOP1MT
RBBP7	3.31465e-10	0.189339	0.764	0.535	6.6293e-07	Stem cell	RBBP7
RABGGTB	1.21302e-12	0.189208	0.694	0.463	2.42603e-09	Stem cell	RABGGTB
HNRNPH3	8.52078e-07	0.188962	0.739	0.558	0.00170416	Stem cell	HNRNPH3
ACTL6A	1.46595e-13	0.187678	0.624	0.396	2.9319e-10	Stem cell	ACTL6A
TPM4	0.00414157	0.186825	0.637	0.533	1	Stem cell	TPM4
ATXN2	0.000619396	0.186743	0.516	0.407	1	Stem cell	ATXN2
SAE1	9.24708e-07	0.186648	0.522	0.356	0.00184942	Stem cell	SAE1
NME2	1.36655e-06	0.185667	0.529	0.35	0.00273309	Stem cell	NME2
SMC3	3.99261e-11	0.185121	0.688	0.443	7.98522e-08	Stem cell	SMC3
PRPS2	1.44396e-08	0.184845	0.529	0.321	2.88792e-05	Stem cell	PRPS2
SNHG15	9.35342e-07	0.184096	0.548	0.41	0.00187068	Stem cell	SNHG15
ILF3	4.12732e-13	0.183885	0.771	0.518	8.25463e-10	Stem cell	ILF3
SSRP1	3.8208e-08	0.182927	0.637	0.442	7.64161e-05	Stem cell	SSRP1
HNRNPR	0.00013226	0.182616	0.713	0.559	0.26452	Stem cell	HNRNPR
CASP6	1.98044e-06	0.182489	0.713	0.524	0.00396089	Stem cell	CASP6
ELAVL1	6.46981e-10	0.181293	0.675	0.445	1.29396e-06	Stem cell	ELAVL1
PSMA1	5.80723e-06	0.180048	0.815	0.653	0.0116145	Stem cell	PSMA1
TMEM150C	7.80258e-12	0.178751	0.459	0.164	1.56052e-08	Stem cell	TMEM150C
NNT-AS1	5.44441e-10	0.178418	0.529	0.314	1.08888e-06	Stem cell	NNT-AS1
RNASEH2B	8.52847e-08	0.17827	0.548	0.364	0.000170569	Stem cell	RNASEH2B
DBN1	3.96374e-11	0.176531	0.446	0.188	7.92748e-08	Stem cell	DBN1
OXA1L	2.05931e-05	0.17604	0.79	0.634	0.0411862	Stem cell	OXA1L
PROM1	0.00267036	0.175711	0.484	0.386	1	Stem cell	PROM1
ETV4	9.10264e-24	0.175585	0.529	0.177	1.82053e-20	Stem cell	ETV4
DNAJB1	6.29686e-05	0.173014	0.822	0.671	0.125937	Stem cell	DNAJB1
CD551	2.35246e-09	0.172958	0.694	0.501	4.70491e-06	Stem cell	CD55
RRP15	4.40897e-05	0.172291	0.465	0.305	0.0881793	Stem cell	RRP15
SYNE2	6.17837e-12	0.172205	0.669	0.427	1.23567e-08	Stem cell	SYNE2
MYCL	4.35894e-13	0.172188	0.561	0.354	8.71789e-10	Stem cell	MYCL
PHB	1.54537e-05	0.17188	0.943	0.707	0.0309074	Stem cell	PHB
LINC00998	2.17918e-06	0.171378	0.637	0.488	0.00435836	Stem cell	LINC00998
SRSF3	0.000344232	0.169902	0.917	0.761	0.688465	Stem cell	SRSF3
WEE1	2.30007e-05	0.169594	0.567	0.438	0.0460013	Stem cell	WEE1
PPIH	1.73574e-17	0.168308	0.624	0.364	3.47147e-14	Stem cell	PPIH
DDIT3	7.53252e-05	0.16733	0.561	0.423	0.15065	Stem cell	DDIT3
GNL3	0.000663331	0.16695	0.548	0.439	1	Stem cell	GNL3
GGCT	1.95527e-08	0.165981	0.72	0.516	3.91053e-05	Stem cell	GGCT
TPD52L1	0.00290068	0.165138	0.484	0.412	1	Stem cell	TPD52L1
ERI3	0.000316102	0.16479	0.554	0.441	0.632204	Stem cell	ERI3
ARMCX2	8.76487e-46	0.164287	0.452	0.03	1.75297e-42	Stem cell	ARMCX2
PTDSS1	9.77788e-16	0.163651	0.637	0.384	1.95558e-12	Stem cell	PTDSS1
COTL1	3.7213e-05	0.163347	0.758	0.59	0.074426	Stem cell	COTL1
PARP1	2.23629e-09	0.162473	0.643	0.472	4.47257e-06	Stem cell	PARP1
IFITM1	1.38197e-07	0.161548	0.573	0.399	0.000276393	Stem cell	IFITM1
NOP56	4.09708e-10	0.161498	0.682	0.46	8.19416e-07	Stem cell	NOP56
POLD2	2.38208e-11	0.160864	0.631	0.392	4.76416e-08	Stem cell	POLD2
SHMT2	1.48866e-11	0.160091	0.611	0.398	2.97733e-08	Stem cell	SHMT2
PHACTR3	1.47103e-14	0.160031	0.503	0.274	2.94205e-11	Stem cell	PHACTR3
MPLKIP	5.0681e-06	0.159926	0.682	0.506	0.0101362	Stem cell	MPLKIP
IMMP1L	2.06374e-09	0.15872	0.554	0.383	4.12748e-06	Stem cell	IMMP1L
TFPI	0.000344256	0.158556	0.592	0.468	0.688512	Stem cell	TFPI
LYRM4	3.74498e-05	0.157234	0.522	0.389	0.0748995	Stem cell	LYRM4
AP003774.1	0.00545891	0.157141	0.261	0.151	1	Stem cell	AP003774.1
RPA2	2.4912e-11	0.155744	0.541	0.343	4.9824e-08	Stem cell	RPA2
ARRDC3	3.85601e-10	0.155042	0.51	0.32	7.71201e-07	Stem cell	ARRDC3
ARID3A	1.63378e-32	0.155035	0.541	0.183	3.26755e-29	Stem cell	ARID3A
TMA16	0.000285349	0.15479	0.503	0.4	0.570698	Stem cell	TMA16
ASF1A	4.09424e-07	0.153601	0.497	0.353	0.000818848	Stem cell	ASF1A
TLE4	5.71531e-06	0.153013	0.771	0.606	0.0114306	Stem cell	TLE4
RAD21	1.56826e-09	0.152559	0.701	0.494	3.13652e-06	Stem cell	RAD21
DARS	2.49384e-05	0.152332	0.586	0.463	0.0498767	Stem cell	DARS
LL22NC03-N95F10.1	1.67029e-05	0.152147	0.433	0.287	0.0334057	Stem cell	LL22NC03-N95F10.1
PPP1CB	0.000575389	0.152065	0.732	0.606	1	Stem cell	PPP1CB
DMKN	1.06971e-34	0.151495	0.439	0.047	2.13941e-31	Stem cell	DMKN
SEMA4A	0.00048345	0.151459	0.401	0.194	0.9669	Stem cell	SEMA4A
TRA2B	8.12877e-05	0.151136	0.809	0.666	0.162575	Stem cell	TRA2B
HES6	1.94761e-17	0.15096	0.675	0.428	3.89523e-14	Stem cell	HES6
EXD3	1.95238e-06	0.150603	0.605	0.444	0.00390476	Stem cell	EXD3
ZNF148	0.00295605	0.149511	0.497	0.414	1	Stem cell	ZNF148
RAB15	1.58693e-09	0.149143	0.484	0.295	3.17386e-06	Stem cell	RAB15
PELP1	2.1338e-13	0.148465	0.573	0.382	4.26761e-10	Stem cell	PELP1
ID2	0.0038824	0.147589	0.809	0.716	1	Stem cell	ID2
PRNP	9.17006e-08	0.147289	0.465	0.263	0.000183401	Stem cell	PRNP
SPATS2	3.88417e-12	0.146558	0.592	0.393	7.76835e-09	Stem cell	SPATS2
H1FX	2.47985e-06	0.146028	0.643	0.476	0.0049597	Stem cell	H1FX
CD81	1.17527e-11	0.145448	0.548	0.354	2.35054e-08	Stem cell	CD81
PKP2	3.68054e-06	0.145149	0.637	0.466	0.00736107	Stem cell	PKP2
REXO2	5.42591e-09	0.144806	0.611	0.419	1.08518e-05	Stem cell	REXO2
PLK2	1.6619e-12	0.144395	0.643	0.421	3.32379e-09	Stem cell	PLK2
NPDC1	4.3743e-21	0.144267	0.726	0.416	8.7486e-18	Stem cell	NPDC1
ACTN1	4.0007e-13	0.143833	0.548	0.269	8.0014e-10	Stem cell	ACTN1
EREG	0.00573567	0.143467	0.299	0.36	1	Stem cell	EREG
TCEA3	6.2676e-06	0.143032	0.834	0.644	0.0125352	Stem cell	TCEA3
PSIP1	1.94269e-12	0.142829	0.624	0.418	3.88537e-09	Stem cell	PSIP1
ATP8B1	6.31653e-08	0.142343	0.739	0.529	0.000126331	Stem cell	ATP8B1
NR4A2	2.30694e-11	0.141207	0.624	0.422	4.61388e-08	Stem cell	NR4A2
HNRNPM	0.000164283	0.141023	0.771	0.628	0.328567	Stem cell	HNRNPM
FAM120A	1.47183e-05	0.139702	0.745	0.563	0.0294366	Stem cell	FAM120A
RHOBTB1	1.59249e-06	0.137645	0.389	0.146	0.00318498	Stem cell	RHOBTB1
SLC39A8	2.04676e-08	0.137004	0.471	0.224	4.09352e-05	Stem cell	SLC39A8
C12orf57	3.83682e-06	0.135943	0.885	0.69	0.00767363	Stem cell	C12orf57
KLF4	1.0396e-05	0.135743	0.79	0.649	0.020792	Stem cell	KLF4
PLA2G10	8.06027e-13	0.135112	0.548	0.312	1.61205e-09	Stem cell	PLA2G10
MZT2A	0.0023176	0.134841	0.955	0.802	1	Stem cell	MZT2A
C11orf73	2.06406e-08	0.133534	0.529	0.36	4.12813e-05	Stem cell	C11orf73
AVIL	2.21163e-12	0.132492	0.452	0.173	4.42326e-09	Stem cell	AVIL
PSTPIP2	3.05878e-05	0.132431	0.382	0.153	0.0611755	Stem cell	PSTPIP2
TRA2A	0.000190455	0.132308	0.624	0.49	0.38091	Stem cell	TRA2A
NUDT21	0.000100414	0.132222	0.656	0.505	0.200828	Stem cell	NUDT21
DSG2	0.000102427	0.132188	0.879	0.705	0.204853	Stem cell	DSG2
ARHGAP8	0.00291217	0.131729	0.414	0.262	1	Stem cell	ARHGAP8
ARL6IP1	7.87632e-06	0.131337	0.873	0.703	0.0157526	Stem cell	ARL6IP1
LINC00685	4.40685e-13	0.13108	0.541	0.346	8.8137e-10	Stem cell	LINC00685
NDUFAF2	5.72434e-09	0.129712	0.656	0.462	1.14487e-05	Stem cell	NDUFAF2
YBX3	4.7555e-05	0.128294	0.72	0.555	0.0951101	Stem cell	YBX3
CAPRIN1	0.00777969	0.127954	0.586	0.504	1	Stem cell	CAPRIN1
H2AFY2	0.00930568	0.127718	0.433	0.312	1	Stem cell	H2AFY2
MIS18A	9.15313e-12	0.127336	0.516	0.273	1.83063e-08	Stem cell	MIS18A
SUPT16H	2.91414e-07	0.126858	0.573	0.389	0.000582828	Stem cell	SUPT16H
BEX5	2.80237e-12	0.125993	0.439	0.162	5.60474e-09	Stem cell	BEX5
EEF1E1	0.00952732	0.124932	0.446	0.349	1	Stem cell	EEF1E1
HNRNPD	1.84642e-05	0.124811	0.841	0.642	0.0369284	Stem cell	HNRNPD
HSPH1	1.4676e-10	0.124754	0.592	0.397	2.93519e-07	Stem cell	HSPH1
PHF6	0.000124327	0.12449	0.459	0.308	0.248654	Stem cell	PHF6
MRPL18	1.06657e-05	0.12417	0.726	0.555	0.0213313	Stem cell	MRPL18
NASP	5.47213e-09	0.123711	0.675	0.478	1.09443e-05	Stem cell	NASP
CD59	0.00104226	0.12359	0.541	0.436	1	Stem cell	CD59
FOXA2	4.53312e-05	0.123578	0.433	0.201	0.0906623	Stem cell	FOXA2
GALNT3	0.000210472	0.121655	0.592	0.471	0.420945	Stem cell	GALNT3
GLIS3	1.98761e-36	0.121268	0.522	0.142	3.97522e-33	Stem cell	GLIS3
KDM1A	2.42332e-17	0.120736	0.631	0.378	4.84663e-14	Stem cell	KDM1A
PAFAH1B3	4.59828e-06	0.120079	0.65	0.51	0.00919656	Stem cell	PAFAH1B3
ALKBH2	1.38929e-10	0.116481	0.503	0.295	2.77859e-07	Stem cell	ALKBH2
KPNB1	0.000109866	0.116472	0.682	0.533	0.219731	Stem cell	KPNB1
NOVA1	6.52423e-21	0.112301	0.382	0.03	1.30485e-17	Stem cell	NOVA1
CA9	1.38915e-12	0.112036	0.439	0.132	2.7783e-09	Stem cell	CA9
RP11-11N9.4	3.83853e-14	0.110433	0.395	0.108	7.67705e-11	Stem cell	RP11-11N9.4
BCL6	5.43064e-25	0.108891	0.452	0.1	1.08613e-21	Stem cell	BCL6
ERRFI1	2.78404e-07	0.108408	0.586	0.426	0.000556808	Stem cell	ERRFI1
TSHZ2	1.44555e-14	0.107312	0.446	0.147	2.8911e-11	Stem cell	TSHZ2
GAR1	0.000565926	0.107256	0.516	0.412	1	Stem cell	GAR1
FNIP2	1.40451e-11	0.106575	0.516	0.323	2.80902e-08	Stem cell	FNIP2
G0S2	0.000100885	0.105096	0.567	0.43	0.20177	Stem cell	G0S2
SNRPD1	5.2848e-05	0.104985	0.809	0.635	0.105696	Stem cell	SNRPD1
DIMT1	0.000154131	0.104437	0.42	0.242	0.308262	Stem cell	DIMT1
QSOX1	0.000104614	0.104185	0.51	0.388	0.209227	Stem cell	QSOX1
SRSF9	6.06304e-05	0.103868	0.841	0.62	0.121261	Stem cell	SRSF9
SRPK1	0.00120371	0.102837	0.662	0.523	1	Stem cell	SRPK1
IARS2	2.15984e-06	0.102319	0.624	0.48	0.00431968	Stem cell	IARS2
CD320	8.88366e-09	0.102117	0.478	0.266	1.77673e-05	Stem cell	CD320
HAGLROS	3.76408e-05	0.10171	0.369	0.136	0.0752816	Stem cell	HAGLROS
BMP3	4.50165e-10	0.101367	0.567	0.374	9.0033e-07	Stem cell	BMP3
BAZ1B	0.00818675	0.101224	0.516	0.427	1	Stem cell	BAZ1B
RAN	0.00057104	0.0993251	0.892	0.736	1	Stem cell	RAN
GALNT13	1.03243e-18	0.0993231	0.439	0.117	2.06487e-15	Stem cell	GALNT13
SYNCRIP	1.21153e-07	0.0993001	0.707	0.51	0.000242306	Stem cell	SYNCRIP
SNRPA	5.43325e-05	0.0976894	0.599	0.448	0.108665	Stem cell	SNRPA
PHKG1	1.51061e-07	0.096398	0.49	0.353	0.000302122	Stem cell	PHKG1
BICD1	1.02424e-24	0.0951384	0.51	0.186	2.04847e-21	Stem cell	BICD1
SORBS1	9.63624e-06	0.0948108	0.395	0.18	0.0192725	Stem cell	SORBS1
WFDC2	2.40807e-12	0.0944317	0.484	0.233	4.81614e-09	Stem cell	WFDC2
SSBP4	1.59315e-08	0.0936015	0.497	0.336	3.18629e-05	Stem cell	SSBP4
GLIPR2	9.48468e-06	0.0933424	0.51	0.361	0.0189694	Stem cell	GLIPR2
NTN4	1.2703e-06	0.0913525	0.433	0.214	0.00254061	Stem cell	NTN4
PRMT1	1.63277e-05	0.0911356	0.637	0.489	0.0326554	Stem cell	PRMT1
SUSD3	4.70649e-75	0.0910517	0.433	0.027	9.41298e-72	Stem cell	SUSD3
RP11-373D23.3	2.19849e-26	0.0909216	0.49	0.147	4.39699e-23	Stem cell	RP11-373D23.3
SYT13	6.52451e-08	0.090263	0.58	0.415	0.00013049	Stem cell	SYT13
PRPF40A	1.60068e-05	0.0899092	0.701	0.526	0.0320137	Stem cell	PRPF40A
MCM7	6.90328e-07	0.0895831	0.637	0.48	0.00138066	Stem cell	MCM7
ADM	5.36326e-06	0.0893591	0.471	0.359	0.0107265	Stem cell	ADM
RHNO1	2.41773e-11	0.0860643	0.554	0.378	4.83546e-08	Stem cell	RHNO1
SPRY2	0.00107331	0.0860564	0.452	0.335	1	Stem cell	SPRY2
USP1	5.53085e-09	0.0855242	0.561	0.37	1.10617e-05	Stem cell	USP1
CFAP65	2.1611e-20	0.085023	0.465	0.135	4.32219e-17	Stem cell	CFAP65
CENPH	3.65279e-07	0.0842296	0.452	0.247	0.000730558	Stem cell	CENPH
F3	2.40194e-17	0.0837618	0.541	0.322	4.80389e-14	Stem cell	F3
SLC44A1	0.00514698	0.0823942	0.701	0.58	1	Stem cell	SLC44A1
ARC	3.97806e-58	0.0823209	0.478	0.073	7.95612e-55	Stem cell	ARC
PPP1R1A	1.62514e-10	0.0822197	0.395	0.112	3.25028e-07	Stem cell	PPP1R1A
ANXA3	2.66678e-05	0.0821629	0.465	0.335	0.0533356	Stem cell	ANXA3
SMIM14	0.000126281	0.0820916	0.656	0.516	0.252562	Stem cell	SMIM14
PA2G4	0.000812641	0.0820641	0.834	0.646	1	Stem cell	PA2G4
RP11-22C11.2	3.48188e-06	0.0820007	0.433	0.295	0.00696377	Stem cell	RP11-22C11.2
TFAM	0.000236953	0.0807369	0.51	0.403	0.473907	Stem cell	TFAM
EIF2S2	0.00507963	0.0799602	0.873	0.696	1	Stem cell	EIF2S2
COPS3	8.39241e-05	0.0798688	0.573	0.451	0.167848	Stem cell	COPS3
PKP4	5.17922e-06	0.079837	0.465	0.341	0.0103584	Stem cell	PKP4
NOTCH2	0.00512144	0.0789139	0.389	0.29	1	Stem cell	NOTCH2
ANKRD371	0.00146543	0.0788105	0.548	0.445	1	Stem cell	ANKRD37
CEACAM5	1.8357e-08	0.0787576	0.503	0.313	3.67141e-05	Stem cell	CEACAM5
TFDP1	3.67178e-05	0.0785609	0.573	0.456	0.0734356	Stem cell	TFDP1
MAD2L2	0.000137657	0.0773082	0.427	0.299	0.275314	Stem cell	MAD2L2
EXOSC8	6.44605e-09	0.0772833	0.561	0.385	1.28921e-05	Stem cell	EXOSC8
DDAH1	6.79847e-05	0.0769037	0.783	0.577	0.135969	Stem cell	DDAH1
BCAS4	7.39211e-48	0.0754983	0.497	0.097	1.47842e-44	Stem cell	BCAS4
LYAR	0.000429355	0.0751336	0.401	0.249	0.858711	Stem cell	LYAR
RP11-546K22.1	4.37579e-49	0.0747226	0.478	0.074	8.75159e-46	Stem cell	RP11-546K22.1
HIPK2	2.25148e-07	0.0746891	0.522	0.369	0.000450297	Stem cell	HIPK2
TIMP3	7.49741e-60	0.0721499	0.427	0.032	1.49948e-56	Stem cell	TIMP3
SSR1	0.00357325	0.0719282	0.656	0.546	1	Stem cell	SSR1
TM9SF3	0.00117974	0.0718808	0.866	0.698	1	Stem cell	TM9SF3
BAIAP2-AS1	7.98595e-32	0.0718721	0.433	0.063	1.59719e-28	Stem cell	BAIAP2-AS1
H2AFZ	2.71789e-12	0.0714702	0.949	0.746	5.43578e-09	Stem cell	H2AFZ
FAM46C	3.26481e-13	0.0713405	0.535	0.324	6.52962e-10	Stem cell	FAM46C
UCP2	4.42173e-07	0.0710934	0.484	0.304	0.000884345	Stem cell	UCP2
LBH	2.842e-19	0.0705297	0.153	0.115	5.684e-16	Stem cell	LBH
BHLHE40	2.02881e-11	0.0699427	0.522	0.345	4.05761e-08	Stem cell	BHLHE40
LILRB3	7.01197e-18	0.0698853	0.408	0.077	1.40239e-14	Stem cell	LILRB3
FMOD	0.00815551	0.0686587	0.35	0.12	1	Stem cell	FMOD
PPIF	3.50111e-06	0.0682978	0.631	0.469	0.00700221	Stem cell	PPIF
PM20D2	0.000575782	0.0682743	0.465	0.343	1	Stem cell	PM20D2
DBF4	6.99637e-16	0.0681877	0.522	0.29	1.39927e-12	Stem cell	DBF4
PRKDC	0.00549359	0.0677748	0.529	0.436	1	Stem cell	PRKDC
TMEM97	0.00435784	0.0671915	0.433	0.303	1	Stem cell	TMEM97
SLC7A2	3.37802e-17	0.0661182	0.465	0.171	6.75604e-14	Stem cell	SLC7A2
HOXB9	0.000263326	0.0655235	0.459	0.326	0.526652	Stem cell	HOXB9
RNF145	9.92118e-08	0.065058	0.567	0.414	0.000198424	Stem cell	RNF145
ZFP90	2.21518e-08	0.064463	0.389	0.133	4.43037e-05	Stem cell	ZFP90
CARHSP1	0.000801061	0.0643989	0.828	0.664	1	Stem cell	CARHSP1
TOMM22	0.00627553	0.0639832	0.809	0.651	1	Stem cell	TOMM22
TOX	0.000445238	0.0636927	0.452	0.303	0.890475	Stem cell	TOX
RP1-187B23.1	2.66766e-193	0.063267	0.376	0.002	5.33533e-190	Stem cell	RP1-187B23.1
CAPN12	2.08322e-05	0.0630795	0.414	0.259	0.0416644	Stem cell	CAPN12
RP11-382A20.3	0.00328195	0.0629606	0.35	0.134	1	Stem cell	RP11-382A20.3
LRP12	5.17725e-26	0.0628922	0.395	0.039	1.03545e-22	Stem cell	LRP12
RFC4	0.000323726	0.0626576	0.452	0.319	0.647451	Stem cell	RFC4
LINC01358	8.45734e-101	0.0622121	0.344	0.017	1.69147e-97	Stem cell	LINC01358
NUDT1	1.33431e-06	0.0621892	0.605	0.456	0.00266862	Stem cell	NUDT1
ADAM28	0.0012748	0.0620356	0.35	0.149	1	Stem cell	ADAM28
TRIM72	1.63169e-07	0.061972	0.338	0.053	0.000326337	Stem cell	TRIM72
RGCC	8.3393e-38	0.0599565	0.389	0.03	1.66786e-34	Stem cell	RGCC
RCC2	1.41542e-10	0.059181	0.567	0.373	2.83084e-07	Stem cell	RCC2
CCDC112	0.00474345	0.0591792	0.452	0.369	1	Stem cell	CCDC112
PALM3	1.26942e-14	0.0591028	0.452	0.183	2.53883e-11	Stem cell	PALM3
RP11-725P16.2	5.02288e-07	0.0587002	0.357	0.11	0.00100458	Stem cell	RP11-725P16.2
TESC	1.03735e-40	0.0581879	0.427	0.052	2.07471e-37	Stem cell	TESC
CD24	2.40421e-08	0.0580193	0.573	0.38	4.80843e-05	Stem cell	CD24
ARRDC4	0.00101596	0.0576091	0.51	0.396	1	Stem cell	ARRDC4
VRK1	1.85091e-12	0.0566633	0.503	0.255	3.70182e-09	Stem cell	VRK1
C17orf89	0.000887127	0.0563497	0.777	0.596	1	Stem cell	C17orf89
FKBP11	0.000430291	0.0562418	0.529	0.425	0.860583	Stem cell	FKBP11
PER2	1.24808e-08	0.0560949	0.459	0.284	2.49616e-05	Stem cell	PER2
SLC35E4	5.82208e-11	0.0559757	0.057	0.126	1.16442e-07	Stem cell	SLC35E4
PLP2	0.00175259	0.055141	0.885	0.703	1	Stem cell	PLP2
TNFAIP8L1	5.55492e-05	0.0549785	0.459	0.333	0.111098	Stem cell	TNFAIP8L1
BUB3	0.000424526	0.0548055	0.605	0.481	0.849051	Stem cell	BUB3
KCNQ1	0.000232299	0.0545176	0.618	0.469	0.464598	Stem cell	KCNQ1
RP11-1114A5.4	6.8136e-11	0.0541511	0.42	0.168	1.36272e-07	Stem cell	RP11-1114A5.4
DRAIC	5.6272e-16	0.0526429	0.446	0.158	1.12544e-12	Stem cell	DRAIC
TNNT2	0.000761675	0.0514448	0.357	0.158	1	Stem cell	TNNT2
TOMM40	0.000158864	0.049022	0.694	0.537	0.317729	Stem cell	TOMM40
SPG20	2.20826e-100	0.0484768	0.497	0.035	4.41652e-97	Stem cell	SPG20
PGAM2	3.56491e-70	0.0475845	0.427	0.046	7.12981e-67	Stem cell	PGAM2
DIRAS3	1.01434e-08	0.0472708	0.331	0.032	2.02867e-05	Stem cell	DIRAS3
APOLD1	4.37044e-11	0.0470944	0.465	0.222	8.74089e-08	Stem cell	APOLD1
PDE4A	1.66036e-295	0.0462315	0.427	0.004	3.32071e-292	Stem cell	PDE4A
RP13-131K19.1	1.53391e-20	0.0456431	0.408	0.091	3.06782e-17	Stem cell	RP13-131K19.1
BCAM	2.04094e-10	0.0454986	0.49	0.307	4.08188e-07	Stem cell	BCAM
UBR7	3.14181e-14	0.0454893	0.554	0.361	6.28361e-11	Stem cell	UBR7
EGR3	6.88117e-10	0.0450785	0.197	0.069	1.37623e-06	Stem cell	EGR3
SHC2	2.30255e-12	0.0442884	0.376	0.071	4.60511e-09	Stem cell	SHC2
PLPPR1	7.30104e-121	0.0442797	0.414	0.008	1.46021e-117	Stem cell	PLPPR1
PRIM1	3.43087e-09	0.0442693	0.433	0.198	6.86173e-06	Stem cell	PRIM1
PPP3CA	2.73113e-05	0.0438667	0.535	0.408	0.0546226	Stem cell	PPP3CA
CACNG8	4.03832e-79	0.043797	0.452	0.044	8.07663e-76	Stem cell	CACNG8
TMEM107	4.27163e-07	0.0435066	0.497	0.338	0.000854326	Stem cell	TMEM107
ITGA1	1.18632e-05	0.042424	0.478	0.359	0.0237263	Stem cell	ITGA1
RPS6KA3	0.00962482	0.0422035	0.529	0.437	1	Stem cell	RPS6KA3
AP000704.51	0.000287946	0.0404417	0.268	0.101	0.575892	Stem cell	AP000704.5
RPL39L	2.41161e-06	0.0396021	0.223	0.238	0.00482321	Stem cell	RPL39L
GPR146	0.000214005	0.0393028	0.299	0.03	0.42801	Stem cell	GPR146
EPHA4	0.000130637	0.0389321	0.229	0.022	0.261274	Stem cell	EPHA4
AKNAD1	1.53536e-168	0.0387689	0.484	0.012	3.07071e-165	Stem cell	AKNAD1
RASD1	2.73864e-06	0.0384204	0.503	0.374	0.00547729	Stem cell	RASD1
MCOLN3	7.04719e-05	0.0383394	0.427	0.298	0.140944	Stem cell	MCOLN3
SCN1B	1.1948e-06	0.0383126	0.325	0.041	0.00238959	Stem cell	SCN1B
KRBOX1	5.16077e-09	0.038052	0.414	0.194	1.03215e-05	Stem cell	KRBOX1
MFGE8	2.55486e-60	0.0378655	0.478	0.044	5.10973e-57	Stem cell	MFGE8
CTD-2378E12.1	3.91595e-45	0.0376907	0.427	0.071	7.8319e-42	Stem cell	CTD-2378E12.1
WDR97	9.25822e-09	0.0376364	0.369	0.103	1.85164e-05	Stem cell	WDR97
TOPBP1	1.01059e-05	0.03762	0.446	0.311	0.0202118	Stem cell	TOPBP1
NUAK1	1.84651e-05	0.0369398	0.318	0.039	0.0369303	Stem cell	NUAK1
PIGK	0.0048219	0.036648	0.42	0.316	1	Stem cell	PIGK
FAM129A	1.69429e-19	0.0354851	0.408	0.087	3.38858e-16	Stem cell	FAM129A
CDK5RAP2	0.00374444	0.0353306	0.376	0.258	1	Stem cell	CDK5RAP2
RHOV	4.25271e-07	0.0351114	0.408	0.185	0.000850542	Stem cell	RHOV
TMPO	1.54893e-05	0.0348727	0.618	0.461	0.0309786	Stem cell	TMPO
TRIP6	6.63033e-08	0.0345586	0.427	0.223	0.000132607	Stem cell	TRIP6
NCKAP5L	0.00109111	0.0337662	0.242	0.104	1	Stem cell	NCKAP5L
WDR54	1.81655e-11	0.0337381	0.414	0.139	3.6331e-08	Stem cell	WDR54
PMFBP1	3.93202e-08	0.0321775	0.344	0.068	7.86404e-05	Stem cell	PMFBP1
KCTD15	1.68274e-06	0.0313972	0.338	0.065	0.00336548	Stem cell	KCTD15
CA2	4.51342e-50	0.0309897	0.051	0.004	9.02685e-47	Stem cell	CA2
QPCT	6.52854e-09	0.030288	0.376	0.112	1.30571e-05	Stem cell	QPCT
NBEA	3.37838e-09	0.0302281	0.21	0.051	6.75676e-06	Stem cell	NBEA
SLC38A1	0.000573084	0.0302129	0.561	0.444	1	Stem cell	SLC38A1
ACSM1	1.35979e-05	0.0300151	0.287	0.148	0.0271958	Stem cell	ACSM1
LINC00672	2.95072e-09	0.0298951	0.433	0.215	5.90145e-06	Stem cell	LINC00672
RP11-519G16.5	3.44546e-12	0.0295929	0.185	0.264	6.89092e-09	Stem cell	RP11-519G16.5
ANKRD36C	1.88342e-17	0.0289601	0.529	0.259	3.76684e-14	Stem cell	ANKRD36C
HOTAIRM1	0.00869712	0.028917	0.268	0.332	1	Stem cell	HOTAIRM1
GPSM3	2.18571e-12	0.0288407	0.376	0.125	4.37142e-09	Stem cell	GPSM3
ZCCHC2	0.00189164	0.0285333	0.401	0.304	1	Stem cell	ZCCHC2
PCDH20	6.48413e-43	0.027965	0.446	0.063	1.29683e-39	Stem cell	PCDH20
CEP78	8.83853e-08	0.0276064	0.427	0.178	0.000176771	Stem cell	CEP78
ZFAT	6.08493e-07	0.027165	0.357	0.118	0.00121699	Stem cell	ZFAT
ATAD5	0.00046047	0.0266967	0.363	0.15	0.920941	Stem cell	ATAD5
NAV2	0.0067349	0.0266167	0.255	0.224	1	Stem cell	NAV2
NANS	0.00692282	0.0266047	0.707	0.568	1	Stem cell	NANS
LARP6	1.34939e-06	0.0265544	0.325	0.04	0.00269878	Stem cell	LARP6
HNRNPU-AS1	0.000784122	0.0265078	0.459	0.364	1	Stem cell	HNRNPU-AS1
DUSP2	5.2241e-05	0.0261119	0.376	0.158	0.104482	Stem cell	DUSP2
CNTRL	5.01468e-16	0.0258768	0.127	0.218	1.00294e-12	Stem cell	CNTRL
MYOZ3	1.10753e-20	0.025762	0.191	0.02	2.21507e-17	Stem cell	MYOZ3
NAA25	0.00228872	0.0253981	0.268	0.329	1	Stem cell	NAA25
C2orf54	3.13804e-31	0.0248043	0.465	0.116	6.27608e-28	Stem cell	C2orf54
PTP4A3	2.51878e-07	0.0247965	0.299	0.094	0.000503757	Stem cell	PTP4A3
XPO1	3.95969e-05	0.0235506	0.554	0.418	0.0791939	Stem cell	XPO1
GABRA4	2.07672e-27	0.0233936	0.121	0.026	4.15344e-24	Stem cell	GABRA4
WDHD1	5.08114e-09	0.0230075	0.42	0.174	1.01623e-05	Stem cell	WDHD1
CTNNAL1	3.8258e-12	0.022672	0.484	0.237	7.65161e-09	Stem cell	CTNNAL1
TRIM28	0.000746998	0.0225734	0.669	0.526	1	Stem cell	TRIM28
PYCR1	0.000215322	0.0219866	0.414	0.227	0.430645	Stem cell	PYCR1
LDHB	3.07132e-41	0.0218825	0.484	0.101	6.14264e-38	Stem cell	LDHB
CDK2	7.22951e-10	0.0215039	0.459	0.248	1.4459e-06	Stem cell	CDK2
MSH6	4.2363e-07	0.0213203	0.446	0.254	0.000847259	Stem cell	MSH6
CTD-2020K17.3	0.000499812	0.0211973	0.121	0.062	0.999624	Stem cell	CTD-2020K17.3
ZCWPW2	3.00908e-07	0.0211469	0.293	0.053	0.000601816	Stem cell	ZCWPW2
TPPP3	3.26731e-05	0.0210405	0.535	0.402	0.0653462	Stem cell	TPPP3
CGNL1	8.06889e-12	0.0210302	0.14	0.071	1.61378e-08	Stem cell	CGNL1
NOV	1.20834e-12	0.0204847	0.178	0.073	2.41668e-09	Stem cell	NOV
RFC2	3.71713e-07	0.0199946	0.516	0.384	0.000743425	Stem cell	RFC2
UBE2S	1.52377e-07	0.0195228	0.592	0.41	0.000304753	Stem cell	UBE2S
IFITM2	0.00754437	0.0194665	0.446	0.347	1	Stem cell	IFITM2
ADAMTS6	7.08158e-16	0.0193036	0.312	0.02	1.41632e-12	Stem cell	ADAMTS6
CFD	0.00717542	0.0189473	0.287	0.338	1	Stem cell	CFD
BCL7C	0.000240512	0.0187204	0.643	0.506	0.481025	Stem cell	BCL7C
MCM2	4.93311e-17	0.0185756	0.522	0.232	9.86623e-14	Stem cell	MCM2
MILR1	2.21204e-16	0.0185587	0.401	0.084	4.42409e-13	Stem cell	MILR1
RNF183	0.000337447	0.0185562	0.185	0.028	0.674895	Stem cell	RNF183
CDCA4	1.02788e-07	0.0183974	0.382	0.123	0.000205576	Stem cell	CDCA4
SLC38A5	3.34447e-14	0.018257	0.478	0.199	6.68895e-11	Stem cell	SLC38A5
SLC18A1	5.23641e-07	0.0182046	0.344	0.075	0.00104728	Stem cell	SLC18A1
PLCD3	1.04226e-08	0.0179806	0.446	0.269	2.08451e-05	Stem cell	PLCD3
RP11-44F21.5	9.61202e-13	0.0176152	0.401	0.111	1.9224e-09	Stem cell	RP11-44F21.5
SH2D6	7.9223e-06	0.0176061	0.293	0.104	0.0158446	Stem cell	SH2D6
EIF2B5-AS1	0.000800549	0.0174694	0.325	0.086	1	Stem cell	EIF2B5-AS1
HP1BP3	0.00209543	0.0169311	0.745	0.595	1	Stem cell	HP1BP3
FAM161A	1.63588e-11	0.0155161	0.382	0.09	3.27176e-08	Stem cell	FAM161A
IPO9	8.78223e-05	0.0142106	0.459	0.342	0.175645	Stem cell	IPO9
HOXB3	7.40778e-44	0.0138812	0.478	0.094	1.48156e-40	Stem cell	HOXB3
RP11-596C23.21	0.000384425	0.0137944	0.471	0.377	0.76885	Stem cell	RP11-596C23.2
MBOAT2	0.00119532	0.0135477	0.255	0.164	1	Stem cell	MBOAT2
FAM83H-AS1	4.69201e-14	0.0135299	0.357	0.048	9.38403e-11	Stem cell	FAM83H-AS1
AP001626.2	3.49896e-13	0.0133878	0.389	0.106	6.99791e-10	Stem cell	AP001626.2
SLC16A2	1.63122e-17	0.013376	0.236	0.04	3.26244e-14	Stem cell	SLC16A2
HES4	1.22461e-11	0.0132748	0.395	0.101	2.44922e-08	Stem cell	HES4
RP11-498P14.5	2.32706e-12	0.0132404	0.261	0.018	4.65412e-09	Stem cell	RP11-498P14.5
CDKN1C	0.00100578	0.0131279	0.427	0.294	1	Stem cell	CDKN1C
PSRC1	0.000961624	0.0128973	0.35	0.145	1	Stem cell	PSRC1
THBD	9.12197e-103	0.0126516	0.42	0.018	1.82439e-99	Stem cell	THBD
FABP5	0.000287048	0.0126222	0.522	0.406	0.574097	Stem cell	FABP5
ZNF443	0.00704104	0.0125573	0.312	0.087	1	Stem cell	ZNF443
CPNE7	2.36166e-09	0.0124952	0.363	0.093	4.72331e-06	Stem cell	CPNE7
TRNP1	4.11655e-20	0.0123653	0.134	0.091	8.23311e-17	Stem cell	TRNP1
MYOM1	0.0015163	0.0122558	0.178	0.031	1	Stem cell	MYOM1
RTKN2	5.56768e-07	0.0120936	0.363	0.164	0.00111354	Stem cell	RTKN2
RP5-875H18.10	2.33696e-06	0.0120846	0.261	0.016	0.00467393	Stem cell	RP5-875H18.10
SLC27A3	6.56021e-09	0.0119758	0.427	0.184	1.31204e-05	Stem cell	SLC27A3
CXCR4	1.05122e-132	0.0118762	0.42	0.024	2.10245e-129	Stem cell	CXCR4
GNPNAT1	0.0014021	0.0118226	0.459	0.339	1	Stem cell	GNPNAT1
DUSP4	0.00986405	0.0117895	0.248	0.036	1	Stem cell	DUSP4
CTD-2287O16.5	4.0201e-14	0.0117624	0.318	0.071	8.04021e-11	Stem cell	CTD-2287O16.5
NPM2	0.00887587	0.0116441	0.299	0.075	1	Stem cell	NPM2
EIF4EBP1	0.0019972	0.01108	0.522	0.42	1	Stem cell	EIF4EBP1
B3GALT6	2.27399e-18	0.010971	0.096	0.181	4.54798e-15	Stem cell	B3GALT6
SLC12A5	1.15329e-08	0.0108916	0.159	0.012	2.30658e-05	Stem cell	SLC12A5
RP11-410L14.2	0.000182626	0.0107568	0.395	0.246	0.365252	Stem cell	RP11-410L14.2
MGST1	0.00623494	0.0106765	0.911	0.728	1	Stem cell	MGST1
TACC1	0.000629381	0.0106742	0.427	0.237	1	Stem cell	TACC1
RP11-386I14.4	0.000551013	0.0106302	0.459	0.353	1	Stem cell	RP11-386I14.4
RRP12	6.51454e-11	0.0106096	0.465	0.275	1.30291e-07	Stem cell	RRP12
PCSK9	2.13872e-07	0.0105496	0.338	0.164	0.000427745	Stem cell	PCSK9
CADM2	1.10364e-09	0.0104664	0.191	0.037	2.20728e-06	Stem cell	CADM2
MAP9	0.000799393	0.0101765	0.223	0.004	1	Stem cell	MAP9
IFNE	1.31929e-15	0.0100446	0.14	0.059	2.63859e-12	Stem cell	IFNE
HAP1	1.93648e-17	0.00979817	0.223	0.035	3.87297e-14	Stem cell	HAP1
PSAT1	8.70311e-06	0.0096401	0.363	0.113	0.0174062	Stem cell	PSAT1
RASGRP1	5.08299e-12	0.00957967	0.172	0.078	1.0166e-08	Stem cell	RASGRP1
CPE	4.56259e-12	0.00955443	0.153	0.197	9.12517e-09	Stem cell	CPE
RP11-188P20.3	1.08095e-06	0.00945182	0.325	0.107	0.00216189	Stem cell	RP11-188P20.3
DAND5	5.59489e-16	0.00933757	0.255	0.024	1.11898e-12	Stem cell	DAND5
BOP1	0.00030749	0.00892764	0.439	0.334	0.614981	Stem cell	BOP1
CLCN4	9.59024e-12	0.00883268	0.325	0.023	1.91805e-08	Stem cell	CLCN4
RP11-67L2.2	7.82774e-10	0.00836061	0.363	0.134	1.56555e-06	Stem cell	RP11-67L2.2
RP13-188A5.1	1.97445e-10	0.00825221	0.159	0.29	3.94889e-07	Stem cell	RP13-188A5.1
ANK2	9.22311e-24	0.00817862	0.121	0.017	1.84462e-20	Stem cell	ANK2
PHLDB2	0.000880408	0.00796557	0.312	0.094	1	Stem cell	PHLDB2
TUBB2B	2.04232e-17	0.00789824	0.312	0.057	4.08465e-14	Stem cell	TUBB2B
RP11-65I12.1	0.00437397	0.00773674	0.229	0.196	1	Stem cell	RP11-65I12.1
KLHL3	5.01996e-24	0.00771671	0.115	0.116	1.00399e-20	Stem cell	KLHL3
PSTPIP1	0.000165526	0.00764183	0.255	0.039	0.331053	Stem cell	PSTPIP1
DEPDC1B	0.000226144	0.00756584	0.217	0.223	0.452288	Stem cell	DEPDC1B
SAMD11	1.10542e-07	0.0073258	0.089	0.008	0.000221084	Stem cell	SAMD11
ADH4	9.38429e-07	0.00728395	0.223	0.08	0.00187686	Stem cell	ADH4
KDELC2	1.84151e-08	0.00683334	0.401	0.139	3.68302e-05	Stem cell	KDELC2
GNG13	6.15762e-07	0.00660531	0.083	0.013	0.00123152	Stem cell	GNG13
GPR3	4.08567e-78	0.00620166	0.223	0.004	8.17135e-75	Stem cell	GPR3
DOCK10	0.00487875	0.00618602	0.242	0.122	1	Stem cell	DOCK10
HM13-AS11	0.00146037	0.00535642	0.185	0.108	1	Stem cell	HM13-AS1
ROR1	1.22854e-40	0.00524278	0.42	0.07	2.45708e-37	Stem cell	ROR1
NPTX2	7.04657e-15	0.00517244	0.146	0.116	1.40931e-11	Stem cell	NPTX2
RP11-322E11.6	8.07573e-81	0.00492346	0.331	0.004	1.61515e-77	Stem cell	RP11-322E11.6
RP4-742C19.13	2.17198e-12	0.00452035	0.325	0.078	4.34395e-09	Stem cell	RP4-742C19.13
CELF4	8.13804e-10	0.00392036	0.49	0.299	1.62761e-06	Stem cell	CELF4
RP5-908M14.5	3.24971e-06	0.00375408	0.204	0.092	0.00649942	Stem cell	RP5-908M14.5
GCNT1	5.29083e-05	0.00364951	0.637	0.484	0.105817	Stem cell	GCNT1
CTB-175E5.71	9.42871e-45	0.00323903	0.331	0.018	1.88574e-41	Stem cell	CTB-175E5.7
TRIB3	1.74715e-10	0.00317594	0.178	0.014	3.4943e-07	Stem cell	TRIB3
TRIM37	7.81161e-11	0.0027059	0.191	0.269	1.56232e-07	Stem cell	TRIM37
TSACC1	6.33981e-20	0.00236866	0.408	0.088	1.26796e-16	Stem cell	TSACC
ERICH6-AS1	5.89926e-22	0.0021627	0.153	0.033	1.17985e-18	Stem cell	ERICH6-AS1
SERPINB5	0.000639973	0.00206349	0.522	0.394	1	Stem cell	SERPINB5
RP11-732A21.3	1.26762e-44	0.00175589	0.057	0.054	2.53523e-41	Stem cell	RP11-732A21.3
STXBP1	1.43244e-23	0.00165474	0.025	0.023	2.86487e-20	Stem cell	STXBP1
CLMP	0.0025036	0.00130993	0.217	0.065	1	Stem cell	CLMP
GSN-AS11	1.30545e-11	0.000847649	0.166	0.113	2.61091e-08	Stem cell	GSN-AS1
IL17C	0.000829226	0.000458953	0.083	0.078	1	Stem cell	IL17C
CITED4	8.01284e-19	0.000432065	0.108	0.073	1.60257e-15	Stem cell	CITED4
HOXA5	5.13392e-06	0.000180191	0.376	0.156	0.0102678	Stem cell	HOXA5
POLE2	0.00668484	0.000117613	0.14	0.168	1	Stem cell	POLE2
ADH1C1	1.20084e-83	1.31223	0.97	0.57	2.40169e-80	Progenitor cell	ADH1C
KCNJ13	1.94804e-91	1.24351	0.991	0.699	3.89608e-88	Progenitor cell	KCNJ13
DMBT1	3.11799e-55	1.11469	0.996	0.81	6.23599e-52	Progenitor cell	DMBT1
PIGR	6.55345e-78	1.08889	1	0.997	1.31069e-74	Progenitor cell	PIGR
REG1A1	2.11682e-55	1.06528	1	1	4.23363e-52	Progenitor cell	REG1A
ETHE1	1.57901e-64	0.917463	0.983	0.807	3.15803e-61	Progenitor cell	ETHE1
RPL61	9.22476e-58	0.848524	1	0.968	1.84495e-54	Progenitor cell	RPL6
RPL71	4.50055e-53	0.837737	1	0.997	9.0011e-50	Progenitor cell	RPL7
RPS71	4.44696e-54	0.821094	1	0.97	8.89393e-51	Progenitor cell	RPS7
RPS61	3.62284e-45	0.807	1	0.999	7.24567e-42	Progenitor cell	RPS6
RPS291	1.27345e-65	0.79612	1	1	2.54691e-62	Progenitor cell	RPS29
RPL51	1.22826e-53	0.784189	1	0.975	2.45652e-50	Progenitor cell	RPL5
RPSA1	7.22344e-48	0.783982	1	0.962	1.44469e-44	Progenitor cell	RPSA
AKR1C31	1.39474e-44	0.766666	0.996	0.896	2.78949e-41	Progenitor cell	AKR1C3
RPL221	9.09863e-54	0.765897	1	0.983	1.81973e-50	Progenitor cell	RPL22
MARCKS1	8.98006e-52	0.755454	0.966	0.643	1.79601e-48	Progenitor cell	MARCKS
UQCRH1	1.045e-69	0.752758	1	0.972	2.09e-66	Progenitor cell	UQCRH
RPL10A1	5.35497e-43	0.750103	1	0.982	1.07099e-39	Progenitor cell	RPL10A
RPL391	1.46909e-47	0.748536	1	0.999	2.93818e-44	Progenitor cell	RPL39
MGST11	6.73496e-48	0.744577	0.983	0.72	1.34699e-44	Progenitor cell	MGST1
RPLP11	1.42627e-48	0.740692	1	1	2.85253e-45	Progenitor cell	RPLP1
RPL151	1.02764e-47	0.736122	1	0.994	2.05529e-44	Progenitor cell	RPL15
ATP5F1	2.26732e-50	0.722806	0.996	0.846	4.53464e-47	Progenitor cell	ATP5F1
RPS81	2.03582e-41	0.719117	1	0.997	4.07164e-38	Progenitor cell	RPS8
CPS1	9.47207e-54	0.696951	0.906	0.506	1.89441e-50	Progenitor cell	CPS1
KLF51	2.35867e-40	0.696745	0.983	0.763	4.71734e-37	Progenitor cell	KLF5
CASP1	4.37789e-41	0.691932	0.919	0.662	8.75579e-38	Progenitor cell	CASP1
RPS131	7.9346e-50	0.690995	1	0.994	1.58692e-46	Progenitor cell	RPS13
RPS241	4.2954e-44	0.690753	1	0.997	8.5908e-41	Progenitor cell	RPS24
RPS171	1.8397e-41	0.6801	1	0.993	3.6794e-38	Progenitor cell	RPS17
RPS15A1	1.61658e-47	0.677648	1	0.999	3.23317e-44	Progenitor cell	RPS15A
RPS211	6.00133e-43	0.675186	1	0.996	1.20027e-39	Progenitor cell	RPS21
RPL231	9.67043e-46	0.670479	0.996	0.959	1.93409e-42	Progenitor cell	RPL23
RPL36A1	2.85564e-41	0.668416	1	0.989	5.71129e-38	Progenitor cell	RPL36A
PKP21	7.92328e-51	0.66262	0.838	0.452	1.58466e-47	Progenitor cell	PKP2
RPS281	3.44686e-48	0.66049	1	1	6.89372e-45	Progenitor cell	RPS28
RPL341	1.13427e-49	0.652587	1	1	2.26853e-46	Progenitor cell	RPL34
ANXA2	5.25336e-34	0.646353	0.991	0.956	1.05067e-30	Progenitor cell	ANXA2
AKR1C1	1.1162e-41	0.644044	0.786	0.477	2.23241e-38	Progenitor cell	AKR1C1
KTN11	6.35716e-41	0.641833	0.966	0.705	1.27143e-37	Progenitor cell	KTN1
SULT1E1	2.39099e-45	0.640661	0.744	0.395	4.78197e-42	Progenitor cell	SULT1E1
ADD31	7.91083e-40	0.640125	0.936	0.663	1.58217e-36	Progenitor cell	ADD3
RPS3A1	1.74786e-41	0.634044	1	0.998	3.49573e-38	Progenitor cell	RPS3A
ATP5G1	5.77262e-48	0.633302	1	0.917	1.15452e-44	Progenitor cell	ATP5G1
RPL321	4.22824e-40	0.630782	1	1	8.45648e-37	Progenitor cell	RPL32
RPL261	1.73988e-42	0.629519	1	1	3.47976e-39	Progenitor cell	RPL26
RPLP21	1.03688e-50	0.629279	1	1	2.07376e-47	Progenitor cell	RPLP2
RPL211	1.09581e-46	0.626477	1	1	2.19162e-43	Progenitor cell	RPL21
HNRNPA11	4.685e-36	0.621491	1	0.94	9.37001e-33	Progenitor cell	HNRNPA1
RPLP01	1.02596e-39	0.619806	1	0.995	2.05193e-36	Progenitor cell	RPLP0
RPS22	1.70403e-37	0.619254	1	0.999	3.40806e-34	Progenitor cell	RPS2
RPS161	2.47071e-43	0.618082	1	0.994	4.94141e-40	Progenitor cell	RPS16
LMO4	2.36322e-37	0.610815	0.876	0.565	4.72644e-34	Progenitor cell	LMO4
PPP1CB1	1.06023e-32	0.604417	0.859	0.596	2.12046e-29	Progenitor cell	PPP1CB
RPS101	2.16349e-39	0.603883	1	0.998	4.32698e-36	Progenitor cell	RPS10
RPS201	1.06013e-42	0.595201	1	0.99	2.12027e-39	Progenitor cell	RPS20
CDS1	1.8672e-35	0.594486	0.799	0.498	3.7344e-32	Progenitor cell	CDS1
RPL271	2.60714e-44	0.591565	1	0.987	5.21427e-41	Progenitor cell	RPL27
PPP1R1B1	6.40369e-33	0.590402	0.906	0.596	1.28074e-29	Progenitor cell	PPP1R1B
RPS27A1	8.06238e-46	0.588199	1	1	1.61248e-42	Progenitor cell	RPS27A
GSTA21	1.09122e-15	0.586795	0.906	0.688	2.18244e-12	Progenitor cell	GSTA2
RPL18A1	2.27166e-39	0.584004	1	0.999	4.54333e-36	Progenitor cell	RPL18A
RPL41	1.38984e-34	0.583575	0.996	0.902	2.77967e-31	Progenitor cell	RPL4
EEF1A11	3.49178e-50	0.57985	1	1	6.98357e-47	Progenitor cell	EEF1A1
SLC44A11	6.85678e-35	0.579003	0.889	0.566	1.37136e-31	Progenitor cell	SLC44A1
RBM31	3.47486e-31	0.578961	0.949	0.686	6.94973e-28	Progenitor cell	RBM3
NACA1	6.19201e-47	0.577286	1	0.984	1.2384e-43	Progenitor cell	NACA
RPL37A1	4.38256e-40	0.576034	1	1	8.76511e-37	Progenitor cell	RPL37A
CLINT1	4.01433e-42	0.574959	0.855	0.536	8.02865e-39	Progenitor cell	CLINT1
RPL171	2.11308e-37	0.572075	1	0.968	4.22616e-34	Progenitor cell	RPL17
CCNG11	7.64352e-35	0.559903	0.927	0.643	1.5287e-31	Progenitor cell	CCNG1
SNHG25	1.42447e-29	0.553682	0.944	0.643	2.84894e-26	Progenitor cell	SNHG25
TM9SF31	9.42773e-35	0.552575	0.936	0.691	1.88555e-31	Progenitor cell	TM9SF3
RPS31	9.42249e-38	0.551524	1	1	1.8845e-34	Progenitor cell	RPS3
RPS231	4.02248e-38	0.551392	1	0.999	8.04495e-35	Progenitor cell	RPS23
RPS121	2.07358e-36	0.544356	1	0.999	4.14716e-33	Progenitor cell	RPS12
RPS181	1.14276e-34	0.542946	1	1	2.28552e-31	Progenitor cell	RPS18
COMMD61	7.71387e-28	0.530455	0.979	0.845	1.54277e-24	Progenitor cell	COMMD6
RPS4X1	4.2175e-39	0.530425	1	0.995	8.43501e-36	Progenitor cell	RPS4X
RPS141	2.28464e-40	0.525058	1	1	4.56928e-37	Progenitor cell	RPS14
TFRC	1.63574e-34	0.525024	0.838	0.526	3.27148e-31	Progenitor cell	TFRC
RPL371	7.05945e-36	0.514717	1	0.999	1.41189e-32	Progenitor cell	RPL37
HNRNPK1	7.1063e-30	0.514508	0.966	0.817	1.42126e-26	Progenitor cell	HNRNPK
RPS111	1.32789e-36	0.514371	1	0.993	2.65579e-33	Progenitor cell	RPS11
ACTG11	2.63422e-40	0.514227	1	0.995	5.26844e-37	Progenitor cell	ACTG1
RPS191	7.23282e-35	0.513404	1	1	1.44656e-31	Progenitor cell	RPS19
RPL301	6.5809e-37	0.512185	1	0.999	1.31618e-33	Progenitor cell	RPL30
PABPC11	7.19319e-29	0.50173	1	0.907	1.43864e-25	Progenitor cell	PABPC1
SUCLG21	8.93917e-28	0.4968	0.962	0.742	1.78783e-24	Progenitor cell	SUCLG2
FKBP1A1	5.10052e-29	0.494717	0.949	0.765	1.0201e-25	Progenitor cell	FKBP1A
RPL13A1	7.28249e-36	0.493136	1	1	1.4565e-32	Progenitor cell	RPL13A
RPL23A1	4.48443e-35	0.492441	1	0.997	8.96886e-32	Progenitor cell	RPL23A
IFITM31	3.25527e-27	0.492396	0.893	0.611	6.51054e-24	Progenitor cell	IFITM3
RPL191	2.90022e-36	0.485754	1	1	5.80045e-33	Progenitor cell	RPL19
NDUFC2	5.91417e-27	0.485543	0.983	0.88	1.18283e-23	Progenitor cell	NDUFC2
AGR2	6.94097e-35	0.48448	1	0.892	1.38819e-31	Progenitor cell	AGR2
HNRNPM1	3.86955e-21	0.479441	0.846	0.621	7.73911e-18	Progenitor cell	HNRNPM
CHPT11	3.68227e-26	0.479074	0.85	0.599	7.36454e-23	Progenitor cell	CHPT1
C1QBP1	9.16596e-26	0.477224	0.919	0.658	1.83319e-22	Progenitor cell	C1QBP
PPIA	8.73233e-29	0.474403	1	0.976	1.74647e-25	Progenitor cell	PPIA
HNRNPC1	5.83463e-25	0.473462	0.953	0.701	1.16693e-21	Progenitor cell	HNRNPC
RPL35A1	6.30815e-37	0.471812	1	1	1.26163e-33	Progenitor cell	RPL35A
EIF3L1	4.38574e-24	0.468842	0.94	0.732	8.77149e-21	Progenitor cell	EIF3L
RPL81	8.12514e-39	0.46879	1	1	1.62503e-35	Progenitor cell	RPL8
HSD17B121	5.30227e-30	0.467992	0.812	0.518	1.06045e-26	Progenitor cell	HSD17B12
RPL101	1.94683e-39	0.467631	1	1	3.89367e-36	Progenitor cell	RPL10
RPL91	2.31509e-37	0.465362	1	0.999	4.63018e-34	Progenitor cell	RPL9
RPL131	5.36587e-30	0.461308	1	1	1.07317e-26	Progenitor cell	RPL13
RPL181	1.33281e-37	0.458476	1	0.999	2.66562e-34	Progenitor cell	RPL18
RPL241	3.77633e-33	0.454155	1	0.993	7.55267e-30	Progenitor cell	RPL24
RNASE1	9.25992e-27	0.452621	0.868	0.593	1.85198e-23	Progenitor cell	RNASE1
RPL27A1	9.7484e-35	0.450749	1	1	1.94968e-31	Progenitor cell	RPL27A
EIF3E1	2.29156e-26	0.445506	0.966	0.714	4.58312e-23	Progenitor cell	EIF3E
COX7A2L1	2.84688e-21	0.445169	0.932	0.712	5.69376e-18	Progenitor cell	COX7A2L
SERPINB51	5.17256e-29	0.444943	0.671	0.383	1.03451e-25	Progenitor cell	SERPINB5
CCND21	5.18439e-27	0.441321	0.833	0.547	1.03688e-23	Progenitor cell	CCND2
DDAH11	2.4306e-27	0.440738	0.85	0.57	4.86119e-24	Progenitor cell	DDAH1
RPL7A1	8.31218e-31	0.440291	1	0.998	1.66244e-27	Progenitor cell	RPL7A
RPS91	8.77446e-33	0.439577	1	1	1.75489e-29	Progenitor cell	RPS9
TSPAN81	7.25193e-27	0.439272	1	0.995	1.45039e-23	Progenitor cell	TSPAN8
BTF31	3.72949e-32	0.436526	1	0.977	7.45898e-29	Progenitor cell	BTF3
GCNT11	1.38514e-36	0.433444	0.795	0.472	2.77029e-33	Progenitor cell	GCNT1
PRDX31	2.26864e-23	0.433238	0.923	0.687	4.53728e-20	Progenitor cell	PRDX3
CD91	1.01897e-19	0.433189	0.97	0.843	2.03795e-16	Progenitor cell	CD9
ATP8B11	3.87595e-24	0.432943	0.795	0.521	7.75189e-21	Progenitor cell	ATP8B1
RPS251	1.55701e-34	0.432083	1	0.998	3.11402e-31	Progenitor cell	RPS25
TOMM221	2.01513e-24	0.431818	0.91	0.642	4.03026e-21	Progenitor cell	TOMM22
ANXA13	1.51287e-25	0.426887	0.821	0.562	3.02575e-22	Progenitor cell	ANXA13
H3F3A1	3.1856e-35	0.426189	1	0.992	6.37121e-32	Progenitor cell	H3F3A
RPL33	3.09946e-35	0.425103	1	1	6.19892e-32	Progenitor cell	RPL3
SNRPE1	1.02928e-22	0.42067	0.923	0.688	2.05856e-19	Progenitor cell	SNRPE
YBX11	3.97132e-23	0.414698	0.996	0.966	7.94265e-20	Progenitor cell	YBX1
TMPRSS15	3.93373e-34	0.414257	0.641	0.333	7.86746e-31	Progenitor cell	TMPRSS15
RPL351	4.80123e-28	0.412589	1	0.998	9.60246e-25	Progenitor cell	RPL35
ATP10B1	1.01699e-29	0.410595	0.756	0.466	2.03398e-26	Progenitor cell	ATP10B
PTGES31	6.5285e-19	0.410425	0.94	0.748	1.3057e-15	Progenitor cell	PTGES3
SLC38A11	2.3061e-25	0.407638	0.701	0.434	4.61219e-22	Progenitor cell	SLC38A1
PYURF1	9.05714e-21	0.406677	0.872	0.628	1.81143e-17	Progenitor cell	PYURF
GOLM1	9.8221e-22	0.406463	0.829	0.571	1.96442e-18	Progenitor cell	GOLM1
DSG21	1.79867e-17	0.405329	0.885	0.702	3.59733e-14	Progenitor cell	DSG2
GPR1601	6.81819e-23	0.403761	0.957	0.763	1.36364e-19	Progenitor cell	GPR160
TFPI1	4.10714e-25	0.402589	0.718	0.458	8.21428e-22	Progenitor cell	TFPI
AC090498.11	9.49255e-21	0.401702	0.983	0.932	1.89851e-17	Progenitor cell	AC090498.1
SNRPF1	3.36345e-17	0.400783	0.915	0.683	6.7269e-14	Progenitor cell	SNRPF
RPL381	3.46691e-31	0.398055	1	0.998	6.93382e-28	Progenitor cell	RPL38
RPL281	5.66199e-31	0.394637	1	1	1.1324e-27	Progenitor cell	RPL28
SNHG191	1.4211e-25	0.393918	0.774	0.492	2.8422e-22	Progenitor cell	SNHG19
SERPINB11	1.68565e-21	0.392235	0.927	0.78	3.3713e-18	Progenitor cell	SERPINB1
RPL311	3.83795e-28	0.391023	1	0.997	7.67591e-25	Progenitor cell	RPL31
EIF3H1	1.38164e-15	0.389383	0.957	0.765	2.76329e-12	Progenitor cell	EIF3H
OXA1L1	2.57231e-20	0.384535	0.846	0.628	5.14462e-17	Progenitor cell	OXA1L
LSM71	1.54582e-15	0.382022	0.97	0.788	3.09164e-12	Progenitor cell	LSM7
SRSF31	1.08085e-19	0.380538	0.974	0.755	2.16171e-16	Progenitor cell	SRSF3
HMGN11	3.63178e-18	0.379127	0.974	0.798	7.26355e-15	Progenitor cell	HMGN1
CD991	3.49464e-16	0.376973	0.953	0.834	6.98928e-13	Progenitor cell	CD99
OSTC1	2.43564e-19	0.372182	0.91	0.677	4.87128e-16	Progenitor cell	OSTC
MLEC1	1.13442e-16	0.371135	0.944	0.756	2.26885e-13	Progenitor cell	MLEC
CERS61	8.58363e-21	0.368404	0.833	0.572	1.71673e-17	Progenitor cell	CERS6
MRPL511	3.45628e-18	0.364488	0.919	0.711	6.91257e-15	Progenitor cell	MRPL51
TBL1XR11	3.44111e-16	0.363843	0.692	0.493	6.88222e-13	Progenitor cell	TBL1XR1
SSR31	5.78582e-18	0.356629	0.829	0.605	1.15716e-14	Progenitor cell	SSR3
COTL11	2.41789e-14	0.356265	0.778	0.585	4.83578e-11	Progenitor cell	COTL1
HSPA1B1	1.22321e-09	0.355845	0.838	0.706	2.44643e-06	Progenitor cell	HSPA1B
RPL111	6.8982e-31	0.355683	1	1	1.37964e-27	Progenitor cell	RPL11
HDAC11	4.12079e-20	0.350528	0.778	0.571	8.24157e-17	Progenitor cell	HDAC1
RPS51	5.80488e-24	0.349294	1	0.994	1.16098e-20	Progenitor cell	RPS5
PLP21	2.36195e-15	0.349284	0.936	0.697	4.7239e-12	Progenitor cell	PLP2
CFTR1	1.41774e-16	0.34786	0.577	0.353	2.83547e-13	Progenitor cell	CFTR
MAL2	1.279e-16	0.345942	0.782	0.579	2.55799e-13	Progenitor cell	MAL2
RPS151	6.23234e-27	0.344499	1	1	1.24647e-23	Progenitor cell	RPS15
SPINK11	1.43458e-21	0.344196	1	0.994	2.86916e-18	Progenitor cell	SPINK1
GNB2L11	2.00092e-25	0.344118	1	0.995	4.00183e-22	Progenitor cell	GNB2L1
RAB4A1	1.48071e-22	0.340458	0.812	0.525	2.96143e-19	Progenitor cell	RAB4A
PSMB51	9.70948e-21	0.336205	0.838	0.578	1.9419e-17	Progenitor cell	PSMB5
GSTA11	1.00363e-05	0.335636	0.996	0.971	0.0200725	Progenitor cell	GSTA1
HSPD11	1.34501e-12	0.333177	0.902	0.72	2.69002e-09	Progenitor cell	HSPD1
YWHAE1	2.61997e-13	0.332043	0.927	0.814	5.23993e-10	Progenitor cell	YWHAE
CNIH11	5.0175e-16	0.331744	0.85	0.601	1.0035e-12	Progenitor cell	CNIH1
EIF3M1	6.117e-20	0.327866	0.85	0.573	1.2234e-16	Progenitor cell	EIF3M
TMED21	7.04258e-13	0.32679	0.88	0.709	1.40852e-09	Progenitor cell	TMED2
MTDH1	9.17583e-16	0.326456	0.893	0.683	1.83517e-12	Progenitor cell	MTDH
PI31	6.43061e-11	0.3264	0.556	0.402	1.28612e-07	Progenitor cell	PI3
EIF3F1	1.17346e-14	0.323531	0.966	0.834	2.34693e-11	Progenitor cell	EIF3F
MRPL111	3.14417e-14	0.32133	0.838	0.627	6.28835e-11	Progenitor cell	MRPL11
NBEAL11	9.30586e-14	0.321239	0.979	0.876	1.86117e-10	Progenitor cell	NBEAL1
CDC42EP5	3.33006e-15	0.318986	0.953	0.764	6.66012e-12	Progenitor cell	CDC42EP5
RPL361	4.58252e-24	0.31884	1	1	9.16504e-21	Progenitor cell	RPL36
FBL1	7.84029e-16	0.318364	0.885	0.634	1.56806e-12	Progenitor cell	FBL
EI241	5.86956e-17	0.316784	0.795	0.543	1.17391e-13	Progenitor cell	EI24
FAM120A1	4.99042e-16	0.311468	0.791	0.557	9.98085e-13	Progenitor cell	FAM120A
KCNE31	6.58876e-22	0.310697	0.65	0.421	1.31775e-18	Progenitor cell	KCNE3
ARRDC41	5.83804e-22	0.308485	0.637	0.386	1.16761e-18	Progenitor cell	ARRDC4
CCND11	1.68402e-25	0.306658	0.671	0.392	3.36804e-22	Progenitor cell	CCND1
ZFAS11	4.59666e-17	0.298841	0.97	0.769	9.19331e-14	Progenitor cell	ZFAS1
C6orf481	1.13506e-15	0.29725	0.846	0.598	2.27013e-12	Progenitor cell	C6orf48
PSMA11	7.17264e-14	0.296846	0.863	0.647	1.43453e-10	Progenitor cell	PSMA1
AKAP11	2.03552e-12	0.296494	0.726	0.543	4.07105e-09	Progenitor cell	AKAP1
RPL121	1.37199e-24	0.295741	1	0.999	2.74398e-21	Progenitor cell	RPL12
DSTN1	2.05239e-14	0.294682	0.966	0.813	4.10479e-11	Progenitor cell	DSTN
CYBA	9.28152e-15	0.293559	0.979	0.896	1.8563e-11	Progenitor cell	CYBA
EEF1B21	8.62496e-17	0.293202	1	0.991	1.72499e-13	Progenitor cell	EEF1B2
BPTF1	1.09349e-22	0.290446	0.718	0.464	2.18699e-19	Progenitor cell	BPTF
HNF4A	7.05444e-13	0.288354	0.85	0.654	1.41089e-09	Progenitor cell	HNF4A
PABPN1	3.23727e-12	0.287036	0.808	0.593	6.47454e-09	Progenitor cell	PABPN1
TPD521	1.52658e-14	0.285376	0.859	0.63	3.05317e-11	Progenitor cell	TPD52
IDH21	1.85726e-17	0.284877	0.919	0.636	3.71453e-14	Progenitor cell	IDH2
TCEA31	4.59348e-16	0.283093	0.885	0.638	9.18697e-13	Progenitor cell	TCEA3
RPS4Y11	7.64087e-15	0.282313	0.974	0.846	1.52817e-11	Progenitor cell	RPS4Y1
EML41	3.53236e-14	0.281572	0.731	0.524	7.06471e-11	Progenitor cell	EML4
KHDRBS11	5.4497e-15	0.281488	0.808	0.581	1.08994e-11	Progenitor cell	KHDRBS1
EMP2	1.3465e-15	0.279929	0.722	0.497	2.693e-12	Progenitor cell	EMP2
EIF3A1	4.79883e-15	0.277814	0.842	0.618	9.59766e-12	Progenitor cell	EIF3A
CD241	1.26456e-16	0.276567	0.603	0.374	2.52912e-13	Progenitor cell	CD24
RSL1D11	1.32688e-11	0.274826	0.812	0.615	2.65375e-08	Progenitor cell	RSL1D1
MRPL12	1.97786e-19	0.273748	0.684	0.442	3.95571e-16	Progenitor cell	MRPL1
HMGN31	8.50959e-16	0.272902	0.782	0.533	1.70192e-12	Progenitor cell	HMGN3
TMEM2301	2.60306e-16	0.271904	0.842	0.585	5.20612e-13	Progenitor cell	TMEM230
HNMT1	1.91461e-20	0.270344	0.731	0.486	3.82922e-17	Progenitor cell	HNMT
G0S21	4.78746e-06	0.268396	0.547	0.429	0.00957492	Progenitor cell	G0S2
APP1	5.29384e-14	0.268349	0.829	0.617	1.05877e-10	Progenitor cell	APP
AK31	1.08969e-14	0.267677	0.85	0.604	2.17938e-11	Progenitor cell	AK3
GPX21	1.69038e-14	0.267357	0.902	0.647	3.38075e-11	Progenitor cell	GPX2
NCL1	7.26174e-12	0.266011	0.885	0.681	1.45235e-08	Progenitor cell	NCL
HNRNPA2B1	5.1216e-06	0.26493	0.966	0.91	0.0102432	Progenitor cell	HNRNPA2B1
LAPTM4A1	2.23046e-12	0.264068	0.88	0.671	4.46091e-09	Progenitor cell	LAPTM4A
CBX31	2.12162e-13	0.263354	0.906	0.674	4.24325e-10	Progenitor cell	CBX3
NSA21	8.04186e-11	0.263021	0.893	0.696	1.60837e-07	Progenitor cell	NSA2
FOS1	1.23768e-10	0.261995	0.991	0.986	2.47537e-07	Progenitor cell	FOS
RPL141	9.69391e-19	0.261468	1	0.999	1.93878e-15	Progenitor cell	RPL14
SRP91	2.14603e-11	0.260775	0.88	0.679	4.29205e-08	Progenitor cell	SRP9
APH1A1	2.00963e-12	0.259856	0.769	0.572	4.01925e-09	Progenitor cell	APH1A
PTDSS11	1.56458e-25	0.25966	0.65	0.379	3.12916e-22	Progenitor cell	PTDSS1
CTNNB11	2.3352e-06	0.258461	0.799	0.686	0.00467039	Progenitor cell	CTNNB1
SSR11	1.05855e-15	0.25833	0.752	0.538	2.1171e-12	Progenitor cell	SSR1
EAPP1	3.71313e-12	0.253846	0.808	0.61	7.42626e-09	Progenitor cell	EAPP
HIF1A	2.09352e-16	0.252717	0.645	0.435	4.18704e-13	Progenitor cell	HIF1A
TKT1	2.80549e-08	0.250585	0.902	0.718	5.61098e-05	Progenitor cell	TKT
DDX52	9.45936e-18	0.245755	0.654	0.438	1.89187e-14	Progenitor cell	DDX52
NPM11	1.29559e-15	0.245716	0.974	0.811	2.59119e-12	Progenitor cell	NPM1
OLA11	6.65697e-14	0.242209	0.786	0.573	1.33139e-10	Progenitor cell	OLA1
SYNCRIP1	2.20064e-16	0.241858	0.739	0.504	4.40128e-13	Progenitor cell	SYNCRIP
ID11	3.00589e-05	0.239836	0.915	0.859	0.0601178	Progenitor cell	ID1
LRRC75A	1.38445e-11	0.239377	0.726	0.507	2.76891e-08	Progenitor cell	LRRC75A
SUMO21	6.19087e-10	0.238068	0.97	0.824	1.23817e-06	Progenitor cell	SUMO2
ESD1	4.59941e-10	0.237896	0.859	0.666	9.19882e-07	Progenitor cell	ESD
TPM41	5.9271e-12	0.237429	0.722	0.526	1.18542e-08	Progenitor cell	TPM4
PPA21	1.54795e-10	0.235632	0.791	0.589	3.09589e-07	Progenitor cell	PPA2
KIF5B1	6.83327e-11	0.231553	0.846	0.62	1.36665e-07	Progenitor cell	KIF5B
SLC44A31	8.0534e-21	0.230834	0.662	0.419	1.61068e-17	Progenitor cell	SLC44A3
TMEM14B1	2.77008e-10	0.230681	0.85	0.669	5.54015e-07	Progenitor cell	TMEM14B
PSMA4	3.79235e-08	0.229199	0.893	0.722	7.5847e-05	Progenitor cell	PSMA4
RPS6KA31	1.48577e-21	0.229157	0.679	0.426	2.97154e-18	Progenitor cell	RPS6KA3
AKR1B101	8.89527e-08	0.22701	0.915	0.75	0.000177905	Progenitor cell	AKR1B10
RPN2	5.30887e-08	0.225929	0.739	0.596	0.000106177	Progenitor cell	RPN2
GSTP1	7.46946e-11	0.225635	1	0.975	1.49389e-07	Progenitor cell	GSTP1
BANF11	8.25352e-11	0.22298	0.829	0.611	1.6507e-07	Progenitor cell	BANF1
SERBP11	5.8072e-09	0.222798	0.889	0.712	1.16144e-05	Progenitor cell	SERBP1
DDOST1	2.52488e-10	0.222165	0.761	0.567	5.04976e-07	Progenitor cell	DDOST
DDX21	2.87787e-09	0.220632	0.765	0.573	5.75573e-06	Progenitor cell	DDX21
EBPL1	4.42277e-11	0.220481	0.632	0.447	8.84555e-08	Progenitor cell	EBPL
SNRPD21	2.96754e-08	0.22028	0.987	0.889	5.93509e-05	Progenitor cell	SNRPD2
NENF1	5.80173e-11	0.21967	0.838	0.633	1.16035e-07	Progenitor cell	NENF
YBX31	2.06139e-10	0.218063	0.739	0.55	4.12279e-07	Progenitor cell	YBX3
CCL251	1.08633e-07	0.218059	1	0.97	0.000217266	Progenitor cell	CCL25
HSPA1A1	5.03843e-05	0.217964	0.722	0.621	0.100769	Progenitor cell	HSPA1A
SERINC51	1.05775e-15	0.215597	0.637	0.429	2.1155e-12	Progenitor cell	SERINC5
LSM51	2.66737e-11	0.215137	0.893	0.669	5.33474e-08	Progenitor cell	LSM5
PTMA1	3.23919e-17	0.214228	1	0.993	6.47837e-14	Progenitor cell	PTMA
LTA4H1	2.294e-08	0.214022	0.735	0.578	4.58801e-05	Progenitor cell	LTA4H
BRI3BP	8.93057e-11	0.212033	0.722	0.541	1.78611e-07	Progenitor cell	BRI3BP
ST131	8.93711e-08	0.211475	0.949	0.818	0.000178742	Progenitor cell	ST13
SNRPD11	8.83512e-11	0.211436	0.859	0.629	1.76702e-07	Progenitor cell	SNRPD1
EIF3I1	2.26577e-07	0.211291	0.833	0.665	0.000453153	Progenitor cell	EIF3I
UBE2E11	4.31482e-15	0.210843	0.607	0.402	8.62963e-12	Progenitor cell	UBE2E1
BMP31	8.01234e-10	0.208172	0.551	0.371	1.60247e-06	Progenitor cell	BMP3
SRSF101	4.6314e-14	0.2072	0.774	0.532	9.26279e-11	Progenitor cell	SRSF10
CCT6A1	7.6165e-12	0.20669	0.756	0.541	1.5233e-08	Progenitor cell	CCT6A
SFPQ	8.73795e-10	0.205554	0.833	0.633	1.74759e-06	Progenitor cell	SFPQ
SYPL11	5.41901e-07	0.205029	0.671	0.536	0.0010838	Progenitor cell	SYPL1
LSM21	7.36532e-11	0.204656	0.748	0.544	1.47306e-07	Progenitor cell	LSM2
APEX11	4.54936e-12	0.202512	0.765	0.549	9.09872e-09	Progenitor cell	APEX1
PPIG1	8.21903e-09	0.201875	0.829	0.615	1.64381e-05	Progenitor cell	PPIG
UBE2I1	3.04482e-11	0.201417	0.838	0.612	6.08964e-08	Progenitor cell	UBE2I
THRAP31	4.21891e-09	0.199925	0.662	0.512	8.43782e-06	Progenitor cell	THRAP3
FOXP11	1.06507e-08	0.199057	0.735	0.592	2.13013e-05	Progenitor cell	FOXP1
PFDN41	4.91005e-16	0.198531	0.709	0.476	9.8201e-13	Progenitor cell	PFDN4
LINC009981	1.16509e-09	0.196234	0.645	0.485	2.33018e-06	Progenitor cell	LINC00998
MPLKIP1	3.44057e-11	0.194001	0.684	0.502	6.88113e-08	Progenitor cell	MPLKIP
CTBP21	3.73551e-12	0.193259	0.718	0.503	7.47102e-09	Progenitor cell	CTBP2
LSM4	7.70129e-07	0.193205	0.91	0.753	0.00154026	Progenitor cell	LSM4
OLFM41	3.3518e-33	0.193192	1	0.924	6.7036e-30	Progenitor cell	OLFM4
FERMT11	5.25478e-20	0.192318	0.684	0.435	1.05096e-16	Progenitor cell	FERMT1
SRSF91	2.81174e-07	0.18947	0.799	0.618	0.000562347	Progenitor cell	SRSF9
C2orf72	1.68713e-17	0.188835	0.564	0.369	3.37425e-14	Progenitor cell	C2orf72
TRABD2A1	8.81148e-08	0.188183	0.594	0.449	0.00017623	Progenitor cell	TRABD2A
CCT81	4.52183e-09	0.187508	0.748	0.561	9.04366e-06	Progenitor cell	CCT8
IARS21	0.00121332	0.186828	0.547	0.481	1	Progenitor cell	IARS2
GALNT31	1.65596e-06	0.186665	0.585	0.469	0.00331191	Progenitor cell	GALNT3
SNHG81	2.19051e-07	0.18592	0.91	0.75	0.000438102	Progenitor cell	SNHG8
CANT1	2.75718e-15	0.181556	0.726	0.508	5.51436e-12	Progenitor cell	CANT1
CNOT71	2.43856e-13	0.179664	0.714	0.509	4.87712e-10	Progenitor cell	CNOT7
NDRG21	4.92582e-12	0.179365	0.658	0.476	9.85163e-09	Progenitor cell	NDRG2
ENC1	3.26732e-10	0.179231	0.573	0.414	6.53463e-07	Progenitor cell	ENC1
RBMX1	1.9325e-08	0.176804	0.88	0.676	3.865e-05	Progenitor cell	RBMX
ZBTB381	2.99874e-10	0.176186	0.65	0.464	5.99747e-07	Progenitor cell	ZBTB38
GDI21	9.1666e-07	0.175312	0.91	0.738	0.00183332	Progenitor cell	GDI2
MECOM1	7.34034e-08	0.175278	0.517	0.374	0.000146807	Progenitor cell	MECOM
HNRNPU1	3.67917e-06	0.17302	0.863	0.693	0.00735834	Progenitor cell	HNRNPU
C2orf821	4.29479e-06	0.172079	0.598	0.454	0.00858958	Progenitor cell	C2orf82
DDX181	7.72684e-10	0.171718	0.722	0.538	1.54537e-06	Progenitor cell	DDX18
TOB11	1.64064e-07	0.171706	0.739	0.579	0.000328128	Progenitor cell	TOB1
EIF2A1	1.91168e-15	0.170193	0.808	0.548	3.82337e-12	Progenitor cell	EIF2A
ZKSCAN11	1.64553e-07	0.16996	0.697	0.539	0.000329105	Progenitor cell	ZKSCAN1
HNRNPH31	1.12173e-09	0.169721	0.718	0.556	2.24346e-06	Progenitor cell	HNRNPH3
TTC31	1.51231e-11	0.169381	0.748	0.53	3.02462e-08	Progenitor cell	TTC3
GFPT1	2.30294e-11	0.169268	0.692	0.498	4.60587e-08	Progenitor cell	GFPT1
DCAF10	8.67297e-05	0.167967	0.466	0.361	0.173459	Progenitor cell	DCAF10
TRA2B1	5.74101e-05	0.165937	0.786	0.665	0.11482	Progenitor cell	TRA2B
CCT41	2.90589e-10	0.165854	0.786	0.583	5.81178e-07	Progenitor cell	CCT4
HNRNPA3	2.11761e-08	0.165098	0.902	0.711	4.23522e-05	Progenitor cell	HNRNPA3
SYNE21	1.95841e-10	0.162544	0.598	0.426	3.91682e-07	Progenitor cell	SYNE2
MRPL181	8.84222e-10	0.162415	0.731	0.551	1.76844e-06	Progenitor cell	MRPL18
NANS1	8.38424e-07	0.161269	0.718	0.565	0.00167685	Progenitor cell	NANS
EIF1AX1	2.45936e-08	0.160016	0.808	0.61	4.91872e-05	Progenitor cell	EIF1AX
IFITM11	1.47435e-12	0.158881	0.585	0.395	2.94869e-09	Progenitor cell	IFITM1
RCN21	2.06656e-09	0.157002	0.598	0.448	4.13312e-06	Progenitor cell	RCN2
STRAP1	1.38591e-10	0.156914	0.726	0.535	2.77182e-07	Progenitor cell	STRAP
CTSC	3.07631e-07	0.156158	0.462	0.321	0.000615262	Progenitor cell	CTSC
NFIA1	2.1604e-05	0.155352	0.517	0.398	0.043208	Progenitor cell	NFIA
ERH1	1.52328e-05	0.155024	0.915	0.751	0.0304657	Progenitor cell	ERH
YWHAQ1	9.30726e-07	0.154872	0.833	0.675	0.00186145	Progenitor cell	YWHAQ
SLPI	8.51623e-12	0.154365	0.47	0.292	1.70325e-08	Progenitor cell	SLPI
NUDCD2	2.89016e-15	0.152434	0.671	0.452	5.78032e-12	Progenitor cell	NUDCD2
TXNIP1	2.85641e-06	0.152277	0.769	0.627	0.00571282	Progenitor cell	TXNIP
DHX15	4.05388e-10	0.151081	0.611	0.447	8.10776e-07	Progenitor cell	DHX15
LBR	2.01337e-10	0.149997	0.59	0.424	4.02674e-07	Progenitor cell	LBR
CD471	5.24185e-09	0.149962	0.679	0.518	1.04837e-05	Progenitor cell	CD47
PPP3CA1	6.67596e-07	0.149299	0.517	0.407	0.00133519	Progenitor cell	PPP3CA
GATA61	4.54794e-07	0.148615	0.594	0.455	0.000909587	Progenitor cell	GATA6
HNRNPH1	0.000287583	0.148204	0.812	0.705	0.575166	Progenitor cell	HNRNPH1
IFI161	1.05067e-11	0.148043	0.556	0.398	2.10134e-08	Progenitor cell	IFI16
EIF2S21	4.8237e-05	0.147446	0.833	0.694	0.0964739	Progenitor cell	EIF2S2
EIF2S31	1.89275e-10	0.147122	0.709	0.514	3.7855e-07	Progenitor cell	EIF2S3
HNRNPD1	1.84771e-06	0.147036	0.829	0.638	0.00369542	Progenitor cell	HNRNPD
TNFSF13B	8.50578e-17	0.146428	0.41	0.127	1.70116e-13	Progenitor cell	TNFSF13B
RSL24D11	1.46277e-06	0.146135	0.692	0.556	0.00292554	Progenitor cell	RSL24D1
KCNQ11	1.16119e-05	0.145321	0.603	0.467	0.0232238	Progenitor cell	KCNQ1
CASP61	2.16819e-06	0.14519	0.662	0.523	0.00433639	Progenitor cell	CASP6
CTC-524C5.2	4.46201e-08	0.145117	0.543	0.408	8.92402e-05	Progenitor cell	CTC-524C5.2
ARHGDIG1	1.85236e-11	0.144939	0.688	0.487	3.70473e-08	Progenitor cell	ARHGDIG
HPRT11	3.42261e-11	0.144546	0.628	0.441	6.84523e-08	Progenitor cell	HPRT1
BCL11A1	3.80006e-06	0.143236	0.526	0.404	0.00760012	Progenitor cell	BCL11A
SET1	1.55478e-08	0.142373	0.876	0.647	3.10957e-05	Progenitor cell	SET
SRP721	4.49663e-13	0.141445	0.697	0.465	8.99325e-10	Progenitor cell	SRP72
METAP21	1.26681e-06	0.141297	0.765	0.596	0.00253363	Progenitor cell	METAP2
ADGRG11	0.000478241	0.139209	0.466	0.376	0.956481	Progenitor cell	ADGRG1
RABGGTB1	1.53686e-07	0.138845	0.603	0.464	0.000307372	Progenitor cell	RABGGTB
SNRPG	3.45263e-06	0.138041	0.953	0.828	0.00690527	Progenitor cell	SNRPG
KIAA13241	2.97574e-10	0.137796	0.735	0.534	5.95147e-07	Progenitor cell	KIAA1324
NAA38	0.000142153	0.136859	0.88	0.75	0.284305	Progenitor cell	NAA38
GALNT12	1.15655e-12	0.136649	0.59	0.405	2.31311e-09	Progenitor cell	GALNT12
PRPF40A1	3.15982e-07	0.135025	0.688	0.523	0.000631964	Progenitor cell	PRPF40A
C11orf731	5.24176e-20	0.133523	0.581	0.353	1.04835e-16	Progenitor cell	C11orf73
ADGRE5	2.49707e-07	0.13283	0.543	0.42	0.000499414	Progenitor cell	ADGRE5
ITGA2	0.00013769	0.131907	0.487	0.398	0.275381	Progenitor cell	ITGA2
MLXIP1	2.70978e-10	0.131903	0.752	0.523	5.41955e-07	Progenitor cell	MLXIP
ATIC1	3.34997e-12	0.129708	0.603	0.433	6.69994e-09	Progenitor cell	ATIC
MZT2B	0.000378212	0.129469	0.949	0.806	0.756423	Progenitor cell	MZT2B
GRSF11	6.64923e-10	0.128788	0.684	0.501	1.32985e-06	Progenitor cell	GRSF1
ITGA61	5.59372e-07	0.127562	0.739	0.593	0.00111874	Progenitor cell	ITGA6
CIRBP1	9.47857e-06	0.12617	0.927	0.774	0.0189571	Progenitor cell	CIRBP
SMARCC11	4.80515e-14	0.125982	0.645	0.442	9.61031e-11	Progenitor cell	SMARCC1
GPATCH4	2.07007e-14	0.125965	0.56	0.383	4.14015e-11	Progenitor cell	GPATCH4
RAN1	1.70214e-05	0.125533	0.897	0.733	0.0340428	Progenitor cell	RAN
NONO1	3.0818e-06	0.125432	0.778	0.603	0.00616359	Progenitor cell	NONO
NUCKS11	3.83257e-08	0.125117	0.791	0.602	7.66515e-05	Progenitor cell	NUCKS1
RP11-357H14.17	0.000359055	0.123863	0.722	0.593	0.718111	Progenitor cell	RP11-357H14.17
SCD	9.10096e-15	0.122991	0.564	0.374	1.82019e-11	Progenitor cell	SCD
CCDC1121	3.74988e-06	0.122699	0.479	0.366	0.00749976	Progenitor cell	CCDC112
DARS1	3.64456e-07	0.120887	0.59	0.46	0.000728913	Progenitor cell	DARS
HMGB11	6.02589e-06	0.120173	0.987	0.924	0.0120518	Progenitor cell	HMGB1
CLNS1A1	4.16189e-07	0.119849	0.731	0.56	0.000832377	Progenitor cell	CLNS1A
LMAN11	1.7552e-08	0.119808	0.701	0.526	3.51039e-05	Progenitor cell	LMAN1
EEF1G1	0.000372596	0.11933	0.872	0.741	0.745193	Progenitor cell	EEF1G
EIF3D1	2.7081e-06	0.118768	0.859	0.681	0.00541619	Progenitor cell	EIF3D
FARSB1	8.15135e-05	0.117654	0.491	0.38	0.163027	Progenitor cell	FARSB
CAPRIN11	1.3183e-07	0.116439	0.637	0.499	0.000263659	Progenitor cell	CAPRIN1
MCOLN31	5.55298e-09	0.115936	0.444	0.295	1.1106e-05	Progenitor cell	MCOLN3
DGKH	0.000105835	0.115708	0.453	0.379	0.21167	Progenitor cell	DGKH
ZNF221	1.52645e-13	0.114352	0.547	0.356	3.05291e-10	Progenitor cell	ZNF22
TMED31	1.36469e-06	0.114348	0.684	0.537	0.00272937	Progenitor cell	TMED3
IFITM21	2.56262e-06	0.113208	0.47	0.343	0.00512524	Progenitor cell	IFITM2
C12orf571	8.9278e-08	0.112973	0.897	0.686	0.000178556	Progenitor cell	C12orf57
TMA161	2.88396e-05	0.112369	0.496	0.399	0.0576792	Progenitor cell	TMA16
BCL7C1	1.97186e-09	0.111128	0.692	0.5	3.94373e-06	Progenitor cell	BCL7C
PBX11	5.52155e-05	0.110822	0.568	0.467	0.110431	Progenitor cell	PBX1
HOXB91	0.00106068	0.110105	0.427	0.325	1	Progenitor cell	HOXB9
SSRP11	3.33034e-09	0.109311	0.62	0.439	6.66068e-06	Progenitor cell	SSRP1
ANP32B1	0.000167799	0.109219	0.91	0.721	0.335598	Progenitor cell	ANP32B
NHP21	1.26821e-05	0.105517	0.761	0.606	0.0253643	Progenitor cell	NHP2
DUT1	1.17608e-18	0.105389	0.774	0.471	2.35216e-15	Progenitor cell	DUT
RPIA1	2.50418e-10	0.105304	0.594	0.42	5.00835e-07	Progenitor cell	RPIA
ZCRB11	6.56121e-09	0.104976	0.722	0.526	1.31224e-05	Progenitor cell	ZCRB1
TOP2B	3.24857e-05	0.104064	0.513	0.403	0.0649713	Progenitor cell	TOP2B
CCAR1	1.52115e-07	0.103732	0.628	0.463	0.000304229	Progenitor cell	CCAR1
TFAM1	2.02888e-08	0.10308	0.56	0.398	4.05775e-05	Progenitor cell	TFAM
GSTO21	5.82832e-07	0.102557	0.564	0.43	0.00116566	Progenitor cell	GSTO2
IGFBP2	2.79914e-08	0.102169	0.543	0.39	5.59827e-05	Progenitor cell	IGFBP2
RNF1301	4.49276e-06	0.101325	0.564	0.444	0.00898552	Progenitor cell	RNF130
SAMD51	3.62849e-06	0.101192	0.479	0.362	0.00725697	Progenitor cell	SAMD5
PBRM1	1.77932e-12	0.101161	0.585	0.4	3.55864e-09	Progenitor cell	PBRM1
MRPS6	3.94649e-07	0.100374	0.658	0.519	0.000789297	Progenitor cell	MRPS6
NME21	4.56839e-05	0.100351	0.483	0.349	0.0913678	Progenitor cell	NME2
PHKG11	8.23794e-06	0.100064	0.453	0.352	0.0164759	Progenitor cell	PHKG1
WLS1	2.06862e-07	0.100025	0.487	0.325	0.000413724	Progenitor cell	WLS
ILF21	0.00289879	0.0992967	0.65	0.559	1	Progenitor cell	ILF2
IRF2BP21	3.33882e-05	0.0989384	0.744	0.586	0.0667765	Progenitor cell	IRF2BP2
GRAMD1A1	8.22413e-12	0.0982675	0.47	0.25	1.64483e-08	Progenitor cell	GRAMD1A
SNRPA1	8.31196e-10	0.0975035	0.62	0.444	1.66239e-06	Progenitor cell	SNRPA
TMEM63A1	1.34367e-06	0.0962161	0.538	0.414	0.00268735	Progenitor cell	TMEM63A
KIAA1715	9.72982e-06	0.0954787	0.474	0.368	0.0194596	Progenitor cell	KIAA1715
HNRNPF	0.000518885	0.0947733	0.846	0.711	1	Progenitor cell	HNRNPF
SMAGP1	1.67555e-07	0.0943097	0.667	0.511	0.000335109	Progenitor cell	SMAGP
QDPR	3.07347e-07	0.0938899	0.598	0.456	0.000614695	Progenitor cell	QDPR
LYRM41	6.43588e-05	0.0924787	0.491	0.388	0.128718	Progenitor cell	LYRM4
H2AFY21	1.71398e-13	0.091815	0.509	0.306	3.42796e-10	Progenitor cell	H2AFY2
MYO101	0.000146733	0.0917378	0.573	0.469	0.293466	Progenitor cell	MYO10
ODC1	2.36239e-08	0.0910801	0.671	0.505	4.72479e-05	Progenitor cell	ODC1
PA2G41	0.000138566	0.0906958	0.833	0.643	0.277132	Progenitor cell	PA2G4
RCC1	7.10253e-06	0.0904979	0.483	0.38	0.0142051	Progenitor cell	RCC1
PDIA61	3.09918e-05	0.0904971	0.799	0.664	0.0619836	Progenitor cell	PDIA6
HMGN5	1.67558e-09	0.0904142	0.615	0.441	3.35117e-06	Progenitor cell	HMGN5
RNF1451	4.22693e-07	0.0893589	0.547	0.412	0.000845385	Progenitor cell	RNF145
EIF5B	0.000436075	0.0889155	0.761	0.644	0.87215	Progenitor cell	EIF5B
PPIF1	0.000112861	0.0876239	0.581	0.469	0.225721	Progenitor cell	PPIF
GALC1	0.00859204	0.0863899	0.444	0.385	1	Progenitor cell	GALC
MYO1B	1.35874e-07	0.0849184	0.479	0.362	0.000271748	Progenitor cell	MYO1B
CEP70	3.6216e-06	0.0844157	0.462	0.334	0.0072432	Progenitor cell	CEP70
CCNB1IP11	6.3953e-06	0.0840706	0.556	0.444	0.0127906	Progenitor cell	CCNB1IP1
SMIM141	4.04069e-08	0.0831031	0.679	0.512	8.08138e-05	Progenitor cell	SMIM14
FOSB1	0.00475666	0.0830627	0.876	0.802	1	Progenitor cell	FOSB
ATXN21	0.00113064	0.0830352	0.487	0.407	1	Progenitor cell	ATXN2
TMEM1231	3.48388e-08	0.0817482	0.662	0.5	6.96775e-05	Progenitor cell	TMEM123
ASF1A1	0.00244836	0.0811391	0.427	0.354	1	Progenitor cell	ASF1A
RAMP11	9.49543e-05	0.0811369	0.923	0.728	0.189909	Progenitor cell	RAMP1
BBX1	1.10742e-08	0.0800641	0.556	0.409	2.21484e-05	Progenitor cell	BBX
TPD52L11	2.59632e-05	0.0792886	0.509	0.41	0.0519263	Progenitor cell	TPD52L1
H1FX1	0.00677435	0.0791663	0.56	0.478	1	Progenitor cell	H1FX
ERI31	6.99452e-07	0.0783578	0.56	0.438	0.0013989	Progenitor cell	ERI3
RBBP41	1.57799e-08	0.0782484	0.714	0.545	3.15597e-05	Progenitor cell	RBBP4
REXO21	1.87514e-05	0.0781082	0.543	0.419	0.0375028	Progenitor cell	REXO2
ARL6IP11	0.000550836	0.0780875	0.842	0.702	1	Progenitor cell	ARL6IP1
TAF1D1	7.53883e-06	0.0778178	0.705	0.542	0.0150777	Progenitor cell	TAF1D
SMC1A	1.76424e-10	0.0775645	0.59	0.449	3.52848e-07	Progenitor cell	SMC1A
IPO71	5.84043e-05	0.0769038	0.534	0.433	0.116809	Progenitor cell	IPO7
IMPDH21	1.77501e-12	0.0762137	0.812	0.521	3.55003e-09	Progenitor cell	IMPDH2
SORBS21	3.40387e-08	0.0760474	0.466	0.323	6.80775e-05	Progenitor cell	SORBS2
NUBPL	1.20624e-12	0.0748725	0.479	0.267	2.41249e-09	Progenitor cell	NUBPL
HIST3H2A1	0.000303018	0.0745316	0.432	0.327	0.606035	Progenitor cell	HIST3H2A
KITLG	7.99593e-12	0.0739712	0.444	0.232	1.59919e-08	Progenitor cell	KITLG
BAZ1B1	0.0081859	0.0738176	0.496	0.427	1	Progenitor cell	BAZ1B
UPF3A1	0.00143908	0.0729767	0.56	0.451	1	Progenitor cell	UPF3A
GTF3A1	0.00726692	0.0723846	0.504	0.446	1	Progenitor cell	GTF3A
DDAH21	7.50035e-08	0.0717477	0.701	0.526	0.000150007	Progenitor cell	DDAH2
PPM1G	0.00813325	0.0712553	0.62	0.545	1	Progenitor cell	PPM1G
C17orf891	0.000308197	0.0704805	0.726	0.596	0.616393	Progenitor cell	C17orf89
RNF157	2.67667e-05	0.0703694	0.487	0.388	0.0535335	Progenitor cell	RNF157
TCEAL81	0.000322711	0.0688604	0.688	0.555	0.645421	Progenitor cell	TCEAL8
SLC20A1	4.93334e-05	0.0686826	0.705	0.573	0.0986668	Progenitor cell	SLC20A1
AHCY1	1.72632e-05	0.0686536	0.714	0.552	0.0345263	Progenitor cell	AHCY
RAD211	0.00412027	0.0680724	0.573	0.497	1	Progenitor cell	RAD21
NOA11	0.00010548	0.0679277	0.509	0.403	0.210961	Progenitor cell	NOA1
TRAP1	4.75695e-05	0.0671013	0.543	0.44	0.0951391	Progenitor cell	TRAP1
EIF5A	0.00254876	0.0662211	0.838	0.713	1	Progenitor cell	EIF5A
IMMP1L1	1.73788e-10	0.0658327	0.534	0.381	3.47575e-07	Progenitor cell	IMMP1L
HNRNPR1	0.00348316	0.0657828	0.654	0.559	1	Progenitor cell	HNRNPR
DCTPP1	0.00255017	0.0656542	0.718	0.601	1	Progenitor cell	DCTPP1
ELAVL11	0.000579753	0.0656066	0.547	0.448	1	Progenitor cell	ELAVL1
LRP11	9.87983e-06	0.0652808	0.376	0.189	0.0197597	Progenitor cell	LRP11
ZNF7031	2.15423e-09	0.0649133	0.662	0.479	4.30845e-06	Progenitor cell	ZNF703
KPNB11	1.67289e-05	0.0648693	0.667	0.531	0.0334577	Progenitor cell	KPNB1
PHB1	0.00593191	0.0646045	0.846	0.708	1	Progenitor cell	PHB
ESRP11	8.7566e-07	0.0644296	0.568	0.451	0.00175132	Progenitor cell	ESRP1
PLA2G101	6.13211e-05	0.0643392	0.449	0.313	0.122642	Progenitor cell	PLA2G10
MRPS27	1.20008e-06	0.0628572	0.483	0.367	0.00240016	Progenitor cell	MRPS27
RUNDC3B1	0.000127166	0.0620523	0.385	0.281	0.254332	Progenitor cell	RUNDC3B
CREG11	0.000444891	0.0611254	0.564	0.466	0.889782	Progenitor cell	CREG1
ID31	0.00133956	0.0610108	0.774	0.664	1	Progenitor cell	ID3
GBAS1	5.11538e-06	0.0600902	0.513	0.395	0.0102308	Progenitor cell	GBAS
DNAJC10	5.59902e-08	0.0598755	0.496	0.352	0.00011198	Progenitor cell	DNAJC10
SSB1	4.21224e-05	0.0582785	0.658	0.516	0.0842448	Progenitor cell	SSB
ADRA2A	8.71423e-09	0.0569178	0.415	0.204	1.74285e-05	Progenitor cell	ADRA2A
BZW21	3.90704e-05	0.0563975	0.543	0.432	0.0781408	Progenitor cell	BZW2
ABHD18	0.00231427	0.0559123	0.41	0.35	1	Progenitor cell	ABHD18
HNRNPA1L21	1.35644e-06	0.0554751	0.483	0.358	0.00271287	Progenitor cell	HNRNPA1L2
EPB41L4A-AS11	7.79397e-07	0.0545592	0.654	0.481	0.00155879	Progenitor cell	EPB41L4A-AS1
PIK3R11	3.91794e-07	0.0543851	0.56	0.429	0.000783588	Progenitor cell	PIK3R1
SUZ12	0.00989076	0.0540895	0.449	0.388	1	Progenitor cell	SUZ12
FAM105A1	1.74876e-05	0.0540608	0.521	0.422	0.0349753	Progenitor cell	FAM105A
SAC3D1	9.98611e-11	0.0538416	0.526	0.354	1.99722e-07	Progenitor cell	SAC3D1
SAMD9	3.96835e-08	0.0525865	0.436	0.305	7.93669e-05	Progenitor cell	SAMD9
C6orf141	4.77895e-20	0.0508311	0.406	0.117	9.55789e-17	Progenitor cell	C6orf141
GAR11	4.19661e-07	0.0507789	0.526	0.409	0.000839321	Progenitor cell	GAR1
RASGRF2	3.65697e-10	0.0506012	0.342	0.095	7.31393e-07	Progenitor cell	RASGRF2
BHLHE401	0.000331266	0.0503476	0.427	0.347	0.662532	Progenitor cell	BHLHE40
HIPK21	2.41265e-08	0.0502835	0.509	0.367	4.82529e-05	Progenitor cell	HIPK2
RNF431	2.04559e-06	0.0497788	0.598	0.449	0.00409118	Progenitor cell	RNF43
NR4A11	0.00145552	0.0495819	0.675	0.577	1	Progenitor cell	NR4A1
SAAL1	3.23198e-09	0.0493739	0.47	0.318	6.46397e-06	Progenitor cell	SAAL1
2021-03-01	2.66477e-09	0.0472715	0.453	0.25	5.32955e-06	Progenitor cell	44256
SKA2	6.6956e-05	0.0467174	0.479	0.383	0.133912	Progenitor cell	SKA2
HACD31	0.000452094	0.0465945	0.556	0.463	0.904189	Progenitor cell	HACD3
SPRY21	0.000964968	0.0458539	0.419	0.335	1	Progenitor cell	SPRY2
PRDX4	2.05699e-06	0.0452297	0.705	0.527	0.00411398	Progenitor cell	PRDX4
AP001372.2	1.13597e-08	0.0447555	0.432	0.295	2.27195e-05	Progenitor cell	AP001372.2
DEK1	0.000175402	0.0446233	0.85	0.664	0.350804	Progenitor cell	DEK
PM20D21	5.13767e-13	0.04453	0.521	0.338	1.02753e-09	Progenitor cell	PM20D2
CMIP	7.97026e-05	0.0436167	0.585	0.463	0.159405	Progenitor cell	CMIP
SOX91	8.77304e-08	0.0433441	0.598	0.455	0.000175461	Progenitor cell	SOX9
NUP155	3.33504e-06	0.0431473	0.432	0.253	0.00667007	Progenitor cell	NUP155
ANP32E	0.00383216	0.0430455	0.521	0.454	1	Progenitor cell	ANP32E
RHNO11	8.43304e-08	0.0425414	0.5	0.378	0.000168661	Progenitor cell	RHNO1
RNF1861	0.00361614	0.0422251	0.474	0.392	1	Progenitor cell	RNF186
DPY19L1	1.71415e-10	0.0408758	0.402	0.175	3.42829e-07	Progenitor cell	DPY19L1
ACSM11	8.6898e-08	0.0405946	0.368	0.141	0.000173796	Progenitor cell	ACSM1
KDM1A1	1.69229e-05	0.0402594	0.483	0.382	0.0338457	Progenitor cell	KDM1A
TUSC3	0.00812285	0.0401025	0.244	0.097	1	Progenitor cell	TUSC3
RP11-380D23.21	0.000239331	0.039804	0.355	0.171	0.478663	Progenitor cell	RP11-380D23.2
CLU1	3.08225e-08	0.0392191	0.59	0.441	6.1645e-05	Progenitor cell	CLU
ABCE1	7.89077e-09	0.0389878	0.509	0.371	1.57815e-05	Progenitor cell	ABCE1
SORD1	3.51354e-10	0.0389256	0.56	0.391	7.02708e-07	Progenitor cell	SORD
COLCA2	3.27069e-08	0.0386686	0.397	0.236	6.54139e-05	Progenitor cell	COLCA2
PHF61	3.49017e-05	0.0385249	0.432	0.307	0.0698033	Progenitor cell	PHF6
PRKDC1	0.000216508	0.0384555	0.538	0.434	0.433015	Progenitor cell	PRKDC
GAS61	0.00763872	0.0382806	0.748	0.617	1	Progenitor cell	GAS6
MPHOSPH6	3.24144e-07	0.0382436	0.504	0.39	0.000648288	Progenitor cell	MPHOSPH6
NOB11	1.61967e-08	0.0379413	0.628	0.469	3.23934e-05	Progenitor cell	NOB1
CTC-548K16.1	6.65308e-05	0.0377266	0.321	0.165	0.133062	Progenitor cell	CTC-548K16.1
RP11-424G14.1	1.76557e-18	0.0366479	0.316	0.113	3.53113e-15	Progenitor cell	RP11-424G14.1
RAB131	0.00345808	0.0365094	0.803	0.649	1	Progenitor cell	RAB13
DIMT11	0.00453858	0.0360781	0.278	0.247	1	Progenitor cell	DIMT1
HMGCS21	2.41631e-10	0.0356501	0.526	0.343	4.83262e-07	Progenitor cell	HMGCS2
GGCT1	0.00525081	0.0345466	0.632	0.517	1	Progenitor cell	GGCT
PLCB41	0.00428312	0.0326701	0.397	0.26	1	Progenitor cell	PLCB4
CASC16	3.88611e-11	0.0326365	0.389	0.202	7.77221e-08	Progenitor cell	CASC16
CKAP5	0.00304529	0.032245	0.432	0.365	1	Progenitor cell	CKAP5
HOXA9	7.81686e-05	0.0321736	0.372	0.208	0.156337	Progenitor cell	HOXA9
HOXA51	0.00140375	0.0310506	0.308	0.156	1	Progenitor cell	HOXA5
ZNF1481	0.000109367	0.0307169	0.504	0.412	0.218734	Progenitor cell	ZNF148
LL22NC03-2H8.5	2.11233e-05	0.0296409	0.269	0.113	0.0422466	Progenitor cell	LL22NC03-2H8.5
DKC1	1.04729e-08	0.0287796	0.496	0.343	2.09459e-05	Progenitor cell	DKC1
TPPP31	5.0992e-08	0.0287205	0.551	0.398	0.000101984	Progenitor cell	TPPP3
RFX3	4.42801e-05	0.028135	0.376	0.189	0.0885603	Progenitor cell	RFX3
BIN11	7.5148e-06	0.0280826	0.517	0.408	0.0150296	Progenitor cell	BIN1
SERPINA7	2.9177e-26	0.0276096	0.278	0.066	5.83541e-23	Progenitor cell	SERPINA7
MID1IP1	0.00301046	0.0273478	0.41	0.335	1	Progenitor cell	MID1IP1
SH2D61	0.000743103	0.0271355	0.269	0.102	1	Progenitor cell	SH2D6
GCH1	4.77333e-09	0.0270096	0.496	0.356	9.54666e-06	Progenitor cell	GCH1
ENAH1	0.00161507	0.0263278	0.432	0.334	1	Progenitor cell	ENAH
TGIF11	0.00480954	0.0260893	0.496	0.415	1	Progenitor cell	TGIF1
ZCCHC21	0.00688535	0.0260276	0.376	0.304	1	Progenitor cell	ZCCHC2
FAM84B	2.74241e-08	0.0259381	0.479	0.348	5.48481e-05	Progenitor cell	FAM84B
RP13-497K6.1	9.2418e-07	0.0257309	0.342	0.116	0.00184836	Progenitor cell	RP13-497K6.1
SLC1A5	0.00539636	0.0255534	0.479	0.41	1	Progenitor cell	SLC1A5
CEP571	0.0012995	0.0255013	0.607	0.502	1	Progenitor cell	CEP57
RRP151	0.000790356	0.0252731	0.423	0.305	1	Progenitor cell	RRP15
TCEAL41	1.57085e-05	0.0248522	0.479	0.372	0.0314171	Progenitor cell	TCEAL4
CKAP2	0.00156436	0.0245651	0.393	0.285	1	Progenitor cell	CKAP2
RNASEH2B1	0.000706395	0.0241662	0.462	0.366	1	Progenitor cell	RNASEH2B
GLIS31	2.47675e-08	0.0233151	0.329	0.146	4.9535e-05	Progenitor cell	GLIS3
PDIA2	3.15674e-12	0.0232332	0.406	0.201	6.31348e-09	Progenitor cell	PDIA2
PRPS21	4.25656e-05	0.0229131	0.449	0.322	0.0851311	Progenitor cell	PRPS2
SYTL2	3.29231e-07	0.0222281	0.513	0.375	0.000658462	Progenitor cell	SYTL2
UNG	0.000611078	0.0221929	0.479	0.386	1	Progenitor cell	UNG
PLGLB2	3.55921e-37	0.0220819	0.235	0.016	7.11842e-34	Progenitor cell	PLGLB2
GPRASP2	3.64028e-42	0.0220624	0.312	0.043	7.28057e-39	Progenitor cell	GPRASP2
HSPH11	0.0060041	0.0217988	0.47	0.401	1	Progenitor cell	HSPH1
BCL21	0.00103234	0.0216735	0.355	0.173	1	Progenitor cell	BCL2
ALOX5AP	7.39335e-09	0.0214233	0.192	0.145	1.47867e-05	Progenitor cell	ALOX5AP
HAUS41	0.00104795	0.0213339	0.521	0.442	1	Progenitor cell	HAUS4
PARP11	0.000863063	0.0212794	0.568	0.473	1	Progenitor cell	PARP1
CDKN1B1	0.00724212	0.0210083	0.521	0.444	1	Progenitor cell	CDKN1B
PCSK91	0.00349411	0.0207332	0.321	0.161	1	Progenitor cell	PCSK9
ACYP11	0.000123365	0.0201302	0.496	0.399	0.24673	Progenitor cell	ACYP1
HMGN21	5.76968e-06	0.0193833	0.936	0.78	0.0115394	Progenitor cell	HMGN2
2021-12-11	4.0717e-06	0.0186946	0.35	0.12	0.0081434	Progenitor cell	44531
BAIAP3	1.7881e-09	0.0184	0.406	0.217	3.57621e-06	Progenitor cell	BAIAP3
CRABP1	7.64092e-11	0.0183102	0.308	0.104	1.52818e-07	Progenitor cell	CRABP1
LGALS91	0.00327826	0.0182668	0.551	0.455	1	Progenitor cell	LGALS9
MYL4	5.59875e-11	0.0181063	0.449	0.253	1.11975e-07	Progenitor cell	MYL4
SEZ6L21	7.17718e-07	0.0180108	0.534	0.404	0.00143544	Progenitor cell	SEZ6L2
PKP41	0.00030306	0.017388	0.278	0.349	0.60612	Progenitor cell	PKP4
NUDT211	0.0014808	0.0173383	0.607	0.505	1	Progenitor cell	NUDT21
HCK	2.30978e-16	0.0172938	0.299	0.038	4.61955e-13	Progenitor cell	HCK
B4GALNT4	1.44448e-100	0.0161986	0.179	0.004	2.88897e-97	Progenitor cell	B4GALNT4
SRGAP2B	1.34333e-06	0.0161204	0.303	0.153	0.00268667	Progenitor cell	SRGAP2B
RP11-231G3.1	6.97972e-05	0.0159875	0.295	0.075	0.139594	Progenitor cell	RP11-231G3.1
SRM	8.88067e-08	0.0157769	0.453	0.327	0.000177613	Progenitor cell	SRM
YEATS41	0.000685875	0.0150607	0.496	0.409	1	Progenitor cell	YEATS4
EDN11	1.36466e-06	0.0150351	0.65	0.513	0.00272931	Progenitor cell	EDN1
NOP16	2.36702e-05	0.0147586	0.53	0.416	0.0473404	Progenitor cell	NOP16
KCNK10	2.9299e-12	0.0146536	0.068	0.089	5.85981e-09	Progenitor cell	KCNK10
USP11	8.19363e-07	0.0143726	0.504	0.37	0.00163873	Progenitor cell	USP1
USP18	2.90221e-14	0.0142601	0.427	0.213	5.80442e-11	Progenitor cell	USP18
MYOF	5.41528e-07	0.0141392	0.342	0.081	0.00108306	Progenitor cell	MYOF
LINC01556	2.24614e-09	0.0139288	0.239	0.059	4.49228e-06	Progenitor cell	LINC01556
CTD-2378E12.11	0.00330096	0.0137635	0.295	0.072	1	Progenitor cell	CTD-2378E12.1
LINC011841	0.00220095	0.0135166	0.462	0.386	1	Progenitor cell	LINC01184
IPO51	0.00566506	0.0127197	0.457	0.375	1	Progenitor cell	IPO5
BOP11	0.00313586	0.0125238	0.406	0.334	1	Progenitor cell	BOP1
MCM3	0.00052623	0.0123402	0.47	0.37	1	Progenitor cell	MCM3
CA121	1.65077e-05	0.0120706	0.286	0.335	0.0330153	Progenitor cell	CA12
TOP1MT1	5.93921e-08	0.0120697	0.444	0.301	0.000118784	Progenitor cell	TOP1MT
NBPF14	1.24688e-05	0.0120541	0.41	0.292	0.0249376	Progenitor cell	NBPF14
EIF5AL1	0.00893152	0.0113748	0.624	0.526	1	Progenitor cell	EIF5AL1
HSPA6	8.49667e-74	0.0111806	0.269	0.016	1.69933e-70	Progenitor cell	HSPA6
RP11-11N9.41	6.33452e-08	0.0109034	0.299	0.108	0.00012669	Progenitor cell	RP11-11N9.4
DUSP10	1.98048e-19	0.0106531	0.359	0.098	3.96097e-16	Progenitor cell	DUSP10
TOX1	5.23595e-05	0.0102537	0.436	0.301	0.104719	Progenitor cell	TOX
ZNF4431	1.95229e-06	0.0101634	0.197	0.09	0.00390458	Progenitor cell	ZNF443
SLFN12	5.71418e-12	0.00956624	0.295	0.072	1.14284e-08	Progenitor cell	SLFN12
CCDC69	4.52322e-12	0.0092441	0.269	0.054	9.04645e-09	Progenitor cell	CCDC69
RP11-188P20.31	1.12913e-07	0.00908769	0.312	0.103	0.000225826	Progenitor cell	RP11-188P20.3
FADS1	8.83176e-39	0.00866343	0.312	0.048	1.76635e-35	Progenitor cell	FADS1
NPM21	2.60174e-10	0.00834455	0.244	0.074	5.20348e-07	Progenitor cell	NPM2
MYLPF	0.00563552	0.00806259	0.286	0.14	1	Progenitor cell	MYLPF
CCNB2	0.000305218	0.00800849	0.325	0.231	0.610436	Progenitor cell	CCNB2
AP001626.21	1.04124e-20	0.00776183	0.312	0.105	2.08248e-17	Progenitor cell	AP001626.2
PAQR3	5.25366e-05	0.00770992	0.44	0.346	0.105073	Progenitor cell	PAQR3
TCTEX1D2	0.000119105	0.00770827	0.44	0.329	0.23821	Progenitor cell	TCTEX1D2
PDZK1IP11	0.00326837	0.00725203	0.846	0.69	1	Progenitor cell	PDZK1IP1
ZNF684	1.45877e-19	0.00648881	0.321	0.096	2.91753e-16	Progenitor cell	ZNF684
HOXB31	0.000982872	0.00641877	0.222	0.102	1	Progenitor cell	HOXB3
PCDH201	8.80715e-11	0.00641369	0.244	0.067	1.76143e-07	Progenitor cell	PCDH20
RP11-74E22.8	2.69354e-22	0.00615834	0.329	0.085	5.38709e-19	Progenitor cell	RP11-74E22.8
UBR71	0.00693837	0.00615324	0.427	0.365	1	Progenitor cell	UBR7
GFI1B	4.97919e-07	0.00605422	0.141	0.013	0.000995838	Progenitor cell	GFI1B
CSE1L	0.000180303	0.00597153	0.423	0.34	0.360606	Progenitor cell	CSE1L
CDKN2D	0.00015644	0.00587567	0.389	0.252	0.312881	Progenitor cell	CDKN2D
RP11-264B17.41	1.61159e-05	0.00564948	0.171	0.032	0.0322318	Progenitor cell	RP11-264B17.4
BORA	1.93104e-08	0.00564352	0.171	0.241	3.86208e-05	Progenitor cell	BORA
LINC006721	2.01386e-07	0.005445	0.329	0.216	0.000402773	Progenitor cell	LINC00672
OXCT1	0.00455395	0.00523075	0.41	0.297	1	Progenitor cell	OXCT1
SAE11	0.000402554	0.0052268	0.453	0.356	0.805108	Progenitor cell	SAE1
RECQL4	4.30066e-11	0.00475816	0.376	0.177	8.60132e-08	Progenitor cell	RECQL4
LDHB1	2.29644e-13	0.00460469	0.274	0.106	4.59288e-10	Progenitor cell	LDHB
AC145343.2	4.41632e-16	0.00449426	0.175	0.049	8.83265e-13	Progenitor cell	AC145343.2
RP11-471M2.3	2.18477e-08	0.00446198	0.188	0.021	4.36954e-05	Progenitor cell	RP11-471M2.3
EMP3	4.85665e-16	0.00445198	0.346	0.135	9.7133e-13	Progenitor cell	EMP3
NBEA1	1.1968e-06	0.00438277	0.137	0.052	0.00239361	Progenitor cell	NBEA
DENND3	1.03429e-13	0.00429594	0.342	0.104	2.06858e-10	Progenitor cell	DENND3
RP11-373D23.31	3.5395e-07	0.00412696	0.333	0.15	0.000707899	Progenitor cell	RP11-373D23.3
SERTAD4	0.000479227	0.00400645	0.244	0.09	0.958454	Progenitor cell	SERTAD4
NANOS3	6.89086e-18	0.00384338	0.265	0.042	1.37817e-14	Progenitor cell	NANOS3
ALDH1B11	1.49774e-08	0.00376401	0.577	0.434	2.99548e-05	Progenitor cell	ALDH1B1
ODF2L	2.0802e-08	0.00370142	0.487	0.328	4.16039e-05	Progenitor cell	ODF2L
HPGDS	1.74535e-25	0.00366281	0.179	0.035	3.49071e-22	Progenitor cell	HPGDS
C18orf54	1.20879e-45	0.00364014	0.321	0.038	2.41757e-42	Progenitor cell	C18orf54
GJA1	1.70829e-15	0.00360224	0.171	0.023	3.41659e-12	Progenitor cell	GJA1
CTD-2020K17.31	4.88029e-07	0.00354772	0.171	0.058	0.000976058	Progenitor cell	CTD-2020K17.3
PRMT11	0.00924896	0.0032747	0.581	0.49	1	Progenitor cell	PRMT1
AC005037.31	0.00660906	0.00320801	0.141	0.036	1	Progenitor cell	AC005037.3
KIT	0.000183985	0.00286375	0.205	0.034	0.367969	Progenitor cell	KIT
NLRP1	0.0014373	0.00262766	0.009	0.025	1	Progenitor cell	NLRP1
NOTCH11	0.00270171	0.00258442	0.406	0.321	1	Progenitor cell	NOTCH1
ZNF860	0.000136224	0.00238475	0.167	0.07	0.272448	Progenitor cell	ZNF860
DMKN1	1.03049e-37	0.00238377	0.321	0.046	2.06099e-34	Progenitor cell	DMKN
NOP581	0.00140077	0.00213828	0.513	0.409	1	Progenitor cell	NOP58
ZNF624	3.6256e-15	0.00206637	0.291	0.064	7.25121e-12	Progenitor cell	ZNF624
LRMP	8.81734e-43	0.00204731	0.179	0.019	1.76347e-39	Progenitor cell	LRMP
HS3ST3B1	2.50259e-10	0.00193626	0.222	0.05	5.00518e-07	Progenitor cell	HS3ST3B1
BMX	7.1209e-13	0.00177585	0.179	0.059	1.42418e-09	Progenitor cell	BMX
SNRPB1	0.0058081	0.00166489	0.855	0.678	1	Progenitor cell	SNRPB
RASGRP21	1.07626e-15	0.00162844	0.265	0.05	2.15253e-12	Progenitor cell	RASGRP2
C6orf223	0.000475261	0.00134873	0.179	0.042	0.950521	Progenitor cell	C6orf223
TIMP31	2.68752e-08	0.00130384	0.218	0.037	5.37504e-05	Progenitor cell	TIMP3
SH2D1B1	1.33019e-07	0.0012127	0.12	0.101	0.000266038	Progenitor cell	SH2D1B
LINC00907	3.15179e-26	0.0011357	0.179	0.032	6.30359e-23	Progenitor cell	LINC00907
MAGEF1	1.65642e-07	0.00101217	0.487	0.367	0.000331283	Progenitor cell	MAGEF1
RP13-766D20.4	1.3885e-09	0.000982065	0.256	0.024	2.77699e-06	Progenitor cell	RP13-766D20.4
RP11-67L2.21	0.000717144	0.000718007	0.299	0.134	1	Progenitor cell	RP11-67L2.2
AC069513.4	3.27836e-06	0.000627333	0.333	0.167	0.00655673	Progenitor cell	AC069513.4
SMAD9	3.09601e-21	0.00059457	0.269	0.039	6.19202e-18	Progenitor cell	SMAD9
PPP1R1A1	6.63912e-05	0.000555442	0.329	0.111	0.132782	Progenitor cell	PPP1R1A
NIPSNAP11	0.00318627	0.000517575	0.585	0.482	1	Progenitor cell	NIPSNAP1
IFNE1	1.31565e-08	0.000266853	0.064	0.062	2.6313e-05	Progenitor cell	IFNE
APOBEC4	7.38987e-06	0.000235454	0.171	0.025	0.0147797	Progenitor cell	APOBEC4
SLC16A1-AS1	0.00829173	0.000225372	0.192	0.17	1	Progenitor cell	SLC16A1-AS1
RGS16	0.00750246	0.000217153	0.009	0.171	1	Progenitor cell	RGS16
QPCTL	1.65182e-11	2.20404e-05	0.308	0.098	3.30364e-08	Progenitor cell	QPCTL
OLFM42	0	2.32646	1	0.913	0	TA cell	OLFM4
RPS26	0	1.78194	1	0.998	0	TA cell	RPS2
RPSA2	0	1.74937	1	0.956	0	TA cell	RPSA
RPS62	0	1.72221	1	0.999	0	TA cell	RPS6
PTMA2	0	1.70349	1	0.992	0	TA cell	PTMA
H2AFZ1	6.28491e-234	1.66831	0.971	0.707	1.25698e-230	TA cell	H2AFZ
HMGB2	9.17727e-194	1.65015	0.912	0.496	1.83545e-190	TA cell	HMGB2
HIST1H4C	7.56371e-75	1.59424	0.919	0.688	1.51274e-71	TA cell	HIST1H4C
HMGN22	8.34523e-246	1.59256	0.989	0.745	1.66905e-242	TA cell	HMGN2
RPS172	0	1.56818	1	0.992	0	TA cell	RPS17
RPS82	0	1.55938	1	0.997	0	TA cell	RPS8
HNRNPA12	4.58383e-305	1.55054	1	0.931	9.16767e-302	TA cell	HNRNPA1
RPL10A2	0	1.54665	1	0.979	0	TA cell	RPL10A
RPL72	2.0364e-307	1.54587	1	0.997	4.07281e-304	TA cell	RPL7
RPS32	0	1.49688	1	0.999	0	TA cell	RPS3
RPL36A2	0	1.49127	1	0.988	0	TA cell	RPL36A
RPS3A2	0	1.4866	1	0.997	0	TA cell	RPS3A
RPS122	5.22256e-305	1.48462	1	0.999	1.04451e-301	TA cell	RPS12
GPX22	5.17515e-278	1.47458	0.986	0.591	1.03503e-274	TA cell	GPX2
RPL42	2.4191e-295	1.46357	0.999	0.888	4.83821e-292	TA cell	RPL4
RPS182	0	1.44773	1	1	0	TA cell	RPS18
RPS72	4.02024e-300	1.44747	1	0.965	8.04049e-297	TA cell	RPS7
STMN11	3.37701e-232	1.44661	0.894	0.422	6.75403e-229	TA cell	STMN1
NPM12	3.1254e-261	1.42916	0.995	0.782	6.2508e-258	TA cell	NPM1
REG1A2	2.25174e-257	1.42668	1	0.999	4.50348e-254	TA cell	REG1A
SLC12A21	1.73463e-269	1.4256	0.984	0.496	3.46926e-266	TA cell	SLC12A2
RPL152	2.27736e-305	1.38745	1	0.993	4.55471e-302	TA cell	RPL15
RPLP02	0	1.38555	1	0.994	0	TA cell	RPLP0
IDH22	3.3004e-277	1.36578	0.978	0.581	6.60081e-274	TA cell	IDH2
RPL392	1.01155e-296	1.3605	1	0.998	2.02311e-293	TA cell	RPL39
RPLP12	0	1.35787	1	1	0	TA cell	RPLP1
RPS212	0	1.35661	1	0.995	0	TA cell	RPS21
RPL322	0	1.35125	1	1	0	TA cell	RPL32
RPL62	7.65174e-295	1.34913	1	0.963	1.53035e-291	TA cell	RPL6
RPL52	2.32751e-282	1.32994	1	0.971	4.65503e-279	TA cell	RPL5
RPL262	1.46268e-298	1.32366	1	0.999	2.92537e-295	TA cell	RPL26
ADH1C2	2.25055e-248	1.32184	0.958	0.513	4.5011e-245	TA cell	ADH1C
RPS4X2	1.21481e-298	1.32016	1	0.994	2.42963e-295	TA cell	RPS4X
RPL312	1.2442e-298	1.31472	1	0.997	2.48839e-295	TA cell	RPL31
DMBT11	5.77368e-214	1.30447	0.987	0.784	1.15474e-210	TA cell	DMBT1
PPP1R1B2	3.35253e-266	1.29365	0.978	0.534	6.70507e-263	TA cell	PPP1R1B
RPL222	0	1.27732	1	0.98	0	TA cell	RPL22
RPS242	8.37848e-290	1.26706	1	0.997	1.6757e-286	TA cell	RPS24
HMGA11	7.72744e-257	1.2655	0.991	0.748	1.54549e-253	TA cell	HMGA1
RPS15A2	1.70011e-298	1.26445	1	0.999	3.40021e-295	TA cell	RPS15A
RPS232	0	1.2634	1	0.999	0	TA cell	RPS23
HMGB12	5.9576e-232	1.26021	0.995	0.913	1.19152e-228	TA cell	HMGB1
RPS202	5.11173e-308	1.2385	1	0.989	1.02235e-304	TA cell	RPS20
RPL310	1.18628e-293	1.23634	1	1	2.37256e-290	TA cell	RPL3
RPS102	0	1.23566	1	0.998	0	TA cell	RPS10
RPL37A2	0	1.2313	1	0.999	0	TA cell	RPL37A
RPL122	5.18412e-301	1.22789	1	0.999	1.03682e-297	TA cell	RPL12
RPL132	8.1139e-298	1.22381	1	1	1.62278e-294	TA cell	RPL13
RPS52	1.77892e-302	1.22323	1	0.993	3.55783e-299	TA cell	RPS5
IMPDH22	6.88141e-247	1.19976	0.945	0.449	1.37628e-243	TA cell	IMPDH2
RPS192	0	1.18949	1	1	0	TA cell	RPS19
DUT2	5.70465e-226	1.18799	0.896	0.399	1.14093e-222	TA cell	DUT
RPL7A2	0	1.18447	1	0.997	0	TA cell	RPL7A
RPS132	2.88701e-293	1.18438	1	0.993	5.77401e-290	TA cell	RPS13
RPL352	0	1.17649	1	0.998	0	TA cell	RPL35
RPS27A2	0	1.17403	1	0.999	0	TA cell	RPS27A
RPL232	5.16274e-269	1.16249	1	0.953	1.03255e-265	TA cell	RPL23
RPS162	0	1.16092	1	0.993	0	TA cell	RPS16
RPL18A2	6.40773e-308	1.15397	1	0.999	1.28155e-304	TA cell	RPL18A
KIAA0101	9.84593e-140	1.14987	0.732	0.377	1.96919e-136	TA cell	KIAA0101
RPL212	2.35929e-303	1.146	1	1	4.71858e-300	TA cell	RPL21
MGST12	8.9908e-225	1.14375	0.986	0.681	1.79816e-221	TA cell	MGST1
RPS282	3.16448e-297	1.13862	1	1	6.32896e-294	TA cell	RPS28
RPL23A2	1.83099e-304	1.13651	1	0.997	3.66198e-301	TA cell	RPL23A
C1QBP2	6.4509e-237	1.1338	0.966	0.609	1.29018e-233	TA cell	C1QBP
RPL13A2	1.17233e-295	1.13188	1	1	2.34467e-292	TA cell	RPL13A
RPL342	2.0599e-277	1.13149	1	1	4.1198e-274	TA cell	RPL34
EIF3E2	1.52683e-212	1.12627	0.98	0.673	3.05365e-209	TA cell	EIF3E
RANBP1	2.59008e-205	1.11123	0.943	0.628	5.18016e-202	TA cell	RANBP1
TUBB1	1.38943e-150	1.11	0.913	0.567	2.77887e-147	TA cell	TUBB
HSPD12	1.88747e-219	1.10871	0.968	0.678	3.77494e-216	TA cell	HSPD1
NAP1L11	1.5234e-235	1.10369	0.908	0.443	3.04679e-232	TA cell	NAP1L1
CDCA71	2.08756e-222	1.1015	0.887	0.41	4.17513e-219	TA cell	CDCA7
PABPC12	6.67828e-226	1.09761	0.999	0.894	1.33566e-222	TA cell	PABPC1
TUBA1B	6.97467e-76	1.09666	0.936	0.786	1.39493e-72	TA cell	TUBA1B
RPL302	3.11433e-286	1.08115	1	0.999	6.22866e-283	TA cell	RPL30
RPL172	3.05084e-259	1.08008	1	0.963	6.10168e-256	TA cell	RPL17
PPIA1	7.89768e-265	1.07626	1	0.972	1.57954e-261	TA cell	PPIA
FBL2	1.4927e-235	1.07288	0.971	0.577	2.9854e-232	TA cell	FBL
ZFAS12	2.58313e-218	1.07126	0.991	0.735	5.16626e-215	TA cell	ZFAS1
RPS292	2.50912e-292	1.0665	1	1	5.01825e-289	TA cell	RPS29
RPL372	8.04718e-292	1.06083	1	0.999	1.60944e-288	TA cell	RPL37
SNRPF2	1.86615e-236	1.05983	0.978	0.634	3.7323e-233	TA cell	SNRPF
RPL272	1.27349e-289	1.05508	1	0.985	2.54699e-286	TA cell	RPL27
RAN2	1.72056e-207	1.05109	0.978	0.691	3.44111e-204	TA cell	RAN
GNB2L12	2.11709e-276	1.04323	1	0.994	4.23419e-273	TA cell	GNB2L1
RPS112	6.19399e-272	1.03643	1	0.991	1.2388e-268	TA cell	RPS11
RPL92	5.87048e-286	1.03635	1	0.999	1.1741e-282	TA cell	RPL9
RPS92	2.38789e-284	1.02547	1	0.999	4.77577e-281	TA cell	RPS9
RPL35A2	1.96571e-284	1.02519	1	1	3.93141e-281	TA cell	RPL35A
MARCKSL11	1.69326e-204	1.01861	0.943	0.478	3.38651e-201	TA cell	MARCKSL1
RPS142	1.3894e-293	1.01669	1	1	2.77879e-290	TA cell	RPS14
RPL142	4.74833e-291	1.00519	1	0.999	9.49666e-288	TA cell	RPL14
EEF1A12	6.28008e-269	0.992724	1	1	1.25602e-265	TA cell	EEF1A1
RPL192	3.61055e-293	0.988713	1	0.999	7.2211e-290	TA cell	RPL19
DEK2	3.48803e-177	0.982315	0.95	0.614	6.97606e-174	TA cell	DEK
HMGN12	1.9746e-182	0.98004	0.98	0.77	3.94921e-179	TA cell	HMGN1
NUCKS12	6.83717e-194	0.978344	0.943	0.541	1.36743e-190	TA cell	NUCKS1
AGR21	2.88828e-208	0.977497	1	0.876	5.77657e-205	TA cell	AGR2
RPLP22	1.03893e-290	0.972718	1	1	2.07787e-287	TA cell	RPLP2
SET2	4.13224e-202	0.970866	0.967	0.593	8.26447e-199	TA cell	SET
SNRPD12	1.71915e-193	0.96889	0.943	0.576	3.4383e-190	TA cell	SNRPD1
SNRPB2	6.56402e-195	0.968469	0.954	0.631	1.3128e-191	TA cell	SNRPB
RPL82	0	0.967056	1	0.999	0	TA cell	RPL8
EEF1B22	2.67152e-262	0.96589	1	0.99	5.34304e-259	TA cell	EEF1B2
RPL362	1.81413e-276	0.959967	1	1	3.62825e-273	TA cell	RPL36
SNRPE2	4.56279e-203	0.954862	0.978	0.641	9.12558e-200	TA cell	SNRPE
LSM52	6.79313e-183	0.953386	0.958	0.622	1.35863e-179	TA cell	LSM5
SNHG251	7.09452e-185	0.952387	0.966	0.593	1.4189e-181	TA cell	SNHG25
RPS252	4.07321e-272	0.950204	1	0.998	8.14642e-269	TA cell	RPS25
RPL27A2	7.47741e-287	0.934771	1	1	1.49548e-283	TA cell	RPL27A
ANP32B2	1.28804e-187	0.92638	0.979	0.678	2.57608e-184	TA cell	ANP32B
MLEC2	2.25389e-187	0.914734	0.978	0.721	4.50778e-184	TA cell	MLEC
SERBP12	1.50331e-194	0.913661	0.978	0.667	3.00662e-191	TA cell	SERBP1
RPL242	6.49049e-257	0.905018	1	0.992	1.2981e-253	TA cell	RPL24
NBEAL12	1.8975e-196	0.903749	0.997	0.856	3.79501e-193	TA cell	NBEAL1
COTL12	2.25534e-188	0.892193	0.92	0.526	4.51068e-185	TA cell	COTL1
RPL102	3.02066e-256	0.891769	1	1	6.04132e-253	TA cell	RPL10
MLXIP2	1.2378e-211	0.886645	0.933	0.45	2.4756e-208	TA cell	MLXIP
PIGR1	2.60808e-152	0.867252	1	0.997	5.21615e-149	TA cell	PIGR
IFITM32	1.53979e-175	0.857681	0.946	0.558	3.07958e-172	TA cell	IFITM3
NACA2	2.64641e-213	0.854105	1	0.982	5.29282e-210	TA cell	NACA
RPL182	1.63508e-264	0.84701	1	0.999	3.27015e-261	TA cell	RPL18
RPL112	1.4477e-284	0.842017	1	1	2.8954e-281	TA cell	RPL11
RPS152	6.76062e-273	0.839893	1	1	1.35212e-269	TA cell	RPS15
RPL282	1.16282e-282	0.838444	1	1	2.32565e-279	TA cell	RPL28
ARL6IP12	2.24726e-52	0.837114	0.894	0.67	4.49452e-49	TA cell	ARL6IP1
HNRNPC2	9.93806e-164	0.835987	0.972	0.659	1.98761e-160	TA cell	HNRNPC
PTTG1	1.55878e-73	0.82916	0.586	0.308	3.11756e-70	TA cell	PTTG1
SNHG82	2.95928e-157	0.809867	0.982	0.711	5.91856e-154	TA cell	SNHG8
NCL2	1.04597e-149	0.808424	0.953	0.636	2.09195e-146	TA cell	NCL
HSP90AB11	5.75558e-146	0.803469	0.995	0.845	1.15112e-142	TA cell	HSP90AB1
RBM32	6.65878e-153	0.786383	0.963	0.644	1.33176e-149	TA cell	RBM3
EIF3L2	3.91625e-140	0.783414	0.959	0.697	7.8325e-137	TA cell	EIF3L
YBX12	6.47103e-191	0.783261	0.997	0.961	1.29421e-187	TA cell	YBX1
SOX41	5.10595e-114	0.781893	0.88	0.52	1.02119e-110	TA cell	SOX4
TOP2A	4.39456e-63	0.77822	0.576	0.314	8.78912e-60	TA cell	TOP2A
RPS4Y12	1.64739e-142	0.77627	0.991	0.823	3.29477e-139	TA cell	RPS4Y1
C2orf822	2.07345e-172	0.77273	0.848	0.378	4.14691e-169	TA cell	C2orf82
TK1	5.74831e-110	0.769393	0.622	0.244	1.14966e-106	TA cell	TK1
UQCRH2	2.67486e-195	0.768396	1	0.968	5.34971e-192	TA cell	UQCRH
RPL382	4.09412e-232	0.768096	1	0.998	8.18824e-229	TA cell	RPL38
CBX32	1.38903e-140	0.764555	0.942	0.631	2.77807e-137	TA cell	CBX3
C19orf481	1.41936e-166	0.763023	0.808	0.387	2.83873e-163	TA cell	C19orf48
APEX12	8.04012e-160	0.76062	0.901	0.488	1.60802e-156	TA cell	APEX1
SRSF32	3.04952e-141	0.758457	0.97	0.723	6.09905e-138	TA cell	SRSF3
PLP22	6.29752e-135	0.757788	0.954	0.657	1.2595e-131	TA cell	PLP2
EBPL2	3.96281e-189	0.756249	0.848	0.373	7.92562e-186	TA cell	EBPL
AC090498.12	1.85068e-170	0.751917	0.997	0.921	3.70137e-167	TA cell	AC090498.1
CDK61	3.17877e-158	0.747434	0.836	0.423	6.35753e-155	TA cell	CDK6
PCNA	7.61527e-110	0.746269	0.767	0.456	1.52305e-106	TA cell	PCNA
SNRPD22	7.37432e-155	0.741385	0.996	0.872	1.47486e-151	TA cell	SNRPD2
H3F3A2	2.27966e-194	0.739476	1	0.991	4.55932e-191	TA cell	H3F3A
PA2G42	1.54379e-126	0.737509	0.911	0.597	3.08758e-123	TA cell	PA2G4
AHCY2	9.24296e-145	0.734875	0.866	0.495	1.84859e-141	TA cell	AHCY
GSTP11	3.09695e-152	0.734481	1	0.971	6.1939e-149	TA cell	GSTP1
SUMO22	4.02392e-132	0.732551	0.987	0.799	8.04785e-129	TA cell	SUMO2
CCDC341	2.74055e-189	0.730222	0.798	0.345	5.48111e-186	TA cell	CCDC34
SNHG192	7.1833e-151	0.7291	0.842	0.435	1.43666e-147	TA cell	SNHG19
[truncated: 3,802 more rows]

## Sheet: macaque ileum- Fig S1C
	p_val	avg_log2FC	pct.1	pct.2	p_val_adj	cluster	gene
REG1A	1.75334e-76	2.47231	0.989	0.386	6.21245e-72	TA cell	REG1A
H2AFZ	6.44425e-73	2.04515	0.947	0.359	2.28333e-68	TA cell	H2AFZ
HMGB2	1.59703e-74	1.9899	0.893	0.206	5.6586e-70	TA cell	HMGB2
RANBP1	9.23958e-78	1.95918	0.914	0.247	3.27377e-73	TA cell	RANBP1
HSPD1	6.62883e-77	1.9415	0.909	0.25	2.34873e-72	TA cell	HSPD1
HSP90AA1	6.01466e-67	1.93843	0.973	0.504	2.13112e-62	TA cell	HSP90AA1
C1QBP	1.58845e-68	1.88262	0.909	0.298	5.6282e-64	TA cell	C1QBP
ENSMMUG00000015781	3.63504e-64	1.83434	0.93	0.31	1.28797e-59	TA cell	ENSMMUG00000015781
H1-3	6.27507e-48	1.83278	0.508	0.071	2.22338e-43	TA cell	H1-3
HSP90AB1	1.6876e-65	1.80616	0.968	0.393	5.9795e-61	TA cell	HSP90AB1
TUBA1B	3.51133e-63	1.79782	0.952	0.416	1.24414e-58	TA cell	TUBA1B
RAN	9.43187e-68	1.74848	0.947	0.347	3.3419e-63	TA cell	RAN
MKI67	1.93796e-76	1.64039	0.829	0.142	6.86657e-72	TA cell	MKI67
RPL5	2.85721e-61	1.62991	0.984	0.511	1.01237e-56	TA cell	RPL5
REG3A	1.33584e-11	1.62924	0.182	0.038	4.73315e-07	TA cell	REG3A
NME2	6.00684e-60	1.62546	0.984	0.447	2.12834e-55	TA cell	NME2
PIGR	1.71257e-53	1.6135	0.968	0.381	6.06799e-49	TA cell	PIGR
ENSMMUG00000003412	4.42324e-61	1.61045	0.989	0.56	1.56724e-56	TA cell	ENSMMUG00000003412
HMGB1	5.98148e-60	1.6082	0.952	0.464	2.11936e-55	TA cell	HMGB1
HMGA1	1.48073e-65	1.60568	0.941	0.283	5.24651e-61	TA cell	HMGA1
ENSMMUG00000012140	3.3831e-61	1.59848	0.979	0.584	1.1987e-56	TA cell	ENSMMUG00000012140
RPL7	1.88868e-58	1.58476	0.968	0.486	6.69198e-54	TA cell	RPL7
EEF1B2	2.30419e-59	1.5768	0.973	0.524	8.16422e-55	TA cell	EEF1B2
TYMS	5.44154e-80	1.56116	0.824	0.125	1.92805e-75	TA cell	TYMS
PTTG1	6.63966e-72	1.54505	0.813	0.139	2.35256e-67	TA cell	PTTG1
TUBB	1.99988e-64	1.52343	0.893	0.24	7.08596e-60	TA cell	TUBB
C15H9orf152	7.06879e-56	1.51532	0.947	0.415	2.50461e-51	TA cell	C15H9orf152
RPL8	6.49082e-61	1.51337	0.989	0.634	2.29983e-56	TA cell	RPL8
RPSA	2.08047e-57	1.50696	0.984	0.574	7.37152e-53	TA cell	RPSA
RPS7	4.05423e-59	1.50444	0.995	0.602	1.4365e-54	TA cell	RPS7
RPL10A	4.88239e-55	1.48778	0.979	0.44	1.72993e-50	TA cell	RPL10A
RPS2	4.37462e-55	1.47471	0.963	0.45	1.55002e-50	TA cell	RPS2
RPS16	1.77071e-58	1.47392	0.973	0.486	6.27398e-54	TA cell	RPS16
RPL15	5.6978e-55	1.47247	0.973	0.487	2.01884e-50	TA cell	RPL15
RPS8	5.24457e-53	1.47163	0.979	0.537	1.85826e-48	TA cell	RPS8
RPL12	3.62489e-55	1.46934	0.979	0.477	1.28437e-50	TA cell	RPL12
SNRPB	6.54448e-54	1.46832	0.925	0.372	2.31884e-49	TA cell	SNRPB
PARK7	3.6555e-57	1.46369	0.909	0.325	1.29522e-52	TA cell	PARK7
RPL3	2.34507e-56	1.46223	0.989	0.599	8.30906e-52	TA cell	RPL3
RPS12	2.04515e-54	1.46101	0.979	0.545	7.24639e-50	TA cell	RPS12
ENSMMUG00000050845	1.88503e-69	1.45297	0.872	0.182	6.67904e-65	TA cell	ENSMMUG00000050845
RPL13	8.03593e-59	1.45084	0.995	0.696	2.84729e-54	TA cell	RPL13
STMN1	4.52333e-63	1.44638	0.861	0.197	1.60271e-58	TA cell	STMN1
LSM4	4.50644e-55	1.43923	0.92	0.362	1.59672e-50	TA cell	LSM4
RRM2	9.9375e-75	1.43175	0.786	0.111	3.52105e-70	TA cell	RRM2
ENSMMUG00000002676	9.70981e-55	1.43162	0.989	0.616	3.44038e-50	TA cell	ENSMMUG00000002676
PHB	1.08452e-52	1.42774	0.914	0.359	3.84268e-48	TA cell	PHB
MLEC	3.22673e-54	1.42355	0.92	0.339	1.14329e-49	TA cell	MLEC
ANP32B	2.03547e-56	1.41156	0.888	0.291	7.21209e-52	TA cell	ANP32B
MRPL11	3.35763e-54	1.40708	0.882	0.294	1.18968e-49	TA cell	MRPL11
HSPA9	3.01875e-57	1.4054	0.85	0.244	1.0696e-52	TA cell	HSPA9
CHCHD2	8.96254e-60	1.40522	0.979	0.598	3.17561e-55	TA cell	CHCHD2
NUDT3	4.99486e-56	1.40482	0.989	0.578	1.76978e-51	TA cell	NUDT3
UBE2S	1.30931e-50	1.4022	0.706	0.156	4.63914e-46	TA cell	UBE2S
GCN1	1.16881e-51	1.39664	0.968	0.543	4.14134e-47	TA cell	GCN1
ENSMMUG00000051392	1.37789e-53	1.39375	0.936	0.322	4.88212e-49	TA cell	ENSMMUG00000051392
ALYREF	1.56001e-70	1.393	0.818	0.161	5.52744e-66	TA cell	ALYREF
ATP5MC3	5.75505e-51	1.39196	0.968	0.565	2.03913e-46	TA cell	ATP5MC3
ENSMMUG00000038373	8.30749e-59	1.39092	0.914	0.26	2.94351e-54	TA cell	ENSMMUG00000038373
RPS14	3.26145e-53	1.37925	0.984	0.531	1.1556e-48	TA cell	RPS14
RACK1	2.01428e-54	1.37693	0.995	0.517	7.13699e-50	TA cell	RACK1
RPL7A	7.26365e-52	1.37533	0.984	0.571	2.57366e-47	TA cell	RPL7A
PTGES3	2.46001e-48	1.37486	0.925	0.409	8.71629e-44	TA cell	PTGES3
RPS3	1.59698e-51	1.36806	0.984	0.601	5.65842e-47	TA cell	RPS3
RPS23	1.29197e-56	1.36465	0.984	0.574	4.57769e-52	TA cell	RPS23
RPL4	5.78082e-49	1.3638	0.952	0.416	2.04826e-44	TA cell	RPL4
NCL	2.58766e-49	1.35511	0.909	0.338	9.16861e-45	TA cell	NCL
RPL17	1.81193e-47	1.35156	0.941	0.482	6.42005e-43	TA cell	RPL17
CDC20	2.48731e-63	1.34985	0.679	0.099	8.81304e-59	TA cell	CDC20
ADH1B	1.56163e-50	1.34985	0.684	0.145	5.53317e-46	TA cell	ADH1B
ENSMMUG00000016898	2.60906e-50	1.34559	0.856	0.276	9.24443e-46	TA cell	ENSMMUG00000016898
RPS13	7.11363e-49	1.34452	0.941	0.443	2.5205e-44	TA cell	RPS13
RPS27A.1	5.14857e-50	1.33828	0.968	0.51	1.82424e-45	TA cell	RPS27A.1
RPL6	2.03921e-48	1.32833	0.957	0.455	7.22532e-44	TA cell	RPL6
FABP5	7.70677e-63	1.32565	0.802	0.176	2.73066e-58	TA cell	FABP5
PSMA7	2.45117e-49	1.3237	0.914	0.447	8.68499e-45	TA cell	PSMA7
RPL24	2.22115e-50	1.31921	0.968	0.426	7.86997e-46	TA cell	RPL24
RPLP1	1.11668e-49	1.31342	0.984	0.534	3.95661e-45	TA cell	RPLP1
ENSMMUG00000058755	5.33784e-52	1.3127	0.968	0.469	1.8913e-47	TA cell	ENSMMUG00000058755
NDUFS8	1.74558e-48	1.30515	0.909	0.357	6.18493e-44	TA cell	NDUFS8
GALNS	3.89055e-51	1.30488	0.877	0.287	1.3785e-46	TA cell	GALNS
CENPF	3.85191e-57	1.30455	0.69	0.115	1.36481e-52	TA cell	CENPF
ENSMMUG00000057449	3.15163e-54	1.30108	0.834	0.237	1.11669e-49	TA cell	ENSMMUG00000057449
TKT	1.95379e-53	1.30048	0.845	0.246	6.92267e-49	TA cell	TKT
RPS18	1.25682e-54	1.29827	0.995	0.663	4.45317e-50	TA cell	RPS18
ENO1	3.4668e-49	1.29683	0.957	0.497	1.22836e-44	TA cell	ENO1
MDH2	4.01527e-45	1.29672	0.909	0.376	1.42269e-40	TA cell	MDH2
H2AZ2	3.74587e-45	1.29154	0.93	0.432	1.32724e-40	TA cell	H2AZ2
CKS2	1.24926e-53	1.28832	0.749	0.168	4.42637e-49	TA cell	CKS2
RPS5	8.70973e-49	1.28096	0.979	0.646	3.08603e-44	TA cell	RPS5
ENSMMUG00000053392	1.19093e-48	1.27804	0.872	0.308	4.21969e-44	TA cell	ENSMMUG00000053392
NUCKS1	2.16693e-53	1.27759	0.877	0.253	7.67786e-49	TA cell	NUCKS1
ENSMMUG00000063637	8.05114e-45	1.27704	0.957	0.415	2.85268e-40	TA cell	ENSMMUG00000063637
REG1B	8.54345e-30	1.27637	0.556	0.148	3.02712e-25	TA cell	REG1B
UBE2I	4.33701e-55	1.27017	0.872	0.251	1.53669e-50	TA cell	UBE2I
RPS9	2.22455e-51	1.26959	0.989	0.685	7.88204e-47	TA cell	RPS9
HNRNPA3	2.92992e-50	1.26595	0.898	0.301	1.03813e-45	TA cell	HNRNPA3
GSTP1	1.74402e-50	1.26255	0.984	0.589	6.1794e-46	TA cell	GSTP1
TOP2A	1.88069e-48	1.25896	0.626	0.116	6.66368e-44	TA cell	TOP2A
PSMA5	3.39843e-48	1.25577	0.909	0.322	1.20413e-43	TA cell	PSMA5
EIF3I	7.17655e-52	1.25544	0.861	0.268	2.5428e-47	TA cell	EIF3I
ENSMMUG00000006206	6.55148e-45	1.25405	0.898	0.349	2.32132e-40	TA cell	ENSMMUG00000006206
RPL36	8.66538e-45	1.25397	0.936	0.401	3.07032e-40	TA cell	RPL36
MIF	2.01345e-43	1.24981	0.941	0.395	7.13406e-39	TA cell	MIF
NASP	1.52093e-61	1.24932	0.813	0.169	5.38897e-57	TA cell	NASP
SNRPD1	8.24137e-58	1.24723	0.829	0.202	2.92008e-53	TA cell	SNRPD1
CHCHD10	5.67415e-46	1.24637	0.936	0.497	2.01046e-41	TA cell	CHCHD10
HSPA8	1.1475e-40	1.24596	0.941	0.592	4.06583e-36	TA cell	HSPA8
MCM7	2.96803e-67	1.24509	0.759	0.119	1.05163e-62	TA cell	MCM7
MRPL51	4.72288e-44	1.24376	0.856	0.324	1.67341e-39	TA cell	MRPL51
ENSMMUG00000004545	4.5922e-46	1.24005	0.957	0.473	1.62711e-41	TA cell	ENSMMUG00000004545
LBR	1.01731e-50	1.23786	0.791	0.21	3.60455e-46	TA cell	LBR
PGK1	4.58961e-48	1.23678	0.866	0.293	1.62619e-43	TA cell	PGK1
COX5A	8.82205e-44	1.23667	0.925	0.435	3.12583e-39	TA cell	COX5A
RPL22	9.23004e-45	1.23351	0.957	0.429	3.27039e-40	TA cell	RPL22
RPL35A	6.64711e-43	1.22315	0.947	0.473	2.3552e-38	TA cell	RPL35A
PDHA1	3.86106e-48	1.22263	0.866	0.278	1.36805e-43	TA cell	PDHA1
RPS4X	1.62015e-44	1.22235	0.979	0.572	5.74052e-40	TA cell	RPS4X
TOMM40	8.03538e-61	1.22186	0.791	0.172	2.8471e-56	TA cell	TOMM40
PTGES2	2.73784e-55	1.2188	0.866	0.246	9.70071e-51	TA cell	PTGES2
NACA	1.73343e-45	1.21662	0.963	0.564	6.14188e-41	TA cell	NACA
ENSMMUG00000022769	4.67721e-46	1.21626	0.92	0.376	1.65723e-41	TA cell	ENSMMUG00000022769
EMP2	4.04532e-61	1.20978	0.743	0.142	1.43334e-56	TA cell	EMP2
ATP5MC1	1.00343e-44	1.20645	0.85	0.271	3.55534e-40	TA cell	ATP5MC1
RPL27	2.11072e-41	1.19857	0.947	0.45	7.47871e-37	TA cell	RPL27
EIF4A1	3.09785e-45	1.19617	0.914	0.351	1.09763e-40	TA cell	EIF4A1
PRDX1	8.51176e-46	1.19511	0.845	0.28	3.01589e-41	TA cell	PRDX1
RPL32	9.76996e-42	1.19399	0.952	0.486	3.46169e-37	TA cell	RPL32
CDKN3	7.20612e-62	1.19348	0.658	0.094	2.55327e-57	TA cell	CDKN3
EEF1G	7.86898e-41	1.19291	0.925	0.364	2.78814e-36	TA cell	EEF1G
LSM2	2.85961e-58	1.18878	0.77	0.153	1.01322e-53	TA cell	LSM2
MRPL4	1.03293e-57	1.18832	0.861	0.229	3.65989e-53	TA cell	MRPL4
BTF3	1.3465e-39	1.1871	0.92	0.42	4.77091e-35	TA cell	BTF3
RPL19	3.97517e-42	1.18225	0.947	0.473	1.40848e-37	TA cell	RPL19
ERH	6.31713e-47	1.18062	0.866	0.286	2.23829e-42	TA cell	ERH
MRPS25	6.35169e-52	1.17688	0.845	0.239	2.25053e-47	TA cell	MRPS25
RPS15	4.4527e-44	1.17434	0.984	0.607	1.57768e-39	TA cell	RPS15
LSM5	4.47334e-56	1.16983	0.743	0.158	1.58499e-51	TA cell	LSM5
SLC25A10	2.43026e-44	1.1688	0.861	0.293	8.61091e-40	TA cell	SLC25A10
HNRNPAB	1.1572e-46	1.16824	0.861	0.288	4.10019e-42	TA cell	HNRNPAB
CCT3	1.61353e-50	1.16729	0.872	0.261	5.71707e-46	TA cell	CCT3
CDK4	9.38262e-58	1.16681	0.717	0.129	3.32445e-53	TA cell	CDK4
RPL22L1	6.68608e-59	1.16456	0.829	0.199	2.36901e-54	TA cell	RPL22L1
GAPDH	4.29421e-48	1.16352	0.995	0.7	1.52153e-43	TA cell	GAPDH
SMC4	5.59297e-50	1.16255	0.738	0.179	1.9817e-45	TA cell	SMC4
ATP5F1C	7.69355e-37	1.15198	0.898	0.396	2.72598e-32	TA cell	ATP5F1C
SYNCRIP	1.70525e-50	1.15067	0.813	0.212	6.04204e-46	TA cell	SYNCRIP
SERBP1	4.05713e-38	1.14806	0.898	0.406	1.43752e-33	TA cell	SERBP1
DBI	7.81984e-41	1.14697	0.904	0.372	2.77073e-36	TA cell	DBI
LMNB1	2.98309e-61	1.14676	0.749	0.136	1.05697e-56	TA cell	LMNB1
DTYMK	4.60021e-60	1.14497	0.717	0.132	1.62995e-55	TA cell	DTYMK
RPL39	1.64437e-36	1.14467	0.904	0.381	5.82633e-32	TA cell	RPL39
CPEB1	1.70428e-42	1.14186	0.904	0.354	6.0386e-38	TA cell	CPEB1
IMPDH2	6.08501e-53	1.1413	0.775	0.186	2.15604e-48	TA cell	IMPDH2
SSRP1	7.76783e-61	1.13905	0.727	0.124	2.7523e-56	TA cell	SSRP1
TUFM	2.02621e-41	1.13474	0.888	0.355	7.17926e-37	TA cell	TUFM
KPNB1	7.59753e-55	1.13205	0.84	0.2	2.69196e-50	TA cell	KPNB1
NDUFAB1	1.47548e-40	1.13161	0.877	0.351	5.22792e-36	TA cell	NDUFAB1
PCLAF	5.02656e-61	1.13147	0.631	0.084	1.78101e-56	TA cell	PCLAF
PRDX2	9.83067e-47	1.13059	0.872	0.29	3.4832e-42	TA cell	PRDX2
SUCLG1	4.41004e-38	1.12541	0.909	0.372	1.56256e-33	TA cell	SUCLG1
CCT6A	3.72817e-46	1.11686	0.834	0.257	1.32097e-41	TA cell	CCT6A
MRPS15	7.95645e-43	1.1166	0.85	0.29	2.81913e-38	TA cell	MRPS15
GADD45GIP1	1.35939e-50	1.11655	0.775	0.207	4.8166e-46	TA cell	GADD45GIP1
TCP1	3.30272e-50	1.1165	0.765	0.19	1.17022e-45	TA cell	TCP1
PYCARD	8.47036e-38	1.11557	0.888	0.312	3.00122e-33	TA cell	PYCARD
EBNA1BP2	7.77977e-52	1.1137	0.775	0.192	2.75653e-47	TA cell	EBNA1BP2
CENPE	1.06458e-49	1.112	0.54	0.074	3.77203e-45	TA cell	CENPE
MT1E	3.59138e-35	1.11128	0.968	0.621	1.2725e-30	TA cell	MT1E
MPC2	3.76309e-44	1.11087	0.84	0.267	1.33334e-39	TA cell	MPC2
RPL27A	3.01025e-42	1.10932	0.968	0.555	1.06659e-37	TA cell	RPL27A
PSMA3	8.58023e-40	1.1085	0.861	0.315	3.04015e-35	TA cell	PSMA3
SNRPD3	1.21678e-40	1.10654	0.909	0.395	4.31128e-36	TA cell	SNRPD3
ELOA	1.65138e-39	1.10355	0.957	0.447	5.85119e-35	TA cell	ELOA
PSMB6	1.96523e-38	1.10339	0.92	0.408	6.96319e-34	TA cell	PSMB6
ATP5MC2	1.04111e-41	1.09958	0.893	0.335	3.68886e-37	TA cell	ATP5MC2
STOML2	2.7623e-44	1.09834	0.845	0.264	9.7874e-40	TA cell	STOML2
RPL9	6.6818e-40	1.0983	0.968	0.611	2.36749e-35	TA cell	RPL9
MRPS12	5.29819e-42	1.09724	0.893	0.321	1.87725e-37	TA cell	MRPS12
NDUFS3	2.25522e-39	1.09721	0.893	0.361	7.99069e-35	TA cell	NDUFS3
HNRNPH2	1.034e-41	1.09644	0.904	0.32	3.66367e-37	TA cell	HNRNPH2
HNRNPR	2.44537e-42	1.09623	0.872	0.29	8.66444e-38	TA cell	HNRNPR
RPL30	1.73589e-37	1.09232	0.963	0.466	6.1506e-33	TA cell	RPL30
ENSMMUG00000019376	1.90857e-59	1.09166	0.797	0.168	6.76245e-55	TA cell	ENSMMUG00000019376
PRMT1	2.91646e-50	1.08924	0.77	0.186	1.03336e-45	TA cell	PRMT1
PRKDC	2.65132e-56	1.08894	0.733	0.143	9.39414e-52	TA cell	PRKDC
WDR13	6.83811e-36	1.08778	0.925	0.442	2.42288e-31	TA cell	WDR13
CCNB1	2.34168e-49	1.08738	0.578	0.091	8.29705e-45	TA cell	CCNB1
TOPORS	6.93001e-37	1.08669	0.872	0.382	2.45544e-32	TA cell	TOPORS
DEK	1.18964e-47	1.0858	0.813	0.23	4.21512e-43	TA cell	DEK
H2AFX	7.03185e-55	1.08352	0.722	0.136	2.49152e-50	TA cell	H2AFX
CA9	3.76225e-47	1.08295	0.652	0.131	1.33304e-42	TA cell	CA9
SRP9	2.09699e-38	1.08147	0.856	0.308	7.43007e-34	TA cell	SRP9
MRPS22	3.02613e-49	1.07799	0.727	0.172	1.07222e-44	TA cell	MRPS22
RBM8A	4.41127e-43	1.07697	0.84	0.283	1.563e-38	TA cell	RBM8A
RPS11	9.89691e-41	1.07358	0.968	0.612	3.50667e-36	TA cell	RPS11
RPS28	1.74425e-36	1.07146	0.957	0.49	6.18023e-32	TA cell	RPS28
NUDT5	2.22185e-51	1.07009	0.749	0.17	7.87246e-47	TA cell	NUDT5
SMC2	1.05906e-58	1.06816	0.626	0.089	3.75246e-54	TA cell	SMC2
FIS1	5.44285e-41	1.06752	0.904	0.325	1.92851e-36	TA cell	FIS1
SMC3	2.27067e-40	1.06728	0.775	0.237	8.04544e-36	TA cell	SMC3
EEF1A1	9.47516e-34	1.06719	0.925	0.416	3.35724e-29	TA cell	EEF1A1
ENSMMUG00000012419	9.23199e-41	1.06479	0.861	0.322	3.27108e-36	TA cell	ENSMMUG00000012419
ERBB3	1.97797e-44	1.06479	0.85	0.274	7.00836e-40	TA cell	ERBB3
HYPK	6.21956e-47	1.06327	0.797	0.216	2.20372e-42	TA cell	HYPK
SNRPE	2.30878e-46	1.06205	0.786	0.213	8.18048e-42	TA cell	SNRPE
CCT5	1.2533e-41	1.05822	0.797	0.257	4.44069e-37	TA cell	CCT5
ENSMMUG00000062648	1.82732e-46	1.05694	0.834	0.243	6.47456e-42	TA cell	ENSMMUG00000062648
ENSMMUG00000005593	2.114e-41	1.05653	0.684	0.173	7.49033e-37	TA cell	ENSMMUG00000005593
CYC1	1.39857e-35	1.05551	0.941	0.536	4.95541e-31	TA cell	CYC1
HINT1	9.21245e-35	1.05494	0.947	0.496	3.26415e-30	TA cell	HINT1
SNU13	8.86432e-44	1.05442	0.861	0.287	3.14081e-39	TA cell	SNU13
RPL10	1.49373e-37	1.05355	0.963	0.675	5.29258e-33	TA cell	RPL10
HNRNPA1	1.21307e-42	1.0529	0.85	0.273	4.29813e-38	TA cell	HNRNPA1
LRPPRC	2.40206e-50	1.05259	0.824	0.227	8.51098e-46	TA cell	LRPPRC
MRPL15	7.34386e-53	1.05093	0.791	0.193	2.60208e-48	TA cell	MRPL15
COX4I1	1.75599e-39	1.04982	0.995	0.591	6.22183e-35	TA cell	COX4I1
SRSF2	2.96549e-39	1.04866	0.925	0.379	1.05073e-34	TA cell	SRSF2
KIF20B	2.48818e-53	1.04823	0.583	0.082	8.81612e-49	TA cell	KIF20B
ENSMMUG00000064692	7.12561e-38	1.04681	0.909	0.369	2.52474e-33	TA cell	ENSMMUG00000064692
ENSMMUG00000013429	8.4655e-41	1.04425	0.984	0.67	2.9995e-36	TA cell	ENSMMUG00000013429
RPL28	2.61685e-35	1.04423	0.947	0.51	9.27201e-31	TA cell	RPL28
ENSMMUG00000052609	6.8561e-34	1.04359	0.914	0.43	2.42925e-29	TA cell	ENSMMUG00000052609
BIRC5	7.69284e-62	1.04358	0.626	0.081	2.72573e-57	TA cell	BIRC5
ENSMMUG00000044103	3.97783e-37	1.0398	0.866	0.314	1.40943e-32	TA cell	ENSMMUG00000044103
CLIC1	6.96437e-35	1.036	0.925	0.496	2.46762e-30	TA cell	CLIC1
AKR1B10	4.33648e-31	1.02801	0.77	0.271	1.5365e-26	TA cell	AKR1B10
RPS21	3.34811e-37	1.02708	0.888	0.344	1.1863e-32	TA cell	RPS21
OAT	8.39694e-33	1.02666	0.914	0.464	2.9752e-28	TA cell	OAT
MCM4	1.06575e-62	1.02513	0.658	0.082	3.77617e-58	TA cell	MCM4
CCT2	1.6639e-40	1.02336	0.797	0.27	5.89552e-36	TA cell	CCT2
VDAC3	1.60183e-39	1.02291	0.84	0.305	5.67561e-35	TA cell	VDAC3
SLC25A3	2.72972e-36	1.02278	0.963	0.555	9.67195e-32	TA cell	SLC25A3
ENSMMUG00000021023	1.39564e-40	1.02139	0.385	0.038	4.94504e-36	TA cell	ENSMMUG00000021023
EIF3K	2.4039e-36	1.02113	0.893	0.364	8.51749e-32	TA cell	EIF3K
CDK1	1.58235e-45	1.01997	0.497	0.07	5.60658e-41	TA cell	CDK1
RPL23	2.5126e-35	1.01931	0.93	0.428	8.90265e-31	TA cell	RPL23
SRSF7	4.20119e-37	1.0173	0.925	0.392	1.48857e-32	TA cell	SRSF7
MRPS14	1.15796e-39	1.01649	0.765	0.233	4.1029e-35	TA cell	MRPS14
RPL23A	6.97487e-34	1.01634	0.941	0.464	2.47134e-29	TA cell	RPL23A
MRPL20	1.08763e-38	1.01591	0.813	0.295	3.8537e-34	TA cell	MRPL20
GPX2	5.40498e-45	1.01362	0.61	0.126	1.91509e-40	TA cell	GPX2
PCNA	3.99334e-40	1.01323	0.717	0.192	1.41492e-35	TA cell	PCNA
OLFM4	3.5578e-06	1.01317	0.123	0.036	0.12606	TA cell	OLFM4
TRAP1	1.2421e-45	1.01276	0.684	0.153	4.401e-41	TA cell	TRAP1
RPL13A	3.31529e-40	1.01051	0.989	0.71	1.17467e-35	TA cell	RPL13A
ENSMMUG00000039864	3.1033e-36	1.00938	0.845	0.297	1.09956e-31	TA cell	ENSMMUG00000039864
TMPO	2.26655e-60	1.00768	0.679	0.105	8.03084e-56	TA cell	TMPO
RPS24	5.17167e-34	1.00388	0.914	0.381	1.83242e-29	TA cell	RPS24
MRPL38	3.41099e-44	1.00254	0.775	0.209	1.20858e-39	TA cell	MRPL38
NDUFB9	3.3213e-34	1.00019	0.872	0.33	1.1768e-29	TA cell	NDUFB9
HSPE1	5.16606e-41	0.99809	0.77	0.234	1.83044e-36	TA cell	HSPE1
NHP2	4.36642e-49	0.997806	0.797	0.196	1.54711e-44	TA cell	NHP2
KLHL23	1.79719e-38	0.997434	0.866	0.311	6.36781e-34	TA cell	KLHL23
SIVA1	2.42806e-50	0.99491	0.759	0.17	8.60309e-46	TA cell	SIVA1
CACYBP	1.386e-43	0.994089	0.781	0.224	4.91086e-39	TA cell	CACYBP
MAZ	3.82182e-44	0.992855	0.84	0.254	1.35415e-39	TA cell	MAZ
ATP5F1A	4.51583e-32	0.990568	0.947	0.49	1.60005e-27	TA cell	ATP5F1A
PPIH	4.18969e-56	0.990319	0.727	0.136	1.48449e-51	TA cell	PPIH
APEX1	1.56749e-47	0.989848	0.668	0.142	5.55392e-43	TA cell	APEX1
NDUFA10	1.30091e-34	0.989239	0.877	0.345	4.60937e-30	TA cell	NDUFA10
LSM6	2.72226e-44	0.989089	0.802	0.239	9.64552e-40	TA cell	LSM6
MRPL35	8.04729e-40	0.987319	0.754	0.229	2.85132e-35	TA cell	MRPL35
PTPMT1	3.82105e-45	0.987041	0.749	0.193	1.35387e-40	TA cell	PTPMT1
HNRNPA2B1	9.7145e-38	0.985969	0.968	0.628	3.44204e-33	TA cell	HNRNPA2B1
CCT4	5.68507e-44	0.982829	0.749	0.207	2.01433e-39	TA cell	CCT4
PDIA6	2.31466e-40	0.981964	0.888	0.293	8.20132e-36	TA cell	PDIA6
PSMA2	2.08701e-32	0.9818	0.872	0.369	7.39468e-28	TA cell	PSMA2
AURKAIP1	4.26783e-34	0.98144	0.888	0.379	1.51218e-29	TA cell	AURKAIP1
CENPM	3.03784e-58	0.979725	0.701	0.116	1.07637e-53	TA cell	CENPM
ENSMMUG00000060287	1.53743e-33	0.97912	0.968	0.538	5.44744e-29	TA cell	ENSMMUG00000060287
ENSMMUG00000016894	2.8222e-41	0.978725	0.775	0.214	9.99962e-37	TA cell	ENSMMUG00000016894
HSP90B1	3.27827e-29	0.976565	0.947	0.482	1.16156e-24	TA cell	HSP90B1
MTCH2	2.36508e-35	0.975261	0.84	0.305	8.37995e-31	TA cell	MTCH2
NME3	1.09979e-36	0.973305	0.893	0.349	3.89678e-32	TA cell	NME3
TMEM14B	1.36886e-30	0.972264	0.898	0.484	4.85014e-26	TA cell	TMEM14B
DCTPP1	4.46448e-50	0.971212	0.701	0.146	1.58185e-45	TA cell	DCTPP1
RPL37	2.032e-34	0.970284	0.957	0.514	7.19979e-30	TA cell	RPL37
COTL1	1.41409e-28	0.969676	0.909	0.44	5.01039e-24	TA cell	COTL1
NOLC1	4.05417e-56	0.967883	0.647	0.099	1.43647e-51	TA cell	NOLC1
LDHA	4.12844e-32	0.967769	0.882	0.379	1.46279e-27	TA cell	LDHA
ENSMMUG00000037977	1.81414e-44	0.963732	0.807	0.234	6.42788e-40	TA cell	ENSMMUG00000037977
CINP	1.2826e-53	0.963475	0.679	0.125	4.54451e-49	TA cell	CINP
RPLP2	8.35262e-33	0.960998	0.93	0.459	2.9595e-28	TA cell	RPLP2
PSMB1	1.27639e-32	0.957343	0.904	0.419	4.52252e-28	TA cell	PSMB1
POMP	8.32882e-37	0.955969	0.866	0.332	2.95107e-32	TA cell	POMP
ENSMMUG00000018687	8.9566e-40	0.955754	0.802	0.246	3.1735e-35	TA cell	ENSMMUG00000018687
PSMB5	1.36218e-35	0.955522	0.807	0.278	4.82646e-31	TA cell	PSMB5
UBA52	4.41243e-35	0.953203	0.973	0.619	1.56341e-30	TA cell	UBA52
NDUFA12	2.53926e-35	0.949962	0.813	0.287	8.99709e-31	TA cell	NDUFA12
NDUFS7	4.35898e-32	0.948838	0.898	0.378	1.54447e-27	TA cell	NDUFS7
CHP2	1.75036e-36	0.94683	0.717	0.195	6.20186e-32	TA cell	CHP2
ENSMMUG00000004633	1.20691e-48	0.943263	0.684	0.145	4.27633e-44	TA cell	ENSMMUG00000004633
ENSMMUG00000049718	1.18626e-54	0.943195	0.69	0.128	4.20316e-50	TA cell	ENSMMUG00000049718
RPL37A	3.05514e-29	0.943062	0.904	0.45	1.0825e-24	TA cell	RPL37A
TMEM230	6.47227e-47	0.942557	0.695	0.156	2.29325e-42	TA cell	TMEM230
TOMM20	6.39745e-36	0.942506	0.888	0.352	2.26675e-31	TA cell	TOMM20
GDI2	3.74117e-31	0.941709	0.85	0.318	1.32557e-26	TA cell	GDI2
RPS29	9.53614e-31	0.941633	0.93	0.493	3.37885e-26	TA cell	RPS29
EIF3E	5.56798e-38	0.941141	0.824	0.271	1.97285e-33	TA cell	EIF3E
SSBP1	1.24203e-38	0.938306	0.802	0.261	4.40076e-34	TA cell	SSBP1
EIF1AX	3.96827e-36	0.936686	0.834	0.304	1.40604e-31	TA cell	EIF1AX
SPCS1	2.71827e-35	0.936149	0.856	0.327	9.63136e-31	TA cell	SPCS1
ASPM	7.8131e-43	0.935867	0.439	0.053	2.76834e-38	TA cell	ASPM
ERP29	5.89085e-38	0.935459	0.861	0.3	2.08725e-33	TA cell	ERP29
MRPL22	5.41719e-43	0.933873	0.797	0.227	1.91942e-38	TA cell	MRPL22
TMEM126A	5.09145e-45	0.933356	0.765	0.214	1.804e-40	TA cell	TMEM126A
NDUFV2	5.80813e-33	0.932095	0.845	0.339	2.05794e-28	TA cell	NDUFV2
MRPL17	9.08307e-49	0.932077	0.733	0.161	3.21831e-44	TA cell	MRPL17
ENSMMUG00000011407	7.03597e-39	0.931369	0.711	0.192	2.49298e-34	TA cell	ENSMMUG00000011407
GTF3C6	6.94311e-41	0.930616	0.824	0.27	2.46008e-36	TA cell	GTF3C6
PPIB	9.40471e-29	0.930013	0.947	0.452	3.33228e-24	TA cell	PPIB
RNASEH2A	9.97394e-50	0.929909	0.626	0.108	3.53397e-45	TA cell	RNASEH2A
TAGLN2	7.26087e-30	0.929545	0.877	0.422	2.57267e-25	TA cell	TAGLN2
MRPL32	1.49861e-36	0.928569	0.749	0.234	5.30987e-32	TA cell	MRPL32
MRPS7	1.03561e-46	0.927036	0.695	0.158	3.66939e-42	TA cell	MRPS7
GRPEL1	1.01088e-42	0.92477	0.717	0.189	3.58176e-38	TA cell	GRPEL1
TMEM147	8.79678e-37	0.92448	0.84	0.3	3.11688e-32	TA cell	TMEM147
URGCP	7.20539e-35	0.923682	0.845	0.303	2.55301e-30	TA cell	URGCP
ENSMMUG00000006854	8.0744e-33	0.920542	0.856	0.308	2.86092e-28	TA cell	ENSMMUG00000006854
IDH3B	1.86736e-38	0.920506	0.824	0.277	6.61643e-34	TA cell	IDH3B
RAD21	3.75258e-43	0.917428	0.813	0.236	1.32961e-38	TA cell	RAD21
HNRNPD	2.19328e-34	0.91313	0.85	0.321	7.77122e-30	TA cell	HNRNPD
HDGF	1.14395e-37	0.912425	0.797	0.254	4.05326e-33	TA cell	HDGF
CNN3	1.54383e-40	0.91097	0.749	0.223	5.47011e-36	TA cell	CNN3
ENSMMUG00000061410	2.48864e-47	0.910703	0.658	0.128	8.81776e-43	TA cell	ENSMMUG00000061410
XRCC5	2.75206e-41	0.908285	0.893	0.301	9.75109e-37	TA cell	XRCC5
TRMT112	3.78175e-43	0.90671	0.802	0.222	1.33995e-38	TA cell	TRMT112
MRPS23	2.51849e-47	0.906439	0.674	0.148	8.92353e-43	TA cell	MRPS23
MGST3	1.1239e-29	0.905601	0.941	0.457	3.98221e-25	TA cell	MGST3
GPX1	4.04536e-43	0.9053	0.77	0.21	1.43335e-38	TA cell	GPX1
SEC11A	1.25731e-41	0.904987	0.743	0.21	4.4549e-37	TA cell	SEC11A
ARL2	9.2962e-34	0.904897	0.807	0.284	3.29383e-29	TA cell	ARL2
ANP32A	2.19642e-36	0.904623	0.759	0.247	7.78234e-32	TA cell	ANP32A
ZC3H10	6.43467e-43	0.902026	0.749	0.196	2.27993e-38	TA cell	ZC3H10
PHB2	1.76025e-39	0.901103	0.77	0.234	6.23692e-35	TA cell	PHB2
CD320	2.22393e-36	0.899352	0.791	0.266	7.87981e-32	TA cell	CD320
ENSMMUG00000022489	5.37086e-34	0.897876	0.893	0.354	1.903e-29	TA cell	ENSMMUG00000022489
PFN1	1.53747e-26	0.897685	0.968	0.534	5.44755e-22	TA cell	PFN1
ENSMMUG00000053735	2.06481e-31	0.897627	0.888	0.368	7.31602e-27	TA cell	ENSMMUG00000053735
MRPS2	1.77278e-47	0.896721	0.615	0.109	6.28131e-43	TA cell	MRPS2
METTL26	4.42571e-39	0.895093	0.599	0.132	1.56812e-34	TA cell	METTL26
NDUFB10	7.27748e-27	0.894967	0.914	0.499	2.57856e-22	TA cell	NDUFB10
CCL25	1.78318e-29	0.894125	0.893	0.331	6.31817e-25	TA cell	CCL25
CCT7	2.1532e-38	0.893295	0.791	0.239	7.62921e-34	TA cell	CCT7
XRCC6	3.10694e-36	0.892938	0.856	0.308	1.10085e-31	TA cell	XRCC6
NAA50	1.3982e-40	0.892306	0.668	0.158	4.95409e-36	TA cell	NAA50
TXNL4A	3.39202e-37	0.891516	0.797	0.268	1.20186e-32	TA cell	TXNL4A
ALDOA	1.46489e-29	0.890714	0.93	0.489	5.1904e-25	TA cell	ALDOA
NUDT1	6.88664e-45	0.88809	0.754	0.183	2.44007e-40	TA cell	NUDT1
MRPL36	2.75944e-46	0.887031	0.711	0.163	9.77723e-42	TA cell	MRPL36
RBBP7	7.96046e-50	0.886845	0.695	0.141	2.82055e-45	TA cell	RBBP7
MRPS11	3.54735e-47	0.88369	0.684	0.159	1.2569e-42	TA cell	MRPS11
PLK1	2.58889e-43	0.88285	0.439	0.05	9.17295e-39	TA cell	PLK1
REG1A.1	7.6535e-39	0.880179	0.396	0.044	2.71179e-34	TA cell	REG1A.1
AHCY	2.23635e-45	0.880007	0.647	0.134	7.92385e-41	TA cell	AHCY
CYB5A	3.6193e-26	0.87841	0.898	0.457	1.28239e-21	TA cell	CYB5A
RPL26	4.10037e-31	0.877048	0.888	0.362	1.45284e-26	TA cell	RPL26
MRPL24	6.79758e-39	0.875145	0.722	0.199	2.40852e-34	TA cell	MRPL24
KPNA2	3.55107e-34	0.874853	0.374	0.05	1.25821e-29	TA cell	KPNA2
MRPL9	4.78222e-38	0.874688	0.695	0.197	1.69444e-33	TA cell	MRPL9
RPS20	1.27303e-30	0.874487	0.936	0.494	4.51059e-26	TA cell	RPS20
BUB3	3.9625e-46	0.873561	0.663	0.135	1.40399e-41	TA cell	BUB3
RPL35	1.05984e-26	0.87353	0.909	0.438	3.75521e-22	TA cell	RPL35
NDUFS2	9.78817e-31	0.872876	0.85	0.359	3.46814e-26	TA cell	NDUFS2
NOP56	3.93769e-45	0.871468	0.711	0.161	1.3952e-40	TA cell	NOP56
PSMB7	8.76283e-30	0.871208	0.904	0.425	3.10485e-25	TA cell	PSMB7
AKR1A1	4.11819e-32	0.870325	0.861	0.324	1.45916e-27	TA cell	AKR1A1
QDPR	2.86382e-40	0.869684	0.594	0.124	1.01471e-35	TA cell	QDPR
MRPS9	9.67751e-47	0.869277	0.727	0.168	3.42894e-42	TA cell	MRPS9
CKB	3.12616e-26	0.867614	0.904	0.577	1.10766e-21	TA cell	CKB
FKBP3	1.5554e-36	0.867118	0.711	0.2	5.51109e-32	TA cell	FKBP3
NDUFA4	1.23748e-23	0.863679	0.882	0.453	4.38463e-19	TA cell	NDUFA4
TMSB10	2.12087e-35	0.860686	0.995	0.798	7.51466e-31	TA cell	TMSB10
CKS1B	2.96959e-38	0.860541	0.786	0.243	1.05219e-33	TA cell	CKS1B
SFPQ	5.15958e-34	0.859251	0.888	0.327	1.82814e-29	TA cell	SFPQ
NDUFB5	4.43375e-34	0.859144	0.85	0.318	1.57097e-29	TA cell	NDUFB5
TMEM208	6.023e-38	0.857745	0.781	0.244	2.13407e-33	TA cell	TMEM208
ENSMMUG00000055376	2.14189e-38	0.857572	0.561	0.114	7.58915e-34	TA cell	ENSMMUG00000055376
PRELID1	2.79854e-29	0.857431	0.877	0.386	9.91578e-25	TA cell	PRELID1
MBD3	1.24775e-27	0.85707	0.936	0.537	4.42102e-23	TA cell	MBD3
RPN2	6.16971e-29	0.856986	0.888	0.365	2.18605e-24	TA cell	RPN2
GNG5	5.19196e-29	0.855779	0.85	0.355	1.83962e-24	TA cell	GNG5
LSM7	9.66166e-36	0.855764	0.77	0.256	3.42332e-31	TA cell	LSM7
ENSMMUG00000030465	4.34793e-39	0.852525	0.69	0.176	1.54056e-34	TA cell	ENSMMUG00000030465
SNRPD2	2.71989e-49	0.849552	0.722	0.152	9.6371e-45	TA cell	SNRPD2
MZT2B	3.68501e-34	0.849174	0.807	0.277	1.30567e-29	TA cell	MZT2B
PPA1	7.16541e-31	0.849098	0.765	0.261	2.53885e-26	TA cell	PPA1
SDHA	1.01054e-28	0.845735	0.84	0.327	3.58056e-24	TA cell	SDHA
GSPT1	1.55024e-37	0.844712	0.599	0.134	5.49282e-33	TA cell	GSPT1
DAP3	1.78888e-42	0.844328	0.727	0.189	6.33835e-38	TA cell	DAP3
PPP1R1B	6.55894e-48	0.843185	0.775	0.182	2.32397e-43	TA cell	PPP1R1B
CCNA2	6.186e-47	0.842485	0.529	0.075	2.19182e-42	TA cell	CCNA2
EIF3A	9.06225e-35	0.842153	0.824	0.294	3.21094e-30	TA cell	EIF3A
HNRNPM	3.4761e-42	0.839049	0.711	0.178	1.23165e-37	TA cell	HNRNPM
ATP5MG	3.10017e-27	0.838073	0.909	0.433	1.09845e-22	TA cell	ATP5MG
BZW2	1.07606e-46	0.837924	0.711	0.153	3.81268e-42	TA cell	BZW2
ATP5PO	3.3965e-26	0.83713	0.872	0.395	1.20345e-21	TA cell	ATP5PO
ENSMMUG00000052747	1.45696e-33	0.836372	0.824	0.288	5.1623e-29	TA cell	ENSMMUG00000052747
SELENOH	2.34547e-36	0.834979	0.658	0.178	8.31047e-32	TA cell	SELENOH
RRM1	4.37711e-45	0.833632	0.588	0.109	1.5509e-40	TA cell	RRM1
CLTA	5.30713e-26	0.83246	0.904	0.46	1.88042e-21	TA cell	CLTA
PDCD5	3.91347e-40	0.831946	0.802	0.241	1.38662e-35	TA cell	PDCD5
ETFB	1.91867e-25	0.831778	0.941	0.48	6.79822e-21	TA cell	ETFB
TPI1	5.40022e-22	0.831763	0.888	0.507	1.91341e-17	TA cell	TPI1
CCT8	6.68249e-46	0.826956	0.765	0.186	2.36774e-41	TA cell	CCT8
COX8A	1.03722e-25	0.826684	0.936	0.447	3.67508e-21	TA cell	COX8A
RTRAF	1.39002e-30	0.826095	0.861	0.337	4.92511e-26	TA cell	RTRAF
TIGAR	1.78877e-33	0.826086	0.829	0.28	6.33797e-29	TA cell	TIGAR
FAU	2.91671e-27	0.82596	0.925	0.589	1.03345e-22	TA cell	FAU
TUBA4A	1.52814e-37	0.824491	0.738	0.196	5.41451e-33	TA cell	TUBA4A
EIF3L	8.71388e-31	0.823745	0.791	0.259	3.0875e-26	TA cell	EIF3L
MCM5	5.76271e-47	0.822841	0.487	0.057	2.04184e-42	TA cell	MCM5
MAD2L1	2.59979e-52	0.822664	0.61	0.094	9.21158e-48	TA cell	MAD2L1
NDUFV1	1.7327e-27	0.822203	0.882	0.376	6.13931e-23	TA cell	NDUFV1
IDH2	1.58212e-24	0.821389	0.877	0.403	5.60576e-20	TA cell	IDH2
TGIF2	1.80431e-31	0.821387	0.802	0.293	6.39302e-27	TA cell	TGIF2
PHF5A	6.41073e-34	0.820776	0.77	0.256	2.27145e-29	TA cell	PHF5A
TRIM72	3.45916e-37	0.819484	0.85	0.294	1.22565e-32	TA cell	TRIM72
MRPL14	4.65419e-37	0.817551	0.807	0.268	1.64907e-32	TA cell	MRPL14
BCL7C	9.74575e-40	0.81702	0.754	0.206	3.45311e-35	TA cell	BCL7C
HNRNPF	1.85893e-27	0.816981	0.893	0.42	6.58655e-23	TA cell	HNRNPF
DLGAP5	1.55562e-53	0.81616	0.535	0.061	5.51186e-49	TA cell	DLGAP5
YWHAB	3.90783e-27	0.816009	0.914	0.46	1.38462e-22	TA cell	YWHAB
PSME2	5.34803e-26	0.815864	0.914	0.455	1.89491e-21	TA cell	PSME2
SDHB	1.74782e-28	0.814727	0.85	0.33	6.19287e-24	TA cell	SDHB
ENSMMUG00000053539	5.02929e-38	0.814521	0.754	0.222	1.78198e-33	TA cell	ENSMMUG00000053539
VARS1	6.58205e-52	0.814032	0.658	0.115	2.33215e-47	TA cell	VARS1
EIF3M	2.10962e-37	0.813048	0.733	0.213	7.47482e-33	TA cell	EIF3M
EIF3B	2.70614e-38	0.812933	0.668	0.17	9.58841e-34	TA cell	EIF3B
DNMT1	6.94217e-43	0.811025	0.567	0.101	2.45975e-38	TA cell	DNMT1
ENSMMUG00000047481	3.54644e-24	0.810775	0.888	0.403	1.25658e-19	TA cell	ENSMMUG00000047481
DNAJC9	6.16623e-46	0.810644	0.631	0.116	2.18482e-41	TA cell	DNAJC9
ENSMMUG00000052035	1.48492e-40	0.809961	0.717	0.185	5.26136e-36	TA cell	ENSMMUG00000052035
TPM3	1.16324e-26	0.809089	0.877	0.399	4.12159e-22	TA cell	TPM3
RSL1D1	4.41392e-41	0.808879	0.652	0.149	1.56394e-36	TA cell	RSL1D1
PABPC1	4.34308e-23	0.808432	0.925	0.491	1.53884e-18	TA cell	PABPC1
IAH1	2.38723e-46	0.807791	0.706	0.158	8.45845e-42	TA cell	IAH1
ESD	1.34675e-36	0.807468	0.765	0.233	4.7718e-32	TA cell	ESD
UQCRC1	1.07355e-24	0.805399	0.909	0.477	3.8038e-20	TA cell	UQCRC1
RPL18	3.65371e-32	0.804861	0.995	0.793	1.29458e-27	TA cell	RPL18
NECTIN3	1.9739e-43	0.804012	0.61	0.124	6.99391e-39	TA cell	NECTIN3
PDIA4	4.07554e-31	0.802837	0.893	0.334	1.44404e-26	TA cell	PDIA4
ADH5	1.58182e-33	0.802835	0.824	0.278	5.60471e-29	TA cell	ADH5
ACAA2	2.08192e-32	0.802736	0.824	0.294	7.37664e-28	TA cell	ACAA2
FKBP4	1.58128e-40	0.802326	0.626	0.138	5.60278e-36	TA cell	FKBP4
PSMA1	1.08659e-33	0.801037	0.77	0.251	3.84999e-29	TA cell	PSMA1
HACD3	9.51607e-42	0.800808	0.695	0.166	3.37173e-37	TA cell	HACD3
SAP18	3.71714e-22	0.800366	0.866	0.389	1.31706e-17	TA cell	SAP18
MRPL40	1.73862e-37	0.800325	0.802	0.26	6.16028e-33	TA cell	MRPL40
HNRNPC	6.86667e-36	0.79911	0.797	0.263	2.433e-31	TA cell	HNRNPC
NCAPG	5.51751e-52	0.796952	0.492	0.051	1.95496e-47	TA cell	NCAPG
MANF	8.39808e-25	0.795779	0.856	0.358	2.97561e-20	TA cell	MANF
RPA3	1.54931e-45	0.794728	0.615	0.118	5.48953e-41	TA cell	RPA3
UNKL	3.08783e-33	0.794658	0.775	0.254	1.09408e-28	TA cell	UNKL
TXNDC17	2.26357e-36	0.793069	0.759	0.232	8.02027e-32	TA cell	TXNDC17
ILF2	5.11612e-39	0.793002	0.754	0.21	1.81274e-34	TA cell	ILF2
UBE2T	2.36078e-43	0.792222	0.444	0.051	8.36472e-39	TA cell	UBE2T
PLP2	2.63125e-31	0.792111	0.856	0.325	9.32305e-27	TA cell	PLP2
NDUFB8	3.97457e-30	0.791984	0.813	0.293	1.40827e-25	TA cell	NDUFB8
TIMM17A	1.04872e-30	0.79095	0.754	0.266	3.71582e-26	TA cell	TIMM17A
ATP5IF1	1.83811e-25	0.790445	0.925	0.497	6.5128e-21	TA cell	ATP5IF1
HMMR	5.33548e-45	0.789512	0.471	0.057	1.89047e-40	TA cell	HMMR
CDCA3	1.09506e-50	0.786832	0.449	0.04	3.88e-46	TA cell	CDCA3
DDOST	8.75597e-26	0.786797	0.882	0.379	3.10241e-21	TA cell	DDOST
CS	8.32391e-26	0.786596	0.866	0.372	2.94933e-21	TA cell	CS
SLC25A43	1.19855e-25	0.785166	0.952	0.655	4.24669e-21	TA cell	SLC25A43
DAD1	4.41452e-27	0.784948	0.872	0.347	1.56415e-22	TA cell	DAD1
PRTFDC1	4.90418e-49	0.784578	0.599	0.101	1.73765e-44	TA cell	PRTFDC1
EIF3H	1.27427e-32	0.784024	0.85	0.293	4.51498e-28	TA cell	EIF3H
ENSMMUG00000060923	2.2141e-30	0.783147	0.845	0.331	7.84499e-26	TA cell	ENSMMUG00000060923
RCC1	3.29888e-47	0.783049	0.626	0.111	1.16886e-42	TA cell	RCC1
EEF1D	9.73231e-25	0.781612	0.925	0.455	3.44835e-20	TA cell	EEF1D
EIF4A3	4.0333e-39	0.780932	0.749	0.2	1.42908e-34	TA cell	EIF4A3
ZNF483	1.60201e-41	0.780387	0.738	0.188	5.67623e-37	TA cell	ZNF483
HDDC2	4.77105e-41	0.777974	0.583	0.114	1.69048e-36	TA cell	HDDC2
EIF6	9.66591e-25	0.777008	0.872	0.408	3.42483e-20	TA cell	EIF6
TMEM70	2.27392e-37	0.776754	0.695	0.185	8.05694e-33	TA cell	TMEM70
CIAO2A	1.95995e-33	0.775635	0.759	0.24	6.94451e-29	TA cell	CIAO2A
PGP	2.60617e-35	0.773809	0.775	0.256	9.23419e-31	TA cell	PGP
ATP5PD	1.59118e-27	0.77372	0.85	0.331	5.63787e-23	TA cell	ATP5PD
EIF3F	1.12547e-30	0.773175	0.818	0.293	3.98778e-26	TA cell	EIF3F
TOMM22	1.85122e-34	0.772914	0.759	0.247	6.55925e-30	TA cell	TOMM22
DDT	1.61356e-27	0.772675	0.957	0.462	5.71716e-23	TA cell	DDT
MALSU1	8.81008e-45	0.772657	0.626	0.125	3.12159e-40	TA cell	MALSU1
MRPL34	1.82093e-31	0.771771	0.786	0.268	6.45192e-27	TA cell	MRPL34
CNIH4	9.4842e-39	0.770316	0.727	0.195	3.36044e-34	TA cell	CNIH4
PSMB2	6.16883e-27	0.769082	0.674	0.224	2.18574e-22	TA cell	PSMB2
ENSMMUG00000056012	4.09648e-34	0.768027	0.727	0.216	1.45147e-29	TA cell	ENSMMUG00000056012
RFC4	5.32072e-44	0.767754	0.492	0.067	1.88524e-39	TA cell	RFC4
GLRX2	7.076e-47	0.767519	0.663	0.132	2.50717e-42	TA cell	GLRX2
MRPL21	2.99123e-37	0.767447	0.738	0.214	1.05985e-32	TA cell	MRPL21
POP5	5.42485e-39	0.766512	0.561	0.115	1.92213e-34	TA cell	POP5
TSPO	2.59112e-22	0.766492	0.914	0.462	9.18085e-18	TA cell	TSPO
ACTL6A	3.25057e-36	0.766428	0.508	0.099	1.15174e-31	TA cell	ACTL6A
PAFAH1B3	5.99378e-37	0.765474	0.679	0.173	2.12372e-32	TA cell	PAFAH1B3
MRPL43	5.08813e-36	0.764689	0.658	0.169	1.80283e-31	TA cell	MRPL43
PSMB3	2.34676e-30	0.763397	0.824	0.317	8.31503e-26	TA cell	PSMB3
ANP32E	1.35552e-43	0.762909	0.674	0.148	4.80288e-39	TA cell	ANP32E
LAGE3	6.75828e-38	0.761586	0.663	0.169	2.39459e-33	TA cell	LAGE3
MTDH	1.51391e-24	0.761505	0.845	0.368	5.36408e-20	TA cell	MTDH
UBE2N	5.75657e-35	0.759499	0.701	0.207	2.03967e-30	TA cell	UBE2N
MRPL47	3.31791e-40	0.758737	0.749	0.203	1.1756e-35	TA cell	MRPL47
ENSMMUG00000019238	2.11873e-39	0.758661	0.733	0.193	7.50708e-35	TA cell	ENSMMUG00000019238
NDUFS4	2.58654e-30	0.758236	0.738	0.244	9.16461e-26	TA cell	NDUFS4
PARP1	1.57613e-33	0.757084	0.545	0.119	5.58453e-29	TA cell	PARP1
CCNB2	6.68092e-45	0.755829	0.449	0.048	2.36718e-40	TA cell	CCNB2
MRPS28	3.41642e-37	0.755737	0.668	0.169	1.21051e-32	TA cell	MRPS28
HMGN3	7.52439e-41	0.755022	0.706	0.165	2.66604e-36	TA cell	HMGN3
CDT1	2.58914e-42	0.754592	0.578	0.107	9.17384e-38	TA cell	CDT1
PSMG2	3.26755e-37	0.753621	0.701	0.188	1.15776e-32	TA cell	PSMG2
UQCRC2	2.27023e-29	0.753511	0.824	0.324	8.04387e-25	TA cell	UQCRC2
COPS3	3.72977e-34	0.753466	0.513	0.107	1.32153e-29	TA cell	COPS3
POLR2F	3.22051e-39	0.752799	0.759	0.209	1.14109e-34	TA cell	POLR2F
SEC14L2	5.15217e-32	0.750171	0.711	0.219	1.82552e-27	TA cell	SEC14L2
ATP5F1D	1.91473e-22	0.74996	0.93	0.597	6.78426e-18	TA cell	ATP5F1D
ENSMMUG00000030448	4.4906e-35	0.749664	0.818	0.261	1.59111e-30	TA cell	ENSMMUG00000030448
G3BP1	2.2592e-37	0.74958	0.679	0.178	8.00478e-33	TA cell	G3BP1
MDH1	4.83294e-24	0.749219	0.909	0.406	1.71241e-19	TA cell	MDH1
EIF2S1	1.0789e-39	0.749189	0.674	0.175	3.82275e-35	TA cell	EIF2S1
AP1S1	6.85669e-25	0.747427	0.829	0.354	2.42946e-20	TA cell	AP1S1
ENSMMUG00000060229	8.472e-39	0.744596	0.722	0.196	3.0018e-34	TA cell	ENSMMUG00000060229
CANX	8.39254e-29	0.74296	0.845	0.318	2.97365e-24	TA cell	CANX
PRXL2A	1.13233e-29	0.742692	0.679	0.212	4.01208e-25	TA cell	PRXL2A
UQCRQ	1.52884e-25	0.741764	0.866	0.357	5.41699e-21	TA cell	UQCRQ
MAGOH	1.42327e-31	0.740107	0.743	0.249	5.04294e-27	TA cell	MAGOH
NDUFAF4	2.41015e-33	0.740086	0.642	0.179	8.53964e-29	TA cell	NDUFAF4
CDK2AP1	2.16113e-37	0.739932	0.695	0.182	7.65732e-33	TA cell	CDK2AP1
HIKESHI	1.5541e-35	0.739853	0.658	0.173	5.50649e-31	TA cell	HIKESHI
EZH2	7.42944e-42	0.739812	0.513	0.08	2.6324e-37	TA cell	EZH2
ARHGAP11A	5.34334e-43	0.739766	0.513	0.078	1.89325e-38	TA cell	ARHGAP11A
STIP1	8.16537e-41	0.739382	0.717	0.179	2.89315e-36	TA cell	STIP1
PSMD9	6.68023e-36	0.739132	0.668	0.176	2.36694e-31	TA cell	PSMD9
TSFM	1.03145e-35	0.738337	0.599	0.145	3.65464e-31	TA cell	TSFM
CALR	1.70385e-19	0.737969	0.963	0.516	6.03708e-15	TA cell	CALR
TMEM205	3.07731e-35	0.737013	0.722	0.213	1.09035e-30	TA cell	TMEM205
PRDX3	6.93859e-32	0.736783	0.807	0.293	2.45848e-27	TA cell	PRDX3
SOD1	2.85774e-21	0.736582	0.882	0.432	1.01255e-16	TA cell	SOD1
AMD1	8.93065e-36	0.736214	0.652	0.168	3.16431e-31	TA cell	AMD1
ENSMMUG00000017231	9.11626e-28	0.73569	0.813	0.305	3.23007e-23	TA cell	ENSMMUG00000017231
KHDRBS1	1.36427e-32	0.735296	0.749	0.244	4.8339e-28	TA cell	KHDRBS1
ALDH1A1	4.67608e-24	0.735224	0.904	0.443	1.65683e-19	TA cell	ALDH1A1
NUDC	6.09879e-33	0.73461	0.722	0.224	2.16092e-28	TA cell	NUDC
SMS	7.50967e-30	0.733478	0.866	0.32	2.66083e-25	TA cell	SMS
ST13	1.2966e-29	0.73328	0.807	0.284	4.5941e-25	TA cell	ST13
EIF4G1	5.34043e-28	0.732124	0.807	0.311	1.89222e-23	TA cell	EIF4G1
NDUFA8	2.12231e-25	0.732057	0.829	0.345	7.51977e-21	TA cell	NDUFA8
ENSMMUG00000007657	3.43911e-24	0.730553	0.856	0.372	1.21855e-19	TA cell	ENSMMUG00000007657
GNL3	9.45216e-38	0.729956	0.578	0.119	3.34909e-33	TA cell	GNL3
JPT1	2.08334e-22	0.72986	0.909	0.54	7.38167e-18	TA cell	JPT1
SHMT2	5.6967e-46	0.729661	0.663	0.134	2.01846e-41	TA cell	SHMT2
SUMO1	3.24793e-27	0.729374	0.791	0.3	1.15081e-22	TA cell	SUMO1
DDX46	1.53112e-34	0.728827	0.706	0.207	5.42508e-30	TA cell	DDX46
NAA10	5.52338e-29	0.727933	0.77	0.268	1.95704e-24	TA cell	NAA10
HSD17B10	5.44183e-29	0.727394	0.765	0.273	1.92815e-24	TA cell	HSD17B10
OARD1	7.78015e-32	0.727156	0.69	0.205	2.75666e-27	TA cell	OARD1
COA1	3.46141e-42	0.7269	0.61	0.122	1.22645e-37	TA cell	COA1
CBX3	1.83667e-38	0.725388	0.791	0.244	6.50767e-34	TA cell	CBX3
GOT2	1.03603e-45	0.724378	0.642	0.125	3.67085e-41	TA cell	GOT2
NDUFC2	3.24539e-20	0.724336	0.882	0.449	1.14991e-15	TA cell	NDUFC2
PEBP1	4.75432e-34	0.723958	0.551	0.124	1.68455e-29	TA cell	PEBP1
HDHD5	4.31456e-42	0.723472	0.529	0.088	1.52873e-37	TA cell	HDHD5
STUB1	1.72559e-27	0.722416	0.818	0.312	6.1141e-23	TA cell	STUB1
TUBA1C	5.17522e-21	0.722303	0.781	0.376	1.83368e-16	TA cell	TUBA1C
MRPL13	2.39059e-38	0.722221	0.631	0.149	8.47034e-34	TA cell	MRPL13
PSMB4	6.29926e-28	0.722081	0.791	0.284	2.23195e-23	TA cell	PSMB4
MRPL23	1.51389e-29	0.721673	0.797	0.281	5.36403e-25	TA cell	MRPL23
KARS1	1.06347e-33	0.720479	0.711	0.212	3.76807e-29	TA cell	KARS1
IPO5	8.68196e-41	0.720389	0.561	0.099	3.07619e-36	TA cell	IPO5
MRPS35	2.31979e-46	0.720265	0.652	0.124	8.2195e-42	TA cell	MRPS35
ZNF514	1.10741e-37	0.720241	0.727	0.199	3.92378e-33	TA cell	ZNF514
POLR2G	5.54061e-36	0.719962	0.647	0.168	1.96315e-31	TA cell	POLR2G
BUD23	3.7698e-31	0.719906	0.738	0.243	1.33572e-26	TA cell	BUD23
IDH3A	8.20617e-32	0.719529	0.797	0.276	2.90761e-27	TA cell	IDH3A
PFDN6	1.73541e-38	0.719443	0.668	0.166	6.14892e-34	TA cell	PFDN6
GTF2A2	5.18032e-32	0.719091	0.652	0.192	1.83549e-27	TA cell	GTF2A2
VDAC1	6.18636e-26	0.718942	0.872	0.375	2.19195e-21	TA cell	VDAC1
HMGN5	4.90979e-39	0.718725	0.61	0.131	1.73964e-34	TA cell	HMGN5
ENSMMUG00000061913	1.34701e-33	0.718171	0.711	0.206	4.77273e-29	TA cell	ENSMMUG00000061913
AMDHD1	3.1077e-39	0.718127	0.578	0.116	1.10112e-34	TA cell	AMDHD1
PDAP1	8.33648e-33	0.716818	0.706	0.216	2.95378e-28	TA cell	PDAP1
MRPL28	3.30365e-40	0.715991	0.695	0.172	1.17055e-35	TA cell	MRPL28
ENSMMUG00000006463	4.59926e-33	0.715687	0.572	0.136	1.62961e-28	TA cell	ENSMMUG00000006463
ABCE1	1.19501e-34	0.713654	0.551	0.124	4.23417e-30	TA cell	ABCE1
CNBP	2.16387e-27	0.713553	0.866	0.361	7.66702e-23	TA cell	CNBP
NDUFAF3	2.07934e-34	0.713001	0.701	0.207	7.3675e-30	TA cell	NDUFAF3
SUB1	2.49363e-21	0.712726	0.829	0.432	8.83544e-17	TA cell	SUB1
NUF2	2.97892e-46	0.711823	0.497	0.062	1.05549e-41	TA cell	NUF2
DNAJC19	4.64745e-37	0.711704	0.636	0.156	1.64668e-32	TA cell	DNAJC19
DPY30	1.09176e-31	0.711179	0.695	0.212	3.86834e-27	TA cell	DPY30
SRPK1	2.14057e-34	0.711083	0.636	0.172	7.58445e-30	TA cell	SRPK1
TXN2	1.41643e-26	0.710761	0.813	0.317	5.01871e-22	TA cell	TXN2
DHX9	3.48739e-37	0.709678	0.722	0.19	1.23565e-32	TA cell	DHX9
RBM17	2.11179e-35	0.709266	0.679	0.188	7.48248e-31	TA cell	RBM17
CASP6	6.93501e-25	0.709018	0.813	0.338	2.45721e-20	TA cell	CASP6
LAMTOR2	1.44733e-28	0.707881	0.599	0.17	5.12817e-24	TA cell	LAMTOR2
PSMA4	7.49924e-24	0.707724	0.872	0.385	2.65713e-19	TA cell	PSMA4
TPT1	1.78425e-21	0.707353	0.984	0.716	6.32196e-17	TA cell	TPT1
RBFA	4.63227e-38	0.70656	0.642	0.153	1.64131e-33	TA cell	RBFA
TPX2	1.48625e-37	0.706541	0.417	0.057	5.26607e-33	TA cell	TPX2
MRPL57	3.21011e-33	0.705257	0.797	0.274	1.13741e-28	TA cell	MRPL57
ATP5ME	6.26412e-20	0.703775	0.898	0.44	2.2195e-15	TA cell	ATP5ME
MCRIP2	1.2924e-28	0.703259	0.791	0.295	4.57923e-24	TA cell	MCRIP2
ENSMMUG00000012843	4.60192e-32	0.703174	0.706	0.226	1.63055e-27	TA cell	ENSMMUG00000012843
RFC2	4.96552e-38	0.702575	0.476	0.078	1.75938e-33	TA cell	RFC2
MATR3	5.91774e-34	0.702348	0.807	0.263	2.09677e-29	TA cell	MATR3
MCM3	2.99822e-40	0.696899	0.503	0.08	1.06233e-35	TA cell	MCM3
RBMX	4.11827e-36	0.694917	0.668	0.175	1.45919e-31	TA cell	RBMX
PSMC4	1.53556e-25	0.694324	0.674	0.222	5.4408e-21	TA cell	PSMC4
MLF2	1.02578e-25	0.69357	0.743	0.27	3.63455e-21	TA cell	MLF2
MRPL46	7.68088e-36	0.693332	0.631	0.159	2.72149e-31	TA cell	MRPL46
ENSMMUG00000056354	9.36722e-34	0.692868	0.754	0.23	3.319e-29	TA cell	ENSMMUG00000056354
MRFAP1	3.53974e-22	0.692079	0.834	0.365	1.2542e-17	TA cell	MRFAP1
ECHS1	4.62845e-22	0.691548	0.856	0.389	1.63995e-17	TA cell	ECHS1
COX5B	3.13807e-19	0.691346	0.893	0.477	1.11188e-14	TA cell	COX5B
EXOSC8	6.56628e-39	0.691325	0.594	0.124	2.32657e-34	TA cell	EXOSC8
PPM1G	2.47824e-31	0.691316	0.754	0.246	8.78091e-27	TA cell	PPM1G
WDR18	5.29757e-34	0.69045	0.545	0.122	1.87703e-29	TA cell	WDR18
PSMA6	1.62836e-33	0.688696	0.717	0.212	5.76959e-29	TA cell	PSMA6
PSMD11	1.14331e-30	0.688539	0.647	0.183	4.05097e-26	TA cell	PSMD11
ORC6	3.11392e-39	0.688513	0.465	0.067	1.10333e-34	TA cell	ORC6
ATP5PB	6.28375e-27	0.688477	0.818	0.31	2.22646e-22	TA cell	ATP5PB
TPRKB	5.40278e-35	0.68823	0.594	0.145	1.91431e-30	TA cell	TPRKB
STX10	8.31622e-35	0.687773	0.642	0.163	2.9466e-30	TA cell	STX10
ENSMMUG00000008417	3.15863e-32	0.68777	0.679	0.186	1.11916e-27	TA cell	ENSMMUG00000008417
LYAR	5.05515e-43	0.687694	0.476	0.062	1.79114e-38	TA cell	LYAR
GLRX5	5.69325e-27	0.684477	0.791	0.311	2.01723e-22	TA cell	GLRX5
UCHL3	6.95869e-31	0.683979	0.652	0.188	2.4656e-26	TA cell	UCHL3
ENSMMUG00000060474	1.79297e-27	0.683744	0.775	0.276	6.35286e-23	TA cell	ENSMMUG00000060474
SEM1	3.1578e-27	0.682726	0.834	0.32	1.11887e-22	TA cell	SEM1
GAR1	4.62954e-38	0.682115	0.529	0.101	1.64034e-33	TA cell	GAR1
CLUH	6.53783e-37	0.681305	0.642	0.159	2.31648e-32	TA cell	CLUH
LAMTOR1	2.15163e-26	0.681104	0.845	0.361	7.62365e-22	TA cell	LAMTOR1
COX7C	1.01788e-22	0.681049	0.92	0.456	3.60655e-18	TA cell	COX7C
HOOK1	3.20561e-26	0.6809	0.578	0.172	1.13581e-21	TA cell	HOOK1
TIMM8A	1.29438e-34	0.680368	0.583	0.139	4.58624e-30	TA cell	TIMM8A
FBL	1.01538e-41	0.680188	0.54	0.094	3.59771e-37	TA cell	FBL
HINT2	1.56982e-25	0.680015	0.85	0.347	5.56218e-21	TA cell	HINT2
COPS6	2.35723e-30	0.679681	0.652	0.193	8.35215e-26	TA cell	COPS6
MRPS33	9.49522e-30	0.67929	0.631	0.186	3.36434e-25	TA cell	MRPS33
ENSMMUG00000059843	6.05799e-22	0.678725	0.898	0.455	2.14647e-17	TA cell	ENSMMUG00000059843
CHCHD3	4.73147e-37	0.678656	0.722	0.207	1.67646e-32	TA cell	CHCHD3
TINF2	1.91975e-26	0.67844	0.904	0.401	6.80205e-22	TA cell	TINF2
GLRX3	2.00308e-33	0.67831	0.62	0.163	7.09732e-29	TA cell	GLRX3
ACAD9	9.55608e-42	0.677852	0.551	0.099	3.38591e-37	TA cell	ACAD9
DCTN3	2.84997e-28	0.677655	0.85	0.331	1.0098e-23	TA cell	DCTN3
PSIP1	6.94937e-34	0.677224	0.492	0.097	2.4623e-29	TA cell	PSIP1
COA4	1.51176e-27	0.677157	0.492	0.121	5.35647e-23	TA cell	COA4
ENSMMUG00000017466	2.86391e-20	0.677151	0.941	0.533	1.01474e-15	TA cell	ENSMMUG00000017466
NSA2	7.28254e-32	0.674118	0.754	0.243	2.58035e-27	TA cell	NSA2
PSMD12	8.36076e-38	0.672281	0.706	0.189	2.96238e-33	TA cell	PSMD12
TFRC	1.68942e-30	0.670566	0.62	0.169	5.98597e-26	TA cell	TFRC
NDUFS6	2.25938e-27	0.670436	0.866	0.354	8.00545e-23	TA cell	NDUFS6
ENSMMUG00000030408	5.85979e-28	0.66896	0.733	0.251	2.07624e-23	TA cell	ENSMMUG00000030408
FH	4.1789e-31	0.668399	0.652	0.19	1.48067e-26	TA cell	FH
MRTO4	1.57962e-46	0.667007	0.545	0.084	5.59692e-42	TA cell	MRTO4
MCMBP	9.48342e-31	0.665695	0.487	0.107	3.36017e-26	TA cell	MCMBP
TRIM28	2.02815e-35	0.66517	0.765	0.23	7.18615e-31	TA cell	TRIM28
NDRG2	1.04572e-34	0.665117	0.701	0.192	3.70521e-30	TA cell	NDRG2
SOD2	1.30138e-27	0.665027	0.727	0.25	4.61105e-23	TA cell	SOD2
H1-5	3.75219e-26	0.663539	0.294	0.04	1.32948e-21	TA cell	H1-5
BCAP31	1.83168e-30	0.663219	0.711	0.222	6.49002e-26	TA cell	BCAP31
CENPW	2.64077e-42	0.662763	0.471	0.062	9.35679e-38	TA cell	CENPW
PNN	2.64229e-32	0.662452	0.802	0.266	9.36216e-28	TA cell	PNN
STARD7	2.95639e-30	0.662434	0.583	0.153	1.04751e-25	TA cell	STARD7
EMD	7.36698e-34	0.660712	0.647	0.166	2.61027e-29	TA cell	EMD
ENSMMUG00000001458	4.8753e-18	0.660437	0.92	0.543	1.72742e-13	TA cell	ENSMMUG00000001458
THOC3	4.60646e-35	0.660192	0.465	0.08	1.63216e-30	TA cell	THOC3
MCM6	8.70393e-37	0.659855	0.481	0.082	3.08398e-32	TA cell	MCM6
SLC25A39	2.54667e-34	0.659482	0.658	0.178	9.02337e-30	TA cell	SLC25A39
CIAO2B	3.92325e-30	0.659317	0.738	0.239	1.39009e-25	TA cell	CIAO2B
ENSMMUG00000061959	1.00599e-27	0.659305	0.775	0.277	3.56443e-23	TA cell	ENSMMUG00000061959
ATP5PF	3.3596e-18	0.659132	0.925	0.506	1.19037e-13	TA cell	ATP5PF
PTRH2	2.56311e-33	0.658347	0.449	0.08	9.0816e-29	TA cell	PTRH2
UQCRH	3.45742e-18	0.658216	0.888	0.47	1.22503e-13	TA cell	UQCRH
TACC3	1.60199e-40	0.658164	0.433	0.053	5.67619e-36	TA cell	TACC3
DNPH1	3.33859e-25	0.65732	0.353	0.064	1.18293e-20	TA cell	DNPH1
ENSMMUG00000021075	4.72999e-17	0.656452	0.92	0.482	1.67593e-12	TA cell	ENSMMUG00000021075
AIMP1	5.19458e-35	0.655746	0.69	0.188	1.84054e-30	TA cell	AIMP1
ENSMMUG00000008097	6.3698e-35	0.654785	0.572	0.128	2.25695e-30	TA cell	ENSMMUG00000008097
THRAP3	3.51319e-26	0.651196	0.743	0.267	1.2448e-21	TA cell	THRAP3
ENSMMUG00000019505	2.49064e-24	0.65115	0.818	0.32	8.82483e-20	TA cell	ENSMMUG00000019505
SUCLG2	1.22233e-25	0.65084	0.791	0.3	4.33096e-21	TA cell	SUCLG2
ENSMMUG00000059988	2.89004e-26	0.650308	0.775	0.294	1.024e-21	TA cell	ENSMMUG00000059988
IARS2	1.22933e-34	0.649982	0.492	0.092	4.35575e-30	TA cell	IARS2
NNT	2.44858e-35	0.649016	0.652	0.166	8.6758e-31	TA cell	NNT
ARHGEF39	1.54242e-39	0.648044	0.396	0.044	5.46511e-35	TA cell	ARHGEF39
LSM8	4.83199e-28	0.648016	0.636	0.203	1.71207e-23	TA cell	LSM8
RPP40	7.53295e-42	0.647955	0.476	0.065	2.66907e-37	TA cell	RPP40
SMC1A	3.58465e-33	0.647779	0.62	0.156	1.27011e-28	TA cell	SMC1A
ZWINT	4.86506e-44	0.647204	0.529	0.08	1.72379e-39	TA cell	ZWINT
NOC4L	5.75129e-36	0.645814	0.529	0.099	2.0378e-31	TA cell	NOC4L
SPCS2	1.94012e-30	0.645313	0.743	0.241	6.87423e-26	TA cell	SPCS2
YWHAE	1.29401e-22	0.643839	0.834	0.337	4.58495e-18	TA cell	YWHAE
RPS26	3.7739e-19	0.643151	0.914	0.472	1.33717e-14	TA cell	RPS26
ENY2	2.43086e-23	0.642753	0.791	0.32	8.61302e-19	TA cell	ENY2
ALKBH2	4.46536e-30	0.64272	0.588	0.153	1.58217e-25	TA cell	ALKBH2
AHSA1	1.86773e-32	0.641393	0.636	0.176	6.61773e-28	TA cell	AHSA1
ALDH7A1	4.31345e-28	0.639681	0.481	0.112	1.52834e-23	TA cell	ALDH7A1
TRA2B	2.47853e-30	0.639616	0.722	0.233	8.78192e-26	TA cell	TRA2B
EI24	1.05908e-30	0.63904	0.604	0.163	3.75253e-26	TA cell	EI24
PPP1CA	4.43076e-24	0.637295	0.856	0.376	1.56991e-19	TA cell	PPP1CA
DNAJA1	2.05339e-30	0.636133	0.733	0.233	7.27556e-26	TA cell	DNAJA1
STX3.1	2.0103e-27	0.635088	0.578	0.166	7.12289e-23	TA cell	STX3.1
ENSMMUG00000018740	8.853e-22	0.635038	0.893	0.433	3.1368e-17	TA cell	ENSMMUG00000018740
RNASEH2C	5.00928e-33	0.634838	0.717	0.213	1.77489e-28	TA cell	RNASEH2C
EXOSC7	3.13972e-29	0.634069	0.61	0.17	1.11247e-24	TA cell	EXOSC7
ENSMMUG00000017097	1.26455e-36	0.633939	0.588	0.131	4.48056e-32	TA cell	ENSMMUG00000017097
PRDX5	6.01022e-21	0.63297	0.872	0.386	2.12954e-16	TA cell	PRDX5
MRPL54	4.17652e-37	0.632207	0.626	0.145	1.47982e-32	TA cell	MRPL54
DKC1	2.79538e-40	0.630719	0.519	0.088	9.9046e-36	TA cell	DKC1
TIMM21	3.90903e-33	0.630457	0.572	0.139	1.38505e-28	TA cell	TIMM21
ENSMMUG00000060858	2.79008e-25	0.628586	0.615	0.195	9.88581e-21	TA cell	ENSMMUG00000060858
ZC3H15	2.27725e-29	0.627706	0.738	0.241	8.06877e-25	TA cell	ZC3H15
H2AFY	1.95489e-19	0.627605	0.861	0.416	6.92658e-15	TA cell	H2AFY
COMTD1	1.86957e-26	0.62753	0.759	0.28	6.62426e-22	TA cell	COMTD1
ISOC2	1.64874e-19	0.626613	0.524	0.178	5.84182e-15	TA cell	ISOC2
OAZ1	3.24714e-19	0.62635	0.882	0.438	1.15053e-14	TA cell	OAZ1
NOP58	4.15958e-35	0.625696	0.615	0.141	1.47382e-30	TA cell	NOP58
SSR2	3.59306e-20	0.62544	0.888	0.413	1.27309e-15	TA cell	SSR2
PSMD14	1.87486e-31	0.625418	0.62	0.165	6.64299e-27	TA cell	PSMD14
WDR5	8.3779e-38	0.625049	0.497	0.084	2.96846e-33	TA cell	WDR5
DLD	3.22208e-25	0.623473	0.636	0.212	1.14165e-20	TA cell	DLD
TRIR	1.47864e-19	0.623306	0.856	0.439	5.23911e-15	TA cell	TRIR
CAPRIN1	6.5372e-35	0.62268	0.626	0.155	2.31626e-30	TA cell	CAPRIN1
ENSMMUG00000023048	1.88255e-31	0.621786	0.62	0.163	6.67025e-27	TA cell	ENSMMUG00000023048
DMAC1	3.2173e-28	0.620329	0.722	0.254	1.13995e-23	TA cell	DMAC1
STT3B	2.48845e-22	0.620091	0.695	0.256	8.81708e-18	TA cell	STT3B
UBE2D1	2.60483e-20	0.619545	0.861	0.374	9.22945e-16	TA cell	UBE2D1
ENSMMUG00000055584	2.46959e-16	0.618943	0.92	0.477	8.75024e-12	TA cell	ENSMMUG00000055584
RTN4IP1	1.2118e-31	0.618508	0.615	0.162	4.29365e-27	TA cell	RTN4IP1
IMP4	1.27097e-39	0.617778	0.615	0.128	4.5033e-35	TA cell	IMP4
RAD23A	1.3565e-27	0.617049	0.652	0.21	4.80636e-23	TA cell	RAD23A
KIF22	2.91622e-43	0.615585	0.471	0.061	1.03327e-38	TA cell	KIF22
METTL21A	7.23854e-29	0.615525	0.492	0.107	2.56476e-24	TA cell	METTL21A
ENSMMUG00000045425	3.49201e-35	0.615423	0.594	0.136	1.23729e-30	TA cell	ENSMMUG00000045425
OSTC	2.68199e-25	0.615178	0.786	0.295	9.50281e-21	TA cell	OSTC
SLC25A4	3.11835e-26	0.614891	0.722	0.25	1.1049e-21	TA cell	SLC25A4
ENSMMUG00000001210	1.6336e-25	0.614419	0.658	0.212	5.78819e-21	TA cell	ENSMMUG00000001210
NIT2	1.89335e-32	0.613826	0.765	0.234	6.70853e-28	TA cell	NIT2
APMAP	8.03151e-31	0.612898	0.578	0.153	2.84572e-26	TA cell	APMAP
DNAJA3	4.98776e-37	0.612447	0.513	0.094	1.76726e-32	TA cell	DNAJA3
ENSMMUG00000005880	3.83885e-25	0.612097	0.775	0.3	1.36018e-20	TA cell	ENSMMUG00000005880
PFDN2	2.73838e-28	0.610537	0.663	0.207	9.70264e-24	TA cell	PFDN2
MGST2	8.71995e-25	0.610363	0.818	0.314	3.08965e-20	TA cell	MGST2
PTCD3	4.50424e-33	0.610176	0.551	0.124	1.59594e-28	TA cell	PTCD3
EIF3G	5.24479e-29	0.609875	0.695	0.209	1.85833e-24	TA cell	EIF3G
STRAP	2.08318e-30	0.608674	0.647	0.188	7.38113e-26	TA cell	STRAP
PSMD1	3.93672e-35	0.608327	0.62	0.149	1.39486e-30	TA cell	PSMD1
SUZ12	1.18336e-30	0.608213	0.594	0.149	4.19289e-26	TA cell	SUZ12
SELENOS	3.64869e-28	0.608063	0.765	0.26	1.2928e-23	TA cell	SELENOS
RUVBL1	1.69847e-32	0.607592	0.503	0.105	6.01802e-28	TA cell	RUVBL1
CCDC34	1.86242e-35	0.607143	0.513	0.097	6.59893e-31	TA cell	CCDC34
ANAPC11	1.62738e-31	0.606937	0.658	0.189	5.76614e-27	TA cell	ANAPC11
ENSMMUG00000059386	5.28455e-37	0.605403	0.406	0.053	1.87242e-32	TA cell	ENSMMUG00000059386
IQGAP1	2.10357e-25	0.60523	0.824	0.307	7.45335e-21	TA cell	IQGAP1
NMRK1	2.32332e-26	0.604174	0.369	0.068	8.23199e-22	TA cell	NMRK1
POLR2E	5.52632e-28	0.603307	0.679	0.214	1.95809e-23	TA cell	POLR2E
TFAM	3.48749e-30	0.602853	0.572	0.141	1.23569e-25	TA cell	TFAM
EIF2S2	1.74667e-28	0.60199	0.738	0.25	6.1888e-24	TA cell	EIF2S2
ODC1	5.25996e-29	0.601441	0.781	0.27	1.86371e-24	TA cell	ODC1
CAT	1.47849e-23	0.600567	0.84	0.32	5.2386e-19	TA cell	CAT
AP2S1	1.27925e-21	0.599998	0.866	0.399	4.53263e-17	TA cell	AP2S1
ADSS2	9.69925e-35	0.599648	0.481	0.088	3.43664e-30	TA cell	ADSS2
ENSMMUG00000006965	5.83399e-25	0.599479	0.77	0.294	2.0671e-20	TA cell	ENSMMUG00000006965
ENSMMUG00000063609	6.14482e-24	0.599197	0.818	0.33	2.17723e-19	TA cell	ENSMMUG00000063609
SPTSSA	1.11588e-27	0.597541	0.647	0.197	3.95378e-23	TA cell	SPTSSA
MYBL2	1.11839e-37	0.597031	0.396	0.045	3.96269e-33	TA cell	MYBL2
FASTKD2	1.62036e-33	0.596822	0.519	0.107	5.74127e-29	TA cell	FASTKD2
UBE2L3	7.84029e-25	0.59627	0.738	0.273	2.77797e-20	TA cell	UBE2L3
PDRG1	9.08523e-28	0.595035	0.615	0.185	3.21908e-23	TA cell	PDRG1
AK2	6.28375e-31	0.5943	0.69	0.207	2.22646e-26	TA cell	AK2
POLE3	8.9552e-41	0.593534	0.556	0.101	3.17301e-36	TA cell	POLE3
MCM2	8.40601e-33	0.593484	0.374	0.051	2.97842e-28	TA cell	MCM2
H2AJ	1.35291e-19	0.593139	0.898	0.474	4.79364e-15	TA cell	H2AJ
SLC25A44	8.74528e-35	0.592614	0.61	0.143	3.09863e-30	TA cell	SLC25A44
PPA2	8.75354e-30	0.592612	0.578	0.151	3.10156e-25	TA cell	PPA2
CCNH	3.99228e-30	0.592235	0.476	0.104	1.41454e-25	TA cell	CCNH
PPIL1	2.27269e-42	0.592141	0.513	0.078	8.05259e-38	TA cell	PPIL1
SGO2	6.84989e-40	0.591231	0.364	0.031	2.42705e-35	TA cell	SGO2
CMBL	1.7342e-22	0.590193	0.818	0.331	6.14461e-18	TA cell	CMBL
SNAPC5	2.02027e-33	0.589821	0.529	0.116	7.15821e-29	TA cell	SNAPC5
TMEM97	1.30189e-38	0.589465	0.54	0.101	4.61285e-34	TA cell	TMEM97
JTB	9.62778e-21	0.589458	0.893	0.428	3.41132e-16	TA cell	JTB
MYC	1.18931e-23	0.58896	0.38	0.08	4.21395e-19	TA cell	MYC
COMMD4	3.66339e-23	0.588613	0.818	0.339	1.29801e-18	TA cell	COMMD4
EIF3J	4.75805e-37	0.588152	0.572	0.116	1.68587e-32	TA cell	EIF3J
RPS27A	7.36642e-29	0.583297	0.759	0.251	2.61007e-24	TA cell	RPS27A
GPSM2	3.39151e-34	0.583292	0.364	0.044	1.20168e-29	TA cell	GPSM2
RCC1L	7.04865e-32	0.583139	0.444	0.084	2.49748e-27	TA cell	RCC1L
APIP	1.67151e-28	0.58299	0.561	0.148	5.9225e-24	TA cell	APIP
BCL2L2-PABPN1	1.60108e-24	0.581932	0.754	0.283	5.67296e-20	TA cell	BCL2L2-PABPN1
POLR2I	2.9894e-30	0.581788	0.529	0.126	1.0592e-25	TA cell	POLR2I
CUL7	3.14585e-33	0.580319	0.706	0.2	1.11464e-28	TA cell	CUL7
CISD2	4.28345e-28	0.579928	0.668	0.212	1.51771e-23	TA cell	CISD2
NAA15	5.90437e-35	0.579674	0.492	0.092	2.09204e-30	TA cell	NAA15
DTD1	1.37222e-28	0.579298	0.529	0.135	4.86205e-24	TA cell	DTD1
ENSMMUG00000004522	1.10995e-39	0.579251	0.465	0.065	3.93279e-35	TA cell	ENSMMUG00000004522
DIABLO	1.54816e-31	0.578989	0.663	0.19	5.48543e-27	TA cell	DIABLO
ENSMMUG00000051878	2.51209e-29	0.578478	0.492	0.109	8.90084e-25	TA cell	ENSMMUG00000051878
ENSMMUG00000023144	1.94553e-27	0.578171	0.727	0.243	6.8934e-23	TA cell	ENSMMUG00000023144
PPP1CC	1.18652e-16	0.578045	0.829	0.399	4.20408e-12	TA cell	PPP1CC
EMG1	4.65604e-34	0.57803	0.54	0.115	1.64973e-29	TA cell	EMG1
PDCD2	2.01785e-29	0.577614	0.471	0.101	7.14963e-25	TA cell	PDCD2
RNASEH2B	1.01809e-31	0.576852	0.374	0.053	3.60731e-27	TA cell	RNASEH2B
CHD4	1.02086e-20	0.576761	0.668	0.25	3.61711e-16	TA cell	CHD4
TECR	7.66886e-28	0.57574	0.781	0.277	2.71723e-23	TA cell	TECR
SRP14	2.50157e-18	0.575721	0.898	0.439	8.86357e-14	TA cell	SRP14
PRKAR2A	9.99859e-29	0.574857	0.476	0.104	3.5427e-24	TA cell	PRKAR2A
PBK	2.39576e-48	0.574069	0.476	0.05	8.48867e-44	TA cell	PBK
DNAJC8	3.56975e-30	0.574015	0.529	0.129	1.26483e-25	TA cell	DNAJC8
MRPL39	5.70142e-33	0.573886	0.615	0.156	2.02013e-28	TA cell	MRPL39
KRTCAP3	8.45004e-29	0.573168	0.535	0.128	2.99402e-24	TA cell	KRTCAP3
PTBP1	2.14123e-24	0.573089	0.738	0.271	7.58682e-20	TA cell	PTBP1
EPRS1	1.54287e-28	0.572393	0.658	0.195	5.4667e-24	TA cell	EPRS1
PSMD7	2.85188e-24	0.571443	0.77	0.297	1.01048e-19	TA cell	PSMD7
THOC7	1.72263e-30	0.570702	0.62	0.166	6.10361e-26	TA cell	THOC7
ENSMMUG00000011798	7.59851e-24	0.57006	0.733	0.254	2.6923e-19	TA cell	ENSMMUG00000011798
PSMC2	1.17159e-26	0.569533	0.599	0.176	4.15118e-22	TA cell	PSMC2
YARS2	1.01184e-28	0.569183	0.481	0.108	3.58516e-24	TA cell	YARS2
MTHFD1	3.67247e-35	0.567738	0.428	0.067	1.30123e-30	TA cell	MTHFD1
ARL6IP4	5.47285e-25	0.567461	0.668	0.223	1.93914e-20	TA cell	ARL6IP4
PUF60	2.55548e-27	0.567352	0.759	0.281	9.05459e-23	TA cell	PUF60
ENSMMUG00000060356	5.42974e-28	0.567221	0.658	0.202	1.92387e-23	TA cell	ENSMMUG00000060356
BOLA3	1.31819e-25	0.566168	0.711	0.247	4.67062e-21	TA cell	BOLA3
MRPL42	3.95331e-32	0.565723	0.583	0.145	1.40074e-27	TA cell	MRPL42
ENSMMUG00000029973	2.11736e-26	0.565004	0.433	0.097	7.50224e-22	TA cell	ENSMMUG00000029973
ANXA2	3.5136e-16	0.563121	0.909	0.493	1.24494e-11	TA cell	ANXA2
SYPL1	4.46522e-28	0.563118	0.679	0.212	1.58212e-23	TA cell	SYPL1
BUD31	8.5702e-25	0.561869	0.749	0.276	3.03659e-20	TA cell	BUD31
CSNK2B	2.24262e-31	0.561799	0.679	0.196	7.94603e-27	TA cell	CSNK2B
FUBP1	1.21284e-29	0.561798	0.626	0.17	4.29735e-25	TA cell	FUBP1
MRPL19	2.14731e-28	0.561471	0.578	0.153	7.60836e-24	TA cell	MRPL19
ATP5F1B	6.41463e-25	0.561379	0.813	0.314	2.27283e-20	TA cell	ATP5F1B
NCBP2	4.60318e-25	0.560182	0.636	0.21	1.631e-20	TA cell	NCBP2
EMC9	1.56504e-28	0.55971	0.588	0.162	5.54524e-24	TA cell	EMC9
NOC2L	6.81075e-34	0.559613	0.465	0.085	2.41319e-29	TA cell	NOC2L
BRCA2	1.14981e-28	0.559476	0.342	0.05	4.07402e-24	TA cell	BRCA2
SUPT16H	4.12974e-31	0.558786	0.572	0.142	1.46325e-26	TA cell	SUPT16H
PSMG1	1.37966e-29	0.558539	0.594	0.162	4.8884e-25	TA cell	PSMG1
COX7B	1.8731e-15	0.558482	0.93	0.545	6.63676e-11	TA cell	COX7B
MICOS13	8.86589e-24	0.558267	0.749	0.287	3.14136e-19	TA cell	MICOS13
ISCU	1.33607e-26	0.557995	0.61	0.182	4.73397e-22	TA cell	ISCU
ENSMMUG00000030317	7.30491e-32	0.557606	0.588	0.145	2.58828e-27	TA cell	ENSMMUG00000030317
CUL5	3.35386e-23	0.557553	0.765	0.293	1.18834e-18	TA cell	CUL5
IMMT	7.12328e-30	0.557496	0.668	0.199	2.52392e-25	TA cell	IMMT
POLD2	5.93729e-26	0.557129	0.471	0.112	2.1037e-21	TA cell	POLD2
HADHB	1.1342e-24	0.557107	0.738	0.253	4.0187e-20	TA cell	HADHB
USP1	3.05806e-36	0.556017	0.615	0.136	1.08353e-31	TA cell	USP1
CASP1	8.29516e-29	0.555714	0.615	0.173	2.93914e-24	TA cell	CASP1
C10H20orf27	1.10591e-28	0.555531	0.422	0.081	3.91848e-24	TA cell	C10H20orf27
SKP1	1.31369e-16	0.555376	0.866	0.447	4.65466e-12	TA cell	SKP1
COX7A2	3.92237e-22	0.555127	0.861	0.372	1.38977e-17	TA cell	COX7A2
MRPL44	1.44698e-31	0.553466	0.572	0.136	5.12693e-27	TA cell	MRPL44
HPRT1	2.4644e-34	0.553009	0.374	0.047	8.73188e-30	TA cell	HPRT1
TMA7	1.45718e-25	0.551581	0.786	0.291	5.16307e-21	TA cell	TMA7
MRPS17	9.60451e-36	0.550737	0.626	0.149	3.40307e-31	TA cell	MRPS17
RNF5	3.35867e-24	0.550676	0.818	0.308	1.19004e-19	TA cell	RNF5
RWDD1	7.25929e-26	0.550032	0.556	0.153	2.57211e-21	TA cell	RWDD1
SLIRP	2.54117e-27	0.549766	0.652	0.202	9.00387e-23	TA cell	SLIRP
GINS1	9.69385e-38	0.549458	0.39	0.044	3.43472e-33	TA cell	GINS1
BCL2L12	5.98909e-30	0.54933	0.422	0.08	2.12205e-25	TA cell	BCL2L12
HNRNPK	7.40549e-17	0.548517	0.925	0.509	2.62391e-12	TA cell	HNRNPK
CHID1	7.55241e-28	0.548317	0.615	0.18	2.67597e-23	TA cell	CHID1
ENSMMUG00000064531	6.57712e-30	0.54827	0.674	0.186	2.3304e-25	TA cell	ENSMMUG00000064531
YJEFN3	4.68512e-15	0.548028	0.888	0.443	1.66003e-10	TA cell	YJEFN3
QTRT1	1.20761e-27	0.547991	0.401	0.075	4.27882e-23	TA cell	QTRT1
FTH1	7.73984e-20	0.547869	0.984	0.768	2.74238e-15	TA cell	FTH1
TOMM70	4.62714e-33	0.546909	0.556	0.125	1.63949e-28	TA cell	TOMM70
HADHA	4.59173e-16	0.546849	0.824	0.385	1.62694e-11	TA cell	HADHA
PIGF	3.99211e-29	0.546054	0.61	0.169	1.41448e-24	TA cell	PIGF
ECI2	1.75813e-19	0.546007	0.706	0.268	6.22939e-15	TA cell	ECI2
VRK1	9.695e-37	0.545842	0.444	0.068	3.43513e-32	TA cell	VRK1
VPS29	2.16988e-22	0.545548	0.797	0.33	7.68831e-18	TA cell	VPS29
AKR1C1	5.32724e-21	0.544337	0.733	0.284	1.88755e-16	TA cell	AKR1C1
ENSMMUG00000056838	1.19236e-39	0.543635	0.428	0.053	4.22479e-35	TA cell	ENSMMUG00000056838
EEF2	6.27538e-16	0.542269	0.904	0.456	2.22349e-11	TA cell	EEF2
PAPOLA	4.92349e-25	0.541873	0.701	0.251	1.74449e-20	TA cell	PAPOLA
PSMC1	4.19956e-30	0.541808	0.652	0.186	1.48799e-25	TA cell	PSMC1
TMEM258	2.96324e-30	0.541263	0.647	0.179	1.04993e-25	TA cell	TMEM258
ARPC3	1.00972e-13	0.541115	0.888	0.48	3.57764e-09	TA cell	ARPC3
LYZ	3.94888e-10	0.540795	0.647	0.332	1.39917e-05	TA cell	LYZ
TMEM123	9.57645e-26	0.540377	0.663	0.21	3.39313e-21	TA cell	TMEM123
UQCRB	1.21242e-23	0.53902	0.834	0.335	4.29586e-19	TA cell	UQCRB
KNL1	1.74665e-35	0.538691	0.369	0.043	6.18873e-31	TA cell	KNL1
PIGY	5.00146e-26	0.538392	0.668	0.214	1.77212e-21	TA cell	PIGY
PSMB9	9.03762e-15	0.537716	0.888	0.504	3.20221e-10	TA cell	PSMB9
KHSRP	4.53815e-28	0.537705	0.631	0.189	1.60796e-23	TA cell	KHSRP
TMED2	2.60204e-22	0.537482	0.802	0.315	9.21956e-18	TA cell	TMED2
PSMD3	1.54092e-30	0.53741	0.679	0.2	5.45979e-26	TA cell	PSMD3
SMARCB1	2.31436e-32	0.537258	0.62	0.159	8.20025e-28	TA cell	SMARCB1
AURKB	4.29741e-33	0.536882	0.283	0.021	1.52266e-28	TA cell	AURKB
HNRNPA0	1.9726e-30	0.536591	0.647	0.178	6.98933e-26	TA cell	HNRNPA0
ENSMMUG00000053929	3.41206e-20	0.536343	0.786	0.324	1.20896e-15	TA cell	ENSMMUG00000053929
RDM1	1.56272e-34	0.535994	0.422	0.064	5.53704e-30	TA cell	RDM1
FAM174C	1.41318e-28	0.535398	0.743	0.246	5.00717e-24	TA cell	FAM174C
PPIG	2.42444e-27	0.534956	0.759	0.263	8.59028e-23	TA cell	PPIG
ATP5MPL	8.65095e-17	0.534379	0.893	0.453	3.0652e-12	TA cell	ATP5MPL
ERGIC2	3.40799e-27	0.533837	0.567	0.151	1.20752e-22	TA cell	ERGIC2
PDHB	7.05694e-24	0.533458	0.631	0.209	2.50042e-19	TA cell	PDHB
PPIA	1.75224e-25	0.533241	0.46	0.111	6.20853e-21	TA cell	PPIA
ATIC	1.35474e-33	0.532064	0.476	0.091	4.80013e-29	TA cell	ATIC
SDF2L1	6.7679e-24	0.531995	0.69	0.24	2.398e-19	TA cell	SDF2L1
RFC1	2.28267e-26	0.531542	0.439	0.098	8.08796e-22	TA cell	RFC1
ENSMMUG00000059742	4.17745e-32	0.531136	0.717	0.205	1.48015e-27	TA cell	ENSMMUG00000059742
MRPS36	1.81658e-23	0.530477	0.658	0.22	6.43649e-19	TA cell	MRPS36
ENSMMUG00000040343	1.93079e-26	0.52952	0.658	0.207	6.84117e-22	TA cell	ENSMMUG00000040343
BCAP29	6.79319e-26	0.529421	0.471	0.112	2.40696e-21	TA cell	BCAP29
STT3A	2.92701e-24	0.529235	0.599	0.183	1.0371e-19	TA cell	STT3A
NAE1	1.09509e-33	0.52896	0.62	0.152	3.88011e-29	TA cell	NAE1
CKAP5	2.80703e-26	0.528585	0.38	0.07	9.94585e-22	TA cell	CKAP5
ENSMMUG00000063758	1.48744e-22	0.52804	0.797	0.311	5.2703e-18	TA cell	ENSMMUG00000063758
MNS1	2.66418e-35	0.527738	0.412	0.058	9.43971e-31	TA cell	MNS1
C15H9orf64	5.12552e-30	0.527682	0.524	0.121	1.81607e-25	TA cell	C15H9orf64
HAX1	6.82608e-27	0.527284	0.578	0.158	2.41862e-22	TA cell	HAX1
HELLS	3.15335e-27	0.527201	0.332	0.048	1.1173e-22	TA cell	HELLS
ZNF511	6.85529e-28	0.527154	0.556	0.142	2.42897e-23	TA cell	ZNF511
RAD23B	1.88088e-23	0.526554	0.701	0.246	6.66434e-19	TA cell	RAD23B
MRPL3	5.67914e-23	0.525738	0.38	0.082	2.01223e-18	TA cell	MRPL3
EIF5B	9.47114e-28	0.525682	0.631	0.186	3.35581e-23	TA cell	EIF5B
TMC7	5.87956e-26	0.525617	0.508	0.132	2.08324e-21	TA cell	TMC7
MTIF2	4.34954e-30	0.52561	0.615	0.17	1.54113e-25	TA cell	MTIF2
MKKS	3.29786e-27	0.52546	0.717	0.234	1.1685e-22	TA cell	MKKS
SYNJ2BP	6.40031e-25	0.525138	0.754	0.267	2.26776e-20	TA cell	SYNJ2BP
RARS1	4.4556e-26	0.524466	0.551	0.151	1.57871e-21	TA cell	RARS1
TALDO1	1.18125e-24	0.524435	0.679	0.232	4.1854e-20	TA cell	TALDO1
MGST1	2.19319e-29	0.523389	0.535	0.126	7.77091e-25	TA cell	MGST1
ARFRP1	1.97166e-26	0.522797	0.733	0.25	6.98597e-22	TA cell	ARFRP1
OXCT1	5.24587e-23	0.521986	0.46	0.118	1.85872e-18	TA cell	OXCT1
EIF4E2	2.46458e-23	0.521603	0.572	0.178	8.7325e-19	TA cell	EIF4E2
ETFA	8.03774e-22	0.521457	0.824	0.339	2.84793e-17	TA cell	ETFA
BUB1	2.37599e-33	0.520956	0.342	0.038	8.41861e-29	TA cell	BUB1
PRDX4	5.93127e-24	0.520697	0.626	0.203	2.10157e-19	TA cell	PRDX4
MRRF	1.5718e-33	0.520545	0.444	0.075	5.56922e-29	TA cell	MRRF
CLSPN	2.1267e-33	0.520454	0.337	0.037	7.53531e-29	TA cell	CLSPN
SNF8	4.62645e-24	0.520393	0.786	0.297	1.63924e-19	TA cell	SNF8
BAX	1.33906e-22	0.520201	0.797	0.317	4.74456e-18	TA cell	BAX
HNRNPL	4.71559e-17	0.519897	0.888	0.428	1.67083e-12	TA cell	HNRNPL
SRSF1	6.64911e-26	0.519844	0.834	0.315	2.35591e-21	TA cell	SRSF1
BOP1	5.51118e-34	0.519176	0.487	0.091	1.95272e-29	TA cell	BOP1
MPZL2	1.64034e-34	0.519117	0.471	0.084	5.81207e-30	TA cell	MPZL2
PWP1	2.19188e-29	0.51901	0.545	0.135	7.76627e-25	TA cell	PWP1
YWHAH	1.18591e-24	0.518847	0.733	0.277	4.20193e-20	TA cell	YWHAH
GMPS	2.13571e-28	0.518794	0.444	0.089	7.56725e-24	TA cell	GMPS
PSMD13	3.12724e-21	0.518491	0.749	0.304	1.10804e-16	TA cell	PSMD13
GTF2H5	3.03142e-22	0.51788	0.684	0.243	1.07409e-17	TA cell	GTF2H5
PHPT1	7.93276e-21	0.517626	0.706	0.264	2.81074e-16	TA cell	PHPT1
ENSMMUG00000018240	1.06309e-18	0.517363	0.85	0.361	3.76673e-14	TA cell	ENSMMUG00000018240
MRPL41	1.87052e-23	0.517044	0.807	0.315	6.62763e-19	TA cell	MRPL41
IMP3	4.91536e-26	0.515638	0.599	0.178	1.74161e-21	TA cell	IMP3
THUMPD3	1.64545e-31	0.514263	0.476	0.094	5.83016e-27	TA cell	THUMPD3
FNTB	8.78623e-22	0.513556	0.717	0.263	3.11314e-17	TA cell	FNTB
LTV1	1.04931e-31	0.513171	0.471	0.094	3.7179e-27	TA cell	LTV1
BRI3BP	7.04606e-25	0.512742	0.679	0.223	2.49656e-20	TA cell	BRI3BP
MCTS1	2.27091e-21	0.512708	0.62	0.222	8.04628e-17	TA cell	MCTS1
NAA38	2.23782e-28	0.512652	0.567	0.148	7.92905e-24	TA cell	NAA38
SLC25A6	1.8633e-17	0.512513	0.519	0.182	6.60203e-13	TA cell	SLC25A6
ACADS	4.34249e-17	0.51107	0.882	0.411	1.53863e-12	TA cell	ACADS
NELFCD	6.58582e-29	0.510311	0.551	0.142	2.33349e-24	TA cell	NELFCD
PTRHD1	2.40653e-25	0.510244	0.39	0.078	8.5268e-21	TA cell	PTRHD1
PGAM5	3.82697e-36	0.510116	0.492	0.085	1.35597e-31	TA cell	PGAM5
TFB2M	7.61996e-28	0.510023	0.535	0.135	2.6999e-23	TA cell	TFB2M
ENSMMUG00000015095	3.02987e-26	0.509843	0.508	0.126	1.07354e-21	TA cell	ENSMMUG00000015095
CLPP	3.50241e-27	0.509707	0.481	0.112	1.24098e-22	TA cell	CLPP
COMMD1	4.24258e-24	0.509214	0.519	0.148	1.50323e-19	TA cell	COMMD1
POLR3H	8.80072e-28	0.508285	0.396	0.072	3.11827e-23	TA cell	POLR3H
PMPCB	4.23759e-23	0.508218	0.759	0.277	1.50146e-18	TA cell	PMPCB
IFRD2	2.12851e-29	0.508189	0.433	0.082	7.54172e-25	TA cell	IFRD2
EEF2KMT	5.63389e-22	0.508057	0.332	0.065	1.9962e-17	TA cell	EEF2KMT
CDC123	1.44898e-26	0.508044	0.551	0.142	5.13403e-22	TA cell	CDC123
PAXX	9.97368e-30	0.507732	0.497	0.114	3.53387e-25	TA cell	PAXX
ENSMMUG00000016665	6.10168e-20	0.506816	0.818	0.347	2.16195e-15	TA cell	ENSMMUG00000016665
ZNHIT3	4.55116e-32	0.505898	0.417	0.068	1.61257e-27	TA cell	ZNHIT3
PTGR2	1.61824e-23	0.504514	0.503	0.141	5.73376e-19	TA cell	PTGR2
CDX1	1.066e-13	0.503569	0.893	0.47	3.77706e-09	TA cell	CDX1
KCNQ1	4.38199e-22	0.503394	0.54	0.168	1.55263e-17	TA cell	KCNQ1
SF3B6	4.27721e-21	0.503388	0.738	0.287	1.5155e-16	TA cell	SF3B6
DENR	2.50683e-26	0.502469	0.455	0.104	8.8822e-22	TA cell	DENR
TFDP1	3.93477e-28	0.502359	0.513	0.119	1.39417e-23	TA cell	TFDP1
DDX39A	2.75213e-27	0.502356	0.684	0.222	9.75135e-23	TA cell	DDX39A
SNRPA	1.06786e-26	0.502106	0.396	0.077	3.78363e-22	TA cell	SNRPA
HEBP2	1.34891e-31	0.502097	0.54	0.116	4.77944e-27	TA cell	HEBP2
NOB1	2.0887e-24	0.501846	0.321	0.054	7.40069e-20	TA cell	NOB1
PSME1	5.2855e-14	0.501824	0.85	0.455	1.87276e-09	TA cell	PSME1
PPID	5.39856e-35	0.501512	0.46	0.075	1.91282e-30	TA cell	PPID
LAMTOR4	3.15251e-24	0.500699	0.807	0.328	1.117e-19	TA cell	LAMTOR4
CHCHD1	2.91652e-25	0.500605	0.711	0.246	1.03338e-20	TA cell	CHCHD1
VPS25	1.81496e-26	0.500588	0.636	0.189	6.43078e-22	TA cell	VPS25
LLPH	2.22437e-27	0.500532	0.599	0.168	7.88139e-23	TA cell	LLPH
RBX1	2.49134e-19	0.500497	0.802	0.337	8.82731e-15	TA cell	RBX1
NIFK	1.50836e-33	0.500214	0.492	0.092	5.34441e-29	TA cell	NIFK
ATXN10	5.01286e-31	0.499759	0.46	0.088	1.77616e-26	TA cell	ATXN10
PGM1	5.74829e-27	0.499563	0.679	0.22	2.03674e-22	TA cell	PGM1
SSR4	4.07003e-19	0.499527	0.866	0.379	1.44209e-14	TA cell	SSR4
UBE2Q2	5.18939e-26	0.499259	0.567	0.155	1.83871e-21	TA cell	UBE2Q2
ENSMMUG00000047277	1.95329e-27	0.498787	0.684	0.214	6.92089e-23	TA cell	ENSMMUG00000047277
TIMM8B	7.1924e-31	0.498645	0.572	0.139	2.54841e-26	TA cell	TIMM8B
ACO1	1.45333e-29	0.498615	0.642	0.185	5.14944e-25	TA cell	ACO1
SNRNP40	6.42566e-27	0.498301	0.476	0.112	2.27674e-22	TA cell	SNRNP40
RAD51AP1	3.52825e-33	0.498067	0.369	0.047	1.25013e-28	TA cell	RAD51AP1
MSH6	3.53908e-20	0.497733	0.321	0.068	1.25397e-15	TA cell	MSH6
AGGF1	3.14229e-26	0.497481	0.513	0.126	1.11337e-21	TA cell	AGGF1
NDUFA9	6.22806e-20	0.497363	0.818	0.339	2.20673e-15	TA cell	NDUFA9
DCPS	3.54835e-31	0.496524	0.449	0.087	1.25725e-26	TA cell	DCPS
CYCS	1.76297e-14	0.496503	0.893	0.467	6.24657e-10	TA cell	CYCS
USP14	1.29876e-27	0.495461	0.444	0.094	4.60176e-23	TA cell	USP14
PCNP	3.00406e-25	0.49512	0.647	0.203	1.0644e-20	TA cell	PCNP
HNRNPU	1.31974e-17	0.494689	0.888	0.45	4.6761e-13	TA cell	HNRNPU
ENSMMUG00000007732	1.28162e-27	0.494244	0.626	0.182	4.54103e-23	TA cell	ENSMMUG00000007732
CUTA	5.60844e-25	0.494149	0.652	0.209	1.98718e-20	TA cell	CUTA
PPIE	2.07322e-27	0.494078	0.492	0.116	7.34584e-23	TA cell	PPIE
ENSMMUG00000061630	9.24245e-29	0.494017	0.658	0.195	3.27478e-24	TA cell	ENSMMUG00000061630
AP1M2	8.38949e-23	0.493228	0.738	0.276	2.97256e-18	TA cell	AP1M2
C1GALT1C1	4.80545e-27	0.493214	0.471	0.107	1.70267e-22	TA cell	C1GALT1C1
MRPS30	2.86801e-25	0.493038	0.519	0.141	1.01619e-20	TA cell	MRPS30
NAP1L1	7.14419e-30	0.492739	0.556	0.135	2.53133e-25	TA cell	NAP1L1
UFD1	1.73969e-20	0.491787	0.615	0.217	6.16407e-16	TA cell	UFD1
DNAJC2	1.88738e-26	0.491289	0.497	0.126	6.68738e-22	TA cell	DNAJC2
ENSMMUG00000060377	5.84206e-22	0.490893	0.476	0.135	2.06996e-17	TA cell	ENSMMUG00000060377
ITPA	9.69373e-28	0.490753	0.599	0.159	3.43468e-23	TA cell	ITPA
TLK2	3.30298e-21	0.490399	0.481	0.138	1.17031e-16	TA cell	TLK2
GOT1	2.21922e-21	0.490067	0.583	0.195	7.86315e-17	TA cell	GOT1
PRPF40A	5.96685e-24	0.487152	0.759	0.283	2.11418e-19	TA cell	PRPF40A
PSMD6	6.62908e-34	0.487097	0.567	0.126	2.34881e-29	TA cell	PSMD6
MPHOSPH10	5.2082e-31	0.487045	0.556	0.131	1.84537e-26	TA cell	MPHOSPH10
SPC25	5.05322e-36	0.486476	0.326	0.027	1.79046e-31	TA cell	SPC25
NEK2	1.53063e-23	0.486445	0.262	0.034	5.42332e-19	TA cell	NEK2
FERMT1	3.95113e-32	0.485765	0.444	0.078	1.39997e-27	TA cell	FERMT1
QARS1	1.33845e-19	0.485387	0.722	0.287	4.7424e-15	TA cell	QARS1
TPR	1.35843e-27	0.485366	0.701	0.219	4.81318e-23	TA cell	TPR
NDUFA1	3.58614e-16	0.484368	0.818	0.379	1.27064e-11	TA cell	NDUFA1
NAXE	2.35038e-24	0.48411	0.69	0.23	8.32788e-20	TA cell	NAXE
ENSMMUG00000015217	6.49246e-23	0.483984	0.471	0.128	2.30041e-18	TA cell	ENSMMUG00000015217
KTN1	1.96056e-20	0.483894	0.69	0.268	6.94664e-16	TA cell	KTN1
MRPL37	7.97778e-23	0.483511	0.481	0.135	2.82669e-18	TA cell	MRPL37
AIMP2	2.31664e-32	0.483104	0.439	0.077	8.20833e-28	TA cell	AIMP2
ZNHIT1	5.2464e-19	0.483097	0.818	0.364	1.85891e-14	TA cell	ZNHIT1
DARS1	1.23096e-30	0.483033	0.583	0.152	4.36155e-26	TA cell	DARS1
CCAR1	3.86224e-24	0.482662	0.599	0.188	1.36847e-19	TA cell	CCAR1
HNRNPDL	1.32187e-22	0.482496	0.84	0.347	4.68365e-18	TA cell	HNRNPDL
SEPTIN11	1.20195e-19	0.481876	0.449	0.128	4.25876e-15	TA cell	SEPTIN11
SYNE2	3.17388e-27	0.481626	0.561	0.148	1.12457e-22	TA cell	SYNE2
DDAH1	1.79762e-23	0.481596	0.615	0.197	6.36934e-19	TA cell	DDAH1
RRP7A	1.08018e-27	0.480878	0.385	0.071	3.82731e-23	TA cell	RRP7A
NDUFA2	1.22453e-17	0.48009	0.845	0.393	4.33874e-13	TA cell	NDUFA2
MRPS18C	1.04878e-27	0.479957	0.594	0.169	3.71603e-23	TA cell	MRPS18C
E2F8	4.58165e-38	0.479897	0.38	0.04	1.62337e-33	TA cell	E2F8
RUVBL2	9.0241e-26	0.479773	0.417	0.091	3.19742e-21	TA cell	RUVBL2
SRRM1	1.23959e-25	0.47956	0.759	0.266	4.39211e-21	TA cell	SRRM1
SMC6	1.76529e-31	0.479445	0.444	0.082	6.25478e-27	TA cell	SMC6
NOP14	2.14105e-25	0.477938	0.439	0.099	7.58617e-21	TA cell	NOP14
UBE2V2	3.01234e-31	0.477851	0.583	0.142	1.06733e-26	TA cell	UBE2V2
HSDL2	1.03641e-19	0.477269	0.481	0.146	3.67222e-15	TA cell	HSDL2
SF3B2	2.50977e-23	0.476477	0.652	0.222	8.89262e-19	TA cell	SF3B2
MZT1	9.43784e-31	0.4753	0.385	0.058	3.34402e-26	TA cell	MZT1
APTX	1.31095e-21	0.474962	0.337	0.07	4.64496e-17	TA cell	APTX
ATP5F1E	8.18931e-15	0.474885	0.925	0.533	2.90164e-10	TA cell	ATP5F1E
NUDT2	2.11441e-26	0.474787	0.46	0.107	7.49177e-22	TA cell	NUDT2
PSMD2	3.08005e-23	0.474	0.749	0.284	1.09132e-18	TA cell	PSMD2
GRSF1	4.16654e-24	0.473998	0.529	0.152	1.47629e-19	TA cell	GRSF1
SUMO3	1.50445e-28	0.473949	0.572	0.155	5.33057e-24	TA cell	SUMO3
ENSMMUG00000008396	1.34213e-25	0.473388	0.513	0.136	4.75542e-21	TA cell	ENSMMUG00000008396
SF3A3	1.46737e-29	0.473113	0.476	0.101	5.19918e-25	TA cell	SF3A3
XRN2	1.65552e-24	0.473086	0.626	0.202	5.86583e-20	TA cell	XRN2
ENSMMUG00000028699	1.04244e-10	0.472963	0.85	0.518	3.69358e-06	TA cell	ENSMMUG00000028699
P4HB	3.97126e-13	0.472862	0.941	0.631	1.4071e-08	TA cell	P4HB
OLA1	8.31587e-27	0.472791	0.594	0.172	2.94648e-22	TA cell	OLA1
JPT2	9.4053e-33	0.472512	0.422	0.068	3.33249e-28	TA cell	JPT2
KRT19	3.46229e-20	0.472484	0.979	0.631	1.22676e-15	TA cell	KRT19
LAPTM4B	9.15168e-29	0.471987	0.556	0.139	3.24262e-24	TA cell	LAPTM4B
COQ8A	3.07907e-30	0.471985	0.406	0.068	1.09098e-25	TA cell	COQ8A
SUGT1	3.75413e-27	0.471884	0.535	0.141	1.33016e-22	TA cell	SUGT1
PSMD8	3.90701e-20	0.471781	0.455	0.129	1.38433e-15	TA cell	PSMD8
CWC15	2.68604e-24	0.471749	0.706	0.241	9.51719e-20	TA cell	CWC15
NUP37	5.21695e-31	0.471359	0.401	0.065	1.84847e-26	TA cell	NUP37
UCHL5	3.20443e-29	0.470749	0.695	0.209	1.13539e-24	TA cell	UCHL5
TRAPPC4	6.59564e-26	0.469981	0.69	0.227	2.33697e-21	TA cell	TRAPPC4
GMPR2	1.35065e-27	0.469222	0.722	0.232	4.78564e-23	TA cell	GMPR2
ADD3	1.61485e-25	0.469181	0.711	0.239	5.72174e-21	TA cell	ADD3
CLINT1	9.9688e-25	0.468994	0.695	0.244	3.53215e-20	TA cell	CLINT1
AURKA	1.14916e-31	0.468569	0.321	0.036	4.07172e-27	TA cell	AURKA
EIF4B	2.18113e-21	0.46815	0.658	0.22	7.72819e-17	TA cell	EIF4B
LAD1	6.23467e-26	0.468015	0.674	0.217	2.20907e-21	TA cell	LAD1
ENSMMUG00000006855	2.85166e-19	0.467156	0.626	0.23	1.0104e-14	TA cell	ENSMMUG00000006855
DERA	5.19776e-19	0.467116	0.449	0.136	1.84167e-14	TA cell	DERA
ROGDI	1.53248e-25	0.465772	0.412	0.088	5.42989e-21	TA cell	ROGDI
ENSMMUG00000016009	6.94775e-22	0.465143	0.455	0.121	2.46173e-17	TA cell	ENSMMUG00000016009
TBRG4	1.09292e-28	0.465016	0.647	0.195	3.87243e-24	TA cell	TBRG4
CES1	7.34263e-18	0.464786	0.824	0.355	2.60164e-13	TA cell	CES1
COPS8	2.02313e-31	0.464168	0.578	0.141	7.16834e-27	TA cell	COPS8
RCL1	4.46881e-29	0.46341	0.321	0.04	1.58339e-24	TA cell	RCL1
ATP2B1	2.66779e-18	0.463199	0.545	0.189	9.4525e-14	TA cell	ATP2B1
DPH2	7.86229e-21	0.463093	0.802	0.317	2.78577e-16	TA cell	DPH2
TAF15	1.76714e-32	0.463081	0.674	0.179	6.26135e-28	TA cell	TAF15
GMNN	3.16608e-27	0.4624	0.358	0.06	1.12181e-22	TA cell	GMNN
NUSAP1	1.79067e-28	0.462235	0.305	0.036	6.34469e-24	TA cell	NUSAP1
ATAD5	3.95519e-32	0.462219	0.374	0.051	1.4014e-27	TA cell	ATAD5
MRPS31	5.03497e-26	0.46153	0.567	0.158	1.78399e-21	TA cell	MRPS31
EMC6	1.08705e-23	0.461343	0.647	0.222	3.85162e-19	TA cell	EMC6
ZNF207	2.68624e-34	0.461186	0.594	0.135	9.51788e-30	TA cell	ZNF207
COX6C	2.26077e-11	0.460748	0.898	0.509	8.01038e-07	TA cell	COX6C
TAF9	9.8177e-25	0.460558	0.69	0.237	3.47861e-20	TA cell	TAF9
ENSMMUG00000040870	3.08e-30	0.460546	0.46	0.092	1.0913e-25	TA cell	ENSMMUG00000040870
NTMT1	3.82739e-24	0.45999	0.465	0.118	1.35612e-19	TA cell	NTMT1
PNO1	7.29287e-24	0.459792	0.369	0.075	2.58401e-19	TA cell	PNO1
NDUFB11	1.11322e-18	0.459687	0.695	0.28	3.94437e-14	TA cell	NDUFB11
PDIA3	3.82895e-22	0.458482	0.711	0.25	1.35667e-17	TA cell	PDIA3
TXNL1	1.99216e-20	0.456984	0.711	0.274	7.05861e-16	TA cell	TXNL1
PLEKHJ1	6.803e-21	0.456507	0.743	0.294	2.41044e-16	TA cell	PLEKHJ1
NSUN2	1.43399e-19	0.45637	0.342	0.08	5.08092e-15	TA cell	NSUN2
NDUFB7	1.57967e-12	0.45636	0.872	0.463	5.59709e-08	TA cell	NDUFB7
ENSMMUG00000038088	1.79142e-17	0.456271	0.449	0.141	6.34736e-13	TA cell	ENSMMUG00000038088
ENSMMUG00000058389	1.57726e-25	0.455793	0.449	0.102	5.58855e-21	TA cell	ENSMMUG00000058389
MRPL18	6.17725e-28	0.455776	0.481	0.111	2.18872e-23	TA cell	MRPL18
PCMT1	6.95631e-27	0.455499	0.642	0.195	2.46476e-22	TA cell	PCMT1
SAE1	1.72064e-35	0.455149	0.481	0.081	6.09657e-31	TA cell	SAE1
RSL24D1	4.47975e-23	0.454949	0.567	0.175	1.58726e-18	TA cell	RSL24D1
NDUFS1	7.92195e-25	0.454813	0.626	0.197	2.8069e-20	TA cell	NDUFS1
EIF4EBP1	8.68325e-29	0.454782	0.69	0.199	3.07665e-24	TA cell	EIF4EBP1
SMARCC1	2.49491e-24	0.454596	0.727	0.256	8.83998e-20	TA cell	SMARCC1
GNAI3	6.40138e-24	0.454475	0.663	0.22	2.26814e-19	TA cell	GNAI3
NARS1	3.93453e-21	0.454241	0.701	0.26	1.39408e-16	TA cell	NARS1
ENSMMUG00000053146	3.21254e-18	0.454231	0.802	0.354	1.13827e-13	TA cell	ENSMMUG00000053146
ISCA2	5.45702e-26	0.454194	0.519	0.136	1.93353e-21	TA cell	ISCA2
MAGOHB	1.63636e-28	0.453765	0.428	0.084	5.79796e-24	TA cell	MAGOHB
NCLN	1.47395e-29	0.453224	0.604	0.158	5.2225e-25	TA cell	NCLN
FMC1-LUC7L2	1.5706e-23	0.453065	0.733	0.264	5.56494e-19	TA cell	FMC1-LUC7L2
PCYT2	5.67111e-22	0.452805	0.754	0.297	2.00939e-17	TA cell	PCYT2
COX6B1	1.52803e-15	0.452471	0.856	0.406	5.41412e-11	TA cell	COX6B1
CSDE1	1.60948e-19	0.452449	0.818	0.342	5.70271e-15	TA cell	CSDE1
PON2	1.04204e-20	0.451865	0.647	0.239	3.69216e-16	TA cell	PON2
ENSMMUG00000056023	1.55641e-21	0.451838	0.588	0.2	5.51467e-17	TA cell	ENSMMUG00000056023
FOXRED1	1.55221e-31	0.451786	0.62	0.161	5.49977e-27	TA cell	FOXRED1
MIEF1	1.85084e-33	0.451783	0.492	0.092	6.5579e-29	TA cell	MIEF1
ROMO1	2.51981e-19	0.450795	0.845	0.364	8.92819e-15	TA cell	ROMO1
PGD	1.156e-28	0.45014	0.652	0.192	4.09592e-24	TA cell	PGD
FAM207A	8.29781e-21	0.45002	0.332	0.07	2.94008e-16	TA cell	FAM207A
ENSMMUG00000039765	2.58456e-28	0.449916	0.46	0.101	9.15761e-24	TA cell	ENSMMUG00000039765
ARL1	1.41742e-19	0.449766	0.69	0.266	5.02219e-15	TA cell	ARL1
DECR1	2.09014e-18	0.449726	0.668	0.254	7.40577e-14	TA cell	DECR1
RMDN1	6.37822e-25	0.449103	0.594	0.178	2.25993e-20	TA cell	RMDN1
PMPCA	2.92427e-29	0.448887	0.594	0.159	1.03613e-24	TA cell	PMPCA
C7H15orf62	3.452e-23	0.448051	0.369	0.077	1.22311e-18	TA cell	C7H15orf62
LIMS1	4.92963e-22	0.447796	0.417	0.102	1.74667e-17	TA cell	LIMS1
POC1A	8.87927e-32	0.447582	0.465	0.088	3.1461e-27	TA cell	POC1A
WDR12	2.17073e-29	0.447449	0.412	0.075	7.69134e-25	TA cell	WDR12
ENSMMUG00000048621	1.49766e-22	0.44735	0.353	0.072	5.30652e-18	TA cell	ENSMMUG00000048621
U2SURP	1.44165e-28	0.44732	0.626	0.178	5.10805e-24	TA cell	U2SURP
PBDC1	3.65934e-21	0.447069	0.401	0.101	1.29658e-16	TA cell	PBDC1
HIF1A	9.00118e-26	0.4468	0.583	0.169	3.1893e-21	TA cell	HIF1A
TMEM160	1.35107e-19	0.44649	0.743	0.305	4.78711e-15	TA cell	TMEM160
MTCH1	1.86951e-21	0.445517	0.818	0.338	6.62404e-17	TA cell	MTCH1
VPS35	1.90839e-20	0.444692	0.658	0.249	6.76181e-16	TA cell	VPS35
FARSB	3.13785e-27	0.444599	0.401	0.075	1.1118e-22	TA cell	FARSB
MTRES1	5.39329e-24	0.443991	0.374	0.075	1.91095e-19	TA cell	MTRES1
ISCA1	2.91041e-26	0.443289	0.561	0.158	1.03122e-21	TA cell	ISCA1
PXMP2	2.08085e-19	0.443195	0.497	0.152	7.37288e-15	TA cell	PXMP2
NAP1L4	1.43714e-23	0.443123	0.733	0.266	5.09206e-19	TA cell	NAP1L4
WBP11	4.44515e-27	0.443063	0.54	0.138	1.57501e-22	TA cell	WBP11
WDR43	1.04956e-22	0.442643	0.374	0.081	3.71879e-18	TA cell	WDR43
TMEM223	4.62418e-24	0.442507	0.299	0.045	1.63844e-19	TA cell	TMEM223
MGMT	1.06706e-25	0.442234	0.529	0.143	3.78079e-21	TA cell	MGMT
PRPF8	1.9044e-23	0.442022	0.572	0.175	6.74766e-19	TA cell	PRPF8
VCP	8.29754e-16	0.441972	0.834	0.386	2.93998e-11	TA cell	VCP
UBA2	3.227e-23	0.441842	0.497	0.136	1.14339e-18	TA cell	UBA2
URM1	1.16409e-22	0.441738	0.449	0.114	4.1246e-18	TA cell	URM1
PDCD11	1.05748e-27	0.441397	0.38	0.065	3.74688e-23	TA cell	PDCD11
TSEN15	5.79755e-26	0.441185	0.305	0.043	2.05419e-21	TA cell	TSEN15
SRPRB	4.7408e-22	0.441175	0.503	0.143	1.67976e-17	TA cell	SRPRB
SF3B3	7.19906e-23	0.441078	0.529	0.153	2.55077e-18	TA cell	SF3B3
SMIM19	1.65902e-25	0.440728	0.636	0.193	5.87823e-21	TA cell	SMIM19
TF	1.29355e-23	0.440709	0.321	0.055	4.5833e-19	TA cell	TF
ENSMMUG00000055026	9.55169e-32	0.440548	0.492	0.098	3.38436e-27	TA cell	ENSMMUG00000055026
DDX54	5.33656e-28	0.440278	0.428	0.082	1.89085e-23	TA cell	DDX54
SCCPDH	2.87616e-22	0.439224	0.369	0.082	1.01908e-17	TA cell	SCCPDH
XPO1	2.58085e-28	0.438375	0.439	0.089	9.14446e-24	TA cell	XPO1
HMGCL	2.3581e-28	0.438304	0.594	0.159	8.35523e-24	TA cell	HMGCL
CERS6	6.84044e-20	0.438224	0.497	0.152	2.42371e-15	TA cell	CERS6
ND1	1.24105e-23	0.438213	0.588	0.179	4.39729e-19	TA cell	ND1
SLC25A11	2.48789e-24	0.438086	0.679	0.229	8.81511e-20	TA cell	SLC25A11
ANTKMT	2.01558e-21	0.437804	0.62	0.213	7.14162e-17	TA cell	ANTKMT
C14H11orf58	4.1466e-22	0.437625	0.642	0.232	1.46922e-17	TA cell	C14H11orf58
MRPS6	8.06958e-24	0.437467	0.545	0.156	2.85922e-19	TA cell	MRPS6
APH1A	1.44267e-22	0.437341	0.695	0.253	5.11167e-18	TA cell	APH1A
CENPK	1.39e-26	0.437176	0.353	0.06	4.92505e-22	TA cell	CENPK
TNFSF13	1.90617e-16	0.437059	0.23	0.043	6.75393e-12	TA cell	TNFSF13
WDR46	2.51437e-31	0.436785	0.401	0.062	8.90893e-27	TA cell	WDR46
ENSMMUG00000016603	2.52529e-16	0.436136	0.203	0.031	8.9476e-12	TA cell	ENSMMUG00000016603
RBM14	3.76176e-20	0.436091	0.711	0.27	1.33287e-15	TA cell	RBM14
MRPL33	1.14736e-21	0.435526	0.588	0.196	4.06533e-17	TA cell	MRPL33
ENSMMUG00000064232	2.87397e-28	0.435364	0.535	0.129	1.0183e-23	TA cell	ENSMMUG00000064232
NDUFV3	7.56829e-20	0.435266	0.594	0.209	2.6816e-15	TA cell	NDUFV3
PLA2G2A	7.08128e-16	0.435082	0.369	0.109	2.50904e-11	TA cell	PLA2G2A
EIF4H	1.51382e-22	0.434815	0.599	0.196	5.36377e-18	TA cell	EIF4H
MRPS21	4.74334e-23	0.434696	0.551	0.169	1.68066e-18	TA cell	MRPS21
LSM12	5.46728e-21	0.434608	0.492	0.145	1.93717e-16	TA cell	LSM12
SPR	2.51254e-30	0.434122	0.545	0.128	8.90244e-26	TA cell	SPR
COX20	1.06918e-28	0.433865	0.476	0.102	3.78833e-24	TA cell	COX20
TMEM201	9.80602e-24	0.433271	0.406	0.091	3.47447e-19	TA cell	TMEM201
MPC1	1.07561e-21	0.433234	0.599	0.197	3.81109e-17	TA cell	MPC1
RRP36	5.59296e-29	0.433231	0.551	0.141	1.9817e-24	TA cell	RRP36
CCDC115	4.55116e-27	0.433229	0.428	0.088	1.61257e-22	TA cell	CCDC115
ECT2	3.98044e-31	0.432096	0.412	0.068	1.41035e-26	TA cell	ECT2
HP	1.43724e-30	0.431853	0.326	0.038	5.09243e-26	TA cell	HP
WDR74	3.44569e-31	0.431158	0.503	0.104	1.22088e-26	TA cell	WDR74
BOLA1	6.06723e-17	0.43031	0.321	0.08	2.14974e-12	TA cell	BOLA1
FEN1	8.03488e-30	0.430227	0.369	0.055	2.84692e-25	TA cell	FEN1
PRC1	1.30566e-29	0.430083	0.422	0.075	4.6262e-25	TA cell	PRC1
CASP4	2.19632e-09	0.42999	0.155	0.036	7.78201e-05	TA cell	CASP4
CTSB	3.90727e-21	0.429888	0.61	0.203	1.38442e-16	TA cell	CTSB
ELAVL1	5.93469e-25	0.429505	0.631	0.193	2.10278e-20	TA cell	ELAVL1
ABHD11	1.80786e-25	0.429202	0.551	0.153	6.40561e-21	TA cell	ABHD11
ENSMMUG00000013256	2.74271e-18	0.429048	0.433	0.134	9.71798e-14	TA cell	ENSMMUG00000013256
ECSIT	9.74637e-33	0.428551	0.668	0.18	3.45334e-28	TA cell	ECSIT
TMED9	6.53122e-18	0.428278	0.824	0.349	2.31414e-13	TA cell	TMED9
HAT1	7.35233e-26	0.428054	0.412	0.089	2.60508e-21	TA cell	HAT1
MTAP	5.57069e-30	0.427809	0.39	0.064	1.97381e-25	TA cell	MTAP
KIF15	8.69811e-27	0.427491	0.31	0.043	3.08191e-22	TA cell	KIF15
CSE1L	1.78777e-34	0.42745	0.529	0.105	6.33442e-30	TA cell	CSE1L
PCBP1	8.78479e-17	0.426958	0.818	0.381	3.11263e-12	TA cell	PCBP1
EIF5	1.69646e-13	0.42677	0.872	0.48	6.01091e-09	TA cell	EIF5
BCCIP	1.46955e-25	0.426178	0.513	0.134	5.2069e-21	TA cell	BCCIP
ENSMMUG00000003986	1.78771e-27	0.423614	0.433	0.088	6.33422e-23	TA cell	ENSMMUG00000003986
LRRC14	2.54436e-21	0.423016	0.594	0.193	9.01517e-17	TA cell	LRRC14
PDXK	8.30208e-22	0.423004	0.567	0.183	2.94159e-17	TA cell	PDXK
GSTO1	2.78734e-12	0.422982	0.888	0.516	9.87611e-08	TA cell	GSTO1
SRI	3.34441e-12	0.422695	0.898	0.51	1.18499e-07	TA cell	SRI
DPM2	3.01366e-29	0.42269	0.508	0.116	1.0678e-24	TA cell	DPM2
HSPH1	2.71625e-24	0.422624	0.497	0.134	9.62421e-20	TA cell	HSPH1
SEC61B	1.01224e-14	0.422475	0.861	0.411	3.58656e-10	TA cell	SEC61B
NDUFA5	1.67431e-17	0.421908	0.797	0.338	5.93241e-13	TA cell	NDUFA5
GUK1	5.19604e-22	0.421684	0.824	0.327	1.84106e-17	TA cell	GUK1
COPS5	1.28913e-21	0.421419	0.626	0.213	4.56766e-17	TA cell	COPS5
EIF3D	2.17908e-20	0.421287	0.695	0.264	7.7209e-16	TA cell	EIF3D
SNX3	1.34444e-19	0.421044	0.631	0.223	4.76361e-15	TA cell	SNX3
GSS	2.61152e-18	0.420949	0.487	0.163	9.25314e-14	TA cell	GSS
CLNS1A	3.16949e-22	0.420855	0.524	0.161	1.12301e-17	TA cell	CLNS1A
PSMC3	8.48688e-25	0.420643	0.642	0.205	3.00707e-20	TA cell	PSMC3
ITGB1BP1	1.42839e-25	0.420641	0.449	0.105	5.06106e-21	TA cell	ITGB1BP1
ALG5	1.89007e-22	0.420637	0.535	0.156	6.69688e-18	TA cell	ALG5
ZWILCH	8.34906e-29	0.420036	0.326	0.043	2.95824e-24	TA cell	ZWILCH
HIBADH	2.39013e-26	0.419893	0.396	0.077	8.46871e-22	TA cell	HIBADH
NQO1	4.48774e-20	0.419742	0.406	0.105	1.5901e-15	TA cell	NQO1
ILF3	3.0918e-26	0.419699	0.711	0.239	1.09549e-21	TA cell	ILF3
RTCB	3.85426e-20	0.419496	0.647	0.234	1.36564e-15	TA cell	RTCB
HIGD2A	3.7944e-19	0.419137	0.636	0.236	1.34443e-14	TA cell	HIGD2A
NIPA2	6.56667e-28	0.418842	0.492	0.114	2.3267e-23	TA cell	NIPA2
SLC52A2	2.04911e-25	0.418711	0.471	0.114	7.26042e-21	TA cell	SLC52A2
SNRPG	1.2514e-21	0.418672	0.283	0.047	4.43395e-17	TA cell	SNRPG
PFDN4	4.57895e-27	0.418662	0.39	0.071	1.62241e-22	TA cell	PFDN4
UBAC1	2.27426e-20	0.418593	0.471	0.136	8.05815e-16	TA cell	UBAC1
GTF2F2	3.32775e-22	0.418399	0.412	0.098	1.17909e-17	TA cell	GTF2F2
HDAC2	8.17559e-24	0.418305	0.545	0.156	2.89677e-19	TA cell	HDAC2
PTPN11	5.12415e-17	0.418258	0.385	0.111	1.81559e-12	TA cell	PTPN11
CDC42	4.13117e-10	0.418246	0.909	0.53	1.46376e-05	TA cell	CDC42
EID1	5.51507e-23	0.41796	0.572	0.172	1.9541e-18	TA cell	EID1
TOPBP1	4.01984e-25	0.417907	0.465	0.114	1.42431e-20	TA cell	TOPBP1
MIS18BP1	5.36709e-27	0.417509	0.396	0.075	1.90167e-22	TA cell	MIS18BP1
DNAJC15	1.19118e-20	0.41739	0.439	0.116	4.2206e-16	TA cell	DNAJC15
TIMM23	7.17361e-27	0.41736	0.401	0.077	2.54175e-22	TA cell	TIMM23
COMMD6	5.87849e-24	0.416645	0.727	0.259	2.08287e-19	TA cell	COMMD6
ENSMMUG00000006283	2.42709e-23	0.416519	0.471	0.119	8.59965e-19	TA cell	ENSMMUG00000006283
MRPS18B	3.31331e-20	0.416418	0.524	0.161	1.17397e-15	TA cell	MRPS18B
GTF3A	1.10224e-21	0.416374	0.374	0.087	3.90547e-17	TA cell	GTF3A
ENSMMUG00000016278	1.00183e-27	0.416331	0.636	0.186	3.54967e-23	TA cell	ENSMMUG00000016278
NTPCR	1.02705e-24	0.415728	0.545	0.151	3.63904e-20	TA cell	NTPCR
MRPS27	1.51342e-25	0.41561	0.449	0.104	5.36234e-21	TA cell	MRPS27
RFK	1.15781e-23	0.415557	0.497	0.136	4.10235e-19	TA cell	RFK
NDUFA6	1.12717e-21	0.415187	0.684	0.25	3.9938e-17	TA cell	NDUFA6
ENSMMUG00000011604	1.83657e-20	0.415171	0.39	0.099	6.50733e-16	TA cell	ENSMMUG00000011604
C1H1orf35	7.14995e-32	0.414844	0.519	0.111	2.53337e-27	TA cell	C1H1orf35
MSH2	3.6809e-29	0.414778	0.374	0.06	1.30421e-24	TA cell	MSH2
RBIS	5.61481e-24	0.414727	0.545	0.158	1.98944e-19	TA cell	RBIS
DHX15	9.02969e-26	0.414341	0.567	0.153	3.1994e-21	TA cell	DHX15
ASF1B	5.45252e-30	0.414051	0.332	0.043	1.93194e-25	TA cell	ASF1B
GTPBP4	7.93969e-28	0.413992	0.439	0.088	2.81319e-23	TA cell	GTPBP4
PNPT1	7.2247e-20	0.413871	0.332	0.072	2.55986e-15	TA cell	PNPT1
SKA2	1.13476e-25	0.413464	0.406	0.084	4.02067e-21	TA cell	SKA2
CDCA8	1.86889e-30	0.413389	0.305	0.033	6.62187e-26	TA cell	CDCA8
ERAL1	2.35962e-27	0.41336	0.439	0.091	8.36062e-23	TA cell	ERAL1
ENSMMUG00000053817	1.36632e-21	0.412939	0.722	0.266	4.84113e-17	TA cell	ENSMMUG00000053817
PCBD1	2.36923e-26	0.412814	0.599	0.168	8.39464e-22	TA cell	PCBD1
ATP6V0E1	1.01381e-18	0.412148	0.802	0.334	3.59213e-14	TA cell	ATP6V0E1
ZFR	8.93516e-23	0.412092	0.583	0.182	3.16591e-18	TA cell	ZFR
EHF	1.09305e-23	0.412011	0.706	0.244	3.87288e-19	TA cell	EHF
LONP1	1.97795e-30	0.411869	0.578	0.148	7.00826e-26	TA cell	LONP1
ENSMMUG00000031947	1.42334e-11	0.411843	0.193	0.043	5.04318e-07	TA cell	ENSMMUG00000031947
RNASEH1	2.15523e-26	0.411784	0.471	0.109	7.63642e-22	TA cell	RNASEH1
TSN	9.32733e-30	0.411716	0.396	0.065	3.30486e-25	TA cell	TSN
CXHXorf38	3.63249e-25	0.411565	0.385	0.077	1.28706e-20	TA cell	CXHXorf38
TIMM10	1.74213e-27	0.411411	0.401	0.078	6.1727e-23	TA cell	TIMM10
SMIM4	1.12362e-27	0.411313	0.567	0.145	3.98123e-23	TA cell	SMIM4
CERS5	5.15592e-17	0.410979	0.824	0.378	1.82685e-12	TA cell	CERS5
FKBP1A	2.33776e-24	0.410793	0.658	0.216	8.28317e-20	TA cell	FKBP1A
TST	1.64084e-17	0.410761	0.62	0.234	5.81382e-13	TA cell	TST
SND1	8.91562e-24	0.410513	0.561	0.165	3.15898e-19	TA cell	SND1
TEX261	3.30179e-21	0.410476	0.497	0.146	1.16989e-16	TA cell	TEX261
TYW3	1.51108e-18	0.410284	0.209	0.027	5.35407e-14	TA cell	TYW3
ENSMMUG00000030374	2.23022e-11	0.41023	0.246	0.071	7.90211e-07	TA cell	ENSMMUG00000030374
THYN1	2.3562e-19	0.410217	0.433	0.124	8.3485e-15	TA cell	THYN1
KRR1	9.2462e-25	0.410079	0.433	0.098	3.27611e-20	TA cell	KRR1
TM7SF3	2.5203e-20	0.410048	0.551	0.176	8.92994e-16	TA cell	TM7SF3
ATG3	1.78655e-17	0.410008	0.588	0.223	6.33011e-13	TA cell	ATG3
TMEM199	2.40273e-09	0.409941	0.16	0.038	8.51334e-05	TA cell	TMEM199
ZNF22	5.44917e-25	0.409794	0.481	0.119	1.93075e-20	TA cell	ZNF22
SHMT1	4.60123e-29	0.409482	0.316	0.04	1.63031e-24	TA cell	SHMT1
ABCF1	2.01622e-26	0.40909	0.599	0.17	7.14386e-22	TA cell	ABCF1
ELOC	2.90508e-23	0.408492	0.551	0.165	1.02933e-18	TA cell	ELOC
NSUN5	9.83724e-17	0.40848	0.326	0.084	3.48553e-12	TA cell	NSUN5
NONO	4.19353e-24	0.408363	0.62	0.193	1.48585e-19	TA cell	NONO
TIMM44	1.23565e-29	0.408077	0.46	0.092	4.37814e-25	TA cell	TIMM44
RRP1	1.51919e-35	0.407766	0.497	0.088	5.38279e-31	TA cell	RRP1
COQ5	6.68412e-21	0.407396	0.374	0.088	2.36832e-16	TA cell	COQ5
ENSMMUG00000060590	4.37381e-10	0.406333	0.92	0.753	1.54973e-05	TA cell	ENSMMUG00000060590
GTF2I	3.31834e-23	0.406009	0.626	0.206	1.17575e-18	TA cell	GTF2I
CKAP2	9.53594e-18	0.405826	0.193	0.024	3.37877e-13	TA cell	CKAP2
TMEM183A	8.58655e-21	0.404612	0.508	0.155	3.04239e-16	TA cell	TMEM183A
AIFM1	1.6733e-20	0.404497	0.615	0.216	5.92883e-16	TA cell	AIFM1
MCAT	1.01215e-24	0.403802	0.385	0.078	3.58627e-20	TA cell	MCAT
LRR1	2.70683e-30	0.403177	0.353	0.05	9.59085e-26	TA cell	LRR1
CDCA7	2.69703e-22	0.403103	0.321	0.057	9.55612e-18	TA cell	CDCA7
ATP6V1FNB	1.92199e-20	0.403056	0.61	0.207	6.80998e-16	TA cell	ATP6V1FNB
PPP5C	4.71199e-25	0.402699	0.503	0.126	1.66955e-20	TA cell	PPP5C
KIF5B	4.20905e-12	0.402674	0.84	0.462	1.49135e-07	TA cell	KIF5B
SAMM50	2.55476e-23	0.402645	0.545	0.163	9.05203e-19	TA cell	SAMM50
H4C3	1.14333e-23	0.402321	0.267	0.036	4.05105e-19	TA cell	H4C3
GPATCH4	7.53663e-30	0.402121	0.348	0.048	2.67038e-25	TA cell	GPATCH4
DPCD	3.13987e-27	0.40172	0.551	0.142	1.11252e-22	TA cell	DPCD
TRNAU1AP	3.5667e-20	0.401455	0.353	0.081	1.26375e-15	TA cell	TRNAU1AP
PQBP1	1.61378e-21	0.401298	0.481	0.132	5.71796e-17	TA cell	PQBP1
BCS1L	1.0533e-22	0.401237	0.321	0.058	3.73206e-18	TA cell	BCS1L
PIGK	3.25147e-18	0.401141	0.348	0.087	1.15206e-13	TA cell	PIGK
TUBG1	6.54275e-25	0.400384	0.326	0.054	2.31823e-20	TA cell	TUBG1
CDIPT	6.73445e-18	0.400061	0.679	0.27	2.38615e-13	TA cell	CDIPT
MTX2	1.45757e-20	0.39986	0.513	0.159	5.16447e-16	TA cell	MTX2
BOD1	8.47164e-24	0.399488	0.385	0.08	3.00167e-19	TA cell	BOD1
AGPAT5	1.01844e-24	0.399437	0.374	0.074	3.60854e-20	TA cell	AGPAT5
MECR	2.70924e-29	0.399331	0.342	0.047	9.59939e-25	TA cell	MECR
ECI1	4.82997e-17	0.399127	0.69	0.283	1.71136e-12	TA cell	ECI1
LMNB2	4.49742e-21	0.398938	0.257	0.038	1.59353e-16	TA cell	LMNB2
SLC35F2	2.71534e-26	0.398924	0.465	0.105	9.62098e-22	TA cell	SLC35F2
COX11	9.5448e-21	0.397798	0.471	0.135	3.38191e-16	TA cell	COX11
YIF1A	2.96823e-19	0.397584	0.711	0.283	1.0517e-14	TA cell	YIF1A
FAM98A	6.03811e-19	0.397336	0.289	0.058	2.13942e-14	TA cell	FAM98A
EIF4G2	5.39867e-14	0.397231	0.824	0.406	1.91286e-09	TA cell	EIF4G2
MACROD1	7.58979e-23	0.397004	0.444	0.114	2.68921e-18	TA cell	MACROD1
OSTF1	1.08686e-19	0.396985	0.567	0.19	3.85096e-15	TA cell	OSTF1
SPCS3	1.24172e-18	0.396865	0.781	0.321	4.39966e-14	TA cell	SPCS3
TERF1	8.17838e-22	0.396826	0.374	0.085	2.89777e-17	TA cell	TERF1
PSPC1	5.12926e-30	0.396147	0.417	0.072	1.8174e-25	TA cell	PSPC1
NFYB	4.78407e-22	0.395909	0.396	0.091	1.69509e-17	TA cell	NFYB
AAMP	1.67824e-24	0.395218	0.556	0.163	5.94634e-20	TA cell	AAMP
CBX5	1.33837e-27	0.393094	0.364	0.06	4.74213e-23	TA cell	CBX5
OXA1L	7.69686e-21	0.393074	0.396	0.098	2.72715e-16	TA cell	OXA1L
TOMM7	4.92477e-22	0.392999	0.684	0.247	1.74494e-17	TA cell	TOMM7
CBWD1	9.09747e-24	0.392668	0.358	0.07	3.22342e-19	TA cell	CBWD1
GSTT2B	4.62301e-18	0.392339	0.337	0.081	1.63803e-13	TA cell	GSTT2B
DLST	2.84432e-22	0.392269	0.492	0.139	1.0078e-17	TA cell	DLST
PARL	6.21961e-27	0.391591	0.535	0.136	2.20373e-22	TA cell	PARL
SNX1	9.44998e-25	0.391366	0.487	0.126	3.34832e-20	TA cell	SNX1
CD47	1.10142e-22	0.390877	0.679	0.233	3.90256e-18	TA cell	CD47
DHRS1	1.76799e-18	0.390671	0.733	0.293	6.26433e-14	TA cell	DHRS1
PKMYT1	6.12154e-31	0.390546	0.305	0.03	2.16898e-26	TA cell	PKMYT1
QSER1	1.6316e-29	0.390005	0.337	0.044	5.78108e-25	TA cell	QSER1
SMN1	5.663e-23	0.389988	0.358	0.071	2.00652e-18	TA cell	SMN1
GANAB	1.32914e-26	0.389793	0.626	0.18	4.70942e-22	TA cell	GANAB
IRF8	1.20089e-20	0.389706	0.487	0.145	4.255e-16	TA cell	IRF8
NOL7	5.10653e-17	0.389525	0.465	0.149	1.80935e-12	TA cell	NOL7
MED28	2.12173e-24	0.389105	0.513	0.139	7.51772e-20	TA cell	MED28
TIAL1	2.05531e-20	0.388833	0.572	0.192	7.28239e-16	TA cell	TIAL1
ILKAP	1.03998e-18	0.388607	0.471	0.145	3.68487e-14	TA cell	ILKAP
TLN1	4.69259e-23	0.388606	0.545	0.161	1.66268e-18	TA cell	TLN1
HMBS	2.05706e-21	0.388232	0.348	0.072	7.28857e-17	TA cell	HMBS
PRNP	1.48228e-28	0.387931	0.444	0.088	5.252e-24	TA cell	PRNP
DUS1L	2.16275e-22	0.387645	0.567	0.173	7.66304e-18	TA cell	DUS1L
FKTN	1.26595e-21	0.386837	0.299	0.053	4.4855e-17	TA cell	FKTN
TACO1	4.68255e-24	0.386467	0.551	0.161	1.65912e-19	TA cell	TACO1
MAK16	1.34106e-26	0.385849	0.31	0.043	4.75164e-22	TA cell	MAK16
GPX4	8.82466e-20	0.385827	0.738	0.291	3.12675e-15	TA cell	GPX4
SNX5	2.66047e-27	0.385745	0.556	0.143	9.42658e-23	TA cell	SNX5
UQCC1	3.29196e-25	0.385545	0.422	0.092	1.16641e-20	TA cell	UQCC1
NFIA	8.52772e-24	0.385475	0.369	0.074	3.02154e-19	TA cell	NFIA
ENSMMUG00000030923	6.6371e-21	0.385292	0.321	0.064	2.35166e-16	TA cell	ENSMMUG00000030923
PGRMC1	2.44957e-17	0.385009	0.626	0.233	8.6793e-13	TA cell	PGRMC1
SIGMAR1	5.59617e-20	0.384984	0.342	0.075	1.98284e-15	TA cell	SIGMAR1
THOC6	8.01659e-21	0.384762	0.481	0.139	2.84044e-16	TA cell	THOC6
PITHD1	6.39936e-22	0.384499	0.417	0.104	2.26742e-17	TA cell	PITHD1
FTL	1.78181e-10	0.384463	0.957	0.693	6.3133e-06	TA cell	FTL
ENSMMUG00000042951	3.20241e-22	0.384324	0.529	0.155	1.13468e-17	TA cell	ENSMMUG00000042951
CPOX	2.10169e-25	0.384146	0.369	0.068	7.4467e-21	TA cell	CPOX
RPE	7.91649e-19	0.38385	0.406	0.115	2.80497e-14	TA cell	RPE
POLR1H	1.5908e-21	0.383657	0.626	0.205	5.63653e-17	TA cell	POLR1H
POLR2C	1.26682e-24	0.383634	0.481	0.122	4.48858e-20	TA cell	POLR2C
HBS1L	1.14621e-15	0.383411	0.417	0.132	4.06125e-11	TA cell	HBS1L
SLC25A24	7.59715e-18	0.383233	0.615	0.229	2.69182e-13	TA cell	SLC25A24
SNX6	8.68725e-18	0.382989	0.54	0.188	3.07807e-13	TA cell	SNX6
GJB1	6.40719e-21	0.382777	0.369	0.085	2.2702e-16	TA cell	GJB1
ENSMMUG00000006293	5.08184e-22	0.382767	0.642	0.223	1.8006e-17	TA cell	ENSMMUG00000006293
CASP3	2.24106e-16	0.382627	0.706	0.293	7.94052e-12	TA cell	CASP3
DNAJC11	4.45732e-25	0.3824	0.406	0.085	1.57932e-20	TA cell	DNAJC11
DDX27	6.97455e-33	0.381875	0.46	0.084	2.47122e-28	TA cell	DDX27
MRPL49	7.97685e-23	0.380619	0.412	0.098	2.82636e-18	TA cell	MRPL49
SCO1	2.05096e-21	0.380553	0.684	0.241	7.26695e-17	TA cell	SCO1
AGTRAP	1.05523e-19	0.380397	0.342	0.078	3.73891e-15	TA cell	AGTRAP
DPH5	3.66232e-27	0.38031	0.294	0.036	1.29763e-22	TA cell	DPH5
CCDC85B	2.52782e-16	0.380164	0.289	0.067	8.95658e-12	TA cell	CCDC85B
VPS26A	1.40715e-21	0.38	0.433	0.109	4.98583e-17	TA cell	VPS26A
DBF4	6.98372e-31	0.379711	0.316	0.034	2.47447e-26	TA cell	DBF4
YDJC	2.15293e-20	0.379616	0.358	0.082	7.62824e-16	TA cell	YDJC
NDC80	2.63879e-24	0.379609	0.219	0.018	9.34976e-20	TA cell	NDC80
RWDD4	8.14651e-24	0.379277	0.497	0.136	2.88647e-19	TA cell	RWDD4
GHITM	1.27086e-16	0.379125	0.791	0.342	4.50291e-12	TA cell	GHITM
FIBP	2.10764e-22	0.37912	0.69	0.249	7.4678e-18	TA cell	FIBP
ENSMMUG00000049722	3.61856e-23	0.378952	0.46	0.119	1.28213e-18	TA cell	ENSMMUG00000049722
ENSMMUG00000020582	1.6355e-16	0.378945	0.856	0.392	5.79492e-12	TA cell	ENSMMUG00000020582
SMARCE1	1.12396e-24	0.378941	0.588	0.169	3.98243e-20	TA cell	SMARCE1
TMEM167A	3.11198e-18	0.378576	0.663	0.257	1.10264e-13	TA cell	TMEM167A
KCNE3	9.55849e-21	0.378524	0.342	0.074	3.38676e-16	TA cell	KCNE3
MCM8	2.17494e-22	0.378472	0.294	0.048	7.70623e-18	TA cell	MCM8
GDE1	1.16504e-26	0.378469	0.615	0.176	4.12798e-22	TA cell	GDE1
PLCB3	1.64857e-18	0.378457	0.786	0.342	5.8412e-14	TA cell	PLCB3
MAOA	1.7862e-20	0.378442	0.775	0.294	6.32887e-16	TA cell	MAOA
PDSS1	5.04304e-23	0.378365	0.663	0.219	1.78685e-18	TA cell	PDSS1
PIN1	1.16066e-21	0.37804	0.631	0.21	4.11246e-17	TA cell	PIN1
SLC35B1	1.44524e-17	0.377968	0.754	0.32	5.12076e-13	TA cell	SLC35B1
SMARCA5	1.50397e-17	0.377928	0.615	0.236	5.32885e-13	TA cell	SMARCA5
PRPF31	2.56724e-24	0.377403	0.674	0.214	9.09623e-20	TA cell	PRPF31
ARF1	7.35403e-10	0.377258	0.914	0.541	2.60568e-05	TA cell	ARF1
DFFA	3.93065e-18	0.37704	0.257	0.047	1.39271e-13	TA cell	DFFA
ANAPC5	1.65598e-22	0.376275	0.46	0.118	5.86748e-18	TA cell	ANAPC5
BOLA2B	1.32802e-19	0.376128	0.412	0.109	4.70544e-15	TA cell	BOLA2B
BZW1	8.09484e-14	0.375937	0.802	0.384	2.86816e-09	TA cell	BZW1
SAC3D1	5.84774e-23	0.375766	0.364	0.075	2.07197e-18	TA cell	SAC3D1
WDR3	1.22783e-17	0.375429	0.326	0.08	4.35045e-13	TA cell	WDR3
HNRNPH3	2.10229e-22	0.375377	0.781	0.295	7.44885e-18	TA cell	HNRNPH3
RTN3	1.5518e-17	0.375271	0.786	0.327	5.49835e-13	TA cell	RTN3
DCUN1D5	1.0712e-25	0.375121	0.449	0.104	3.79546e-21	TA cell	DCUN1D5
POLR2D	5.71698e-29	0.374315	0.508	0.115	2.02564e-24	TA cell	POLR2D
CA12	6.11162e-26	0.373776	0.561	0.148	2.16547e-21	TA cell	CA12
TRMT10C	2.89575e-22	0.37371	0.487	0.135	1.02602e-17	TA cell	TRMT10C
ERLIN2	7.81857e-20	0.37304	0.529	0.168	2.77027e-15	TA cell	ERLIN2
RER1	4.17663e-13	0.37223	0.893	0.443	1.47986e-08	TA cell	RER1
CIB1	7.61746e-11	0.372055	0.861	0.447	2.69902e-06	TA cell	CIB1
PSMC5	2.1522e-19	0.371556	0.775	0.32	7.62569e-15	TA cell	PSMC5
HMCES	3.24275e-24	0.370736	0.305	0.048	1.14897e-19	TA cell	HMCES
SYNGR2	1.07844e-22	0.37064	0.636	0.216	3.82112e-18	TA cell	SYNGR2
ENSMMUG00000053423	1.56436e-24	0.370356	0.433	0.101	5.54285e-20	TA cell	ENSMMUG00000053423
POLA2	4.87619e-26	0.370003	0.305	0.041	1.72773e-21	TA cell	POLA2
LRPAP1	3.44796e-18	0.369812	0.738	0.304	1.22168e-13	TA cell	LRPAP1
CDC26	3.22661e-17	0.369799	0.332	0.081	1.14325e-12	TA cell	CDC26
GEMIN2	2.66526e-35	0.369751	0.406	0.054	9.44354e-31	TA cell	GEMIN2
BUB1B	3.30614e-23	0.369673	0.214	0.018	1.17143e-18	TA cell	BUB1B
NOP53	1.46376e-20	0.369636	0.62	0.209	5.18638e-16	TA cell	NOP53
IK	4.56031e-18	0.369042	0.647	0.247	1.61581e-13	TA cell	IK
ARF5	8.37878e-13	0.369009	0.84	0.418	2.96877e-08	TA cell	ARF5
DDX49	7.28256e-20	0.368097	0.326	0.07	2.58036e-15	TA cell	DDX49
ENSMMUG00000056793	3.73039e-17	0.367977	0.754	0.324	1.32175e-12	TA cell	ENSMMUG00000056793
UGDH	2.25945e-20	0.367444	0.636	0.222	8.00567e-16	TA cell	UGDH
YBX3	3.21759e-19	0.367275	0.326	0.071	1.14006e-14	TA cell	YBX3
RTN4	2.69679e-20	0.366661	0.69	0.261	9.55527e-16	TA cell	RTN4
NUP93	1.73254e-26	0.366257	0.358	0.061	6.13874e-22	TA cell	NUP93
HDDC3	6.2955e-16	0.366079	0.439	0.149	2.23062e-11	TA cell	HDDC3
TMEM54	1.75274e-10	0.366033	0.904	0.553	6.21032e-06	TA cell	TMEM54
LAPTM4A	1.45287e-15	0.365663	0.711	0.301	5.14782e-11	TA cell	LAPTM4A
GMPPB	8.2092e-22	0.365356	0.529	0.156	2.90869e-17	TA cell	GMPPB
ENSMMUG00000012505	2.94924e-19	0.365334	0.422	0.118	1.04498e-14	TA cell	ENSMMUG00000012505
ENSMMUG00000059017	1.68422e-26	0.365099	0.572	0.155	5.96752e-22	TA cell	ENSMMUG00000059017
SNX17	8.23044e-25	0.36494	0.679	0.219	2.91621e-20	TA cell	SNX17
FN3KRP	1.30279e-18	0.364771	0.337	0.078	4.61605e-14	TA cell	FN3KRP
RSRC2	2.36733e-17	0.364679	0.561	0.207	8.38793e-13	TA cell	RSRC2
KIFBP	2.05192e-17	0.364673	0.433	0.132	7.27036e-13	TA cell	KIFBP
HOXB9	9.57534e-18	0.364544	0.299	0.068	3.39273e-13	TA cell	HOXB9
EXTL2	5.24599e-11	0.364357	0.251	0.075	1.85876e-06	TA cell	EXTL2
TMEM203	1.96182e-28	0.363839	0.524	0.124	6.95113e-24	TA cell	TMEM203
GTSE1	1.72542e-20	0.363493	0.337	0.072	6.11351e-16	TA cell	GTSE1
PPP2R5E	1.77087e-14	0.363372	0.401	0.129	6.27455e-10	TA cell	PPP2R5E
OSGEP	8.08764e-20	0.36259	0.417	0.112	2.86561e-15	TA cell	OSGEP
ENSMMUG00000029338	1.28123e-17	0.362236	0.412	0.119	4.53966e-13	TA cell	ENSMMUG00000029338
PAOX	3.48012e-19	0.362133	0.674	0.26	1.23308e-14	TA cell	PAOX
C1H1orf174	6.71284e-19	0.3619	0.401	0.105	2.37849e-14	TA cell	C1H1orf174
UBTF	3.84847e-20	0.361799	0.487	0.139	1.36359e-15	TA cell	UBTF
NSMCE4A	9.40963e-17	0.361754	0.364	0.098	3.33402e-12	TA cell	NSMCE4A
COA6	4.61036e-24	0.361614	0.364	0.072	1.63354e-19	TA cell	COA6
NCAPH	1.55251e-23	0.361605	0.278	0.04	5.50084e-19	TA cell	NCAPH
SLC5A6	3.28863e-25	0.361575	0.348	0.061	1.16523e-20	TA cell	SLC5A6
CFDP1	2.97473e-22	0.36148	0.722	0.251	1.05401e-17	TA cell	CFDP1
ZNF593	5.70321e-25	0.361393	0.455	0.105	2.02076e-20	TA cell	ZNF593
C11H12orf45	1.00752e-26	0.361136	0.39	0.072	3.56983e-22	TA cell	C11H12orf45
SURF1	1.19519e-22	0.361003	0.492	0.135	4.23481e-18	TA cell	SURF1
EBPL	4.51861e-24	0.360516	0.326	0.055	1.60103e-19	TA cell	EBPL
PARP2	4.6364e-19	0.360002	0.31	0.067	1.64277e-14	TA cell	PARP2
NXT1	8.55916e-24	0.359575	0.342	0.062	3.03268e-19	TA cell	NXT1
DOHH	2.26667e-21	0.359542	0.444	0.119	8.03128e-17	TA cell	DOHH
EML4	4.78855e-21	0.359242	0.492	0.141	1.69668e-16	TA cell	EML4
PCCB	3.33482e-16	0.35915	0.406	0.124	1.18159e-11	TA cell	PCCB
SGO1	1.14014e-27	0.358868	0.267	0.026	4.03976e-23	TA cell	SGO1
SSR1	5.43171e-16	0.358731	0.604	0.237	1.92457e-11	TA cell	SSR1
RAMAC	3.39358e-18	0.358393	0.449	0.135	1.20241e-13	TA cell	RAMAC
EPCAM	6.84984e-10	0.358253	0.979	0.834	2.42704e-05	TA cell	EPCAM
RAB25	7.02337e-19	0.357816	0.738	0.315	2.48852e-14	TA cell	RAB25
TARBP2	7.77746e-13	0.357812	0.123	0.013	2.75571e-08	TA cell	TARBP2
PDS5B	2.56426e-18	0.357267	0.364	0.092	9.08568e-14	TA cell	PDS5B
HTATSF1	1.73154e-19	0.357219	0.545	0.178	6.13519e-15	TA cell	HTATSF1
CYB561D2	7.83935e-20	0.357171	0.406	0.104	2.77764e-15	TA cell	CYB561D2
CARHSP1	1.03366e-20	0.357092	0.636	0.229	3.66246e-16	TA cell	CARHSP1
ENSMMUG00000059289	6.68028e-19	0.356765	0.642	0.227	2.36696e-14	TA cell	ENSMMUG00000059289
PARPBP	4.98327e-27	0.356717	0.262	0.026	1.76567e-22	TA cell	PARPBP
CEBPZOS	3.31947e-17	0.356625	0.444	0.139	1.17615e-12	TA cell	CEBPZOS
PNPO	4.33128e-16	0.35655	0.385	0.115	1.53466e-11	TA cell	PNPO
PPP2R1B	3.73637e-21	0.355551	0.374	0.084	1.32387e-16	TA cell	PPP2R1B
CTH	4.59832e-16	0.355537	0.471	0.163	1.62928e-11	TA cell	CTH
FUCA2	2.99572e-22	0.35512	0.61	0.203	1.06144e-17	TA cell	FUCA2
DAZAP1	3.17914e-14	0.354992	0.877	0.484	1.12643e-09	TA cell	DAZAP1
PARP6	3.22765e-22	0.35486	0.449	0.114	1.14362e-17	TA cell	PARP6
GPAA1	3.29979e-19	0.354775	0.652	0.244	1.16918e-14	TA cell	GPAA1
NSL1	4.02917e-23	0.354518	0.348	0.065	1.42761e-18	TA cell	NSL1
DNAJC7	4.10069e-23	0.354468	0.439	0.107	1.45296e-18	TA cell	DNAJC7
SPG21	2.58672e-21	0.354163	0.481	0.136	9.16527e-17	TA cell	SPG21
DCK	6.45162e-23	0.353808	0.358	0.072	2.28594e-18	TA cell	DCK
GFM1	1.89597e-22	0.353782	0.567	0.179	6.71779e-18	TA cell	GFM1
MEA1	2.24073e-17	0.353603	0.364	0.098	7.93937e-13	TA cell	MEA1
CCDC58	1.5324e-14	0.353481	0.187	0.031	5.4296e-10	TA cell	CCDC58
NUDT4	2.27294e-20	0.353348	0.599	0.202	8.05347e-16	TA cell	NUDT4
S100A10	9.2005e-09	0.353254	0.968	0.686	0.000325992	TA cell	S100A10
ECHDC1	4.66968e-18	0.352818	0.535	0.185	1.65456e-13	TA cell	ECHDC1
HSBP1	3.35855e-17	0.352621	0.781	0.339	1.19e-12	TA cell	HSBP1
ENSMMUG00000006608	2.88894e-22	0.352513	0.684	0.24	1.02361e-17	TA cell	ENSMMUG00000006608
OSBPL2	6.42214e-18	0.352065	0.754	0.321	2.27549e-13	TA cell	OSBPL2
TMEM11	4.49465e-20	0.351977	0.433	0.121	1.59254e-15	TA cell	TMEM11
CDK16	1.68429e-22	0.351185	0.572	0.178	5.96779e-18	TA cell	CDK16
TNFAIP8L1	2.18787e-17	0.350838	0.214	0.033	7.75208e-13	TA cell	TNFAIP8L1
PRELID3B	6.02792e-18	0.350353	0.775	0.324	2.13581e-13	TA cell	PRELID3B
SSR3	1.17775e-14	0.349946	0.829	0.376	4.17299e-10	TA cell	SSR3
ENSMMUG00000045959	1.15029e-15	0.349945	0.273	0.062	4.07569e-11	TA cell	ENSMMUG00000045959
NCAPG2	7.2257e-28	0.349706	0.316	0.041	2.56021e-23	TA cell	NCAPG2
ANAPC7	2.6494e-21	0.349655	0.283	0.047	9.38734e-17	TA cell	ANAPC7
HADH	5.07916e-16	0.349116	0.743	0.307	1.79965e-11	TA cell	HADH
MMS19	1.83624e-17	0.349045	0.246	0.044	6.50615e-13	TA cell	MMS19
RRS1	6.93433e-14	0.348504	0.203	0.04	2.45697e-09	TA cell	RRS1
ENSMMUG00000028777	1.04023e-12	0.348276	0.171	0.03	3.68575e-08	TA cell	ENSMMUG00000028777
PSMG3	2.76596e-25	0.347395	0.476	0.112	9.80037e-21	TA cell	PSMG3
ENSMMUG00000065097	7.6614e-17	0.34724	0.246	0.047	2.71459e-12	TA cell	ENSMMUG00000065097
PANK2	2.33104e-21	0.347217	0.294	0.051	8.25932e-17	TA cell	PANK2
SULT1C4	2.67057e-18	0.346869	0.529	0.18	9.46235e-14	TA cell	SULT1C4
RAD1	7.11749e-27	0.346804	0.283	0.033	2.52187e-22	TA cell	RAD1
SRP72	1.01995e-20	0.346672	0.535	0.168	3.61388e-16	TA cell	SRP72
METTL9	5.32527e-21	0.346376	0.551	0.175	1.88685e-16	TA cell	METTL9
RALBP1	2.39778e-20	0.346308	0.551	0.178	8.49582e-16	TA cell	RALBP1
TBL1XR1	2.18364e-24	0.346184	0.46	0.109	7.73708e-20	TA cell	TBL1XR1
HPF1	2.91308e-23	0.346003	0.348	0.068	1.03216e-18	TA cell	HPF1
ENSMMUG00000022428	9.92119e-20	0.345884	0.572	0.186	3.51527e-15	TA cell	ENSMMUG00000022428
FAM120A	2.86834e-14	0.345694	0.829	0.396	1.01631e-09	TA cell	FAM120A
PSMD4	7.23441e-20	0.345437	0.668	0.253	2.5633e-15	TA cell	PSMD4
RPL36AL	3.64291e-12	0.345347	0.84	0.426	1.29076e-07	TA cell	RPL36AL
H1FX	1.10835e-24	0.345303	0.701	0.233	3.92712e-20	TA cell	H1FX
RSRC1	3.09636e-27	0.345268	0.433	0.088	1.0971e-22	TA cell	RSRC1
DLAT	1.40415e-22	0.345259	0.417	0.099	4.9752e-18	TA cell	DLAT
BAZ1A	6.89012e-16	0.344819	0.428	0.135	2.44131e-11	TA cell	BAZ1A
SRM	1.99492e-25	0.344719	0.412	0.085	7.06842e-21	TA cell	SRM
YWHAG	8.75407e-15	0.344652	0.401	0.129	3.10174e-10	TA cell	YWHAG
KIF23	9.83624e-31	0.344547	0.273	0.021	3.48518e-26	TA cell	KIF23
ENSA	5.26672e-16	0.343815	0.684	0.284	1.86611e-11	TA cell	ENSA
COPRS	3.99201e-13	0.343336	0.23	0.053	1.41445e-08	TA cell	COPRS
RNASET2	4.15716e-14	0.343275	0.668	0.291	1.47296e-09	TA cell	RNASET2
ENSMMUG00000058919	1.54289e-14	0.343056	0.583	0.226	5.46676e-10	TA cell	ENSMMUG00000058919
LARS1	4.81228e-26	0.342544	0.465	0.105	1.70509e-21	TA cell	LARS1
LRRC59	6.37651e-19	0.341861	0.636	0.23	2.25932e-14	TA cell	LRRC59
FLYWCH2	1.96602e-15	0.341419	0.513	0.19	6.966e-11	TA cell	FLYWCH2
ENSMMUG00000050336	1.29771e-22	0.341277	0.332	0.062	4.59805e-18	TA cell	ENSMMUG00000050336
TRIP13	3.12525e-24	0.341238	0.299	0.045	1.10734e-19	TA cell	TRIP13
S100A16	7.33502e-13	0.340978	0.856	0.425	2.59895e-08	TA cell	S100A16
OVGP1	1.18852e-14	0.340782	0.198	0.034	4.21115e-10	TA cell	OVGP1
THEM6	8.35056e-22	0.340773	0.283	0.047	2.95877e-17	TA cell	THEM6
GGCT	1.34825e-15	0.34073	0.235	0.047	4.77712e-11	TA cell	GGCT
EXOSC4	4.99255e-16	0.340513	0.401	0.124	1.76896e-11	TA cell	EXOSC4
NDUFB2	8.0103e-14	0.340481	0.797	0.369	2.83821e-09	TA cell	NDUFB2
MPLKIP	5.85447e-16	0.340402	0.433	0.141	2.07436e-11	TA cell	MPLKIP
ZC3H13	5.09292e-22	0.339668	0.476	0.129	1.80452e-17	TA cell	ZC3H13
PRPF19	1.92995e-24	0.339653	0.444	0.105	6.83819e-20	TA cell	PRPF19
CYB5B	2.49985e-17	0.33938	0.561	0.21	8.85746e-13	TA cell	CYB5B
LSG1	3.13853e-23	0.33889	0.364	0.072	1.11204e-18	TA cell	LSG1
KIFC1	3.80021e-25	0.338792	0.267	0.031	1.34649e-20	TA cell	KIFC1
ORC1	7.63282e-23	0.338703	0.225	0.023	2.70446e-18	TA cell	ORC1
ENSMMUG00000012019	8.81625e-17	0.33853	0.743	0.312	3.12377e-12	TA cell	ENSMMUG00000012019
TXNDC12	3.11518e-21	0.33835	0.529	0.158	1.10377e-16	TA cell	TXNDC12
ALG3	2.55232e-19	0.337974	0.358	0.085	9.04339e-15	TA cell	ALG3
CAMTA1	7.85968e-17	0.337337	0.337	0.085	2.78484e-12	TA cell	CAMTA1
ENSMMUG00000055627	1.95208e-17	0.337324	0.422	0.128	6.91661e-13	TA cell	ENSMMUG00000055627
MTHFD2	5.94404e-19	0.337305	0.433	0.122	2.10609e-14	TA cell	MTHFD2
CENPU	2.37202e-31	0.336875	0.31	0.031	8.40453e-27	TA cell	CENPU
CSRP1	2.99109e-23	0.336718	0.556	0.161	1.0598e-18	TA cell	CSRP1
OCIAD1	2.1362e-17	0.335913	0.604	0.23	7.56898e-13	TA cell	OCIAD1
PAIP1	1.03207e-20	0.335132	0.503	0.148	3.65685e-16	TA cell	PAIP1
PRSS53	2.7872e-23	0.334466	0.348	0.065	9.87562e-19	TA cell	PRSS53
PECR	2.54706e-16	0.333976	0.594	0.224	9.02475e-12	TA cell	PECR
GLYR1	2.3803e-13	0.333762	0.38	0.129	8.43388e-09	TA cell	GLYR1
SPAG5	6.21369e-24	0.333736	0.267	0.034	2.20163e-19	TA cell	SPAG5
RBM28	4.41909e-26	0.333495	0.332	0.051	1.56577e-21	TA cell	RBM28
NUDT21	2.86923e-20	0.333359	0.471	0.139	1.01662e-15	TA cell	NUDT21
RPS19BP1	2.75749e-19	0.333245	0.626	0.227	9.77035e-15	TA cell	RPS19BP1
ENSMMUG00000054740	9.07997e-21	0.332891	0.214	0.024	3.21721e-16	TA cell	ENSMMUG00000054740
PRPF38A	1.26451e-22	0.332495	0.487	0.128	4.48042e-18	TA cell	PRPF38A
MRPL52	1.31878e-17	0.332092	0.396	0.114	4.6727e-13	TA cell	MRPL52
ENSMMUG00000059961	3.39909e-26	0.331937	0.583	0.162	1.20437e-21	TA cell	ENSMMUG00000059961
BRD7	2.9044e-22	0.331929	0.556	0.17	1.02909e-17	TA cell	BRD7
TMCO1	4.12091e-20	0.331403	0.578	0.193	1.46012e-15	TA cell	TMCO1
GFER	4.90826e-24	0.331311	0.545	0.155	1.73909e-19	TA cell	GFER
USP10	3.79075e-25	0.331015	0.529	0.143	1.34314e-20	TA cell	USP10
HNRNPH1	1.26592e-14	0.33095	0.898	0.426	4.4854e-10	TA cell	HNRNPH1
RPA2	2.42239e-28	0.330429	0.332	0.045	8.583e-24	TA cell	RPA2
ENSMMUG00000049010	1.10928e-20	0.33029	0.636	0.223	3.93041e-16	TA cell	ENSMMUG00000049010
IPO7	5.24506e-23	0.330248	0.503	0.143	1.85843e-18	TA cell	IPO7
ANLN	6.6051e-24	0.329878	0.273	0.036	2.34032e-19	TA cell	ANLN
MCU	3.18818e-18	0.329874	0.358	0.091	1.12963e-13	TA cell	MCU
HSPBP1	7.11389e-20	0.329871	0.273	0.047	2.52059e-15	TA cell	HSPBP1
GLOD4	2.95253e-18	0.329742	0.444	0.132	1.04614e-13	TA cell	GLOD4
ETHE1	5.64987e-15	0.329412	0.519	0.196	2.00186e-10	TA cell	ETHE1
TBCB	1.25693e-16	0.328986	0.54	0.195	4.45357e-12	TA cell	TBCB
LSM10	6.60145e-19	0.328938	0.561	0.193	2.33903e-14	TA cell	LSM10
NUP133	6.61936e-19	0.328842	0.283	0.057	2.34537e-14	TA cell	NUP133
ENSMMUG00000064281	5.0367e-21	0.328808	0.406	0.101	1.7846e-16	TA cell	ENSMMUG00000064281
UBIAD1	1.2515e-20	0.328438	0.225	0.028	4.43432e-16	TA cell	UBIAD1
OXNAD1	3.16527e-15	0.32835	0.38	0.116	1.12152e-10	TA cell	OXNAD1
TCEA1	2.7632e-19	0.328229	0.61	0.214	9.79056e-15	TA cell	TCEA1
EXT2	7.82996e-16	0.32789	0.422	0.135	2.77431e-11	TA cell	EXT2
VTI1B	1.50053e-14	0.327694	0.428	0.141	5.31666e-10	TA cell	VTI1B
SSBP4	1.87024e-29	0.32751	0.524	0.122	6.62663e-25	TA cell	SSBP4
SRSF10	5.61596e-20	0.327482	0.299	0.057	1.98985e-15	TA cell	SRSF10
ABHD12	2.02263e-22	0.327126	0.583	0.179	7.16658e-18	TA cell	ABHD12
ENSMMUG00000040638	6.76352e-16	0.327008	0.342	0.094	2.39645e-11	TA cell	ENSMMUG00000040638
RIOK2	1.07351e-18	0.327	0.305	0.064	3.80366e-14	TA cell	RIOK2
ENSMMUG00000031736	4.52853e-26	0.326992	0.257	0.026	1.60455e-21	TA cell	ENSMMUG00000031736
ENSMMUG00000057000	9.67883e-21	0.326973	0.465	0.129	3.4294e-16	TA cell	ENSMMUG00000057000
SRD5A3	7.79369e-16	0.326955	0.273	0.062	2.76146e-11	TA cell	SRD5A3
UNG	1.35513e-14	0.326803	0.225	0.045	4.80151e-10	TA cell	UNG
DESI2	1.18612e-19	0.326717	0.358	0.085	4.20266e-15	TA cell	DESI2
RNF145	1.53462e-18	0.326616	0.439	0.129	5.43745e-14	TA cell	RNF145
DPM1	1.96256e-21	0.326424	0.396	0.092	6.95373e-17	TA cell	DPM1
PACSIN3	1.0744e-17	0.326196	0.209	0.03	3.80683e-13	TA cell	PACSIN3
HP1BP3	3.84101e-21	0.325863	0.626	0.212	1.36095e-16	TA cell	HP1BP3
EIF2B3	7.48988e-27	0.325764	0.337	0.053	2.65381e-22	TA cell	EIF2B3
SEC11C	1.36376e-14	0.325413	0.759	0.322	4.83206e-10	TA cell	SEC11C
DPP3	8.52463e-24	0.325377	0.513	0.136	3.02045e-19	TA cell	DPP3
EIPR1	4.73664e-14	0.325371	0.369	0.115	1.67829e-09	TA cell	EIPR1
NGDN	1.8384e-16	0.324633	0.273	0.058	6.51382e-12	TA cell	NGDN
LTA4H	1.30626e-20	0.323863	0.465	0.132	4.62834e-16	TA cell	LTA4H
UQCC2	1.67664e-21	0.323533	0.422	0.107	5.94067e-17	TA cell	UQCC2
ENSMMUG00000010266	1.56229e-07	0.323442	0.936	0.641	0.0055355	TA cell	ENSMMUG00000010266
SEPHS1	4.78951e-26	0.323336	0.545	0.139	1.69702e-21	TA cell	SEPHS1
UBE2D2	2.90043e-19	0.323306	0.481	0.142	1.02768e-14	TA cell	UBE2D2
POLRMT	1.63177e-23	0.323263	0.487	0.126	5.78167e-19	TA cell	POLRMT
YBX1	1.52926e-18	0.322775	0.289	0.058	5.41846e-14	TA cell	YBX1
ENSMMUG00000019882	2.66932e-22	0.322771	0.364	0.075	9.45794e-18	TA cell	ENSMMUG00000019882
DIS3	4.23187e-25	0.322516	0.332	0.054	1.49944e-20	TA cell	DIS3
SDAD1	4.05682e-20	0.322247	0.294	0.054	1.43741e-15	TA cell	SDAD1
GOLIM4	8.28091e-16	0.322105	0.658	0.276	2.93409e-11	TA cell	GOLIM4
GON7	1.02013e-17	0.32207	0.326	0.078	3.61453e-13	TA cell	GON7
DDX18	3.69633e-20	0.321906	0.369	0.088	1.30968e-15	TA cell	DDX18
FTSJ3	2.47912e-19	0.32183	0.299	0.061	8.78402e-15	TA cell	FTSJ3
INTS1	6.25391e-19	0.321772	0.465	0.145	2.21588e-14	TA cell	INTS1
TBC1D13	4.48256e-18	0.321526	0.545	0.186	1.58826e-13	TA cell	TBC1D13
ENSMMUG00000028765	4.19767e-19	0.321121	0.332	0.074	1.48732e-14	TA cell	ENSMMUG00000028765
CNOT7	7.81122e-28	0.321017	0.476	0.102	2.76767e-23	TA cell	CNOT7
SIN3A	1.64442e-12	0.320852	0.257	0.07	5.82652e-08	TA cell	SIN3A
CMC1	5.47264e-21	0.320524	0.455	0.122	1.93907e-16	TA cell	CMC1
MTARC2	5.50056e-15	0.32051	0.337	0.095	1.94896e-10	TA cell	MTARC2
LRATD1	2.05535e-20	0.320411	0.54	0.17	7.28253e-16	TA cell	LRATD1
ATF6	2.95475e-22	0.320284	0.567	0.179	1.04693e-17	TA cell	ATF6
MRPL48	1.59791e-16	0.319526	0.396	0.119	5.66171e-12	TA cell	MRPL48
THOP1	5.42299e-20	0.319438	0.326	0.07	1.92147e-15	TA cell	THOP1
PRMT3	1.00975e-14	0.319345	0.834	0.385	3.57773e-10	TA cell	PRMT3
CTNNBL1	4.62401e-21	0.318973	0.439	0.114	1.63838e-16	TA cell	CTNNBL1
UXT	4.85921e-17	0.318012	0.39	0.112	1.72172e-12	TA cell	UXT
GATC	3.43961e-20	0.317631	0.337	0.072	1.21872e-15	TA cell	GATC
GNB1	3.10099e-14	0.31759	0.61	0.253	1.09874e-09	TA cell	GNB1
TMEM9	4.52574e-17	0.317467	0.251	0.048	1.60356e-12	TA cell	TMEM9
SLC38A1	3.55976e-18	0.317189	0.401	0.111	1.26129e-13	TA cell	SLC38A1
NUP210	1.26595e-21	0.316978	0.299	0.053	4.4855e-17	TA cell	NUP210
TXLNA	2.88322e-16	0.31643	0.289	0.065	1.02158e-11	TA cell	TXLNA
DEPDC1	2.14829e-15	0.316375	0.155	0.017	7.61183e-11	TA cell	DEPDC1
ENSMMUG00000021460	2.34689e-14	0.316285	0.374	0.121	8.31552e-10	TA cell	ENSMMUG00000021460
ACAD10	7.20717e-11	0.315658	0.893	0.474	2.55364e-06	TA cell	ACAD10
BLMH	3.61008e-12	0.315097	0.369	0.131	1.27912e-07	TA cell	BLMH
SRSF9	3.88772e-16	0.315017	0.401	0.121	1.3775e-11	TA cell	SRSF9
ENSMMUG00000059681	7.06663e-19	0.314986	0.428	0.119	2.50385e-14	TA cell	ENSMMUG00000059681
FAM111A	3.13215e-27	0.314629	0.38	0.064	1.10978e-22	TA cell	FAM111A
TCEAL8	4.37159e-21	0.314614	0.487	0.138	1.54894e-16	TA cell	TCEAL8
ENSMMUG00000054976	4.6536e-16	0.314398	0.444	0.143	1.64886e-11	TA cell	ENSMMUG00000054976
NPM3	5.67579e-17	0.314213	0.348	0.091	2.01105e-12	TA cell	NPM3
CDC23	4.91119e-20	0.314178	0.235	0.033	1.74013e-15	TA cell	CDC23
POLR1D	2.2987e-20	0.314029	0.433	0.115	8.14474e-16	TA cell	POLR1D
B3GNTL1	1.21011e-16	0.31399	0.182	0.023	4.28765e-12	TA cell	B3GNTL1
SAP30	1.36701e-19	0.313864	0.246	0.038	4.84358e-15	TA cell	SAP30
DDX52	1.98734e-13	0.313744	0.294	0.082	7.04153e-09	TA cell	DDX52
TMEM109	4.1228e-22	0.313568	0.299	0.051	1.46079e-17	TA cell	TMEM109
PTDSS1	7.32034e-15	0.313431	0.283	0.07	2.59374e-10	TA cell	PTDSS1
DERPC	7.08757e-20	0.313423	0.439	0.118	2.51127e-15	TA cell	DERPC
TEX30	1.84928e-26	0.313282	0.417	0.084	6.55235e-22	TA cell	TEX30
HCFC1	1.9776e-25	0.313245	0.401	0.081	7.00703e-21	TA cell	HCFC1
HSPA14	1.99252e-24	0.312215	0.433	0.098	7.05989e-20	TA cell	HSPA14
APLP2	1.38302e-09	0.312164	0.898	0.516	4.90031e-05	TA cell	APLP2
G6PC3	1.1001e-15	0.312053	0.267	0.061	3.89786e-11	TA cell	G6PC3
MRPL50	5.39696e-23	0.312033	0.487	0.131	1.91225e-18	TA cell	MRPL50
UPF3B	2.99896e-23	0.311966	0.38	0.078	1.06259e-18	TA cell	UPF3B
ACTG1	1.25844e-08	0.310966	0.973	0.839	0.000445889	TA cell	ACTG1
ENSMMUG00000022130	2.99291e-12	0.310916	0.241	0.061	1.06045e-07	TA cell	ENSMMUG00000022130
PSMG4	4.91171e-18	0.31062	0.316	0.071	1.74032e-13	TA cell	PSMG4
ENSMMUG00000040181	5.06279e-16	0.310523	0.61	0.233	1.79385e-11	TA cell	ENSMMUG00000040181
UBE2D3	8.76299e-12	0.309976	0.856	0.447	3.1049e-07	TA cell	UBE2D3
HSPA5	8.71595e-10	0.309955	0.92	0.527	3.08824e-05	TA cell	HSPA5
SF3B4	1.19585e-16	0.309829	0.316	0.077	4.23714e-12	TA cell	SF3B4
PSME3	1.68283e-19	0.309752	0.433	0.121	5.96262e-15	TA cell	PSME3
CDKN2C	1.34039e-21	0.309446	0.273	0.041	4.74927e-17	TA cell	CDKN2C
NAA20	4.58838e-18	0.309303	0.556	0.195	1.62576e-13	TA cell	NAA20
GMDS	3.87471e-13	0.309088	0.733	0.341	1.37289e-08	TA cell	GMDS
OGFOD1	2.98268e-09	0.309009	0.134	0.027	0.000105682	TA cell	OGFOD1
DYNLL1	2.89384e-10	0.308785	0.856	0.504	1.02534e-05	TA cell	DYNLL1
NUBP2	7.10177e-20	0.308714	0.62	0.212	2.5163e-15	TA cell	NUBP2
SLC39A1	5.1264e-21	0.308626	0.583	0.19	1.81639e-16	TA cell	SLC39A1
CHAC2	5.74814e-19	0.308386	0.348	0.082	2.03668e-14	TA cell	CHAC2
UTP6	2.29062e-14	0.308115	0.246	0.055	8.11613e-10	TA cell	UTP6
NDUFB3	6.3116e-21	0.308097	0.524	0.156	2.23632e-16	TA cell	NDUFB3
MRM3	1.76888e-21	0.307947	0.316	0.06	6.26748e-17	TA cell	MRM3
CDCA2	8.68413e-26	0.307513	0.241	0.021	3.07696e-21	TA cell	CDCA2
BLVRB	4.0746e-09	0.307459	0.856	0.48	0.000144371	TA cell	BLVRB
RHEB	6.42694e-17	0.307374	0.663	0.267	2.27719e-12	TA cell	RHEB
NUP85	3.08785e-27	0.307371	0.374	0.064	1.09409e-22	TA cell	NUP85
POLDIP2	1.17451e-19	0.307035	0.551	0.179	4.16152e-15	TA cell	POLDIP2
RBM42	9.36522e-21	0.306982	0.62	0.209	3.31828e-16	TA cell	RBM42
ENSMMUG00000012978	3.17629e-18	0.306968	0.449	0.134	1.12542e-13	TA cell	ENSMMUG00000012978
WDR92	2.65784e-23	0.306683	0.267	0.036	9.41728e-19	TA cell	WDR92
RANGAP1	6.84033e-23	0.306343	0.369	0.077	2.42367e-18	TA cell	RANGAP1
RFC3	1.20029e-20	0.306238	0.251	0.037	4.25288e-16	TA cell	RFC3
COX3	1.25518e-07	0.305585	0.968	0.984	0.00444735	TA cell	COX3
CNOT1	1.00041e-17	0.305266	0.658	0.259	3.54465e-13	TA cell	CNOT1
KPNA3	1.02121e-20	0.304689	0.364	0.084	3.61834e-16	TA cell	KPNA3
LAP3	4.34371e-19	0.304559	0.652	0.233	1.53906e-14	TA cell	LAP3
HIBCH	8.19943e-21	0.304322	0.38	0.088	2.90522e-16	TA cell	HIBCH
NT5DC2	1.26981e-22	0.303598	0.283	0.043	4.49918e-18	TA cell	NT5DC2
RBM25	4.8169e-21	0.303422	0.658	0.23	1.70672e-16	TA cell	RBM25
ENSMMUG00000051239	1.06234e-16	0.303395	0.706	0.291	3.76408e-12	TA cell	ENSMMUG00000051239
APOO	2.3563e-20	0.302884	0.358	0.081	8.34884e-16	TA cell	APOO
SORD	1.21126e-17	0.302616	0.412	0.116	4.29172e-13	TA cell	SORD
C8H8orf33	7.56999e-22	0.302584	0.305	0.054	2.6822e-17	TA cell	C8H8orf33
STAR	5.19702e-16	0.302518	0.524	0.189	1.84141e-11	TA cell	STAR
FARSA	2.95273e-22	0.302283	0.267	0.038	1.04621e-17	TA cell	FARSA
ETF1	6.0742e-20	0.302243	0.561	0.183	2.15221e-15	TA cell	ETF1
HEXA	1.88171e-19	0.301955	0.46	0.131	6.66729e-15	TA cell	HEXA
UMPS	5.31778e-23	0.301754	0.353	0.07	1.88419e-18	TA cell	UMPS
ICMT	4.94229e-23	0.301723	0.449	0.108	1.75115e-18	TA cell	ICMT
ACTN1	5.76936e-16	0.30172	0.406	0.122	2.0442e-11	TA cell	ACTN1
HDAC3	8.46386e-22	0.30159	0.374	0.081	2.99891e-17	TA cell	HDAC3
EXOC5	1.1099e-12	0.301499	0.337	0.107	3.93258e-08	TA cell	EXOC5
ATF1	1.08286e-17	0.301155	0.321	0.074	3.83679e-13	TA cell	ATF1
SPOP	1.30886e-13	0.301103	0.422	0.145	4.63754e-09	TA cell	SPOP
MCFD2	4.65612e-13	0.300922	0.358	0.119	1.64976e-08	TA cell	MCFD2
KYAT3	1.22714e-13	0.300687	0.262	0.065	4.34799e-09	TA cell	KYAT3
WDR76	9.34284e-18	0.300469	0.203	0.028	3.31035e-13	TA cell	WDR76
PAICS	2.31917e-19	0.30011	0.262	0.044	8.21728e-15	TA cell	PAICS
BRIX1	2.0883e-24	0.300042	0.374	0.074	7.39926e-20	TA cell	BRIX1
MCCC1	3.83345e-10	0.299958	0.241	0.072	1.35827e-05	TA cell	MCCC1
FOXM1	3.90192e-20	0.299815	0.251	0.038	1.38253e-15	TA cell	FOXM1
METTL7B	1.61436e-12	0.29952	0.471	0.185	5.71999e-08	TA cell	METTL7B
ESF1	1.37753e-18	0.299177	0.439	0.128	4.88087e-14	TA cell	ESF1
BAZ1B	1.92128e-18	0.298885	0.487	0.152	6.80748e-14	TA cell	BAZ1B
ENSMMUG00000011644	3.95579e-18	0.298784	0.348	0.085	1.40162e-13	TA cell	ENSMMUG00000011644
TAF1D	2.58373e-13	0.29852	0.262	0.068	9.15468e-09	TA cell	TAF1D
ENSMMUG00000020643	1.62405e-15	0.298399	0.241	0.048	5.75432e-11	TA cell	ENSMMUG00000020643
SHISA5	5.55045e-18	0.297861	0.658	0.256	1.96663e-13	TA cell	SHISA5
PAK1IP1	2.9867e-27	0.297847	0.321	0.044	1.05825e-22	TA cell	PAK1IP1
SAFB	6.54355e-19	0.297442	0.599	0.205	2.31851e-14	TA cell	SAFB
TMEM134	2.57989e-14	0.29729	0.417	0.148	9.14108e-10	TA cell	TMEM134
POP7	1.72867e-18	0.297223	0.401	0.109	6.12503e-14	TA cell	POP7
ENSMMUG00000041158	1.15887e-07	0.297165	0.107	0.021	0.00410609	TA cell	ENSMMUG00000041158
CENPV	1.11762e-25	0.2968	0.321	0.048	3.95996e-21	TA cell	CENPV
SNRNP35	1.50027e-14	0.296371	0.241	0.051	5.31576e-10	TA cell	SNRNP35
ASB8	3.33082e-17	0.295869	0.316	0.075	1.18018e-12	TA cell	ASB8
STRBP	3.45974e-18	0.295712	0.471	0.146	1.22585e-13	TA cell	STRBP
NUP107	2.55912e-22	0.29561	0.241	0.028	9.06748e-18	TA cell	NUP107
VPS28	5.56183e-18	0.295553	0.813	0.337	1.97067e-13	TA cell	VPS28
CEP70	6.09573e-15	0.295253	0.283	0.07	2.15984e-10	TA cell	CEP70
TSPAN7	1.67925e-17	0.295189	0.439	0.136	5.94993e-13	TA cell	TSPAN7
TOX3	7.07813e-13	0.294863	0.348	0.114	2.50792e-08	TA cell	TOX3
ENSMMUG00000061536	7.63513e-15	0.294764	0.198	0.034	2.70528e-10	TA cell	ENSMMUG00000061536
SMARCA4	1.18797e-27	0.294703	0.529	0.128	4.20922e-23	TA cell	SMARCA4
CAMLG	1.67117e-17	0.294233	0.551	0.195	5.9213e-13	TA cell	CAMLG
DHCR7	1.57127e-18	0.294189	0.369	0.094	5.56733e-14	TA cell	DHCR7
ENSMMUG00000047632	3.82502e-18	0.294045	0.262	0.05	1.35528e-13	TA cell	ENSMMUG00000047632
NFE2L2	1.45307e-20	0.294039	0.588	0.193	5.14853e-16	TA cell	NFE2L2
BID	2.93867e-16	0.29378	0.759	0.327	1.04123e-11	TA cell	BID
WDR4	6.31696e-21	0.293625	0.273	0.044	2.23822e-16	TA cell	WDR4
TMEM50B	1.81132e-21	0.293209	0.476	0.125	6.41788e-17	TA cell	TMEM50B
SMYD5	2.3978e-15	0.29311	0.225	0.043	8.49588e-11	TA cell	SMYD5
LRRC47	5.00056e-19	0.293	0.417	0.115	1.7718e-14	TA cell	LRRC47
MAIP1	3.57655e-17	0.292899	0.39	0.111	1.26724e-12	TA cell	MAIP1
CIAPIN1	1.61824e-17	0.292771	0.374	0.102	5.73376e-13	TA cell	CIAPIN1
SLC39A4	6.96623e-16	0.292518	0.305	0.077	2.46828e-11	TA cell	SLC39A4
DUOXA2	5.5084e-14	0.292361	0.176	0.028	1.95174e-09	TA cell	DUOXA2
MPDU1	3.0737e-16	0.292252	0.588	0.222	1.08907e-11	TA cell	MPDU1
TOX4	6.12644e-15	0.291525	0.369	0.111	2.17072e-10	TA cell	TOX4
CAPZA1	8.74772e-19	0.291517	0.652	0.243	3.09949e-14	TA cell	CAPZA1
PES1	5.15688e-19	0.291269	0.299	0.061	1.82718e-14	TA cell	PES1
PDCD4	2.83839e-17	0.29079	0.492	0.159	1.0057e-12	TA cell	PDCD4
LRRC8D	5.35467e-17	0.290714	0.273	0.057	1.89727e-12	TA cell	LRRC8D
ISOC1	1.30858e-17	0.29055	0.396	0.112	4.63657e-13	TA cell	ISOC1
TSR2	2.66033e-15	0.290491	0.396	0.124	9.4261e-11	TA cell	TSR2
ATXN7L3B	3.50885e-13	0.290479	0.406	0.141	1.24326e-08	TA cell	ATXN7L3B
CREG1	8.82687e-13	0.29044	0.246	0.061	3.12754e-08	TA cell	CREG1
URI1	3.17447e-22	0.290234	0.433	0.108	1.12478e-17	TA cell	URI1
HCCS	1.28613e-19	0.289371	0.353	0.082	4.55703e-15	TA cell	HCCS
KCTD20	3.53812e-16	0.289359	0.342	0.091	1.25363e-11	TA cell	KCTD20
HDAC1	2.69616e-16	0.289313	0.647	0.26	9.55305e-12	TA cell	HDAC1
TMEM101	4.50559e-16	0.289291	0.262	0.055	1.59642e-11	TA cell	TMEM101
OTC	2.62541e-20	0.289175	0.545	0.163	9.30234e-16	TA cell	OTC
TBC1D25	6.04956e-13	0.289118	0.818	0.393	2.14348e-08	TA cell	TBC1D25
SDHAF2	1.89097e-21	0.289081	0.492	0.138	6.70009e-17	TA cell	SDHAF2
CCNC	6.37016e-18	0.288908	0.433	0.128	2.25708e-13	TA cell	CCNC
MTPAP	1.82451e-17	0.288635	0.348	0.091	6.46461e-13	TA cell	MTPAP
KRTCAP2	4.58132e-14	0.288616	0.615	0.254	1.62325e-09	TA cell	KRTCAP2
UFC1	2.76031e-16	0.288451	0.668	0.266	9.78034e-12	TA cell	UFC1
MFSD10	7.7815e-20	0.288385	0.449	0.124	2.75714e-15	TA cell	MFSD10
EIF1B	4.08378e-21	0.28827	0.668	0.239	1.44696e-16	TA cell	EIF1B
PIN4	2.41784e-18	0.288229	0.444	0.129	8.5669e-14	TA cell	PIN4
BCKDHB	3.30609e-18	0.288078	0.348	0.085	1.17141e-13	TA cell	BCKDHB
DNAJC3	1.39998e-13	0.287724	0.551	0.214	4.96042e-09	TA cell	DNAJC3
LSM14A	2.69639e-17	0.287586	0.658	0.25	9.55385e-13	TA cell	LSM14A
EXOSC5	6.13911e-22	0.287495	0.348	0.071	2.17521e-17	TA cell	EXOSC5
SNX7	1.13051e-12	0.287378	0.337	0.107	4.00564e-08	TA cell	SNX7
CCDC90B	7.58582e-16	0.287359	0.342	0.092	2.68781e-11	TA cell	CCDC90B
DUS3L	1.18479e-16	0.286934	0.316	0.077	4.19796e-12	TA cell	DUS3L
ANAPC13	4.19998e-15	0.286644	0.369	0.112	1.48814e-10	TA cell	ANAPC13
MMADHC	3.85162e-16	0.286341	0.497	0.166	1.36471e-11	TA cell	MMADHC
ENSMMUG00000061385	8.82647e-28	0.286327	0.374	0.061	3.12739e-23	TA cell	ENSMMUG00000061385
MAEA	2.57843e-21	0.286321	0.455	0.121	9.1359e-17	TA cell	MAEA
OXSM	6.01603e-15	0.286299	0.337	0.097	2.1316e-10	TA cell	OXSM
GCDH	6.71938e-16	0.28627	0.326	0.087	2.38081e-11	TA cell	GCDH
CCNF	4.37465e-17	0.286135	0.166	0.017	1.55003e-12	TA cell	CCNF
ARHGAP18	4.76395e-17	0.286024	0.417	0.124	1.68796e-12	TA cell	ARHGAP18
ENSMMUG00000014123	1.65634e-12	0.285914	0.241	0.062	5.86873e-08	TA cell	ENSMMUG00000014123
DNAJA2	2.12391e-14	0.28531	0.631	0.267	7.52545e-10	TA cell	DNAJA2
ENSMMUG00000063288	1.50925e-19	0.285113	0.262	0.044	5.34757e-15	TA cell	ENSMMUG00000063288
BCAS2	2.32809e-24	0.285105	0.535	0.146	8.24888e-20	TA cell	BCAS2
KIF11	7.47414e-24	0.285094	0.251	0.028	2.64824e-19	TA cell	KIF11
ENSMMUG00000049833	1.44223e-12	0.284894	0.353	0.116	5.1101e-08	TA cell	ENSMMUG00000049833
MTFMT	5.4848e-17	0.284526	0.305	0.071	1.94337e-12	TA cell	MTFMT
EMC7	1.09567e-18	0.28445	0.529	0.175	3.88217e-14	TA cell	EMC7
BCLAF1	8.71955e-19	0.284047	0.652	0.237	3.08951e-14	TA cell	BCLAF1
TMEM243	3.72342e-16	0.283999	0.481	0.162	1.31928e-11	TA cell	TMEM243
ENSMMUG00000032498	2.11009e-14	0.283928	0.214	0.041	7.47647e-10	TA cell	ENSMMUG00000032498
SLC25A26	2.21655e-17	0.283872	0.385	0.107	7.85369e-13	TA cell	SLC25A26
ENSMMUG00000004924	1.00867e-18	0.283844	0.321	0.071	3.57391e-14	TA cell	ENSMMUG00000004924
ANAPC1	4.18505e-25	0.283815	0.364	0.068	1.48285e-20	TA cell	ANAPC1
ENSMMUG00000004441	2.28682e-11	0.28373	0.818	0.389	8.10268e-07	TA cell	ENSMMUG00000004441
CBR4	3.43346e-12	0.283704	0.283	0.085	1.21654e-07	TA cell	CBR4
DDAH2	1.5887e-19	0.283682	0.289	0.054	5.62909e-15	TA cell	DDAH2
FAF1	2.21513e-18	0.283454	0.374	0.094	7.84865e-14	TA cell	FAF1
ATG12	3.25974e-17	0.283207	0.62	0.241	1.15499e-12	TA cell	ATG12
KLHDC4	1.73342e-18	0.282658	0.326	0.074	6.14185e-14	TA cell	KLHDC4
KIF2C	7.67076e-22	0.282633	0.251	0.034	2.7179e-17	TA cell	KIF2C
ELAC2	8.44646e-17	0.282633	0.283	0.064	2.99275e-12	TA cell	ELAC2
POLR3GL	6.98486e-16	0.282588	0.283	0.067	2.47488e-11	TA cell	POLR3GL
TMEM177	1.03917e-11	0.282485	0.219	0.057	3.682e-07	TA cell	TMEM177
ACSL3	1.50031e-23	0.282005	0.519	0.143	5.3159e-19	TA cell	ACSL3
ENSMMUG00000009289	2.95251e-18	0.281912	0.305	0.064	1.04613e-13	TA cell	ENSMMUG00000009289
ELP2	4.64997e-13	0.281554	0.198	0.04	1.64758e-08	TA cell	ELP2
SLC16A3	1.39799e-17	0.281492	0.626	0.243	4.95337e-13	TA cell	SLC16A3
ZNF330	5.02166e-11	0.281184	0.257	0.077	1.77927e-06	TA cell	ZNF330
EPHB2	2.47254e-21	0.280984	0.294	0.05	8.76071e-17	TA cell	EPHB2
HES1	9.65408e-21	0.28077	0.396	0.095	3.42063e-16	TA cell	HES1
SRRT	2.03785e-20	0.280684	0.519	0.155	7.22049e-16	TA cell	SRRT
MDN1	9.26241e-26	0.280124	0.262	0.028	3.28186e-21	TA cell	MDN1
TP53RK	7.68787e-22	0.279704	0.316	0.057	2.72397e-17	TA cell	TP53RK
HDHD2	1.08228e-14	0.279386	0.246	0.054	3.83473e-10	TA cell	HDHD2
CPSF6	1.05956e-22	0.279042	0.428	0.104	3.75424e-18	TA cell	CPSF6
HSD17B12	1.87045e-16	0.278892	0.561	0.213	6.6274e-12	TA cell	HSD17B12
RIF1	3.16917e-19	0.278865	0.326	0.071	1.1229e-14	TA cell	RIF1
GGACT	9.79837e-18	0.278672	0.428	0.126	3.47176e-13	TA cell	GGACT
CALM3	4.61453e-12	0.278382	0.866	0.432	1.63502e-07	TA cell	CALM3
NUDT8	3.62407e-18	0.278363	0.572	0.199	1.28408e-13	TA cell	NUDT8
BLOC1S4	2.51007e-20	0.278349	0.358	0.082	8.89369e-16	TA cell	BLOC1S4
HIRIP3	1.0578e-17	0.278144	0.235	0.04	3.74799e-13	TA cell	HIRIP3
CCAR2	4.19352e-18	0.27809	0.412	0.115	1.48585e-13	TA cell	CCAR2
RNF20	7.63301e-14	0.27806	0.225	0.05	2.70453e-09	TA cell	RNF20
CNP	1.8574e-14	0.278005	0.246	0.055	6.58113e-10	TA cell	CNP
CDV3	1.09094e-21	0.27799	0.476	0.131	3.86542e-17	TA cell	CDV3
YY1	1.53406e-19	0.277297	0.679	0.259	5.43549e-15	TA cell	YY1
HPDL	6.003e-20	0.277082	0.235	0.033	2.12698e-15	TA cell	HPDL
FBXO5	5.45762e-22	0.27692	0.294	0.048	1.93374e-17	TA cell	FBXO5
CD3D	8.97732e-07	0.27691	0.102	0.023	0.0318084	TA cell	CD3D
DNAJC21	7.9823e-21	0.27657	0.481	0.135	2.82829e-16	TA cell	DNAJC21
AIDA	3.95952e-17	0.276505	0.358	0.092	1.40294e-12	TA cell	AIDA
VAC14	5.68639e-14	0.276498	0.209	0.041	2.0148e-09	TA cell	VAC14
ENSMMUG00000020751	2.87826e-22	0.276411	0.251	0.033	1.01982e-17	TA cell	ENSMMUG00000020751
DDX1	3.22547e-18	0.276322	0.487	0.155	1.14285e-13	TA cell	DDX1
RRP9	7.23052e-16	0.276309	0.235	0.045	2.56192e-11	TA cell	RRP9
GALNT1	5.76085e-14	0.276013	0.615	0.249	2.04119e-09	TA cell	GALNT1
PTOV1	1.99423e-19	0.275814	0.551	0.179	7.06597e-15	TA cell	PTOV1
CLP1	2.7697e-19	0.275792	0.235	0.034	9.81359e-15	TA cell	CLP1
PRDX6	1.66362e-14	0.275782	0.631	0.259	5.89453e-10	TA cell	PRDX6
RBM22	1.34309e-21	0.275695	0.508	0.145	4.75882e-17	TA cell	RBM22
PAAF1	7.80033e-18	0.275628	0.289	0.061	2.76381e-13	TA cell	PAAF1
NAXD	7.18184e-13	0.275448	0.348	0.114	2.54467e-08	TA cell	NAXD
ATP1A1	7.29266e-09	0.275202	0.941	0.534	0.000258394	TA cell	ATP1A1
FXR1	5.81767e-20	0.274794	0.353	0.078	2.06132e-15	TA cell	FXR1
UNC50	1.08138e-19	0.274718	0.54	0.17	3.83153e-15	TA cell	UNC50
FUOM	2.74968e-10	0.274407	0.834	0.44	9.74268e-06	TA cell	FUOM
RPP14	4.43437e-14	0.274332	0.401	0.131	1.57118e-09	TA cell	RPP14
PDGFRA	2.54428e-16	0.273898	0.396	0.114	9.01489e-12	TA cell	PDGFRA
HDHD3	4.82442e-14	0.273853	0.428	0.148	1.70939e-09	TA cell	HDHD3
UTP14A	6.22968e-15	0.273644	0.257	0.058	2.2073e-10	TA cell	UTP14A
NIP7	1.17908e-22	0.272873	0.348	0.067	4.17772e-18	TA cell	NIP7
MYL12A	1.84521e-07	0.272577	0.957	0.754	0.00653794	TA cell	MYL12A
LRRCC1	1.16715e-15	0.27245	0.273	0.062	4.13545e-11	TA cell	LRRCC1
DDX41	6.27487e-16	0.272409	0.348	0.094	2.22331e-11	TA cell	DDX41
GMFB	6.22243e-13	0.272336	0.412	0.146	2.20473e-08	TA cell	GMFB
NTAQ1	2.1895e-12	0.272292	0.128	0.016	7.75783e-08	TA cell	NTAQ1
GIPC2	4.8812e-14	0.272174	0.374	0.115	1.72951e-09	TA cell	GIPC2
HJURP	4.80554e-24	0.272038	0.251	0.028	1.7027e-19	TA cell	HJURP
AMFR	4.26195e-18	0.271887	0.342	0.084	1.5101e-13	TA cell	AMFR
ENSMMUG00000061125	6.25417e-15	0.271791	0.679	0.284	2.21598e-10	TA cell	ENSMMUG00000061125
UBE2B	4.10997e-17	0.271782	0.647	0.243	1.45625e-12	TA cell	UBE2B
PPARGC1B	7.52487e-06	0.271304	0.123	0.037	0.266621	TA cell	PPARGC1B
AKT1	1.81874e-18	0.271213	0.561	0.192	6.44417e-14	TA cell	AKT1
PTRH1	4.71281e-17	0.270369	0.401	0.115	1.66984e-12	TA cell	PTRH1
ANAPC16	6.75229e-14	0.27035	0.449	0.161	2.39247e-09	TA cell	ANAPC16
ENSMMUG00000011580	2.27462e-19	0.270298	0.578	0.196	8.05942e-15	TA cell	ENSMMUG00000011580
MED29	1.50357e-17	0.270192	0.545	0.19	5.32743e-13	TA cell	MED29
GPN2	7.39602e-17	0.270134	0.31	0.075	2.62056e-12	TA cell	GPN2
SPRYD4	4.05077e-17	0.269941	0.294	0.067	1.43527e-12	TA cell	SPRYD4
NIF3L1	1.62753e-23	0.269879	0.353	0.065	5.76665e-19	TA cell	NIF3L1
C6H5orf63	1.58396e-14	0.269806	0.267	0.064	5.6123e-10	TA cell	C6H5orf63
TIMM29	1.47557e-13	0.269643	0.358	0.114	5.22826e-09	TA cell	TIMM29
PUM1	1.33143e-15	0.26954	0.503	0.175	4.71751e-11	TA cell	PUM1
ORMDL2	1.49619e-14	0.269356	0.39	0.122	5.30132e-10	TA cell	ORMDL2
DDB1	1.2369e-16	0.269118	0.647	0.261	4.3826e-12	TA cell	DDB1
CRYL1	9.70873e-14	0.269006	0.594	0.244	3.44e-09	TA cell	CRYL1
P2RY11	9.89233e-15	0.268838	0.198	0.034	3.50505e-10	TA cell	P2RY11
PIK3R1	6.57046e-18	0.268778	0.455	0.138	2.32804e-13	TA cell	PIK3R1
RXYLT1	2.4539e-12	0.268755	0.193	0.04	8.69468e-08	TA cell	RXYLT1
COA7	3.34295e-14	0.268657	0.326	0.092	1.18447e-09	TA cell	COA7
EXOSC9	1.22958e-13	0.268605	0.214	0.045	4.35664e-09	TA cell	EXOSC9
CDX2	1.85508e-09	0.268515	0.802	0.436	6.57291e-05	TA cell	CDX2
SURF6	1.53592e-18	0.268385	0.353	0.085	5.44209e-14	TA cell	SURF6
ENSMMUG00000050194	2.87546e-20	0.268377	0.326	0.07	1.01883e-15	TA cell	ENSMMUG00000050194
SUDS3	3.8355e-21	0.268346	0.471	0.128	1.359e-16	TA cell	SUDS3
TCERG1	9.29713e-21	0.26833	0.342	0.072	3.29416e-16	TA cell	TCERG1
PIBF1	8.73303e-16	0.26825	0.674	0.283	3.09429e-11	TA cell	PIBF1
PRPF38B	2.83393e-17	0.268219	0.668	0.26	1.00412e-12	TA cell	PRPF38B
STT3A.1	1.17322e-14	0.268071	0.214	0.041	4.15695e-10	TA cell	STT3A.1
RHNO1	8.39239e-21	0.267762	0.257	0.038	2.97359e-16	TA cell	RHNO1
TIPIN	1.76274e-21	0.26773	0.187	0.014	6.24575e-17	TA cell	TIPIN
NDUFAF6	2.04837e-19	0.267701	0.321	0.07	7.25777e-15	TA cell	NDUFAF6
ENSMMUG00000020473	2.42769e-16	0.267545	0.337	0.088	8.6018e-12	TA cell	ENSMMUG00000020473
MPV17L2	4.15678e-15	0.267256	0.422	0.142	1.47283e-10	TA cell	MPV17L2
CIBAR1	2.45576e-16	0.267009	0.166	0.018	8.70125e-12	TA cell	CIBAR1
PUM3	6.81134e-15	0.266968	0.225	0.044	2.41339e-10	TA cell	PUM3
TRMT6	2.57737e-20	0.266924	0.203	0.021	9.13214e-16	TA cell	TRMT6
RRAGA	6.95142e-14	0.266914	0.353	0.109	2.46303e-09	TA cell	RRAGA
ASNSD1	5.3337e-17	0.266913	0.337	0.084	1.88984e-12	TA cell	ASNSD1
SF3A2	1.02087e-15	0.266901	0.385	0.115	3.61714e-11	TA cell	SF3A2
MAPRE1	2.36263e-20	0.266757	0.481	0.141	8.37126e-16	TA cell	MAPRE1
CHTOP	8.13995e-19	0.266714	0.567	0.196	2.88415e-14	TA cell	CHTOP
CEP63	1.30233e-14	0.266384	0.209	0.038	4.61442e-10	TA cell	CEP63
NUP62	2.62156e-18	0.266279	0.299	0.062	9.28871e-14	TA cell	NUP62
ENSMMUG00000063577	1.10903e-17	0.26608	0.455	0.138	3.92952e-13	TA cell	ENSMMUG00000063577
ENOSF1	6.59495e-24	0.266022	0.283	0.038	2.33672e-19	TA cell	ENOSF1
DPH6	3.00422e-17	0.265358	0.235	0.04	1.06445e-12	TA cell	DPH6
ARMC1	4.05815e-19	0.265345	0.364	0.088	1.43788e-14	TA cell	ARMC1
TMED10	1.57242e-14	0.265339	0.749	0.328	5.57139e-10	TA cell	TMED10
EIF4E	2.85225e-21	0.26518	0.481	0.134	1.01061e-16	TA cell	EIF4E
PIH1D1	1.64989e-14	0.26514	0.508	0.185	5.8459e-10	TA cell	PIH1D1
WLS	1.46096e-12	0.264975	0.203	0.044	5.17647e-08	TA cell	WLS
NCKAP1	5.01275e-15	0.264931	0.476	0.168	1.77612e-10	TA cell	NCKAP1
XRCC3	2.36555e-23	0.264854	0.289	0.043	8.38161e-19	TA cell	XRCC3
AAAS	1.20792e-19	0.264725	0.332	0.072	4.2799e-15	TA cell	AAAS
TM2D3	2.2296e-22	0.264375	0.337	0.064	7.89993e-18	TA cell	TM2D3
NDUFAF1	2.16703e-17	0.264266	0.406	0.116	7.67822e-13	TA cell	NDUFAF1
SBNO1	7.76926e-21	0.263975	0.364	0.084	2.7528e-16	TA cell	SBNO1
GALNT12	1.90487e-18	0.263783	0.636	0.233	6.74933e-14	TA cell	GALNT12
ATAD2	2.69868e-17	0.263676	0.182	0.021	9.56198e-13	TA cell	ATAD2
RAD51	3.55058e-23	0.263637	0.246	0.028	1.25804e-18	TA cell	RAD51
QRSL1	2.50682e-07	0.263429	0.139	0.037	0.00888217	TA cell	QRSL1
ZNRD2	1.32244e-19	0.263419	0.326	0.071	4.68569e-15	TA cell	ZNRD2
TSPAN12	1.06075e-19	0.26334	0.348	0.078	3.75844e-15	TA cell	TSPAN12
MNAT1	4.21659e-17	0.263312	0.225	0.037	1.49402e-12	TA cell	MNAT1
SLC2A4RG	1.02938e-25	0.263261	0.417	0.085	3.6473e-21	TA cell	SLC2A4RG
COX19	8.88701e-18	0.263197	0.428	0.125	3.14885e-13	TA cell	COX19
ENSMMUG00000006979	6.83905e-18	0.263024	0.289	0.061	2.42321e-13	TA cell	ENSMMUG00000006979
ENSMMUG00000003197	2.23816e-16	0.263022	0.364	0.101	7.93024e-12	TA cell	ENSMMUG00000003197
SFXN4	8.68329e-20	0.262993	0.332	0.071	3.07666e-15	TA cell	SFXN4
NUP58	7.92588e-21	0.262948	0.348	0.075	2.8083e-16	TA cell	NUP58
ENSMMUG00000007216	1.2115e-19	0.262015	0.198	0.021	4.29259e-15	TA cell	ENSMMUG00000007216
PLLP	9.35768e-13	0.262013	0.332	0.107	3.31561e-08	TA cell	PLLP
LAMP1	3.68791e-13	0.262007	0.807	0.391	1.3067e-08	TA cell	LAMP1
GINS3	4.87609e-09	0.261952	0.118	0.021	0.00017277	TA cell	GINS3
SART1	5.1324e-22	0.261907	0.524	0.148	1.81851e-17	TA cell	SART1
REXO2	3.9097e-16	0.261744	0.39	0.114	1.38528e-11	TA cell	REXO2
IVD	1.24515e-19	0.261594	0.396	0.099	4.41181e-15	TA cell	IVD
FAM3C	8.57001e-15	0.261403	0.487	0.172	3.03652e-10	TA cell	FAM3C
[truncated: 14,827 more rows]

## Sheet: pig ileum- Fig S1E
	p_val	avg_log2FC	pct.1	pct.2	p_val_adj	cluster	gene
SPDEF	1.93929e-157	3.16987	0.988	0.078	6.18788e-153	Goblet cell	SPDEF
ENSSSCG00000033189	9.83325e-154	2.67883	0.955	0.072	3.13759e-149	Goblet cell	ENSSSCG00000033189
MLPH	5.97134e-149	1.67654	0.922	0.042	1.90533e-144	Goblet cell	MLPH
FAM174B	3.75228e-141	1.40954	0.844	0.03	1.19728e-136	Goblet cell	FAM174B
RETNLB	2.7405e-138	4.37714	0.947	0.122	8.7444e-134	Goblet cell	RETNLB
PNLIPRP2	1.8021e-137	2.94547	0.975	0.148	5.75013e-133	Goblet cell	PNLIPRP2
CA8	2.45665e-136	1.31116	0.848	0.036	7.83868e-132	Goblet cell	CA8
FER1L6	1.59218e-133	1.20955	0.79	0.015	5.08033e-129	Goblet cell	FER1L6
LRRC31	3.40271e-133	1.21067	0.802	0.022	1.08574e-128	Goblet cell	LRRC31
SELENOM	5.94749e-132	2.31636	0.938	0.093	1.89773e-127	Goblet cell	SELENOM
CLCA1	1.73104e-131	5.17302	1	0.309	5.5234e-127	Goblet cell	CLCA1
ST6GALNAC1	1.89324e-130	2.07586	0.959	0.131	6.04093e-126	Goblet cell	ST6GALNAC1
TFF3	3.71922e-130	5.653	1	0.339	1.18673e-125	Goblet cell	TFF3
KDELR3	1.05448e-128	1.31596	0.835	0.058	3.36462e-124	Goblet cell	KDELR3
BCAS1	1.14526e-127	1.49551	0.802	0.036	3.65428e-123	Goblet cell	BCAS1
CREB3L4	6.8526e-127	1.14331	0.831	0.054	2.18653e-122	Goblet cell	CREB3L4
AGR2	1.09626e-126	4.62694	0.996	0.337	3.49796e-122	Goblet cell	AGR2
LRRC26	1.37124e-126	1.5505	0.881	0.088	4.37536e-122	Goblet cell	LRRC26
SYTL2	1.49046e-126	1.44479	0.84	0.048	4.75575e-122	Goblet cell	SYTL2
GNE	1.60713e-125	1.99537	0.93	0.14	5.12802e-121	Goblet cell	GNE
ELAPOR1	1.61861e-124	1.39562	0.909	0.07	5.16467e-120	Goblet cell	ELAPOR1
HSD11B2	4.65914e-124	2.94458	0.967	0.23	1.48664e-119	Goblet cell	HSD11B2
PYCR1	7.20464e-124	1.28941	0.827	0.057	2.29886e-119	Goblet cell	PYCR1
SPHKAP	5.66725e-123	1.43887	0.811	0.042	1.80831e-118	Goblet cell	SPHKAP
CREB3L1	1.39635e-122	1.58481	0.872	0.082	4.45546e-118	Goblet cell	CREB3L1
ERN2	1.98465e-122	1.17484	0.831	0.054	6.33262e-118	Goblet cell	ERN2
GALNT5	4.38713e-122	1.02045	0.737	0.019	1.39985e-117	Goblet cell	GALNT5
ENSSSCG00000024666	5.67287e-122	1.6923	0.786	0.034	1.8101e-117	Goblet cell	ENSSSCG00000024666
NPDC1	9.78827e-122	1.91977	0.934	0.131	3.12324e-117	Goblet cell	NPDC1
RNASE4	1.02973e-121	2.38272	0.934	0.185	3.28565e-117	Goblet cell	RNASE4
SPINK4	4.6466e-120	5.14058	1	0.509	1.48264e-115	Goblet cell	SPINK4
TFF2	8.34136e-119	4.02141	0.807	0.055	2.66156e-114	Goblet cell	TFF2
ENSSSCG00000040035	8.98143e-119	4.59346	1	0.528	2.86579e-114	Goblet cell	ENSSSCG00000040035
RAP1GAP	5.57555e-117	1.21707	0.831	0.075	1.77905e-112	Goblet cell	RAP1GAP
ST6GAL2	5.70076e-117	0.977483	0.741	0.03	1.819e-112	Goblet cell	ST6GAL2
ENSSSCG00000027515	1.73651e-116	4.28425	0.979	0.293	5.54087e-112	Goblet cell	ENSSSCG00000027515
ENSSSCG00000008555	2.11395e-116	1.72911	0.79	0.058	6.74518e-112	Goblet cell	ENSSSCG00000008555
CAVIN3	4.7392e-116	1.99383	0.93	0.201	1.51218e-111	Goblet cell	CAVIN3
REG4	1.26221e-115	4.71224	0.996	0.427	4.02747e-111	Goblet cell	REG4
RAB26	1.72302e-113	1.37027	0.905	0.093	5.49782e-109	Goblet cell	RAB26
ANXA5	1.35454e-112	1.1239	0.741	0.034	4.32208e-108	Goblet cell	ANXA5
KRT18	2.72409e-112	2.59333	0.963	0.248	8.69204e-108	Goblet cell	KRT18
SLC9A3R2	4.10211e-111	0.988678	0.724	0.036	1.3089e-106	Goblet cell	SLC9A3R2
FAM177B	7.85679e-106	0.803982	0.621	0.006	2.50694e-101	Goblet cell	FAM177B
GABRD	2.13978e-105	0.934896	0.733	0.042	6.8276e-101	Goblet cell	GABRD
HID1	1.59775e-104	1.01937	0.807	0.078	5.09811e-100	Goblet cell	HID1
KCNMA1	2.09719e-104	0.741977	0.642	0.012	6.69172e-100	Goblet cell	KCNMA1
CER1	2.53298e-104	1.11419	0.634	0.01	8.08224e-100	Goblet cell	CER1
MCF2L	5.11888e-103	1.22332	0.852	0.11	1.63333e-98	Goblet cell	MCF2L
ENSSSCG00000024914	1.6769e-102	4.19395	0.951	0.373	5.35066e-98	Goblet cell	ENSSSCG00000024914
ENSSSCG00000049934	2.15763e-102	0.956989	0.671	0.025	6.88457e-98	Goblet cell	ENSSSCG00000049934
QSOX1	1.68062e-101	1.2579	0.901	0.163	5.36252e-97	Goblet cell	QSOX1
MYOF	1.77113e-101	0.803871	0.638	0.015	5.65131e-97	Goblet cell	MYOF
ENSSSCG00000005962	2.89837e-101	1.2047	0.848	0.14	9.24812e-97	Goblet cell	ENSSSCG00000005962
FOXA3	5.48754e-101	1.0479	0.782	0.085	1.75096e-96	Goblet cell	FOXA3
SMIM14	1.05892e-100	1.56899	0.897	0.237	3.37881e-96	Goblet cell	SMIM14
XBP1	1.11787e-100	2.04075	0.951	0.376	3.56691e-96	Goblet cell	XBP1
ITLN2	1.41125e-100	5.26118	0.963	0.464	4.503e-96	Goblet cell	ITLN2
GMDS	1.90155e-100	2.40421	0.967	0.572	6.06748e-96	Goblet cell	GMDS
SLC50A1	1.94409e-100	1.24383	0.868	0.2	6.2032e-96	Goblet cell	SLC50A1
ENSSSCG00000038182	2.23609e-100	4.63203	0.967	0.4	7.13492e-96	Goblet cell	ENSSSCG00000038182
TTC39A	4.13976e-100	1.34342	0.831	0.11	1.32091e-95	Goblet cell	TTC39A
FCN2	6.59482e-100	3.62743	0.988	0.504	2.10428e-95	Goblet cell	FCN2
GALNT6	1.23673e-99	0.759296	0.671	0.034	3.94616e-95	Goblet cell	GALNT6
DEFB1.1	1.17828e-98	2.18859	0.918	0.237	3.75965e-94	Goblet cell	DEFB1.1
GALNT7	3.08409e-98	1.48362	0.926	0.3	9.84071e-94	Goblet cell	GALNT7
PDE2A	5.34523e-98	0.952835	0.63	0.021	1.70556e-93	Goblet cell	PDE2A
SLC4A7	3.32487e-97	1.02847	0.852	0.124	1.0609e-92	Goblet cell	SLC4A7
SLC17A9	4.73051e-97	0.794731	0.704	0.054	1.50941e-92	Goblet cell	SLC17A9
RAB27B	2.11895e-96	1.12881	0.79	0.113	6.76115e-92	Goblet cell	RAB27B
S100A6	3.72773e-94	2.5758	0.979	0.594	1.18944e-89	Goblet cell	S100A6
ENSSSCG00000013768	4.13978e-94	1.05168	0.84	0.122	1.32092e-89	Goblet cell	ENSSSCG00000013768
ENSSSCG00000005623	3.66486e-93	1.05781	0.819	0.139	1.16939e-88	Goblet cell	ENSSSCG00000005623
KDELR2	4.09448e-93	1.6852	0.951	0.454	1.30647e-88	Goblet cell	KDELR2
RASSF6	4.59829e-93	1.12398	0.852	0.163	1.46722e-88	Goblet cell	RASSF6
DNAJC10	1.02944e-92	1.28243	0.877	0.23	3.28473e-88	Goblet cell	DNAJC10
SLC16A11	5.1409e-92	0.829193	0.683	0.06	1.64036e-87	Goblet cell	SLC16A11
TSPAN13	1.097e-91	1.26586	0.922	0.254	3.50031e-87	Goblet cell	TSPAN13
CAPN9	1.33482e-91	0.984516	0.588	0.016	4.25915e-87	Goblet cell	CAPN9
TXNDC5	7.10693e-91	1.81489	0.938	0.358	2.26768e-86	Goblet cell	TXNDC5
MAGED1	1.45647e-90	0.926346	0.786	0.121	4.6473e-86	Goblet cell	MAGED1
GFPT1	4.06816e-90	1.64242	0.955	0.418	1.29807e-85	Goblet cell	GFPT1
REEP5	7.32546e-90	1.39358	0.901	0.261	2.33741e-85	Goblet cell	REEP5
P2RY14	5.94272e-89	0.89611	0.753	0.097	1.8962e-84	Goblet cell	P2RY14
CDC42EP5	2.12248e-88	1.71384	0.938	0.466	6.7724e-84	Goblet cell	CDC42EP5
SPRED1	6.60313e-88	0.89037	0.683	0.069	2.10693e-83	Goblet cell	SPRED1
C2	1.19404e-86	2.61695	0.856	0.267	3.80994e-82	Goblet cell	C2
PTPRN2	2.28663e-86	0.692193	0.646	0.043	7.29618e-82	Goblet cell	PTPRN2
PRSS23	2.18833e-85	1.27673	0.864	0.249	6.98252e-81	Goblet cell	PRSS23
ERGIC1	3.54805e-85	0.974943	0.844	0.21	1.13211e-80	Goblet cell	ERGIC1
TM9SF3	1.22251e-84	1.47689	0.942	0.437	3.90078e-80	Goblet cell	TM9SF3
GLUL	1.74251e-84	0.946444	0.774	0.118	5.55998e-80	Goblet cell	GLUL
SLC12A2	2.30568e-84	1.79907	0.963	0.384	7.35695e-80	Goblet cell	SLC12A2
CPD	2.99342e-84	1.10664	0.868	0.239	9.55141e-80	Goblet cell	CPD
TMED3	7.61915e-84	1.34514	0.868	0.224	2.43112e-79	Goblet cell	TMED3
C4BPB	1.06446e-83	1.29987	0.905	0.209	3.39648e-79	Goblet cell	C4BPB
TSTA3	2.85171e-83	1.52133	0.947	0.488	9.09923e-79	Goblet cell	TSTA3
SLC12A8	2.16479e-81	0.571414	0.543	0.018	6.9074e-77	Goblet cell	SLC12A8
SSR2	4.04632e-81	1.55097	0.967	0.601	1.2911e-76	Goblet cell	SSR2
ENSSSCG00000048076	4.44493e-80	5.35304	0.914	0.425	1.41829e-75	Goblet cell	ENSSSCG00000048076
ENSSSCG00000003046	4.91749e-80	1.41911	0.926	0.467	1.56907e-75	Goblet cell	ENSSSCG00000003046
ENSSSCG00000049524	6.11052e-80	1.07822	0.868	0.161	1.94974e-75	Goblet cell	ENSSSCG00000049524
GPRL15	6.43775e-80	1.21986	0.918	0.31	2.05416e-75	Goblet cell	GPRL15
CD63	2.56378e-79	1.6318	0.967	0.588	8.1805e-75	Goblet cell	CD63
PDXDC1	5.63157e-79	0.882101	0.815	0.179	1.79692e-74	Goblet cell	PDXDC1
TOX	6.06705e-79	1.18325	0.844	0.206	1.93587e-74	Goblet cell	TOX
ENSSSCG00000012886	7.27997e-79	0.940128	0.835	0.19	2.32289e-74	Goblet cell	ENSSSCG00000012886
SEC61B	9.38933e-79	1.551	0.963	0.601	2.99595e-74	Goblet cell	SEC61B
ENSSSCG00000031381	8.05195e-78	1.48034	0.963	0.564	2.56922e-73	Goblet cell	ENSSSCG00000031381
TCEA3	1.25285e-77	1.33177	0.93	0.352	3.99758e-73	Goblet cell	TCEA3
SIDT1	4.43552e-77	0.613131	0.601	0.045	1.41529e-72	Goblet cell	SIDT1
COL11A2	1.01363e-76	0.684354	0.481	0.007	3.23428e-72	Goblet cell	COL11A2
ENSSSCG00000024791	1.61434e-76	0.732905	0.605	0.048	5.15103e-72	Goblet cell	ENSSSCG00000024791
TMEM263	5.19e-76	0.742566	0.745	0.133	1.65603e-71	Goblet cell	TMEM263
GOLM2	1.97472e-75	1.00748	0.811	0.239	6.30095e-71	Goblet cell	GOLM2
MIA3	2.93297e-75	1.02378	0.901	0.288	9.35851e-71	Goblet cell	MIA3
MSMB	3.72058e-74	2.2112	0.77	0.193	1.18716e-69	Goblet cell	MSMB
SRM	4.16477e-74	0.839366	0.753	0.166	1.3289e-69	Goblet cell	SRM
STXBP5L	4.75046e-74	1.10333	0.679	0.096	1.51578e-69	Goblet cell	STXBP5L
CCK	9.2252e-74	0.796859	0.588	0.043	2.94358e-69	Goblet cell	CCK
SLC39A7	9.96094e-74	1.09855	0.848	0.294	3.17834e-69	Goblet cell	SLC39A7
LMAN1	1.83383e-73	1.04545	0.831	0.24	5.85138e-69	Goblet cell	LMAN1
SELENOS	2.0909e-73	1.20913	0.934	0.433	6.67164e-69	Goblet cell	SELENOS
ANKHD1	2.07331e-72	1.19676	0.926	0.415	6.61552e-68	Goblet cell	ANKHD1
ASPH	3.56654e-72	1.21313	0.905	0.348	1.13801e-67	Goblet cell	ASPH
SGSM3	3.70989e-72	0.943697	0.856	0.26	1.18375e-67	Goblet cell	SGSM3
CFD	4.09901e-72	0.646125	0.988	0.615	1.30791e-67	Goblet cell	CFD
ATP2C2	6.25137e-72	1.13182	0.914	0.288	1.99469e-67	Goblet cell	ATP2C2
HACD4	8.82237e-72	0.713247	0.617	0.076	2.81504e-67	Goblet cell	HACD4
GRPR	9.77094e-72	0.47152	0.461	0.009	3.11771e-67	Goblet cell	GRPR
ENSSSCG00000012074	1.71458e-71	0.679899	0.617	0.076	5.47089e-67	Goblet cell	ENSSSCG00000012074
HEPACAM2	2.57571e-71	0.861859	0.811	0.133	8.21857e-67	Goblet cell	HEPACAM2
SLC16A7	2.82785e-71	0.517538	0.519	0.03	9.0231e-67	Goblet cell	SLC16A7
FAM114A1	3.6925e-71	0.824903	0.811	0.218	1.1782e-66	Goblet cell	FAM114A1
SSR4	4.43989e-70	1.48136	0.975	0.643	1.41668e-65	Goblet cell	SSR4
RRBP1	2.70459e-69	1.42587	0.984	0.684	8.6298e-65	Goblet cell	RRBP1
SSTR1	1.86274e-68	0.53549	0.551	0.043	5.94362e-64	Goblet cell	SSTR1
CHST4	3.29989e-66	0.981106	0.852	0.284	1.05293e-61	Goblet cell	CHST4
SMIM31	3.55131e-66	0.802783	0.704	0.155	1.13315e-61	Goblet cell	SMIM31
ARF4	6.28696e-66	1.29323	0.959	0.563	2.00604e-61	Goblet cell	ARF4
ENSSSCG00000039658	5.19932e-65	1.05922	0.914	0.384	1.659e-60	Goblet cell	ENSSSCG00000039658
REXO2	5.31612e-65	1.02155	0.835	0.293	1.69627e-60	Goblet cell	REXO2
ENSSSCG00000003132	6.06665e-65	1.25824	0.885	0.494	1.93575e-60	Goblet cell	ENSSSCG00000003132
PYGB	6.36205e-65	0.494073	0.626	0.081	2.03e-60	Goblet cell	PYGB
APP	6.67449e-65	1.04014	0.93	0.467	2.1297e-60	Goblet cell	APP
UROS	6.91411e-65	0.857447	0.815	0.269	2.20615e-60	Goblet cell	UROS
TMED10	1.16668e-64	1.0447	0.897	0.446	3.72265e-60	Goblet cell	TMED10
WFDC1	1.9702e-64	0.738313	0.634	0.103	6.2865e-60	Goblet cell	WFDC1
MRPS35	2.52927e-64	1.07834	0.737	0.206	8.07039e-60	Goblet cell	MRPS35
ENSSSCG00000013973	2.11582e-62	1.65193	0.975	0.548	6.75116e-58	Goblet cell	ENSSSCG00000013973
SMOC2	2.47052e-62	1.57845	0.77	0.201	7.88293e-58	Goblet cell	SMOC2
FAM3B	3.32316e-62	1.12643	0.922	0.431	1.06035e-57	Goblet cell	FAM3B
SYP	4.92951e-62	0.557604	0.473	0.03	1.57291e-57	Goblet cell	SYP
LGALS4	8.33017e-62	1.47443	0.996	0.781	2.65799e-57	Goblet cell	LGALS4
GFI1	1.26505e-61	0.32207	0.498	0.034	4.03652e-57	Goblet cell	GFI1
TC2N	2.49742e-61	0.513432	0.597	0.087	7.96877e-57	Goblet cell	TC2N
PRRC1	5.22651e-61	0.80059	0.765	0.219	1.66768e-56	Goblet cell	PRRC1
TSPAN1	5.3572e-61	1.63184	0.918	0.445	1.70938e-56	Goblet cell	TSPAN1
TMF1	6.87668e-61	0.678062	0.65	0.125	2.19421e-56	Goblet cell	TMF1
STARD10	1.792e-59	1.1261	0.971	0.418	5.71791e-55	Goblet cell	STARD10
ATP2A3	1.83634e-59	0.880577	0.947	0.451	5.85939e-55	Goblet cell	ATP2A3
CRACR2A	4.05654e-59	0.544929	0.56	0.075	1.29436e-54	Goblet cell	CRACR2A
ENTPD6	7.12659e-59	0.752425	0.848	0.297	2.27395e-54	Goblet cell	ENTPD6
YIPF3	2.92067e-58	0.863851	0.852	0.379	9.31926e-54	Goblet cell	YIPF3
ENSSSCG00000049811	6.50586e-58	0.563006	0.626	0.093	2.07589e-53	Goblet cell	ENSSSCG00000049811
ENSSSCG00000009772	3.11784e-57	1.08053	0.893	0.472	9.9484e-53	Goblet cell	ENSSSCG00000009772
C9orf72	4.55691e-57	0.564886	0.535	0.069	1.45402e-52	Goblet cell	C9orf72
SDF4	6.31149e-57	0.977329	0.963	0.593	2.01387e-52	Goblet cell	SDF4
S100A4	9.04858e-57	0.416497	0.403	0.018	2.88722e-52	Goblet cell	S100A4
ROR1	1.35616e-56	0.396318	0.354	0.003	4.32724e-52	Goblet cell	ROR1
STK39	1.80161e-56	0.569423	0.7	0.175	5.74858e-52	Goblet cell	STK39
EDEM3	2.61644e-56	0.68249	0.786	0.264	8.34855e-52	Goblet cell	EDEM3
ENSSSCG00000036603	2.80199e-56	0.589861	0.778	0.218	8.94059e-52	Goblet cell	ENSSSCG00000036603
GSN	3.31545e-56	0.520133	0.663	0.128	1.05789e-51	Goblet cell	GSN
RAB27A	4.18256e-56	0.727427	0.671	0.163	1.33457e-51	Goblet cell	RAB27A
ENSSSCG00000040118	1.92443e-55	1.07979	0.963	0.621	6.14048e-51	Goblet cell	ENSSSCG00000040118
TMED5	2.83763e-55	0.661389	0.794	0.264	9.05432e-51	Goblet cell	TMED5
WFDC2	3.18149e-55	0.999794	0.868	0.306	1.01515e-50	Goblet cell	WFDC2
ENSSSCG00000016444	3.3388e-55	0.965528	0.901	0.401	1.06535e-50	Goblet cell	ENSSSCG00000016444
GALE	4.64456e-55	1.06061	0.901	0.428	1.48199e-50	Goblet cell	GALE
CBFA2T2	1.2955e-54	0.46589	0.51	0.061	4.13369e-50	Goblet cell	CBFA2T2
TCN1	2.9068e-54	2.04284	0.366	0.01	9.27501e-50	Goblet cell	TCN1
LYPD6B	3.36012e-54	0.435281	0.412	0.024	1.07215e-49	Goblet cell	LYPD6B
SEC23IP	3.46605e-54	0.612944	0.601	0.124	1.10595e-49	Goblet cell	SEC23IP
TMEM229A	4.13301e-54	0.504872	0.407	0.024	1.31876e-49	Goblet cell	TMEM229A
HES6	7.71298e-54	0.848643	0.695	0.184	2.46106e-49	Goblet cell	HES6
CHID1	1.22435e-53	0.882545	0.885	0.431	3.90666e-49	Goblet cell	CHID1
FAM131C	2.71597e-53	0.573493	0.72	0.187	8.66613e-49	Goblet cell	FAM131C
ENSSSCG00000040707	3.37517e-53	0.870932	0.807	0.275	1.07695e-48	Goblet cell	ENSSSCG00000040707
ENSSSCG00000006581	3.75789e-53	1.14751	0.868	0.424	1.19907e-48	Goblet cell	ENSSSCG00000006581
SELENOF	7.58538e-53	1.08349	0.909	0.542	2.42034e-48	Goblet cell	SELENOF
LGALS2	8.22204e-53	1.54523	0.979	0.657	2.62349e-48	Goblet cell	LGALS2
KRTCAP2	1.03164e-52	0.992886	0.934	0.546	3.29177e-48	Goblet cell	KRTCAP2
ENSSSCG00000013380	1.36508e-52	0.809821	0.716	0.187	4.35569e-48	Goblet cell	ENSSSCG00000013380
PDIA3	2.25536e-52	1.09873	0.934	0.551	7.1964e-48	Goblet cell	PDIA3
ENSSSCG00000005643	5.79003e-52	0.621168	0.84	0.351	1.84748e-47	Goblet cell	ENSSSCG00000005643
ENSSSCG00000027790	8.73631e-52	0.522806	0.576	0.107	2.78758e-47	Goblet cell	ENSSSCG00000027790
KCNK1	1.03591e-51	0.561994	0.687	0.17	3.30539e-47	Goblet cell	KCNK1
ARL1	1.30699e-51	0.8252	0.827	0.382	4.17035e-47	Goblet cell	ARL1
TMSB10	1.62576e-51	1.30077	0.996	0.891	5.18749e-47	Goblet cell	TMSB10
CDKL2	1.70432e-51	0.373119	0.391	0.022	5.43816e-47	Goblet cell	CDKL2
SPINT2	2.33891e-51	0.992624	0.955	0.591	7.46299e-47	Goblet cell	SPINT2
FGFR2	3.2806e-51	0.450881	0.453	0.048	1.04677e-46	Goblet cell	FGFR2
YIPF1	3.34092e-51	0.768822	0.757	0.306	1.06602e-46	Goblet cell	YIPF1
GALNT12	7.16569e-51	0.63781	0.745	0.255	2.28643e-46	Goblet cell	GALNT12
ENSSSCG00000026414	7.55732e-51	1.12321	0.934	0.537	2.41139e-46	Goblet cell	ENSSSCG00000026414
PRDX4	8.29147e-51	1.0217	0.844	0.372	2.64564e-46	Goblet cell	PRDX4
ENSSSCG00000017177	1.2178e-50	0.454572	0.477	0.06	3.88575e-46	Goblet cell	ENSSSCG00000017177
HK2	1.90157e-50	0.417775	0.502	0.064	6.06751e-46	Goblet cell	HK2
CHPF	2.33965e-50	0.4515	0.502	0.069	7.46535e-46	Goblet cell	CHPF
CDX1	3.12262e-50	0.878832	0.938	0.482	9.96365e-46	Goblet cell	CDX1
ETV5	4.88706e-50	0.520597	0.444	0.046	1.55936e-45	Goblet cell	ETV5
COPZ1	6.42805e-50	0.731336	0.852	0.399	2.05106e-45	Goblet cell	COPZ1
ARFGEF3	7.04604e-50	0.435536	0.449	0.048	2.24825e-45	Goblet cell	ARFGEF3
ENSSSCG00000046045	9.31436e-50	0.355867	0.362	0.016	2.97203e-45	Goblet cell	ENSSSCG00000046045
GALNT3	9.36851e-50	0.775585	0.807	0.342	2.9893e-45	Goblet cell	GALNT3
FOXA2	1.20014e-49	0.473347	0.519	0.078	3.8294e-45	Goblet cell	FOXA2
OSTC	1.32988e-49	0.914676	0.852	0.425	4.24339e-45	Goblet cell	OSTC
GALNT10	1.48798e-49	0.45913	0.494	0.07	4.74784e-45	Goblet cell	GALNT10
SGSM1	1.54886e-49	0.43238	0.403	0.031	4.94211e-45	Goblet cell	SGSM1
DBNDD2	2.45324e-49	0.85724	0.753	0.29	7.82781e-45	Goblet cell	DBNDD2
ENSSSCG00000043102	3.55332e-49	0.498173	0.572	0.119	1.13379e-44	Goblet cell	ENSSSCG00000043102
COPA	4.17279e-49	0.585754	0.782	0.297	1.33145e-44	Goblet cell	COPA
DHX32	4.52436e-49	0.610981	0.737	0.233	1.44363e-44	Goblet cell	DHX32
OSBPL1A	5.43489e-49	0.445272	0.514	0.078	1.73417e-44	Goblet cell	OSBPL1A
BPI	6.3432e-49	4.55148	0.523	0.103	2.02399e-44	Goblet cell	BPI
EPB41L2	9.07667e-49	0.387638	0.621	0.127	2.89618e-44	Goblet cell	EPB41L2
IMPDH1	9.54834e-49	0.375683	0.358	0.018	3.04668e-44	Goblet cell	IMPDH1
TPM4	1.08472e-48	0.959861	0.901	0.485	3.46113e-44	Goblet cell	TPM4
HPS5	1.20643e-48	1.64221	0.938	0.497	3.84949e-44	Goblet cell	HPS5
POPDC3	1.42064e-48	0.420801	0.412	0.039	4.53299e-44	Goblet cell	POPDC3
PLPP5	1.49502e-48	0.444733	0.613	0.139	4.77031e-44	Goblet cell	PLPP5
NME2	2.61617e-48	1.09427	0.955	0.604	8.34767e-44	Goblet cell	NME2
COPB2	4.08892e-48	0.748646	0.798	0.355	1.30469e-43	Goblet cell	COPB2
TSC22D1	4.37108e-48	0.782703	0.905	0.424	1.39472e-43	Goblet cell	TSC22D1
SEC61A1	4.95147e-48	0.734329	0.852	0.379	1.57992e-43	Goblet cell	SEC61A1
COPG1	5.08424e-48	0.599861	0.798	0.334	1.62228e-43	Goblet cell	COPG1
SEC62	5.81666e-48	0.93934	0.897	0.536	1.85598e-43	Goblet cell	SEC62
ERLEC1	9.01185e-48	0.574414	0.782	0.299	2.8755e-43	Goblet cell	ERLEC1
SEC24D	9.42785e-48	0.612834	0.531	0.1	3.00824e-43	Goblet cell	SEC24D
TMEM63A	1.05352e-47	0.545106	0.506	0.079	3.36158e-43	Goblet cell	TMEM63A
CSRP1	1.43997e-47	0.628451	0.634	0.146	4.59466e-43	Goblet cell	CSRP1
IBTK	2.52551e-47	0.589282	0.77	0.282	8.05841e-43	Goblet cell	IBTK
SERPINF2	5.84779e-47	0.765183	0.856	0.412	1.86591e-42	Goblet cell	SERPINF2
SMPDL3A	1.00402e-46	0.324712	0.432	0.046	3.20364e-42	Goblet cell	SMPDL3A
RAB2A	1.28036e-46	0.784998	0.885	0.513	4.08537e-42	Goblet cell	RAB2A
PMM2	2.16928e-46	0.562702	0.819	0.315	6.92172e-42	Goblet cell	PMM2
UTRN	2.2354e-46	0.675232	0.802	0.307	7.13273e-42	Goblet cell	UTRN
SYTL5	3.12889e-46	0.449637	0.374	0.027	9.98365e-42	Goblet cell	SYTL5
SEC16A	4.13259e-46	0.52375	0.753	0.252	1.31863e-41	Goblet cell	SEC16A
SPCS1	6.05051e-46	1.02029	0.909	0.558	1.9306e-41	Goblet cell	SPCS1
ENSSSCG00000016379	8.62654e-46	0.811863	0.963	0.582	2.75256e-41	Goblet cell	ENSSSCG00000016379
CAPN2	1.03684e-45	0.605944	0.56	0.119	3.30836e-41	Goblet cell	CAPN2
FAIM2	1.23552e-45	0.284694	0.292	0.003	3.94229e-41	Goblet cell	FAIM2
ENSSSCG00000010084	1.25898e-45	0.831256	0.63	0.19	4.01715e-41	Goblet cell	ENSSSCG00000010084
DRAM1	1.35045e-45	0.304548	0.407	0.04	4.30903e-41	Goblet cell	DRAM1
ITGA5	1.46519e-45	0.423363	0.477	0.075	4.67513e-41	Goblet cell	ITGA5
ACBD3	2.08959e-45	0.693151	0.827	0.393	6.66746e-41	Goblet cell	ACBD3
NEURL1	2.156e-45	0.492148	0.576	0.11	6.87938e-41	Goblet cell	NEURL1
UAP1	2.27418e-45	0.616508	0.872	0.409	7.25644e-41	Goblet cell	UAP1
ENSSSCG00000010104	2.28608e-45	0.793459	0.807	0.37	7.29441e-41	Goblet cell	ENSSSCG00000010104
ENSSSCG00000038991	2.49271e-45	0.736409	0.864	0.415	7.95373e-41	Goblet cell	ENSSSCG00000038991
SYNGR1	2.88908e-45	0.483719	0.564	0.118	9.21849e-41	Goblet cell	SYNGR1
SLC35A1	3.44582e-45	0.602378	0.646	0.188	1.09949e-40	Goblet cell	SLC35A1
TM4SF4	4.45164e-45	1.23399	0.889	0.415	1.42043e-40	Goblet cell	TM4SF4
TRAM1	5.43987e-45	0.670518	0.802	0.349	1.73575e-40	Goblet cell	TRAM1
CYB561	8.2395e-45	0.516834	0.588	0.152	2.62906e-40	Goblet cell	CYB561
POLE4	8.74954e-45	0.770507	0.868	0.422	2.7918e-40	Goblet cell	POLE4
ENSSSCG00000006156	1.16526e-44	0.76203	0.951	0.528	3.71813e-40	Goblet cell	ENSSSCG00000006156
MAP3K5	1.50935e-44	0.38224	0.416	0.048	4.81604e-40	Goblet cell	MAP3K5
PGM3	2.15968e-44	0.469723	0.564	0.133	6.89111e-40	Goblet cell	PGM3
SRPRA	2.39136e-44	0.564851	0.815	0.343	7.63034e-40	Goblet cell	SRPRA
PDIA4	2.4632e-44	0.866489	0.856	0.43	7.85958e-40	Goblet cell	PDIA4
PIGT	2.87734e-44	0.657748	0.745	0.3	9.181e-40	Goblet cell	PIGT
ENSSSCG00000002709	3.05666e-44	0.374524	0.321	0.013	9.75318e-40	Goblet cell	ENSSSCG00000002709
ZYX	3.65966e-44	0.597131	0.642	0.17	1.16772e-39	Goblet cell	ZYX
ENSSSCG00000012088	3.88289e-44	0.563121	0.708	0.267	1.23895e-39	Goblet cell	ENSSSCG00000012088
CDCA7L	4.28622e-44	0.464753	0.617	0.152	1.36765e-39	Goblet cell	CDCA7L
ACLY	6.5323e-44	0.463007	0.712	0.233	2.08433e-39	Goblet cell	ACLY
SEL1L	1.07572e-43	0.487837	0.617	0.17	3.43241e-39	Goblet cell	SEL1L
TMEM248	1.97261e-43	0.703728	0.79	0.348	6.29422e-39	Goblet cell	TMEM248
CREB3L2	4.9668e-43	0.436407	0.461	0.073	1.58481e-38	Goblet cell	CREB3L2
SERPINB5	6.34266e-43	0.408174	0.387	0.04	2.02382e-38	Goblet cell	SERPINB5
BCAT2	7.38313e-43	0.615038	0.716	0.257	2.35581e-38	Goblet cell	BCAT2
ENSSSCG00000047615	1.0981e-42	0.349936	0.28	0.004	3.50383e-38	Goblet cell	ENSSSCG00000047615
S100A1	1.39339e-42	0.854415	0.568	0.152	4.44602e-38	Goblet cell	S100A1
SAR1A	2.30899e-42	0.488401	0.63	0.193	7.36752e-38	Goblet cell	SAR1A
CALU	2.76275e-42	0.414587	0.551	0.127	8.81537e-38	Goblet cell	CALU
LRRC59	4.79954e-42	0.576319	0.782	0.358	1.53144e-37	Goblet cell	LRRC59
ARMCX3	5.58026e-42	0.363139	0.477	0.082	1.78055e-37	Goblet cell	ARMCX3
ENSSSCG00000032942	6.29326e-42	0.331556	0.535	0.115	2.00805e-37	Goblet cell	ENSSSCG00000032942
P3H1	1.21242e-41	0.411943	0.584	0.145	3.86859e-37	Goblet cell	P3H1
SMIM33	1.41326e-41	0.223445	0.267	0.003	4.50944e-37	Goblet cell	SMIM33
ICA1	1.94483e-41	0.429212	0.535	0.113	6.20556e-37	Goblet cell	ICA1
ENSSSCG00000051079	2.78595e-41	0.430508	0.416	0.057	8.8894e-37	Goblet cell	ENSSSCG00000051079
MORF4L2	6.10146e-41	0.614477	0.827	0.37	1.94685e-36	Goblet cell	MORF4L2
PPIB	7.66208e-41	1.08833	0.942	0.581	2.44482e-36	Goblet cell	PPIB
HPCAL1	9.33654e-41	0.541866	0.708	0.249	2.9791e-36	Goblet cell	HPCAL1
COPB1	9.7227e-41	0.582132	0.798	0.393	3.10232e-36	Goblet cell	COPB1
SLC30A7	1.22562e-40	0.485792	0.597	0.17	3.9107e-36	Goblet cell	SLC30A7
SLC1A5	1.48762e-40	0.515968	0.626	0.179	4.74671e-36	Goblet cell	SLC1A5
WIPI1	1.71201e-40	0.427503	0.556	0.136	5.46267e-36	Goblet cell	WIPI1
EIF2AK4	2.29793e-40	0.453679	0.646	0.196	7.33224e-36	Goblet cell	EIF2AK4
ERP29	4.77006e-40	0.915037	0.864	0.469	1.52203e-35	Goblet cell	ERP29
CCDC107	6.36682e-40	0.454653	0.58	0.167	2.03152e-35	Goblet cell	CCDC107
SPTBN2	6.76774e-40	0.3693	0.321	0.022	2.15945e-35	Goblet cell	SPTBN2
ENSSSCG00000000394	8.16462e-40	0.72153	0.905	0.512	2.60517e-35	Goblet cell	ENSSSCG00000000394
CLCA2	8.79038e-40	0.446907	0.255	0.003	2.80483e-35	Goblet cell	CLCA2
TM9SF2	9.13731e-40	0.684896	0.852	0.466	2.91553e-35	Goblet cell	TM9SF2
VKORC1	9.79599e-40	0.538257	0.691	0.24	3.1257e-35	Goblet cell	VKORC1
HIGD2A	1.35285e-39	0.793327	0.893	0.521	4.31669e-35	Goblet cell	HIGD2A
PPBP	1.82635e-39	0.667184	0.605	0.184	5.82752e-35	Goblet cell	PPBP
SSR3	2.7299e-39	0.956308	0.86	0.506	8.71058e-35	Goblet cell	SSR3
CD9	3.36887e-39	0.947147	0.926	0.513	1.07494e-34	Goblet cell	CD9
SLC39A14	3.53823e-39	0.612297	0.844	0.399	1.12898e-34	Goblet cell	SLC39A14
FUCA2	4.04006e-39	0.334002	0.502	0.106	1.2891e-34	Goblet cell	FUCA2
ATP13A2	4.10028e-39	0.425755	0.535	0.133	1.30832e-34	Goblet cell	ATP13A2
ENSSSCG00000031838	5.94853e-39	0.849411	0.992	0.864	1.89806e-34	Goblet cell	ENSSSCG00000031838
DPYSL2	8.59654e-39	0.289533	0.498	0.097	2.74298e-34	Goblet cell	DPYSL2
SERP1	8.98005e-39	0.712982	0.84	0.461	2.86535e-34	Goblet cell	SERP1
FHL2	1.07472e-38	0.513707	0.638	0.216	3.42923e-34	Goblet cell	FHL2
KIAA0319L	1.1919e-38	0.314606	0.502	0.103	3.80311e-34	Goblet cell	KIAA0319L
ZDHHC21	1.20577e-38	0.530392	0.617	0.206	3.84736e-34	Goblet cell	ZDHHC21
GSE1	1.58481e-38	0.498617	0.807	0.349	5.05682e-34	Goblet cell	GSE1
STXBP1	1.86883e-38	0.358587	0.387	0.046	5.96305e-34	Goblet cell	STXBP1
GORASP2	2.24224e-38	0.547985	0.724	0.297	7.15454e-34	Goblet cell	GORASP2
ENSSSCG00000013318	2.63811e-38	0.715111	0.728	0.272	8.41769e-34	Goblet cell	ENSSSCG00000013318
BVES	4.48858e-38	0.244921	0.267	0.009	1.43222e-33	Goblet cell	BVES
SYT7	5.04636e-38	0.350767	0.444	0.073	1.61019e-33	Goblet cell	SYT7
PCMTD1	6.57433e-38	0.533693	0.63	0.21	2.09774e-33	Goblet cell	PCMTD1
PDIA5	7.44922e-38	0.385918	0.621	0.194	2.3769e-33	Goblet cell	PDIA5
GNPNAT1	8.88887e-38	0.443138	0.547	0.152	2.83626e-33	Goblet cell	GNPNAT1
USO1	1.03623e-37	0.518051	0.753	0.313	3.3064e-33	Goblet cell	USO1
CYB5R1	1.17488e-37	0.350872	0.486	0.109	3.74882e-33	Goblet cell	CYB5R1
TMEM98	1.27557e-37	0.634676	0.86	0.449	4.07007e-33	Goblet cell	TMEM98
CTSH	2.41773e-37	0.309102	0.572	0.16	7.71449e-33	Goblet cell	CTSH
FNDC3B	2.57802e-37	0.378571	0.457	0.09	8.22595e-33	Goblet cell	FNDC3B
DNAJC3	2.81987e-37	0.469564	0.658	0.237	8.99764e-33	Goblet cell	DNAJC3
SEC22B	3.01653e-37	0.462097	0.695	0.261	9.62514e-33	Goblet cell	SEC22B
ENSSSCG00000022869	3.15742e-37	0.533274	0.782	0.345	1.00747e-32	Goblet cell	ENSSSCG00000022869
ST6GAL1	3.85643e-37	0.449667	0.601	0.172	1.23051e-32	Goblet cell	ST6GAL1
MYDGF	4.22218e-37	0.682565	0.807	0.407	1.34721e-32	Goblet cell	MYDGF
TXNDC12	6.12614e-37	0.484351	0.712	0.297	1.95473e-32	Goblet cell	TXNDC12
MICAL1	6.90965e-37	0.275807	0.691	0.213	2.20473e-32	Goblet cell	MICAL1
AKAP9	6.98403e-37	0.730344	0.979	0.687	2.22846e-32	Goblet cell	AKAP9
PDZRN3	1.19301e-36	0.213836	0.267	0.01	3.80666e-32	Goblet cell	PDZRN3
SPCS2	1.2561e-36	0.739881	0.815	0.436	4.00797e-32	Goblet cell	SPCS2
CXXC5	1.75778e-36	0.43411	0.556	0.149	5.60872e-32	Goblet cell	CXXC5
PDIA6	2.07517e-36	0.744783	0.905	0.506	6.62145e-32	Goblet cell	PDIA6
TMEM87A	2.49882e-36	0.420929	0.77	0.336	7.97323e-32	Goblet cell	TMEM87A
SPATS2	2.52136e-36	0.262675	0.444	0.082	8.04516e-32	Goblet cell	SPATS2
SLC35B3	3.03565e-36	0.361277	0.461	0.097	9.68615e-32	Goblet cell	SLC35B3
CCNO	3.41114e-36	0.211291	0.247	0.006	1.08843e-31	Goblet cell	CCNO
MTUS1	4.08628e-36	0.529827	0.782	0.348	1.30385e-31	Goblet cell	MTUS1
TMED7	4.14196e-36	0.524929	0.798	0.393	1.32162e-31	Goblet cell	TMED7
TMCO3	4.188e-36	0.239072	0.593	0.182	1.33631e-31	Goblet cell	TMCO3
HM13	4.42625e-36	0.501534	0.72	0.301	1.41233e-31	Goblet cell	HM13
ENSSSCG00000027840	5.3523e-36	0.703477	0.901	0.551	1.70781e-31	Goblet cell	ENSSSCG00000027840
CILK1	5.74991e-36	0.416759	0.556	0.163	1.83468e-31	Goblet cell	CILK1
NECTIN1	6.09565e-36	0.431882	0.564	0.157	1.945e-31	Goblet cell	NECTIN1
CXCL8	6.81314e-36	0.782999	0.831	0.36	2.17394e-31	Goblet cell	CXCL8
ENSSSCG00000020872	6.86981e-36	0.398186	0.337	0.037	2.19202e-31	Goblet cell	ENSSSCG00000020872
CCN6	7.73998e-36	0.331478	0.424	0.072	2.46967e-31	Goblet cell	CCN6
ZFPM1	1.09204e-35	0.51447	0.527	0.133	3.48448e-31	Goblet cell	ZFPM1
ESRP2	1.19101e-35	0.379802	0.543	0.146	3.80029e-31	Goblet cell	ESRP2
SERPINA1	1.8694e-35	0.23329	0.263	0.012	5.96489e-31	Goblet cell	SERPINA1
LRATD2	2.47459e-35	0.386571	0.568	0.164	7.89591e-31	Goblet cell	LRATD2
ACSM3	2.83776e-35	0.206456	0.263	0.012	9.05473e-31	Goblet cell	ACSM3
ENSSSCG00000013361	3.14402e-35	0.560924	0.749	0.309	1.00319e-30	Goblet cell	ENSSSCG00000013361
SUPT4H1	3.74751e-35	0.512904	0.844	0.448	1.19576e-30	Goblet cell	SUPT4H1
PLP2	3.77581e-35	0.666683	0.909	0.44	1.20479e-30	Goblet cell	PLP2
EIF2AK3	3.88345e-35	0.348755	0.453	0.091	1.23913e-30	Goblet cell	EIF2AK3
PIK3R6	3.89053e-35	0.416199	0.494	0.124	1.24139e-30	Goblet cell	PIK3R6
RHOBTB3	5.75277e-35	0.259709	0.317	0.03	1.83559e-30	Goblet cell	RHOBTB3
SMARCE1	6.4749e-35	0.555505	0.819	0.415	2.06601e-30	Goblet cell	SMARCE1
UNC93A	7.11831e-35	0.278621	0.383	0.058	2.27131e-30	Goblet cell	UNC93A
SMTN	7.62611e-35	0.30016	0.416	0.075	2.43334e-30	Goblet cell	SMTN
ENSSSCG00000032073	1.27255e-34	0.661899	0.827	0.437	4.06044e-30	Goblet cell	ENSSSCG00000032073
P2RX4	1.75619e-34	0.334962	0.465	0.103	5.60365e-30	Goblet cell	P2RX4
TRIQK	1.81823e-34	0.328122	0.346	0.045	5.8016e-30	Goblet cell	TRIQK
TWF2	1.86898e-34	0.456791	0.667	0.254	5.96353e-30	Goblet cell	TWF2
C9orf152	2.42042e-34	0.317587	0.337	0.042	7.72309e-30	Goblet cell	C9orf152
GOLPH3L	2.45553e-34	0.506594	0.695	0.287	7.8351e-30	Goblet cell	GOLPH3L
CRACR2B	2.60893e-34	0.55276	0.745	0.315	8.32457e-30	Goblet cell	CRACR2B
ASGR2	2.9087e-34	0.493956	0.461	0.106	9.28107e-30	Goblet cell	ASGR2
ACSS2	3.80657e-34	0.612611	0.753	0.339	1.2146e-29	Goblet cell	ACSS2
HEY1	4.24393e-34	0.245405	0.243	0.009	1.35415e-29	Goblet cell	HEY1
SLC35A2	4.53829e-34	0.401639	0.535	0.157	1.44808e-29	Goblet cell	SLC35A2
ODF2L	4.6113e-34	0.35521	0.465	0.11	1.47137e-29	Goblet cell	ODF2L
BPNT2	6.12298e-34	0.465138	0.642	0.242	1.95372e-29	Goblet cell	BPNT2
FUT2	6.38128e-34	0.594347	0.778	0.336	2.03614e-29	Goblet cell	FUT2
KLF4	7.87862e-34	0.708577	0.955	0.588	2.51391e-29	Goblet cell	KLF4
ENSSSCG00000032235	8.59534e-34	0.445157	0.708	0.309	2.7426e-29	Goblet cell	ENSSSCG00000032235
ENSSSCG00000027538	1.06009e-33	0.74686	0.881	0.521	3.38253e-29	Goblet cell	ENSSSCG00000027538
GUK1	1.1436e-33	0.556367	0.835	0.46	3.64901e-29	Goblet cell	GUK1
ENSSSCG00000044568	1.84395e-33	0.465584	0.658	0.233	5.88369e-29	Goblet cell	ENSSSCG00000044568
C7orf57	2.51824e-33	0.293773	0.255	0.013	8.03521e-29	Goblet cell	C7orf57
LMAN2	2.85712e-33	0.644031	0.848	0.472	9.11651e-29	Goblet cell	LMAN2
ENSSSCG00000043109	3.07189e-33	0.226059	0.222	0.004	9.80177e-29	Goblet cell	ENSSSCG00000043109
KCNK6	5.6605e-33	0.321167	0.317	0.036	1.80615e-28	Goblet cell	KCNK6
SLC44A1	6.15692e-33	0.61495	0.835	0.457	1.96455e-28	Goblet cell	SLC44A1
ALDH18A1	7.52285e-33	0.551324	0.811	0.421	2.40039e-28	Goblet cell	ALDH18A1
NDRG1	7.91798e-33	0.552973	0.897	0.466	2.52647e-28	Goblet cell	NDRG1
TTC3	8.99776e-33	0.403121	0.687	0.269	2.871e-28	Goblet cell	TTC3
IAH1	1.01553e-32	0.483347	0.757	0.367	3.24035e-28	Goblet cell	IAH1
ARCN1	1.3768e-32	0.520461	0.811	0.431	4.3931e-28	Goblet cell	ARCN1
SMARCA2	1.56491e-32	0.502978	0.683	0.287	4.9933e-28	Goblet cell	SMARCA2
FZD6	1.79656e-32	0.347393	0.407	0.078	5.73246e-28	Goblet cell	FZD6
TPD52L2	1.81401e-32	0.569773	0.782	0.404	5.78813e-28	Goblet cell	TPD52L2
CREB3	1.97746e-32	0.475106	0.77	0.379	6.30966e-28	Goblet cell	CREB3
RAB1A	1.98482e-32	0.49786	0.815	0.439	6.33318e-28	Goblet cell	RAB1A
ENSSSCG00000004912	2.46254e-32	0.666991	0.848	0.442	7.85746e-28	Goblet cell	ENSSSCG00000004912
TMEM44	2.89018e-32	0.220269	0.37	0.06	9.22198e-28	Goblet cell	TMEM44
LPCAT2	3.34591e-32	0.26606	0.292	0.028	1.06761e-27	Goblet cell	LPCAT2
FURIN	3.54494e-32	0.440543	0.593	0.199	1.13112e-27	Goblet cell	FURIN
IL33	4.14283e-32	0.25044	0.247	0.013	1.3219e-27	Goblet cell	IL33
SLC35C1	4.88928e-32	0.401907	0.576	0.193	1.56007e-27	Goblet cell	SLC35C1
CMPK1	4.95457e-32	0.656787	0.922	0.566	1.5809e-27	Goblet cell	CMPK1
DCBLD1	5.53791e-32	0.404752	0.56	0.178	1.76704e-27	Goblet cell	DCBLD1
RPN1	5.94438e-32	0.587399	0.877	0.488	1.89673e-27	Goblet cell	RPN1
SERPINB1	6.00183e-32	0.692171	0.868	0.518	1.91506e-27	Goblet cell	SERPINB1
ARHGEF38	1.2436e-31	0.405068	0.63	0.21	3.96809e-27	Goblet cell	ARHGEF38
ENSSSCG00000008137	1.26223e-31	0.341983	0.663	0.264	4.02752e-27	Goblet cell	ENSSSCG00000008137
FAM83E	1.80107e-31	0.434274	0.663	0.248	5.74687e-27	Goblet cell	FAM83E
NTN5	2.21496e-31	0.238789	0.239	0.012	7.0675e-27	Goblet cell	NTN5
YIPF6	2.40389e-31	0.351211	0.646	0.239	7.67032e-27	Goblet cell	YIPF6
PHYH	2.64619e-31	0.432643	0.72	0.279	8.44346e-27	Goblet cell	PHYH
FLOT1	2.70577e-31	0.473968	0.716	0.34	8.63358e-27	Goblet cell	FLOT1
YIPF5	2.74265e-31	0.357558	0.667	0.281	8.75125e-27	Goblet cell	YIPF5
TMEM106C	2.89725e-31	0.581363	0.802	0.416	9.24456e-27	Goblet cell	TMEM106C
MAGEF1	3.53841e-31	0.326429	0.44	0.103	1.12904e-26	Goblet cell	MAGEF1
TENT5C	4.5325e-31	0.656079	0.605	0.221	1.44623e-26	Goblet cell	TENT5C
UGGT1	5.87673e-31	0.345625	0.601	0.209	1.87515e-26	Goblet cell	UGGT1
PDGFA	6.29039e-31	0.373981	0.778	0.364	2.00714e-26	Goblet cell	PDGFA
FOXP1	6.51545e-31	0.436631	0.667	0.261	2.07895e-26	Goblet cell	FOXP1
GEMIN4	7.31722e-31	0.409058	0.658	0.27	2.33478e-26	Goblet cell	GEMIN4
CCPG1	7.83705e-31	0.479796	0.737	0.384	2.50065e-26	Goblet cell	CCPG1
SDC1	8.23169e-31	0.537795	0.737	0.339	2.62657e-26	Goblet cell	SDC1
FGL2	9.20928e-31	0.225194	0.329	0.045	2.9385e-26	Goblet cell	FGL2
SEC61G	1.03096e-30	0.820099	0.934	0.645	3.28957e-26	Goblet cell	SEC61G
PTGER2	1.26822e-30	0.267894	0.362	0.061	4.04662e-26	Goblet cell	PTGER2
SLC38A10	1.53688e-30	0.357947	0.708	0.301	4.90387e-26	Goblet cell	SLC38A10
CAPNS1	2.24767e-30	0.717084	0.897	0.566	7.17187e-26	Goblet cell	CAPNS1
MYO1C	2.31174e-30	0.256412	0.259	0.021	7.37629e-26	Goblet cell	MYO1C
MET	2.44573e-30	0.289789	0.35	0.06	7.80382e-26	Goblet cell	MET
RGS2	3.43055e-30	0.182079	0.523	0.13	1.09462e-25	Goblet cell	RGS2
MYO5C	4.1844e-30	0.329742	0.358	0.066	1.33516e-25	Goblet cell	MYO5C
GCNT3	4.79941e-30	0.49218	0.235	0.013	1.5314e-25	Goblet cell	GCNT3
TLCD3A	4.83436e-30	0.282193	0.37	0.067	1.54255e-25	Goblet cell	TLCD3A
SYPL1	4.99278e-30	0.422394	0.827	0.478	1.5931e-25	Goblet cell	SYPL1
ARFGAP3	5.99945e-30	0.377298	0.691	0.31	1.9143e-25	Goblet cell	ARFGAP3
CTNNB1	6.85066e-30	0.438928	0.84	0.485	2.18591e-25	Goblet cell	CTNNB1
TMCO1	8.43831e-30	0.586773	0.864	0.51	2.6925e-25	Goblet cell	TMCO1
GALNT2	9.89692e-30	0.220839	0.469	0.128	3.15791e-25	Goblet cell	GALNT2
ENSSSCG00000047927	1.14386e-29	0.244076	0.202	0.004	3.64983e-25	Goblet cell	ENSSSCG00000047927
EGFL8	1.37777e-29	0.302587	0.222	0.01	4.39617e-25	Goblet cell	EGFL8
PLCB1	1.42892e-29	0.346083	0.486	0.133	4.5594e-25	Goblet cell	PLCB1
HSP90B1	1.44063e-29	0.87599	0.955	0.673	4.59678e-25	Goblet cell	HSP90B1
ENSSSCG00000005094	1.82163e-29	0.445312	0.675	0.288	5.81245e-25	Goblet cell	ENSSSCG00000005094
HERPUD1	2.37747e-29	1.14969	0.872	0.485	7.58604e-25	Goblet cell	HERPUD1
EGF	2.4214e-29	0.199727	0.251	0.019	7.72619e-25	Goblet cell	EGF
PDZD8	3.19359e-29	0.288666	0.514	0.152	1.01901e-24	Goblet cell	PDZD8
ENSSSCG00000027723	3.9057e-29	0.299946	0.63	0.254	1.24623e-24	Goblet cell	ENSSSCG00000027723
MANF	6.00768e-29	0.729364	0.798	0.445	1.91693e-24	Goblet cell	MANF
TBC1D8B	7.3219e-29	0.191241	0.288	0.034	2.33627e-24	Goblet cell	TBC1D8B
FBXO9	8.55167e-29	0.280962	0.564	0.194	2.72867e-24	Goblet cell	FBXO9
F13B	1.25917e-28	0.295874	0.247	0.021	4.01776e-24	Goblet cell	F13B
ACSL4	1.29636e-28	0.245038	0.412	0.09	4.13642e-24	Goblet cell	ACSL4
PGAP1	1.43339e-28	0.350914	0.695	0.304	4.57367e-24	Goblet cell	PGAP1
RASSF1	1.70111e-28	0.233955	0.691	0.279	5.4279e-24	Goblet cell	RASSF1
HES2	2.12238e-28	0.199333	0.193	0.004	6.77209e-24	Goblet cell	HES2
S100A14	2.17125e-28	0.185455	0.305	0.043	6.92801e-24	Goblet cell	S100A14
COG2	2.71539e-28	0.363025	0.523	0.173	8.66425e-24	Goblet cell	COG2
SLC22A23	2.87975e-28	0.317133	0.613	0.224	9.18869e-24	Goblet cell	SLC22A23
IPO4	3.56005e-28	0.440299	0.741	0.367	1.13594e-23	Goblet cell	IPO4
ENSSSCG00000050065	3.62935e-28	0.375666	0.601	0.215	1.15805e-23	Goblet cell	ENSSSCG00000050065
TMEM214	6.15349e-28	0.348227	0.597	0.231	1.96346e-23	Goblet cell	TMEM214
CXorf38	6.30331e-28	0.402863	0.564	0.204	2.01126e-23	Goblet cell	CXorf38
FKBP2	6.70777e-28	0.567172	0.864	0.509	2.14031e-23	Goblet cell	FKBP2
PACS2	6.78705e-28	0.405509	0.469	0.142	2.16561e-23	Goblet cell	PACS2
ENSSSCG00000036820	7.71343e-28	0.359233	0.49	0.154	2.4612e-23	Goblet cell	ENSSSCG00000036820
TSPAN3	8.80401e-28	0.449639	0.86	0.481	2.80918e-23	Goblet cell	TSPAN3
ARHGEF10L	9.05849e-28	0.144688	0.342	0.057	2.89038e-23	Goblet cell	ARHGEF10L
MFSD6	1.0409e-27	0.329188	0.51	0.161	3.32129e-23	Goblet cell	MFSD6
NXF1	1.21752e-27	0.296226	0.494	0.151	3.88486e-23	Goblet cell	NXF1
C11orf97	1.43416e-27	0.366388	0.383	0.09	4.5761e-23	Goblet cell	C11orf97
ACSS3	1.56332e-27	0.337724	0.477	0.137	4.98823e-23	Goblet cell	ACSS3
TMEM176A	1.84447e-27	0.452572	0.807	0.36	5.88534e-23	Goblet cell	TMEM176A
AP3S1	2.10306e-27	0.43513	0.733	0.363	6.71045e-23	Goblet cell	AP3S1
B4GALT3	2.74033e-27	0.253681	0.444	0.118	8.74384e-23	Goblet cell	B4GALT3
RER1	2.7726e-27	0.558887	0.881	0.512	8.84683e-23	Goblet cell	RER1
RPUSD1	3.19423e-27	0.311009	0.704	0.31	1.01922e-22	Goblet cell	RPUSD1
ENSSSCG00000051419	3.57493e-27	0.264378	0.309	0.051	1.14069e-22	Goblet cell	ENSSSCG00000051419
INSR	3.83932e-27	0.293948	0.444	0.119	1.22505e-22	Goblet cell	INSR
SLC2A10	3.98646e-27	0.175634	0.173	0.001	1.272e-22	Goblet cell	SLC2A10
FRYL	6.13168e-27	0.236137	0.51	0.155	1.9565e-22	Goblet cell	FRYL
PADI2	8.44006e-27	0.26937	0.226	0.018	2.69305e-22	Goblet cell	PADI2
SEL1L3	9.29795e-27	0.164703	0.177	0.003	2.96679e-22	Goblet cell	SEL1L3
P4HB	1.04423e-26	0.58278	0.967	0.621	3.33194e-22	Goblet cell	P4HB
ENSSSCG00000048603	1.13559e-26	0.578523	0.737	0.309	3.62345e-22	Goblet cell	ENSSSCG00000048603
ENSSSCG00000028322	1.15486e-26	0.969611	0.905	0.507	3.68494e-22	Goblet cell	ENSSSCG00000028322
TLE5	1.17478e-26	0.371604	0.802	0.4	3.7485e-22	Goblet cell	TLE5
MTCH1	1.23711e-26	0.582067	0.897	0.548	3.94736e-22	Goblet cell	MTCH1
PYGL	1.35574e-26	0.460162	0.609	0.251	4.32588e-22	Goblet cell	PYGL
C4A	1.38292e-26	0.588465	0.844	0.445	4.41263e-22	Goblet cell	C4A
FKBP7	1.39166e-26	0.208398	0.321	0.057	4.4405e-22	Goblet cell	FKBP7
LDLRAD3	1.41351e-26	0.15092	0.218	0.015	4.51024e-22	Goblet cell	LDLRAD3
ZKSCAN1	1.43276e-26	0.212781	0.626	0.237	4.57165e-22	Goblet cell	ZKSCAN1
FKBP9	1.53857e-26	0.238911	0.321	0.055	4.90928e-22	Goblet cell	FKBP9
SARAF	1.54619e-26	0.363694	0.728	0.343	4.93357e-22	Goblet cell	SARAF
ENSSSCG00000037399	1.90235e-26	0.364822	0.58	0.237	6.07e-22	Goblet cell	ENSSSCG00000037399
PBX1	2.00571e-26	0.204211	0.473	0.134	6.39982e-22	Goblet cell	PBX1
MYRIP	2.52813e-26	0.122218	0.214	0.013	8.06675e-22	Goblet cell	MYRIP
NLRX1	3.05885e-26	0.179797	0.185	0.006	9.76018e-22	Goblet cell	NLRX1
LRPAP1	3.13064e-26	0.492497	0.807	0.464	9.98924e-22	Goblet cell	LRPAP1
DEGS1	3.51854e-26	0.199797	0.379	0.082	1.1227e-21	Goblet cell	DEGS1
CD276	3.77477e-26	0.161261	0.263	0.031	1.20445e-21	Goblet cell	CD276
MPZL1	4.27346e-26	0.448768	0.609	0.261	1.36357e-21	Goblet cell	MPZL1
FUOM	4.45835e-26	0.473275	0.761	0.396	1.42257e-21	Goblet cell	FUOM
NEDD9	4.77509e-26	0.430095	0.556	0.185	1.52364e-21	Goblet cell	NEDD9
DDOST	5.08736e-26	0.586225	0.827	0.501	1.62327e-21	Goblet cell	DDOST
IL15	5.85152e-26	0.24629	0.325	0.058	1.8671e-21	Goblet cell	IL15
USP54	6.03507e-26	0.231166	0.267	0.036	1.92567e-21	Goblet cell	USP54
PAPSS2	6.14547e-26	0.209855	0.379	0.087	1.9609e-21	Goblet cell	PAPSS2
EGFR	8.94123e-26	0.326921	0.527	0.188	2.85297e-21	Goblet cell	EGFR
FOXA1	1.08132e-25	0.309566	0.584	0.21	3.45028e-21	Goblet cell	FOXA1
CCDC149	1.12319e-25	0.284157	0.346	0.072	3.58387e-21	Goblet cell	CCDC149
FGD6	1.2496e-25	0.165463	0.321	0.058	3.98723e-21	Goblet cell	FGD6
RAB5A	1.34824e-25	0.393924	0.786	0.437	4.30196e-21	Goblet cell	RAB5A
DEF8	1.4204e-25	0.137306	0.613	0.236	4.5322e-21	Goblet cell	DEF8
PAWR	1.46818e-25	0.373472	0.572	0.228	4.68468e-21	Goblet cell	PAWR
RPL36AL	1.75282e-25	0.649053	0.938	0.637	5.59288e-21	Goblet cell	RPL36AL
ENSSSCG00000035669	1.76219e-25	0.261748	0.202	0.012	5.6228e-21	Goblet cell	ENSSSCG00000035669
GALK1	1.89345e-25	0.499651	0.728	0.39	6.04161e-21	Goblet cell	GALK1
ENSSSCG00000040134	1.91226e-25	0.277389	0.412	0.106	6.10163e-21	Goblet cell	ENSSSCG00000040134
SHF	2.06933e-25	0.183183	0.206	0.013	6.60283e-21	Goblet cell	SHF
F7	2.41816e-25	0.242444	0.259	0.033	7.71586e-21	Goblet cell	F7
ENSSSCG00000012602	3.05763e-25	0.348543	0.568	0.237	9.75628e-21	Goblet cell	ENSSSCG00000012602
SLC2A13	3.6116e-25	0.19452	0.305	0.052	1.15239e-20	Goblet cell	SLC2A13
ENSSSCG00000005460	3.73794e-25	0.27013	0.638	0.276	1.1927e-20	Goblet cell	ENSSSCG00000005460
SEC13	3.93236e-25	0.370752	0.753	0.397	1.25474e-20	Goblet cell	SEC13
HK1	3.97501e-25	0.172238	0.58	0.203	1.26835e-20	Goblet cell	HK1
COLCA2	4.03359e-25	0.203969	0.272	0.037	1.28704e-20	Goblet cell	COLCA2
OSBPL5	4.17282e-25	0.177561	0.226	0.021	1.33146e-20	Goblet cell	OSBPL5
SRP19	4.51007e-25	0.481394	0.765	0.422	1.43907e-20	Goblet cell	SRP19
ARHGAP1	5.06438e-25	0.303783	0.519	0.178	1.61594e-20	Goblet cell	ARHGAP1
JKAMP	5.25097e-25	0.226792	0.374	0.091	1.67548e-20	Goblet cell	JKAMP
MCTP2	5.43096e-25	0.260055	0.428	0.121	1.73291e-20	Goblet cell	MCTP2
IHH	5.98145e-25	0.296938	0.621	0.276	1.90856e-20	Goblet cell	IHH
ENSSSCG00000031299	6.99687e-25	0.421522	0.802	0.46	2.23256e-20	Goblet cell	ENSSSCG00000031299
APBB3	7.07855e-25	0.365294	0.695	0.358	2.25862e-20	Goblet cell	APBB3
APPL2	7.89926e-25	0.310289	0.634	0.273	2.5205e-20	Goblet cell	APPL2
ESRP1	1.12069e-24	0.444613	0.679	0.312	3.57591e-20	Goblet cell	ESRP1
ENSSSCG00000003080	1.14456e-24	0.478351	0.733	0.367	3.65206e-20	Goblet cell	ENSSSCG00000003080
KIAA1191	1.18384e-24	0.269789	0.724	0.349	3.77739e-20	Goblet cell	KIAA1191
ROCK2	1.22945e-24	0.267656	0.807	0.399	3.92292e-20	Goblet cell	ROCK2
CLTB	1.2297e-24	0.534145	0.868	0.53	3.92372e-20	Goblet cell	CLTB
TSPAN31	1.26701e-24	0.413209	0.654	0.31	4.04277e-20	Goblet cell	TSPAN31
ENSSSCG00000033350	1.29135e-24	0.352422	0.481	0.176	4.12043e-20	Goblet cell	ENSSSCG00000033350
ENSSSCG00000000905	1.54318e-24	0.642957	0.926	0.576	4.92399e-20	Goblet cell	ENSSSCG00000000905
RPL10	1.56132e-24	0.670981	0.988	0.882	4.98188e-20	Goblet cell	RPL10
ENSSSCG00000040835	1.68445e-24	0.20117	0.276	0.043	5.37473e-20	Goblet cell	ENSSSCG00000040835
ATOH1	1.72885e-24	0.148835	0.156	0.001	5.51642e-20	Goblet cell	ATOH1
EFNA1	1.85809e-24	0.429333	0.658	0.296	5.9288e-20	Goblet cell	EFNA1
BTBD8	1.88187e-24	0.211472	0.362	0.082	6.00469e-20	Goblet cell	BTBD8
VARS1	1.99512e-24	0.412783	0.613	0.269	6.36602e-20	Goblet cell	VARS1
ENSSSCG00000011272	2.02994e-24	0.725087	0.963	0.755	6.47714e-20	Goblet cell	ENSSSCG00000011272
ENSSSCG00000031705	2.0569e-24	0.322183	0.7	0.325	6.56315e-20	Goblet cell	ENSSSCG00000031705
ACTN1	2.10584e-24	0.354039	0.778	0.404	6.7193e-20	Goblet cell	ACTN1
SUCO	2.4365e-24	0.266446	0.477	0.157	7.77439e-20	Goblet cell	SUCO
CDH1	2.45385e-24	0.461947	0.897	0.54	7.82976e-20	Goblet cell	CDH1
MGAT4B	2.54486e-24	0.3785	0.893	0.566	8.12013e-20	Goblet cell	MGAT4B
PPM1H	2.77274e-24	0.190657	0.407	0.106	8.84726e-20	Goblet cell	PPM1H
ENSSSCG00000006564	2.90137e-24	0.472766	0.621	0.282	9.25769e-20	Goblet cell	ENSSSCG00000006564
CNPY3	3.62848e-24	0.328093	0.609	0.264	1.15778e-19	Goblet cell	CNPY3
ENSSSCG00000004150	4.06893e-24	0.418261	0.683	0.343	1.29831e-19	Goblet cell	ENSSSCG00000004150
BHLHA15	4.71741e-24	0.163999	0.177	0.007	1.50523e-19	Goblet cell	BHLHA15
LAT2	4.85561e-24	0.105903	0.481	0.157	1.54933e-19	Goblet cell	LAT2
SFXN2	5.93657e-24	0.234012	0.263	0.04	1.89424e-19	Goblet cell	SFXN2
PTPRJ	6.49782e-24	0.234801	0.432	0.125	2.07333e-19	Goblet cell	PTPRJ
CCDC125	6.50654e-24	0.32785	0.498	0.182	2.07611e-19	Goblet cell	CCDC125
NDFIP1	7.11813e-24	0.373227	0.807	0.437	2.27125e-19	Goblet cell	NDFIP1
CADPS2	7.27373e-24	0.191715	0.222	0.022	2.3209e-19	Goblet cell	CADPS2
CALR	8.51235e-24	0.733008	0.951	0.654	2.71612e-19	Goblet cell	CALR
TRIM3	9.17766e-24	0.337336	0.79	0.436	2.92841e-19	Goblet cell	TRIM3
TRAPPC5	9.25093e-24	0.547294	0.922	0.576	2.95179e-19	Goblet cell	TRAPPC5
MIB1	9.2801e-24	0.337705	0.506	0.181	2.9611e-19	Goblet cell	MIB1
ENSSSCG00000005768	9.73982e-24	0.376683	0.687	0.361	3.10778e-19	Goblet cell	ENSSSCG00000005768
ARF1	1.02309e-23	0.493236	0.934	0.581	3.26446e-19	Goblet cell	ARF1
GMPPA	1.04539e-23	0.314412	0.584	0.248	3.33564e-19	Goblet cell	GMPPA
AVL9	1.05215e-23	0.33402	0.63	0.279	3.35719e-19	Goblet cell	AVL9
CTSZ	1.1125e-23	0.237469	0.527	0.19	3.54977e-19	Goblet cell	CTSZ
GRB10	1.19475e-23	0.205968	0.267	0.042	3.81221e-19	Goblet cell	GRB10
ENSSSCG00000009208	1.44219e-23	0.169681	0.638	0.273	4.60175e-19	Goblet cell	ENSSSCG00000009208
ENSSSCG00000012523	1.49575e-23	0.436932	0.597	0.267	4.77265e-19	Goblet cell	ENSSSCG00000012523
SRPRB	1.61403e-23	0.225312	0.477	0.163	5.15006e-19	Goblet cell	SRPRB
YIPF2	2.89669e-23	0.31177	0.634	0.291	9.24276e-19	Goblet cell	YIPF2
BET1	2.95967e-23	0.307327	0.588	0.255	9.44371e-19	Goblet cell	BET1
INSIG1	2.96817e-23	0.180179	0.807	0.401	9.47084e-19	Goblet cell	INSIG1
DDC	3.24612e-23	0.0594293	0.42	0.118	1.03577e-18	Goblet cell	DDC
PTPA	3.34899e-23	0.416956	0.679	0.334	1.0686e-18	Goblet cell	PTPA
DAD1	3.56286e-23	0.44995	0.695	0.376	1.13684e-18	Goblet cell	DAD1
AIG1	3.68462e-23	0.50364	0.724	0.391	1.17569e-18	Goblet cell	AIG1
GCC2	4.27894e-23	0.386495	0.893	0.564	1.36532e-18	Goblet cell	GCC2
CYP2B22	4.94276e-23	0.234331	0.21	0.019	1.57713e-18	Goblet cell	CYP2B22
SLC39A11	5.37601e-23	0.2624	0.387	0.109	1.71538e-18	Goblet cell	SLC39A11
ARHGAP12	5.66388e-23	0.178901	0.531	0.204	1.80723e-18	Goblet cell	ARHGAP12
CDK2AP2	5.94105e-23	0.356363	0.798	0.439	1.89567e-18	Goblet cell	CDK2AP2
DLL4	6.71275e-23	0.128755	0.259	0.037	2.1419e-18	Goblet cell	DLL4
SLK	6.90153e-23	0.084849	0.502	0.172	2.20214e-18	Goblet cell	SLK
RORC	8.22947e-23	0.336505	0.428	0.14	2.62586e-18	Goblet cell	RORC
ACOT13	8.82772e-23	0.449926	0.778	0.445	2.81675e-18	Goblet cell	ACOT13
GOLGA5	1.0228e-22	0.261491	0.428	0.131	3.26354e-18	Goblet cell	GOLGA5
TXNDC11	1.21083e-22	0.209589	0.634	0.264	3.86352e-18	Goblet cell	TXNDC11
SERPINB10	1.23158e-22	0.159992	0.156	0.004	3.92973e-18	Goblet cell	SERPINB10
PLA1A	1.42862e-22	0.282278	0.412	0.122	4.55844e-18	Goblet cell	PLA1A
SLC37A1	1.49233e-22	0.280514	0.494	0.169	4.76171e-18	Goblet cell	SLC37A1
ZBTB24	1.54607e-22	0.151937	0.35	0.085	4.9332e-18	Goblet cell	ZBTB24
VILL	1.75571e-22	0.257521	0.358	0.091	5.60211e-18	Goblet cell	VILL
DGKH	1.76206e-22	0.130781	0.267	0.042	5.62237e-18	Goblet cell	DGKH
UPP1	2.15748e-22	0.512614	0.852	0.484	6.88408e-18	Goblet cell	UPP1
H2AJ	2.34602e-22	0.417054	0.802	0.478	7.48567e-18	Goblet cell	H2AJ
COMT	2.61642e-22	0.630727	0.872	0.537	8.34849e-18	Goblet cell	COMT
CAPS2	2.62371e-22	0.157869	0.181	0.012	8.37175e-18	Goblet cell	CAPS2
GOLGA3	2.64613e-22	0.178574	0.444	0.143	8.44329e-18	Goblet cell	GOLGA3
ENSSSCG00000033310	3.0142e-22	0.665849	0.996	0.873	9.61771e-18	Goblet cell	ENSSSCG00000033310
ENSSSCG00000033744	3.18946e-22	0.47204	0.84	0.499	1.01769e-17	Goblet cell	ENSSSCG00000033744
HMGCR	3.98695e-22	0.487167	0.663	0.322	1.27216e-17	Goblet cell	HMGCR
IDUA	4.50882e-22	0.272079	0.469	0.166	1.43867e-17	Goblet cell	IDUA
DOP1B	4.55674e-22	0.252948	0.436	0.148	1.45397e-17	Goblet cell	DOP1B
FOXP2	4.56126e-22	0.300254	0.358	0.093	1.45541e-17	Goblet cell	FOXP2
ZNF512B	4.77547e-22	0.205006	0.683	0.328	1.52376e-17	Goblet cell	ZNF512B
SORT1	5.27002e-22	0.346077	0.753	0.401	1.68156e-17	Goblet cell	SORT1
ENSSSCG00000046234	5.71219e-22	0.328472	0.576	0.252	1.82264e-17	Goblet cell	ENSSSCG00000046234
ENSSSCG00000035760	5.91577e-22	0.196833	0.272	0.048	1.8876e-17	Goblet cell	ENSSSCG00000035760
EDEM1	6.84449e-22	0.150653	0.551	0.221	2.18394e-17	Goblet cell	EDEM1
ANXA7	7.06549e-22	0.420723	0.753	0.437	2.25446e-17	Goblet cell	ANXA7
ADORA2B	7.11727e-22	0.109246	0.152	0.004	2.27098e-17	Goblet cell	ADORA2B
SIPA1L2	7.35335e-22	0.266115	0.428	0.136	2.34631e-17	Goblet cell	SIPA1L2
ZNF423	7.63318e-22	0.142904	0.152	0.004	2.4356e-17	Goblet cell	ZNF423
ENSSSCG00000004573	7.72403e-22	0.222744	0.259	0.043	2.46458e-17	Goblet cell	ENSSSCG00000004573
PARM1	7.78805e-22	0.196453	0.354	0.087	2.48501e-17	Goblet cell	PARM1
FAM20B	8.76768e-22	0.337491	0.453	0.163	2.79759e-17	Goblet cell	FAM20B
DYM	8.76919e-22	0.210898	0.428	0.139	2.79807e-17	Goblet cell	DYM
SAMD12	8.99225e-22	0.251152	0.399	0.116	2.86925e-17	Goblet cell	SAMD12
SH3BGRL3	9.18355e-22	0.229267	0.72	0.358	2.93029e-17	Goblet cell	SH3BGRL3
CPEB4	9.4266e-22	0.245777	0.543	0.212	3.00784e-17	Goblet cell	CPEB4
ENSSSCG00000026816	1.10209e-21	0.144983	0.181	0.013	3.51655e-17	Goblet cell	ENSSSCG00000026816
NDRG2	1.16773e-21	0.202126	0.28	0.052	3.72599e-17	Goblet cell	NDRG2
CNN3	1.24708e-21	0.242587	0.374	0.101	3.97919e-17	Goblet cell	CNN3
CYBA	1.26794e-21	0.445835	0.877	0.528	4.04575e-17	Goblet cell	CYBA
DDAH1	1.26984e-21	0.327184	0.556	0.225	4.05181e-17	Goblet cell	DDAH1
SPART	1.33575e-21	0.17165	0.247	0.037	4.26212e-17	Goblet cell	SPART
AMFR	1.78775e-21	0.15382	0.469	0.16	5.70435e-17	Goblet cell	AMFR
FNDC3A	2.08778e-21	0.289763	0.724	0.379	6.66167e-17	Goblet cell	FNDC3A
CST6	2.19664e-21	0.315974	0.481	0.181	7.00904e-17	Goblet cell	CST6
ALDH3B2	2.23273e-21	0.105041	0.148	0.004	7.12419e-17	Goblet cell	ALDH3B2
RPN2	2.37654e-21	0.412863	0.745	0.43	7.58305e-17	Goblet cell	RPN2
SAMD14	2.568e-21	0.149206	0.148	0.004	8.19397e-17	Goblet cell	SAMD14
ENSSSCG00000014361	2.83412e-21	0.315041	0.827	0.47	9.0431e-17	Goblet cell	ENSSSCG00000014361
ELP6	3.40835e-21	0.216299	0.432	0.152	1.08754e-16	Goblet cell	ELP6
ENSSSCG00000023436	3.44342e-21	0.174491	0.288	0.058	1.09873e-16	Goblet cell	ENSSSCG00000023436
SEC24A	3.86222e-21	0.223359	0.543	0.227	1.23236e-16	Goblet cell	SEC24A
SLC35A3	3.90415e-21	0.36432	0.63	0.299	1.24573e-16	Goblet cell	SLC35A3
COG3	3.92019e-21	0.322972	0.613	0.279	1.25085e-16	Goblet cell	COG3
FSD1L	4.32104e-21	0.344175	0.626	0.312	1.37876e-16	Goblet cell	FSD1L
DNAJC22	4.54757e-21	0.277985	0.667	0.321	1.45104e-16	Goblet cell	DNAJC22
CLDN4	4.66301e-21	0.547649	0.905	0.461	1.48787e-16	Goblet cell	CLDN4
CAST	5.10441e-21	0.386927	0.737	0.393	1.62871e-16	Goblet cell	CAST
CHPF2	5.27558e-21	0.130962	0.3	0.066	1.68333e-16	Goblet cell	CHPF2
GOLGB1	5.50548e-21	0.372471	0.909	0.585	1.75669e-16	Goblet cell	GOLGB1
STT3A	5.54719e-21	0.226922	0.395	0.116	1.77e-16	Goblet cell	STT3A
SATB1	5.9363e-21	0.22476	0.354	0.096	1.89416e-16	Goblet cell	SATB1
MAPK13	6.20005e-21	0.359045	0.79	0.442	1.97831e-16	Goblet cell	MAPK13
TRIP11	7.08678e-21	0.156927	0.617	0.293	2.26125e-16	Goblet cell	TRIP11
ENSSSCG00000022058	7.97724e-21	0.322981	0.7	0.388	2.54538e-16	Goblet cell	ENSSSCG00000022058
APLP2	8.26587e-21	0.356286	0.794	0.442	2.63747e-16	Goblet cell	APLP2
DENND11	8.428e-21	0.206249	0.247	0.04	2.68921e-16	Goblet cell	DENND11
TNFRSF21	9.66865e-21	0.21135	0.428	0.14	3.08507e-16	Goblet cell	TNFRSF21
ENSSSCG00000043449	9.68432e-21	0.158639	0.342	0.085	3.09007e-16	Goblet cell	ENSSSCG00000043449
CZIB	9.95877e-21	0.323249	0.712	0.394	3.17764e-16	Goblet cell	CZIB
NBR1	1.02326e-20	0.299487	0.708	0.363	3.26501e-16	Goblet cell	NBR1
A4GNT	1.0423e-20	0.358176	0.28	0.058	3.32576e-16	Goblet cell	A4GNT
NCOA4	1.09102e-20	0.352951	0.741	0.409	3.48123e-16	Goblet cell	NCOA4
TGDS	1.15794e-20	0.141227	0.35	0.093	3.69475e-16	Goblet cell	TGDS
SLF1	1.22517e-20	0.195422	0.486	0.176	3.90927e-16	Goblet cell	SLF1
AMCF-II	1.42883e-20	0.237683	0.169	0.012	4.55911e-16	Goblet cell	AMCF-II
ORAI3	1.51059e-20	0.126474	0.263	0.048	4.81998e-16	Goblet cell	ORAI3
BAZ2B	1.5357e-20	0.248763	0.757	0.412	4.90012e-16	Goblet cell	BAZ2B
CHPT1	1.59542e-20	0.423618	0.65	0.348	5.09067e-16	Goblet cell	CHPT1
ENSSSCG00000023749	1.6253e-20	0.128001	0.148	0.006	5.18601e-16	Goblet cell	ENSSSCG00000023749
ABHD17C	1.69943e-20	0.297743	0.502	0.199	5.42254e-16	Goblet cell	ABHD17C
STIM2	1.89026e-20	0.0901728	0.292	0.064	6.03146e-16	Goblet cell	STIM2
ISX	1.89173e-20	0.377934	0.679	0.316	6.03614e-16	Goblet cell	ISX
YWHAZ	2.05932e-20	0.466313	0.926	0.588	6.57088e-16	Goblet cell	YWHAZ
GLT8D1	2.10515e-20	0.292372	0.556	0.24	6.71712e-16	Goblet cell	GLT8D1
RAB25	2.13881e-20	0.453697	0.802	0.473	6.82453e-16	Goblet cell	RAB25
NBAS	2.16472e-20	0.175809	0.313	0.073	6.9072e-16	Goblet cell	NBAS
DCTD	2.49125e-20	0.207066	0.358	0.1	7.94909e-16	Goblet cell	DCTD
OSBPL6	2.96522e-20	0.186374	0.152	0.007	9.46141e-16	Goblet cell	OSBPL6
PRDX6	2.98406e-20	0.27088	0.601	0.275	9.52154e-16	Goblet cell	PRDX6
TMEM165	2.98877e-20	0.187718	0.523	0.212	9.53657e-16	Goblet cell	TMEM165
DAAM1	3.61989e-20	0.201176	0.49	0.184	1.15504e-15	Goblet cell	DAAM1
AMIGO3	4.00539e-20	0.222024	0.424	0.143	1.27804e-15	Goblet cell	AMIGO3
NAGK	4.04958e-20	0.19354	0.527	0.222	1.29214e-15	Goblet cell	NAGK
PJA2	4.29914e-20	0.271207	0.576	0.266	1.37177e-15	Goblet cell	PJA2
DPM2	4.49089e-20	0.305161	0.65	0.327	1.43295e-15	Goblet cell	DPM2
IQGAP1	5.02972e-20	0.188516	0.679	0.354	1.60488e-15	Goblet cell	IQGAP1
ENSSSCG00000041762	5.11408e-20	0.130999	0.14	0.004	1.6318e-15	Goblet cell	ENSSSCG00000041762
SULF2	5.63615e-20	0.114749	0.247	0.042	1.79838e-15	Goblet cell	SULF2
GNB2	6.41415e-20	0.448796	0.86	0.527	2.04663e-15	Goblet cell	GNB2
CDIPT	7.98621e-20	0.346818	0.621	0.309	2.54824e-15	Goblet cell	CDIPT
APPBP2	9.01769e-20	0.194054	0.403	0.131	2.87736e-15	Goblet cell	APPBP2
PIK3C2A	9.18025e-20	0.195982	0.358	0.1	2.92924e-15	Goblet cell	PIK3C2A
ENSSSCG00000032916	9.71751e-20	0.444734	0.872	0.564	3.10066e-15	Goblet cell	ENSSSCG00000032916
SLC29A1	9.87648e-20	0.144299	0.3	0.067	3.15139e-15	Goblet cell	SLC29A1
RAB6A	1.09486e-19	0.330828	0.65	0.336	3.49348e-15	Goblet cell	RAB6A
KDM7A	1.31059e-19	0.0966992	0.58	0.251	4.18184e-15	Goblet cell	KDM7A
RPLP0	1.37841e-19	0.554064	0.996	0.867	4.39822e-15	Goblet cell	RPLP0
DEPDC1B	1.38124e-19	0.348905	0.658	0.325	4.40725e-15	Goblet cell	DEPDC1B
GOLT1B	1.38559e-19	0.185474	0.37	0.113	4.42115e-15	Goblet cell	GOLT1B
KRT10	1.39634e-19	0.317429	0.794	0.461	4.45543e-15	Goblet cell	KRT10
FAM98A	1.41942e-19	0.265375	0.436	0.16	4.52908e-15	Goblet cell	FAM98A
TAOK2	1.4619e-19	0.223199	0.695	0.36	4.66462e-15	Goblet cell	TAOK2
GATM	1.5249e-19	0.101075	0.214	0.03	4.86564e-15	Goblet cell	GATM
SEC31A	1.62116e-19	0.204516	0.807	0.472	5.17281e-15	Goblet cell	SEC31A
ENSSSCG00000027491	1.67326e-19	0.323963	0.704	0.379	5.33904e-15	Goblet cell	ENSSSCG00000027491
RPS12	1.91962e-19	0.576913	0.996	0.866	6.12512e-15	Goblet cell	RPS12
ENSSSCG00000023788	1.95541e-19	0.162215	0.214	0.031	6.23932e-15	Goblet cell	ENSSSCG00000023788
FAM102B	1.95923e-19	0.152662	0.354	0.101	6.25152e-15	Goblet cell	FAM102B
GRN	2.01743e-19	0.27425	0.835	0.516	6.43722e-15	Goblet cell	GRN
RPL5	2.03599e-19	0.698435	0.971	0.76	6.49644e-15	Goblet cell	RPL5
RPS27A	2.16685e-19	0.624847	0.979	0.804	6.91398e-15	Goblet cell	RPS27A
ENSSSCG00000009239	2.32036e-19	0.316522	0.296	0.067	7.4038e-15	Goblet cell	ENSSSCG00000009239
ENSSSCG00000039071	2.3495e-19	0.484375	0.831	0.49	7.49677e-15	Goblet cell	ENSSSCG00000039071
PRKCSH	2.55052e-19	0.420776	0.819	0.476	8.13821e-15	Goblet cell	PRKCSH
NAGA	2.71476e-19	0.117225	0.527	0.233	8.66225e-15	Goblet cell	NAGA
YKT6	2.82433e-19	0.314563	0.724	0.419	9.01188e-15	Goblet cell	YKT6
CEACAM20	2.91107e-19	0.0973872	0.123	0.001	9.28865e-15	Goblet cell	CEACAM20
ENSSSCG00000009914	2.94485e-19	0.33795	0.819	0.458	9.39644e-15	Goblet cell	ENSSSCG00000009914
TMEM181	3.02463e-19	0.164853	0.325	0.082	9.65097e-15	Goblet cell	TMEM181
EPHB3	3.20596e-19	0.196457	0.37	0.107	1.02296e-14	Goblet cell	EPHB3
SLC25A1	3.49514e-19	0.331888	0.658	0.355	1.11523e-14	Goblet cell	SLC25A1
TMEM61	3.54464e-19	0.369998	0.461	0.176	1.13102e-14	Goblet cell	TMEM61
RNF128	3.58397e-19	0.183617	0.305	0.078	1.14357e-14	Goblet cell	RNF128
DHRS4	3.6485e-19	0.27284	0.547	0.233	1.16416e-14	Goblet cell	DHRS4
FNIP2	3.65013e-19	0.13858	0.247	0.045	1.16469e-14	Goblet cell	FNIP2
FLRT3	3.77469e-19	0.274442	0.383	0.122	1.20443e-14	Goblet cell	FLRT3
ENSSSCG00000008222	4.29297e-19	0.37093	0.868	0.531	1.3698e-14	Goblet cell	ENSSSCG00000008222
ENTPD8	4.36127e-19	0.15126	0.416	0.13	1.3916e-14	Goblet cell	ENTPD8
UBE2U	4.76697e-19	0.121904	0.115	0	1.52104e-14	Goblet cell	UBE2U
SLC39A1	4.77955e-19	0.230018	0.383	0.125	1.52506e-14	Goblet cell	SLC39A1
KRT80	4.80865e-19	0.226929	0.173	0.016	1.53435e-14	Goblet cell	KRT80
TRMT13	4.92442e-19	0.25003	0.325	0.088	1.57128e-14	Goblet cell	TRMT13
YIF1A	5.1622e-19	0.374798	0.646	0.34	1.64716e-14	Goblet cell	YIF1A
SEPTIN8	5.49712e-19	0.393556	0.638	0.358	1.75402e-14	Goblet cell	SEPTIN8
C12orf57	5.63655e-19	0.287241	0.7	0.384	1.79851e-14	Goblet cell	C12orf57
SOX9	5.68737e-19	0.404158	0.473	0.188	1.81473e-14	Goblet cell	SOX9
PSMG4	5.81343e-19	0.331935	0.733	0.381	1.85495e-14	Goblet cell	PSMG4
RPS15	6.55856e-19	0.547403	0.992	0.861	2.09271e-14	Goblet cell	RPS15
GORAB	6.6106e-19	0.24096	0.313	0.082	2.10931e-14	Goblet cell	GORAB
HOXB9	6.91698e-19	0.367649	0.568	0.251	2.20707e-14	Goblet cell	HOXB9
HYOU1	7.63419e-19	0.270733	0.556	0.246	2.43592e-14	Goblet cell	HYOU1
TMBIM6	8.16162e-19	0.488576	0.951	0.701	2.60421e-14	Goblet cell	TMBIM6
MGAT1	8.37642e-19	0.222701	0.519	0.216	2.67275e-14	Goblet cell	MGAT1
GPX1	8.61366e-19	0.240203	0.802	0.457	2.74845e-14	Goblet cell	GPX1
ENSSSCG00000035893	8.73584e-19	0.164119	0.255	0.052	2.78743e-14	Goblet cell	ENSSSCG00000035893
MLLT3	8.97541e-19	0.127742	0.366	0.113	2.86387e-14	Goblet cell	MLLT3
ABHD11	9.29029e-19	0.300109	0.778	0.418	2.96435e-14	Goblet cell	ABHD11
UBXN4	9.394e-19	0.340471	0.737	0.431	2.99744e-14	Goblet cell	UBXN4
HIF1A	9.4215e-19	0.154692	0.556	0.252	3.00621e-14	Goblet cell	HIF1A
GANAB	9.44438e-19	0.294838	0.638	0.337	3.01351e-14	Goblet cell	GANAB
ANKRD22	9.62498e-19	0.290568	0.576	0.279	3.07114e-14	Goblet cell	ANKRD22
RAB43	9.68418e-19	0.210009	0.453	0.172	3.09003e-14	Goblet cell	RAB43
PLOD1	1.01947e-18	0.235811	0.342	0.097	3.25292e-14	Goblet cell	PLOD1
UBE2E2	1.12234e-18	0.07587	0.444	0.164	3.58116e-14	Goblet cell	UBE2E2
ENSSSCG00000008480	1.13736e-18	0.270144	0.412	0.148	3.62908e-14	Goblet cell	ENSSSCG00000008480
ZFPL1	1.1472e-18	0.224333	0.601	0.29	3.6605e-14	Goblet cell	ZFPL1
GPR68	1.24631e-18	0.0963251	0.119	0.001	3.97672e-14	Goblet cell	GPR68
SRGAP1	1.26449e-18	0.290584	0.436	0.163	4.03475e-14	Goblet cell	SRGAP1
GYG1	1.29604e-18	0.150907	0.329	0.091	4.1354e-14	Goblet cell	GYG1
PI4K2B	1.56505e-18	0.35081	0.621	0.319	4.99375e-14	Goblet cell	PI4K2B
PPP1R3B	1.58796e-18	0.141021	0.317	0.085	5.06686e-14	Goblet cell	PPP1R3B
MTURN	1.61388e-18	0.169446	0.185	0.022	5.14956e-14	Goblet cell	MTURN
RAC1	1.62322e-18	0.373672	0.934	0.627	5.17938e-14	Goblet cell	RAC1
MXD4	1.78687e-18	0.314637	0.568	0.263	5.70154e-14	Goblet cell	MXD4
SERF2	1.83651e-18	0.590315	0.984	0.779	5.85995e-14	Goblet cell	SERF2
TVP23C	1.96048e-18	0.230593	0.35	0.103	6.25549e-14	Goblet cell	TVP23C
LIN7C	2.13787e-18	0.285379	0.683	0.375	6.8215e-14	Goblet cell	LIN7C
ENSSSCG00000050627	2.15325e-18	0.178034	0.782	0.431	6.87058e-14	Goblet cell	ENSSSCG00000050627
HSPA5	2.19543e-18	0.666853	0.877	0.543	7.00517e-14	Goblet cell	HSPA5
GRB14	2.26871e-18	0.129288	0.189	0.024	7.23899e-14	Goblet cell	GRB14
GPRC5C	2.48648e-18	0.161933	0.333	0.087	7.93385e-14	Goblet cell	GPRC5C
CIART	2.58586e-18	0.121357	0.177	0.019	8.25095e-14	Goblet cell	CIART
ENSSSCG00000034709	2.76233e-18	0.268751	0.885	0.59	8.81404e-14	Goblet cell	ENSSSCG00000034709
SMPD1	2.95403e-18	0.173129	0.337	0.096	9.42571e-14	Goblet cell	SMPD1
EEF1G	3.00128e-18	0.579802	0.967	0.654	9.57648e-14	Goblet cell	EEF1G
ENSSSCG00000001696	3.02358e-18	0.361983	0.782	0.455	9.64764e-14	Goblet cell	ENSSSCG00000001696
SLMAP	3.07957e-18	0.235735	0.593	0.288	9.82628e-14	Goblet cell	SLMAP
SLC25A35	3.1326e-18	0.110242	0.14	0.007	9.99549e-14	Goblet cell	SLC25A35
VLDLR	3.15695e-18	0.164946	0.235	0.043	1.00732e-13	Goblet cell	VLDLR
TLE2	3.20858e-18	0.102157	0.169	0.016	1.02379e-13	Goblet cell	TLE2
TMEM131	3.21633e-18	0.0973535	0.737	0.412	1.02627e-13	Goblet cell	TMEM131
SPCS3	3.57142e-18	0.351636	0.819	0.494	1.13957e-13	Goblet cell	SPCS3
EPDR1	3.59747e-18	0.244147	0.374	0.118	1.14788e-13	Goblet cell	EPDR1
SLC35E1	3.72894e-18	0.239345	0.358	0.112	1.18983e-13	Goblet cell	SLC35E1
HOXA3	3.79862e-18	0.159955	0.202	0.03	1.21206e-13	Goblet cell	HOXA3
FUCA1	3.8474e-18	0.226071	0.449	0.175	1.22763e-13	Goblet cell	FUCA1
YDJC	4.32952e-18	0.240069	0.305	0.085	1.38146e-13	Goblet cell	YDJC
KDM5B	4.42114e-18	0.0911337	0.543	0.245	1.4107e-13	Goblet cell	KDM5B
KIF5B	4.49666e-18	0.314578	0.926	0.607	1.43479e-13	Goblet cell	KIF5B
BPIFB2	4.62517e-18	0.353593	0.128	0.004	1.4758e-13	Goblet cell	BPIFB2
ATP8B1	4.87838e-18	0.322298	0.905	0.567	1.55659e-13	Goblet cell	ATP8B1
GGH	4.88138e-18	0.377737	0.72	0.393	1.55755e-13	Goblet cell	GGH
MOK	4.88719e-18	0.1077	0.148	0.01	1.5594e-13	Goblet cell	MOK
TSTD1	5.37843e-18	0.474816	0.831	0.467	1.71615e-13	Goblet cell	TSTD1
BCCIP	5.69775e-18	0.292677	0.753	0.412	1.81804e-13	Goblet cell	BCCIP
ENSSSCG00000014812	5.84929e-18	0.191094	0.193	0.027	1.86639e-13	Goblet cell	ENSSSCG00000014812
FBXO4	6.02493e-18	0.180489	0.243	0.049	1.92243e-13	Goblet cell	FBXO4
ENSSSCG00000047429	6.16417e-18	0.154181	0.152	0.012	1.96686e-13	Goblet cell	ENSSSCG00000047429
CPNE3	6.56914e-18	0.258638	0.58	0.278	2.09608e-13	Goblet cell	CPNE3
GOLGA4	7.91281e-18	0.100637	0.65	0.349	2.52482e-13	Goblet cell	GOLGA4
C3orf80	8.02402e-18	0.168438	0.239	0.046	2.5603e-13	Goblet cell	C3orf80
ENSSSCG00000026981	8.05968e-18	0.268528	0.56	0.255	2.57168e-13	Goblet cell	ENSSSCG00000026981
TTC38	9.38142e-18	0.339379	0.63	0.327	2.99342e-13	Goblet cell	TTC38
SERPINB9	9.97835e-18	0.139584	0.317	0.084	3.18389e-13	Goblet cell	SERPINB9
MON2	1.02278e-17	0.0463684	0.457	0.176	3.2635e-13	Goblet cell	MON2
C11orf1	1.10285e-17	0.16851	0.407	0.151	3.51899e-13	Goblet cell	C11orf1
SLC35B2	1.10318e-17	0.195643	0.609	0.301	3.52001e-13	Goblet cell	SLC35B2
SNPH	1.13098e-17	0.139459	0.119	0.003	3.60874e-13	Goblet cell	SNPH
FKBP14	1.15992e-17	0.157564	0.173	0.019	3.70106e-13	Goblet cell	FKBP14
RRAS	1.19037e-17	0.22331	0.658	0.354	3.79824e-13	Goblet cell	RRAS
CANX	1.21454e-17	0.369198	0.893	0.552	3.87537e-13	Goblet cell	CANX
PRXL2A	1.41984e-17	0.108937	0.49	0.191	4.53041e-13	Goblet cell	PRXL2A
NOXA1	1.45946e-17	0.199382	0.642	0.346	4.65685e-13	Goblet cell	NOXA1
MRPL33	1.58768e-17	0.317807	0.679	0.375	5.06596e-13	Goblet cell	MRPL33
FMN1	1.6315e-17	0.215823	0.337	0.106	5.20578e-13	Goblet cell	FMN1
RNF103	1.7458e-17	0.174996	0.358	0.115	5.57049e-13	Goblet cell	RNF103
GLG1	2.01337e-17	0.246026	0.642	0.333	6.42426e-13	Goblet cell	GLG1
ENSSSCG00000033537	2.16563e-17	0.195946	0.325	0.096	6.91008e-13	Goblet cell	ENSSSCG00000033537
PTPN18	2.30316e-17	0.12004	0.798	0.476	7.34892e-13	Goblet cell	PTPN18
EAF2	2.49725e-17	0.0659819	0.243	0.048	7.96824e-13	Goblet cell	EAF2
UBB	2.50296e-17	0.371727	0.996	0.93	7.98646e-13	Goblet cell	UBB
PAK6	2.55516e-17	0.186977	0.346	0.11	8.15301e-13	Goblet cell	PAK6
CDC5L	2.64828e-17	0.223153	0.745	0.422	8.45015e-13	Goblet cell	CDC5L
ENSSSCG00000027017	2.79174e-17	0.163816	0.23	0.046	8.90789e-13	Goblet cell	ENSSSCG00000027017
FITM1	2.876e-17	0.108082	0.152	0.013	9.17675e-13	Goblet cell	FITM1
SIDT2	3.0201e-17	0.0693789	0.337	0.101	9.63654e-13	Goblet cell	SIDT2
MESD	3.02507e-17	0.239387	0.568	0.273	9.6524e-13	Goblet cell	MESD
AK6	3.04202e-17	0.312924	0.65	0.355	9.70646e-13	Goblet cell	AK6
PPM1A	3.08582e-17	0.193773	0.523	0.231	9.84624e-13	Goblet cell	PPM1A
NUDT22	3.2389e-17	0.219031	0.486	0.201	1.03347e-12	Goblet cell	NUDT22
TEX264	3.25284e-17	0.280117	0.556	0.267	1.03792e-12	Goblet cell	TEX264
HMGN4	3.25686e-17	0.137534	0.35	0.112	1.0392e-12	Goblet cell	HMGN4
ENSSSCG00000004024	3.26208e-17	0.20654	0.741	0.428	1.04086e-12	Goblet cell	ENSSSCG00000004024
ENSSSCG00000039139	3.97393e-17	0.208725	0.802	0.476	1.268e-12	Goblet cell	ENSSSCG00000039139
CCDC22	4.30691e-17	0.135303	0.391	0.14	1.37425e-12	Goblet cell	CCDC22
MPI	4.38541e-17	0.161727	0.329	0.099	1.3993e-12	Goblet cell	MPI
SOAT1	5.18028e-17	0.0789779	0.214	0.037	1.65292e-12	Goblet cell	SOAT1
TAF1A	5.20287e-17	0.210833	0.284	0.075	1.66013e-12	Goblet cell	TAF1A
WDR83OS	5.22915e-17	0.351916	0.848	0.522	1.66852e-12	Goblet cell	WDR83OS
ENSSSCG00000038594	5.4044e-17	0.235673	0.58	0.281	1.72443e-12	Goblet cell	ENSSSCG00000038594
GNPTAB	5.57992e-17	0.130415	0.366	0.122	1.78044e-12	Goblet cell	GNPTAB
PON2	5.84195e-17	0.324513	0.374	0.145	1.86405e-12	Goblet cell	PON2
ARRDC3	5.90116e-17	0.286119	0.551	0.266	1.88294e-12	Goblet cell	ARRDC3
CCDC180	5.90943e-17	0.145345	0.626	0.3	1.88558e-12	Goblet cell	CCDC180
ENSSSCG00000004253	6.04158e-17	0.190614	0.498	0.206	1.92775e-12	Goblet cell	ENSSSCG00000004253
EPRS1	6.18147e-17	0.228513	0.588	0.299	1.97238e-12	Goblet cell	EPRS1
ENSSSCG00000044141	6.91266e-17	0.105426	0.119	0.004	2.20569e-12	Goblet cell	ENSSSCG00000044141
ENSSSCG00000025525	6.9831e-17	0.238491	0.79	0.473	2.22817e-12	Goblet cell	ENSSSCG00000025525
RPSA	7.25155e-17	0.468367	0.996	0.812	2.31382e-12	Goblet cell	RPSA
KPNA1	7.44337e-17	0.177186	0.457	0.193	2.37503e-12	Goblet cell	KPNA1
ZNHIT1	7.63635e-17	0.311919	0.774	0.451	2.43661e-12	Goblet cell	ZNHIT1
CMAS	8.02083e-17	0.197514	0.601	0.29	2.55929e-12	Goblet cell	CMAS
TOM1L1	9.05001e-17	0.21136	0.498	0.225	2.88768e-12	Goblet cell	TOM1L1
ENSSSCG00000035728	9.80386e-17	0.374282	0.786	0.47	3.12822e-12	Goblet cell	ENSSSCG00000035728
SLC30A5	9.84139e-17	0.226663	0.432	0.166	3.14019e-12	Goblet cell	SLC30A5
MCRIP1	1.02159e-16	0.219901	0.667	0.33	3.25969e-12	Goblet cell	MCRIP1
LZTFL1	1.03866e-16	0.17653	0.399	0.151	3.31414e-12	Goblet cell	LZTFL1
ENSSSCG00000021977	1.05736e-16	0.229671	0.658	0.348	3.37381e-12	Goblet cell	ENSSSCG00000021977
ENSSSCG00000036483	1.07964e-16	0.26095	0.72	0.41	3.44491e-12	Goblet cell	ENSSSCG00000036483
NDUFB4	1.13691e-16	0.485741	0.918	0.572	3.62766e-12	Goblet cell	NDUFB4
ENSSSCG00000049172	1.18877e-16	0.354172	0.716	0.404	3.79314e-12	Goblet cell	ENSSSCG00000049172
NCALD	1.25287e-16	0.122835	0.412	0.143	3.99765e-12	Goblet cell	NCALD
ENSSSCG00000024743	1.26703e-16	0.31646	0.765	0.427	4.04285e-12	Goblet cell	ENSSSCG00000024743
PTOV1	1.28946e-16	0.224674	0.621	0.324	4.1144e-12	Goblet cell	PTOV1
ENSSSCG00000051787	1.35539e-16	0.212286	0.284	0.076	4.32478e-12	Goblet cell	ENSSSCG00000051787
CAPN5	1.3904e-16	0.312125	0.765	0.44	4.43649e-12	Goblet cell	CAPN5
ZFAND2A	1.59164e-16	0.233148	0.325	0.099	5.0786e-12	Goblet cell	ZFAND2A
TMEM39A	1.62493e-16	0.133651	0.337	0.109	5.18483e-12	Goblet cell	TMEM39A
B2M	1.68017e-16	0.333588	0.996	0.967	5.36109e-12	Goblet cell	B2M
B4GALT2	1.72281e-16	0.173226	0.342	0.109	5.49715e-12	Goblet cell	B4GALT2
INMT	1.75492e-16	0.155835	0.099	0	5.59961e-12	Goblet cell	INMT
MRPL52	1.87023e-16	0.359823	0.761	0.442	5.96753e-12	Goblet cell	MRPL52
PARP16	1.95281e-16	0.208094	0.272	0.072	6.23102e-12	Goblet cell	PARP16
LAMTOR4	1.98889e-16	0.319469	0.815	0.497	6.34615e-12	Goblet cell	LAMTOR4
EMP2	2.105e-16	0.129936	0.185	0.028	6.71663e-12	Goblet cell	EMP2
SFT2D1	2.11476e-16	0.399117	0.889	0.546	6.74779e-12	Goblet cell	SFT2D1
ACSL1	2.24353e-16	0.0874887	0.272	0.067	7.15865e-12	Goblet cell	ACSL1
ENSSSCG00000045261	2.25323e-16	0.126305	0.132	0.009	7.18962e-12	Goblet cell	ENSSSCG00000045261
RAPGEF3	2.27793e-16	0.100299	0.111	0.003	7.26841e-12	Goblet cell	RAPGEF3
SMIM4	2.41932e-16	0.185529	0.395	0.146	7.71957e-12	Goblet cell	SMIM4
BMPR1A	2.42368e-16	0.204044	0.432	0.178	7.73349e-12	Goblet cell	BMPR1A
TSPAN6	2.64939e-16	0.298808	0.646	0.346	8.45368e-12	Goblet cell	TSPAN6
CRELD1	2.72645e-16	0.0946836	0.358	0.119	8.69955e-12	Goblet cell	CRELD1
SND1	2.88089e-16	0.204068	0.663	0.352	9.19234e-12	Goblet cell	SND1
ENSSSCG00000015814	3.06517e-16	0.127603	0.165	0.021	9.78035e-12	Goblet cell	ENSSSCG00000015814
IFT20	3.07952e-16	0.284037	0.564	0.288	9.82614e-12	Goblet cell	IFT20
NANS	3.08697e-16	0.39514	0.959	0.636	9.8499e-12	Goblet cell	NANS
FBXO22	3.28781e-16	0.227295	0.605	0.312	1.04907e-11	Goblet cell	FBXO22
ERBIN	3.53124e-16	0.0731609	0.831	0.481	1.12675e-11	Goblet cell	ERBIN
ITGB1	4.00928e-16	0.260256	0.807	0.467	1.27928e-11	Goblet cell	ITGB1
DCT	4.04583e-16	0.0732661	0.103	0.001	1.29094e-11	Goblet cell	DCT
EPS8L1	4.24819e-16	0.0869743	0.103	0.001	1.35551e-11	Goblet cell	EPS8L1
PTPN3	4.35776e-16	0.205178	0.395	0.151	1.39047e-11	Goblet cell	PTPN3
UBXN2A	4.63867e-16	0.17096	0.634	0.337	1.48011e-11	Goblet cell	UBXN2A
RAB10	4.80435e-16	0.305236	0.774	0.466	1.53297e-11	Goblet cell	RAB10
CTTN	5.27668e-16	0.33934	0.72	0.443	1.68368e-11	Goblet cell	CTTN
MAP3K20	5.62558e-16	0.155191	0.37	0.124	1.79501e-11	Goblet cell	MAP3K20
CHST9	6.20343e-16	0.144852	0.152	0.016	1.97939e-11	Goblet cell	CHST9
EIF4EBP1	6.58571e-16	0.254177	0.704	0.41	2.10137e-11	Goblet cell	EIF4EBP1
JMJD8	7.39469e-16	0.153402	0.35	0.118	2.3595e-11	Goblet cell	JMJD8
PPIC	7.53454e-16	0.203194	0.551	0.263	2.40412e-11	Goblet cell	PPIC
ENSSSCG00000041220	7.62386e-16	0.364274	0.901	0.567	2.43262e-11	Goblet cell	ENSSSCG00000041220
KIF17	7.64064e-16	0.104161	0.095	0	2.43797e-11	Goblet cell	KIF17
ID4	8.02243e-16	0.141616	0.342	0.11	2.5598e-11	Goblet cell	ID4
BCL7C	8.06726e-16	0.236843	0.646	0.348	2.5741e-11	Goblet cell	BCL7C
GAST	8.45067e-16	0.0267853	0.169	0.022	2.69644e-11	Goblet cell	GAST
ENSSSCG00000039460	9.44276e-16	0.479503	0.992	0.833	3.01299e-11	Goblet cell	ENSSSCG00000039460
ENSSSCG00000005982	9.6584e-16	0.224928	0.457	0.194	3.0818e-11	Goblet cell	ENSSSCG00000005982
ALG2	9.67848e-16	0.184903	0.35	0.116	3.08821e-11	Goblet cell	ALG2
ENSSSCG00000044913	9.79466e-16	0.307084	0.465	0.201	3.12528e-11	Goblet cell	ENSSSCG00000044913
RTCB	1.12558e-15	0.234827	0.593	0.304	3.59151e-11	Goblet cell	RTCB
SYNJ2	1.15842e-15	0.0990801	0.317	0.097	3.69627e-11	Goblet cell	SYNJ2
DCPS	1.27489e-15	0.2149	0.576	0.304	4.06792e-11	Goblet cell	DCPS
ALG5	1.3073e-15	0.272276	0.593	0.333	4.17134e-11	Goblet cell	ALG5
HSD11B1	1.31342e-15	0.21581	0.309	0.097	4.19085e-11	Goblet cell	HSD11B1
ANTKMT	1.34878e-15	0.29246	0.634	0.342	4.30369e-11	Goblet cell	ANTKMT
TMEM106B	1.70515e-15	0.304404	0.597	0.309	5.4408e-11	Goblet cell	TMEM106B
ENSSSCG00000039830	1.73614e-15	0.195431	0.638	0.33	5.53967e-11	Goblet cell	ENSSSCG00000039830
SCAMP1	1.8183e-15	0.12214	0.379	0.136	5.80183e-11	Goblet cell	SCAMP1
LFNG	1.99885e-15	0.171969	0.37	0.137	6.37794e-11	Goblet cell	LFNG
MCOLN2	2.02442e-15	0.171912	0.514	0.251	6.4595e-11	Goblet cell	MCOLN2
MINPP1	2.05299e-15	0.125059	0.362	0.127	6.55068e-11	Goblet cell	MINPP1
EPCAM	2.11874e-15	0.526737	0.967	0.696	6.76047e-11	Goblet cell	EPCAM
IKBIP	2.13569e-15	0.196894	0.222	0.051	6.81455e-11	Goblet cell	IKBIP
ABI1	2.23112e-15	0.118741	0.601	0.313	7.11906e-11	Goblet cell	ABI1
SLC10A7	2.24489e-15	0.176331	0.317	0.1	7.16299e-11	Goblet cell	SLC10A7
PEF1	2.31167e-15	0.234527	0.601	0.316	7.37607e-11	Goblet cell	PEF1
RANGRF	2.31609e-15	0.143796	0.263	0.07	7.39019e-11	Goblet cell	RANGRF
FOCAD	2.34073e-15	0.184191	0.309	0.101	7.46879e-11	Goblet cell	FOCAD
IL13RA1	2.34722e-15	0.16777	0.494	0.219	7.48951e-11	Goblet cell	IL13RA1
TMED4	2.40153e-15	0.298694	0.815	0.497	7.6628e-11	Goblet cell	TMED4
FBXO34	2.43493e-15	0.214109	0.531	0.26	7.76936e-11	Goblet cell	FBXO34
MRPL27	2.47421e-15	0.242654	0.7	0.401	7.89471e-11	Goblet cell	MRPL27
GALK2	2.77633e-15	0.228879	0.461	0.213	8.85873e-11	Goblet cell	GALK2
TMEM125	2.78049e-15	0.146681	0.576	0.278	8.872e-11	Goblet cell	TMEM125
SIX5	2.85252e-15	0.12434	0.202	0.039	9.10183e-11	Goblet cell	SIX5
ELOVL6	2.95345e-15	0.23325	0.436	0.181	9.42386e-11	Goblet cell	ELOVL6
ENSSSCG00000003826	2.98311e-15	0.20144	0.465	0.21	9.51852e-11	Goblet cell	ENSSSCG00000003826
ENSSSCG00000051726	3.12624e-15	0.188126	0.321	0.106	9.97521e-11	Goblet cell	ENSSSCG00000051726
LITAF	3.22507e-15	0.112365	0.44	0.181	1.02906e-10	Goblet cell	LITAF
CPT1A	3.31984e-15	0.224585	0.514	0.237	1.05929e-10	Goblet cell	CPT1A
TIMMDC1	3.48597e-15	0.185587	0.412	0.175	1.1123e-10	Goblet cell	TIMMDC1
CXCL2	3.53459e-15	0.120993	0.543	0.237	1.12782e-10	Goblet cell	CXCL2
DYNC1LI2	3.63088e-15	0.149376	0.654	0.354	1.15854e-10	Goblet cell	DYNC1LI2
ENSSSCG00000008183	3.65754e-15	0.318955	0.749	0.44	1.16705e-10	Goblet cell	ENSSSCG00000008183
ATP2C1	3.97655e-15	0.192752	0.449	0.193	1.26884e-10	Goblet cell	ATP2C1
ENSSSCG00000028997	4.45702e-15	0.108061	0.502	0.218	1.42215e-10	Goblet cell	ENSSSCG00000028997
DERL2	4.46322e-15	0.19701	0.588	0.301	1.42412e-10	Goblet cell	DERL2
GAMT	4.46724e-15	0.263326	0.556	0.276	1.42541e-10	Goblet cell	GAMT
ANAPC13	4.58683e-15	0.254761	0.695	0.403	1.46357e-10	Goblet cell	ANAPC13
ENSSSCG00000040203	4.8744e-15	0.337097	0.58	0.294	1.55532e-10	Goblet cell	ENSSSCG00000040203
RPL3	5.10827e-15	0.485557	0.979	0.746	1.62995e-10	Goblet cell	RPL3
ATRX	5.18711e-15	0.10675	0.634	0.328	1.6551e-10	Goblet cell	ATRX
ITGA6	5.25603e-15	0.163592	0.745	0.43	1.67709e-10	Goblet cell	ITGA6
SLC35F5	6.05964e-15	0.178036	0.49	0.228	1.93351e-10	Goblet cell	SLC35F5
ETV4	6.09463e-15	0.0657776	0.284	0.078	1.94468e-10	Goblet cell	ETV4
MRPS2	6.66291e-15	0.149948	0.716	0.39	2.126e-10	Goblet cell	MRPS2
ENSSSCG00000007982	6.66793e-15	0.235711	0.7	0.415	2.1276e-10	Goblet cell	ENSSSCG00000007982
SMIM7	6.79005e-15	0.247121	0.778	0.476	2.16657e-10	Goblet cell	SMIM7
GNB1L	6.8797e-15	0.247806	0.531	0.269	2.19517e-10	Goblet cell	GNB1L
UFSP2	7.04844e-15	0.141504	0.354	0.13	2.24902e-10	Goblet cell	UFSP2
CTNNBIP1	7.43341e-15	0.204753	0.321	0.11	2.37185e-10	Goblet cell	CTNNBIP1
CEP290	7.88996e-15	0.178828	0.506	0.23	2.51753e-10	Goblet cell	CEP290
IQGAP2	8.03428e-15	0.245642	0.79	0.487	2.56358e-10	Goblet cell	IQGAP2
ERBB3	8.13741e-15	0.448335	0.967	0.693	2.59648e-10	Goblet cell	ERBB3
ATP6V1F	8.28015e-15	0.246225	0.687	0.404	2.64203e-10	Goblet cell	ATP6V1F
ENSSSCG00000002963	8.64394e-15	0.461412	0.93	0.606	2.75811e-10	Goblet cell	ENSSSCG00000002963
RAB1B	8.92781e-15	0.242633	0.667	0.387	2.84869e-10	Goblet cell	RAB1B
ENSSSCG00000037299	9.04047e-15	0.215196	0.675	0.385	2.88463e-10	Goblet cell	ENSSSCG00000037299
KRT4	9.27864e-15	0.154306	0.169	0.027	2.96063e-10	Goblet cell	KRT4
F11R	9.58314e-15	0.151928	0.712	0.399	3.05779e-10	Goblet cell	F11R
NEDD4L	9.77803e-15	0.139022	0.395	0.152	3.11997e-10	Goblet cell	NEDD4L
CDK6	9.77909e-15	0.350272	0.424	0.172	3.12031e-10	Goblet cell	CDK6
ARFGEF1	9.82418e-15	0.155723	0.642	0.349	3.1347e-10	Goblet cell	ARFGEF1
ANKMY2	9.89884e-15	0.166645	0.391	0.16	3.15852e-10	Goblet cell	ANKMY2
C7orf50	1.04089e-14	0.305528	0.658	0.366	3.32127e-10	Goblet cell	C7orf50
AMOTL1	1.10814e-14	0.0858538	0.111	0.006	3.53586e-10	Goblet cell	AMOTL1
EHF	1.18229e-14	0.215591	0.675	0.373	3.77246e-10	Goblet cell	EHF
LEPROTL1	1.18343e-14	0.249309	0.514	0.246	3.77609e-10	Goblet cell	LEPROTL1
RPS25	1.20127e-14	0.520201	0.971	0.761	3.83301e-10	Goblet cell	RPS25
ENSSSCG00000042088	1.29318e-14	0.103497	0.099	0.003	4.12626e-10	Goblet cell	ENSSSCG00000042088
PIK3CB	1.30263e-14	0.136468	0.333	0.115	4.15642e-10	Goblet cell	PIK3CB
GNPDA2	1.30527e-14	0.0491761	0.354	0.125	4.16487e-10	Goblet cell	GNPDA2
PRKAB2	1.34975e-14	0.227685	0.63	0.346	4.30678e-10	Goblet cell	PRKAB2
PAK5	1.4386e-14	0.100255	0.086	0	4.59028e-10	Goblet cell	PAK5
ENSSSCG00000051540	1.4386e-14	0.0924651	0.086	0	4.59028e-10	Goblet cell	ENSSSCG00000051540
TNFAIP8	1.52423e-14	0.0710871	0.288	0.087	4.86351e-10	Goblet cell	TNFAIP8
ENSSSCG00000010931	1.53289e-14	0.259917	0.457	0.216	4.89113e-10	Goblet cell	ENSSSCG00000010931
CCND2	1.53432e-14	0.0910323	0.56	0.257	4.89572e-10	Goblet cell	CCND2
SELENOW	1.55098e-14	0.209568	0.663	0.366	4.94886e-10	Goblet cell	SELENOW
SIL1	1.5628e-14	0.177506	0.416	0.173	4.98659e-10	Goblet cell	SIL1
EFR3A	1.58892e-14	0.0866856	0.531	0.266	5.06993e-10	Goblet cell	EFR3A
RPS5	1.67934e-14	0.469599	0.984	0.751	5.35844e-10	Goblet cell	RPS5
PAFAH1B2	1.78714e-14	0.14326	0.42	0.179	5.70242e-10	Goblet cell	PAFAH1B2
TMEM87B	1.81686e-14	0.146769	0.481	0.221	5.79724e-10	Goblet cell	TMEM87B
SPPL2A	1.89303e-14	0.226178	0.798	0.469	6.04029e-10	Goblet cell	SPPL2A
ZNF330	1.96382e-14	0.169426	0.547	0.281	6.26614e-10	Goblet cell	ZNF330
UFC1	2.12328e-14	0.320085	0.556	0.294	6.77496e-10	Goblet cell	UFC1
ENSSSCG00000016990	2.2024e-14	0.268159	0.782	0.475	7.02741e-10	Goblet cell	ENSSSCG00000016990
SYBU	2.25348e-14	0.116231	0.144	0.018	7.19039e-10	Goblet cell	SYBU
ADAMTSL4	2.26443e-14	0.0955811	0.128	0.012	7.22533e-10	Goblet cell	ADAMTSL4
SLC37A3	2.31294e-14	0.181715	0.313	0.103	7.38012e-10	Goblet cell	SLC37A3
CEBPG	2.31706e-14	0.280961	0.626	0.358	7.39329e-10	Goblet cell	CEBPG
DIPK1A	2.44505e-14	0.118303	0.239	0.063	7.80166e-10	Goblet cell	DIPK1A
DGAT2	2.4788e-14	0.119597	0.288	0.088	7.90937e-10	Goblet cell	DGAT2
POC1B	2.64174e-14	0.172883	0.35	0.127	8.42928e-10	Goblet cell	POC1B
ENSSSCG00000013906	2.71595e-14	0.448262	0.984	0.833	8.66604e-10	Goblet cell	ENSSSCG00000013906
SKAP1	2.87245e-14	0.0405163	0.259	0.072	9.16542e-10	Goblet cell	SKAP1
SEC63	2.88514e-14	0.159761	0.539	0.272	9.20592e-10	Goblet cell	SEC63
RPL18A	2.97352e-14	0.480788	0.984	0.822	9.48792e-10	Goblet cell	RPL18A
CCDC117	3.05642e-14	0.10546	0.412	0.175	9.75243e-10	Goblet cell	CCDC117
ENSSSCG00000028794	3.10078e-14	0.210195	0.63	0.355	9.89397e-10	Goblet cell	ENSSSCG00000028794
NPC2	3.12581e-14	0.200037	0.584	0.31	9.97384e-10	Goblet cell	NPC2
ELF2	3.137e-14	0.161318	0.465	0.212	1.00095e-09	Goblet cell	ELF2
DNAJC1	3.16547e-14	0.175337	0.51	0.252	1.01004e-09	Goblet cell	DNAJC1
TMTC2	3.50451e-14	0.104705	0.226	0.057	1.11822e-09	Goblet cell	TMTC2
TMEM160	3.58181e-14	0.204067	0.626	0.348	1.14289e-09	Goblet cell	TMEM160
ARHGAP5	3.8951e-14	0.307839	0.831	0.525	1.24285e-09	Goblet cell	ARHGAP5
P4HA2	3.91284e-14	0.135925	0.395	0.158	1.24851e-09	Goblet cell	P4HA2
PROS1	4.13935e-14	0.240184	0.391	0.164	1.32078e-09	Goblet cell	PROS1
TMEM42	4.16601e-14	0.21898	0.366	0.143	1.32929e-09	Goblet cell	TMEM42
SMAD4	4.75383e-14	0.164521	0.506	0.24	1.51685e-09	Goblet cell	SMAD4
CD44	4.83252e-14	0.110649	0.449	0.196	1.54196e-09	Goblet cell	CD44
ERP44	5.02378e-14	0.232926	0.77	0.473	1.60299e-09	Goblet cell	ERP44
PMM1	5.04337e-14	0.138711	0.354	0.131	1.60924e-09	Goblet cell	PMM1
RNF141	5.14819e-14	0.129017	0.189	0.037	1.64268e-09	Goblet cell	RNF141
ZNF395	5.35268e-14	0.243868	0.477	0.227	1.70793e-09	Goblet cell	ZNF395
TRAPPC4	5.37238e-14	0.200087	0.597	0.328	1.71422e-09	Goblet cell	TRAPPC4
EIF3A	5.39781e-14	0.234909	0.848	0.524	1.72233e-09	Goblet cell	EIF3A
DCTN2	5.612e-14	0.308529	0.782	0.484	1.79068e-09	Goblet cell	DCTN2
GPCPD1	5.84155e-14	0.161923	0.354	0.13	1.86392e-09	Goblet cell	GPCPD1
SCFD1	5.95587e-14	0.0370589	0.494	0.24	1.9004e-09	Goblet cell	SCFD1
SSR1	6.12053e-14	0.311756	0.844	0.539	1.95294e-09	Goblet cell	SSR1
TMUB1	6.54569e-14	0.217044	0.547	0.291	2.0886e-09	Goblet cell	TMUB1
METAP2	6.55362e-14	0.300932	0.819	0.5	2.09113e-09	Goblet cell	METAP2
MAMDC4	6.74949e-14	0.279289	0.881	0.57	2.15363e-09	Goblet cell	MAMDC4
ACTR1B	6.77014e-14	0.171486	0.374	0.148	2.16021e-09	Goblet cell	ACTR1B
ENSSSCG00000021200	6.88124e-14	0.227329	0.321	0.116	2.19567e-09	Goblet cell	ENSSSCG00000021200
ENSSSCG00000000657	7.05503e-14	0.195108	0.815	0.516	2.25112e-09	Goblet cell	ENSSSCG00000000657
NOXO1	7.23119e-14	0.146852	0.387	0.149	2.30733e-09	Goblet cell	NOXO1
RXYLT1	7.29979e-14	0.123094	0.243	0.067	2.32922e-09	Goblet cell	RXYLT1
DDX21	7.4736e-14	0.0776537	0.716	0.381	2.38467e-09	Goblet cell	DDX21
ENSSSCG00000013038	7.50995e-14	0.213476	0.716	0.41	2.39627e-09	Goblet cell	ENSSSCG00000013038
EXOSC10	7.59611e-14	0.197115	0.362	0.142	2.42377e-09	Goblet cell	EXOSC10
PSAP	8.01424e-14	0.0951498	0.819	0.518	2.55718e-09	Goblet cell	PSAP
CUTA	8.21346e-14	0.217892	0.765	0.475	2.62075e-09	Goblet cell	CUTA
DERL3	8.36147e-14	0.205259	0.391	0.167	2.66798e-09	Goblet cell	DERL3
RNF10	8.39917e-14	0.162463	0.72	0.424	2.68001e-09	Goblet cell	RNF10
AK3	8.49489e-14	0.329304	0.741	0.442	2.71055e-09	Goblet cell	AK3
RPL27A	8.95376e-14	0.487183	0.975	0.822	2.85697e-09	Goblet cell	RPL27A
ATL2	9.05998e-14	0.0305318	0.444	0.2	2.89086e-09	Goblet cell	ATL2
ENSSSCG00000020790	9.27989e-14	0.311196	0.918	0.572	2.96103e-09	Goblet cell	ENSSSCG00000020790
SH3BGRL2	9.7419e-14	0.282039	0.753	0.451	3.10844e-09	Goblet cell	SH3BGRL2
RPL23	9.96936e-14	0.444349	0.984	0.797	3.18102e-09	Goblet cell	RPL23
KRCC1	1.00131e-13	0.171863	0.374	0.151	3.19498e-09	Goblet cell	KRCC1
SYVN1	1.03127e-13	0.0243589	0.473	0.213	3.29059e-09	Goblet cell	SYVN1
RNF135	1.03409e-13	0.172771	0.288	0.093	3.29958e-09	Goblet cell	RNF135
TXNL1	1.03557e-13	0.269055	0.708	0.431	3.3043e-09	Goblet cell	TXNL1
ACVR1C	1.04385e-13	0.165171	0.16	0.027	3.33071e-09	Goblet cell	ACVR1C
NEK6	1.04419e-13	0.243555	0.584	0.313	3.33179e-09	Goblet cell	NEK6
ENSSSCG00000010855	1.07665e-13	0.106521	0.366	0.143	3.43539e-09	Goblet cell	ENSSSCG00000010855
SUMF1	1.09037e-13	0.228059	0.588	0.322	3.47916e-09	Goblet cell	SUMF1
TPT1	1.18804e-13	0.454325	1	0.907	3.79081e-09	Goblet cell	TPT1
ENSSSCG00000003042	1.22267e-13	0.450644	0.979	0.804	3.9013e-09	Goblet cell	ENSSSCG00000003042
MORF4L1	1.22632e-13	0.093054	0.802	0.504	3.91293e-09	Goblet cell	MORF4L1
SPON1	1.24974e-13	0.208862	0.169	0.03	3.98767e-09	Goblet cell	SPON1
RIMS3	1.28373e-13	0.0940313	0.14	0.018	4.09613e-09	Goblet cell	RIMS3
SLAMF9	1.39067e-13	0.0712455	0.086	0.001	4.43735e-09	Goblet cell	SLAMF9
ENSSSCG00000024588	1.41323e-13	0.0843611	0.086	0.001	4.50934e-09	Goblet cell	ENSSSCG00000024588
EGFL6	1.42465e-13	0.0586572	0.086	0.001	4.54576e-09	Goblet cell	EGFL6
ENSSSCG00000035374	1.509e-13	0.243285	0.523	0.254	4.81492e-09	Goblet cell	ENSSSCG00000035374
SMPD3	1.5479e-13	0.125505	0.609	0.288	4.93905e-09	Goblet cell	SMPD3
TRMT112	1.59119e-13	0.24413	0.761	0.43	5.07716e-09	Goblet cell	TRMT112
ENSSSCG00000029830	1.61325e-13	0.42425	0.984	0.816	5.14754e-09	Goblet cell	ENSSSCG00000029830
ZNF827	1.67108e-13	0.117055	0.453	0.201	5.33207e-09	Goblet cell	ZNF827
ENSSSCG00000049603	1.67223e-13	0.141838	0.103	0.006	5.33574e-09	Goblet cell	ENSSSCG00000049603
FUNDC2	1.83781e-13	0.22273	0.741	0.442	5.86407e-09	Goblet cell	FUNDC2
ENSSSCG00000005305	1.91632e-13	0.130424	0.354	0.134	6.11459e-09	Goblet cell	ENSSSCG00000005305
ENTPD4	1.94087e-13	0.0883336	0.387	0.16	6.19292e-09	Goblet cell	ENTPD4
CLCN3	1.96498e-13	0.160434	0.712	0.406	6.26985e-09	Goblet cell	CLCN3
PAM	1.96678e-13	0.138316	0.284	0.09	6.27562e-09	Goblet cell	PAM
ENSSSCG00000047250	2.04753e-13	0.157409	0.111	0.009	6.53326e-09	Goblet cell	ENSSSCG00000047250
ENSSSCG00000034731	2.12978e-13	1.79185	0.111	0.009	6.79571e-09	Goblet cell	ENSSSCG00000034731
YIPF4	2.13284e-13	0.21786	0.506	0.251	6.80546e-09	Goblet cell	YIPF4
CLPS	2.24017e-13	0.098666	0.173	0.031	7.14795e-09	Goblet cell	CLPS
POLR3D	2.58876e-13	0.107114	0.449	0.206	8.26021e-09	Goblet cell	POLR3D
TMEM59	2.59639e-13	0.278145	0.872	0.54	8.28455e-09	Goblet cell	TMEM59
MYH11	2.61283e-13	0.127543	0.132	0.016	8.33703e-09	Goblet cell	MYH11
CBLIF	2.68608e-13	0.185177	0.078	0	8.57075e-09	Goblet cell	CBLIF
PCSK9	2.69596e-13	0.112622	0.111	0.009	8.60227e-09	Goblet cell	PCSK9
UFL1	2.70147e-13	0.200223	0.584	0.337	8.61984e-09	Goblet cell	UFL1
FADD	2.79575e-13	0.141004	0.679	0.409	8.92067e-09	Goblet cell	FADD
ENSSSCG00000044572	2.79763e-13	0.240875	0.844	0.525	8.92668e-09	Goblet cell	ENSSSCG00000044572
SH3PXD2A	2.89738e-13	0.120527	0.185	0.039	9.24495e-09	Goblet cell	SH3PXD2A
CTSF	2.99855e-13	0.11869	0.235	0.063	9.56779e-09	Goblet cell	CTSF
PRRG1	3.09165e-13	0.134054	0.16	0.028	9.86482e-09	Goblet cell	PRRG1
YPEL3	3.11957e-13	0.0649651	0.753	0.449	9.95391e-09	Goblet cell	YPEL3
ROCK1	3.27649e-13	0.182835	0.675	0.385	1.04546e-08	Goblet cell	ROCK1
ACER3	3.37328e-13	0.157442	0.387	0.16	1.07635e-08	Goblet cell	ACER3
SLC6A14	3.48012e-13	0.137165	0.23	0.061	1.11044e-08	Goblet cell	SLC6A14
UPRT	3.5873e-13	0.130706	0.272	0.085	1.14463e-08	Goblet cell	UPRT
TMED9	3.64369e-13	0.116046	0.16	0.028	1.16263e-08	Goblet cell	TMED9
ASAP2	3.66355e-13	0.261582	0.51	0.248	1.16896e-08	Goblet cell	ASAP2
STX10	3.6897e-13	0.170741	0.44	0.209	1.17731e-08	Goblet cell	STX10
ENSSSCG00000012427	3.71658e-13	0.451873	0.975	0.754	1.18589e-08	Goblet cell	ENSSSCG00000012427
MRPS21	3.83875e-13	0.249647	0.737	0.433	1.22487e-08	Goblet cell	MRPS21
SGPP1	3.99362e-13	0.081571	0.383	0.158	1.27428e-08	Goblet cell	SGPP1
GIPR	4.01048e-13	0.108101	0.119	0.012	1.27966e-08	Goblet cell	GIPR
SLC7A4	4.06304e-13	0.112088	0.152	0.024	1.29643e-08	Goblet cell	SLC7A4
SOWAHA	4.09992e-13	0.225182	0.49	0.24	1.3082e-08	Goblet cell	SOWAHA
SEMA3B	4.12296e-13	0.0837026	0.494	0.242	1.31555e-08	Goblet cell	SEMA3B
UBALD1	4.63642e-13	0.0863904	0.494	0.231	1.47939e-08	Goblet cell	UBALD1
SLC35F2	4.83744e-13	0.190279	0.481	0.243	1.54353e-08	Goblet cell	SLC35F2
TMEM184A	5.27264e-13	0.141017	0.346	0.128	1.68239e-08	Goblet cell	TMEM184A
TAC4	5.28934e-13	0.158842	0.189	0.043	1.68772e-08	Goblet cell	TAC4
TERF2IP	5.45392e-13	0.150593	0.584	0.309	1.74024e-08	Goblet cell	TERF2IP
ARFGEF2	5.51172e-13	0.0764793	0.403	0.172	1.75868e-08	Goblet cell	ARFGEF2
SCIN	5.67057e-13	0.23634	0.827	0.522	1.80936e-08	Goblet cell	SCIN
ENSSSCG00000001850	5.70095e-13	0.17291	0.654	0.364	1.81906e-08	Goblet cell	ENSSSCG00000001850
PAK2	5.75726e-13	0.129347	0.638	0.372	1.83703e-08	Goblet cell	PAK2
SH3GLB2	5.81073e-13	0.0930578	0.49	0.237	1.85409e-08	Goblet cell	SH3GLB2
CRELD2	6.08943e-13	0.19338	0.465	0.242	1.94302e-08	Goblet cell	CRELD2
CCNI	6.23285e-13	0.203719	0.621	0.351	1.98878e-08	Goblet cell	CCNI
ENSSSCG00000047691	6.30798e-13	0.0832896	0.082	0.001	2.01275e-08	Goblet cell	ENSSSCG00000047691
ECHS1	6.46381e-13	0.345367	0.918	0.593	2.06247e-08	Goblet cell	ECHS1
DRAP1	6.97882e-13	0.188972	0.774	0.449	2.2268e-08	Goblet cell	DRAP1
WASL	7.02156e-13	0.212035	0.77	0.5	2.24044e-08	Goblet cell	WASL
PTPRF	7.02985e-13	0.173422	0.848	0.567	2.24308e-08	Goblet cell	PTPRF
ETNK2	7.52503e-13	0.141969	0.198	0.046	2.40109e-08	Goblet cell	ETNK2
TMEM134	7.63413e-13	0.149117	0.453	0.219	2.4359e-08	Goblet cell	TMEM134
ENSSSCG00000022842	7.70495e-13	0.339809	0.926	0.576	2.4585e-08	Goblet cell	ENSSSCG00000022842
PKIB	8.11404e-13	0.271972	0.173	0.034	2.58903e-08	Goblet cell	PKIB
MCCC1	8.14741e-13	0.204908	0.514	0.279	2.59968e-08	Goblet cell	MCCC1
SKIL	8.2183e-13	0.187329	0.551	0.293	2.6223e-08	Goblet cell	SKIL
DAPL1	8.40449e-13	0.08101	0.103	0.007	2.6817e-08	Goblet cell	DAPL1
LAMB3	8.42616e-13	0.0851648	0.267	0.084	2.68862e-08	Goblet cell	LAMB3
YES1	8.52036e-13	0.206033	0.663	0.4	2.71868e-08	Goblet cell	YES1
ENSSSCG00000017928	8.87064e-13	0.227543	0.523	0.26	2.83044e-08	Goblet cell	ENSSSCG00000017928
CRAT	8.89393e-13	0.249037	0.605	0.36	2.83787e-08	Goblet cell	CRAT
TMEM238	8.92891e-13	0.386323	0.938	0.615	2.84904e-08	Goblet cell	TMEM238
BCL2L12	9.5e-13	0.158467	0.28	0.097	3.03126e-08	Goblet cell	BCL2L12
SLC7A5	9.71147e-13	0.0659186	0.292	0.1	3.09873e-08	Goblet cell	SLC7A5
SLAIN2	9.76608e-13	0.155414	0.362	0.149	3.11616e-08	Goblet cell	SLAIN2
ENSSSCG00000031462	9.85669e-13	0.0434045	0.403	0.167	3.14507e-08	Goblet cell	ENSSSCG00000031462
PCK2	9.94544e-13	0.135728	0.366	0.149	3.17339e-08	Goblet cell	PCK2
ENSSSCG00000007919	1.00946e-12	0.1407	0.239	0.069	3.221e-08	Goblet cell	ENSSSCG00000007919
CRTC1	1.03431e-12	0.141027	0.198	0.046	3.30029e-08	Goblet cell	CRTC1
CDK5RAP3	1.05544e-12	0.0491031	0.551	0.3	3.3677e-08	Goblet cell	CDK5RAP3
TMEM168	1.10142e-12	0.164506	0.305	0.112	3.51443e-08	Goblet cell	TMEM168
ENSSSCG00000038825	1.10538e-12	0.128958	0.782	0.488	3.52704e-08	Goblet cell	ENSSSCG00000038825
ENSSSCG00000007745	1.12006e-12	0.176928	0.329	0.133	3.57389e-08	Goblet cell	ENSSSCG00000007745
GRID1	1.15738e-12	0.0652651	0.074	0	3.69296e-08	Goblet cell	GRID1
SERPINH1	1.17186e-12	0.0884118	0.115	0.012	3.73916e-08	Goblet cell	SERPINH1
TM9SF4	1.17344e-12	0.0927876	0.502	0.257	3.7442e-08	Goblet cell	TM9SF4
ENSSSCG00000007395	1.18515e-12	0.101598	0.473	0.228	3.78157e-08	Goblet cell	ENSSSCG00000007395
TMEM30A	1.18877e-12	0.232213	0.695	0.419	3.79312e-08	Goblet cell	TMEM30A
PDLIM1	1.20573e-12	0.170287	0.654	0.375	3.84725e-08	Goblet cell	PDLIM1
ERI3	1.21118e-12	0.128612	0.42	0.193	3.86464e-08	Goblet cell	ERI3
EDEM2	1.21574e-12	0.100664	0.399	0.178	3.8792e-08	Goblet cell	EDEM2
ENSSSCG00000033019	1.25136e-12	0.391162	0.971	0.687	3.99284e-08	Goblet cell	ENSSSCG00000033019
OCEL1	1.35236e-12	0.268041	0.593	0.348	4.31511e-08	Goblet cell	OCEL1
GPAA1	1.46679e-12	0.0824232	0.774	0.494	4.68023e-08	Goblet cell	GPAA1
NDUFA1	1.49601e-12	0.326133	0.827	0.516	4.77346e-08	Goblet cell	NDUFA1
KCNAB3	1.52017e-12	0.233984	0.654	0.376	4.85057e-08	Goblet cell	KCNAB3
N4BP2	1.5327e-12	0.0890012	0.374	0.154	4.89053e-08	Goblet cell	N4BP2
MAGT1	1.59832e-12	0.161321	0.753	0.464	5.09991e-08	Goblet cell	MAGT1
CD151	1.60704e-12	0.242008	0.663	0.385	5.12773e-08	Goblet cell	CD151
ADAM9	1.66648e-12	0.102335	0.255	0.078	5.31742e-08	Goblet cell	ADAM9
CFAP298-TCP10L	1.85757e-12	0.215631	0.576	0.321	5.92715e-08	Goblet cell	CFAP298-TCP10L
SAXO2	1.94076e-12	0.0955936	0.148	0.025	6.19256e-08	Goblet cell	SAXO2
METTL7A	1.94538e-12	0.220818	0.584	0.333	6.20731e-08	Goblet cell	METTL7A
RUSF1	2.0021e-12	0.119477	0.218	0.058	6.38831e-08	Goblet cell	RUSF1
MEMO1	2.05202e-12	0.156623	0.428	0.2	6.54758e-08	Goblet cell	MEMO1
CLINT1	2.12034e-12	0.0781294	0.728	0.41	6.76558e-08	Goblet cell	CLINT1
ATP9A	2.13822e-12	0.0864026	0.519	0.266	6.82263e-08	Goblet cell	ATP9A
MVB12A	2.1652e-12	0.205282	0.584	0.339	6.90871e-08	Goblet cell	MVB12A
TRAFD1	2.24476e-12	0.0679687	0.276	0.093	7.16258e-08	Goblet cell	TRAFD1
NUBP2	2.26913e-12	0.0460114	0.56	0.293	7.24035e-08	Goblet cell	NUBP2
TOMM20	2.3352e-12	0.211131	0.794	0.484	7.45116e-08	Goblet cell	TOMM20
ENSSSCG00000049380	2.51333e-12	0.114491	0.317	0.119	8.01954e-08	Goblet cell	ENSSSCG00000049380
ENSSSCG00000009146	2.74854e-12	0.44395	0.971	0.757	8.77003e-08	Goblet cell	ENSSSCG00000009146
UPB1	2.76374e-12	0.080923	0.078	0.001	8.81855e-08	Goblet cell	UPB1
ARV1	2.84004e-12	0.180001	0.391	0.178	9.06201e-08	Goblet cell	ARV1
ASH1L	2.87519e-12	0.0837708	0.704	0.415	9.17416e-08	Goblet cell	ASH1L
CD79A	2.97191e-12	0.212068	0.823	0.47	9.48276e-08	Goblet cell	CD79A
MRPL48	3.06752e-12	0.148914	0.453	0.234	9.78785e-08	Goblet cell	MRPL48
SYNPR	3.09272e-12	0.0761889	0.095	0.006	9.86825e-08	Goblet cell	SYNPR
DPAGT1	3.09392e-12	0.157777	0.346	0.14	9.87207e-08	Goblet cell	DPAGT1
ENSSSCG00000022128	3.10613e-12	0.156621	0.412	0.191	9.91105e-08	Goblet cell	ENSSSCG00000022128
PLEK2	3.13197e-12	0.202059	0.675	0.407	9.9935e-08	Goblet cell	PLEK2
BRK1	3.36119e-12	0.205631	0.531	0.282	1.07249e-07	Goblet cell	BRK1
CHP1	3.44118e-12	0.103595	0.679	0.382	1.09801e-07	Goblet cell	CHP1
TESK1	3.56745e-12	0.0748261	0.44	0.213	1.1383e-07	Goblet cell	TESK1
AACS	3.63776e-12	0.134001	0.317	0.124	1.16074e-07	Goblet cell	AACS
NIPSNAP2	3.69601e-12	0.169091	0.613	0.343	1.17932e-07	Goblet cell	NIPSNAP2
DPRX	3.75949e-12	0.185118	0.333	0.13	1.19958e-07	Goblet cell	DPRX
GBA	3.85311e-12	0.140598	0.366	0.157	1.22945e-07	Goblet cell	GBA
ENSSSCG00000034739	3.88846e-12	0.111721	0.123	0.016	1.24073e-07	Goblet cell	ENSSSCG00000034739
AGPAT1	3.96551e-12	0.158126	0.395	0.181	1.26532e-07	Goblet cell	AGPAT1
CAPZB	4.32582e-12	0.210278	0.835	0.531	1.38028e-07	Goblet cell	CAPZB
FAM3A	4.35446e-12	0.107467	0.551	0.293	1.38942e-07	Goblet cell	FAM3A
ENSSSCG00000036114	4.48479e-12	0.350511	0.934	0.599	1.43101e-07	Goblet cell	ENSSSCG00000036114
ENSSSCG00000024162	4.52275e-12	0.203467	0.712	0.409	1.44312e-07	Goblet cell	ENSSSCG00000024162
ENSSSCG00000001927	4.52562e-12	0.161521	0.634	0.361	1.44403e-07	Goblet cell	ENSSSCG00000001927
SMARCC1	4.57058e-12	0.0902175	0.432	0.196	1.45838e-07	Goblet cell	SMARCC1
ADD1	4.6833e-12	0.0409835	0.531	0.279	1.49435e-07	Goblet cell	ADD1
ENSSSCG00000027746	4.70003e-12	0.249583	0.889	0.537	1.49968e-07	Goblet cell	ENSSSCG00000027746
CACNA1H	4.8154e-12	0.2879	0.173	0.037	1.5365e-07	Goblet cell	CACNA1H
B3GNT9	4.88929e-12	0.0829888	0.107	0.01	1.56008e-07	Goblet cell	B3GNT9
WNK2	4.92415e-12	0.176323	0.226	0.066	1.5712e-07	Goblet cell	WNK2
ENSSSCG00000003348	5.07188e-12	0.299251	0.486	0.258	1.61834e-07	Goblet cell	ENSSSCG00000003348
SFT2D2	5.11013e-12	0.199253	0.461	0.23	1.63054e-07	Goblet cell	SFT2D2
UBXN10	5.4312e-12	0.144943	0.107	0.01	1.73299e-07	Goblet cell	UBXN10
SLC44A2	5.59679e-12	0.0217021	0.16	0.031	1.78582e-07	Goblet cell	SLC44A2
ABR	5.62212e-12	0.0403386	0.638	0.363	1.79391e-07	Goblet cell	ABR
YPEL5	5.70287e-12	0.153539	0.391	0.166	1.81967e-07	Goblet cell	YPEL5
ENSSSCG00000029761	5.88071e-12	0.23157	0.663	0.397	1.87642e-07	Goblet cell	ENSSSCG00000029761
ENSSSCG00000044924	6.16602e-12	0.156211	0.115	0.013	1.96745e-07	Goblet cell	ENSSSCG00000044924
PRR5	6.35802e-12	0.093221	0.477	0.243	2.02872e-07	Goblet cell	PRR5
PPIG	6.37578e-12	0.105439	0.794	0.488	2.03438e-07	Goblet cell	PPIG
RB1	6.57693e-12	0.0831734	0.346	0.137	2.09857e-07	Goblet cell	RB1
ENSSSCG00000036716	6.62708e-12	0.43577	0.984	0.787	2.11457e-07	Goblet cell	ENSSSCG00000036716
PCSK7	6.62996e-12	0.225177	0.366	0.161	2.11549e-07	Goblet cell	PCSK7
LINS1	7.08131e-12	0.089804	0.247	0.076	2.25951e-07	Goblet cell	LINS1
HMOX2	7.20555e-12	0.157498	0.63	0.367	2.29915e-07	Goblet cell	HMOX2
ENSSSCG00000041879	7.31418e-12	0.1107	0.086	0.004	2.33381e-07	Goblet cell	ENSSSCG00000041879
PAXX	7.33515e-12	0.114086	0.786	0.493	2.3405e-07	Goblet cell	PAXX
DTD2	7.34932e-12	0.229734	0.35	0.158	2.34502e-07	Goblet cell	DTD2
BCAR3	7.37062e-12	0.0329591	0.428	0.2	2.35182e-07	Goblet cell	BCAR3
ENSSSCG00000006395	7.88404e-12	0.275659	0.868	0.582	2.51564e-07	Goblet cell	ENSSSCG00000006395
IFI6	7.93979e-12	0.728307	0.897	0.634	2.53343e-07	Goblet cell	IFI6
ENSSSCG00000038228	8.14301e-12	0.0679313	0.086	0.004	2.59827e-07	Goblet cell	ENSSSCG00000038228
BOLA1	8.14371e-12	0.224243	0.465	0.242	2.5985e-07	Goblet cell	BOLA1
TUT4	8.16501e-12	0.0315594	0.362	0.145	2.60529e-07	Goblet cell	TUT4
BEX5	8.26025e-12	0.0799521	0.086	0.004	2.63568e-07	Goblet cell	BEX5
ENSSSCG00000043921	8.49972e-12	0.0700195	0.086	0.004	2.71209e-07	Goblet cell	ENSSSCG00000043921
ENSSSCG00000017509	8.52595e-12	0.41419	0.984	0.842	2.72046e-07	Goblet cell	ENSSSCG00000017509
CDADC1	8.70183e-12	0.125858	0.461	0.224	2.77658e-07	Goblet cell	CDADC1
MSI2	8.7693e-12	0.1445	0.276	0.096	2.79811e-07	Goblet cell	MSI2
TMPRSS4	8.79818e-12	0.176112	0.23	0.07	2.80732e-07	Goblet cell	TMPRSS4
CDR2	8.98735e-12	0.0858136	0.148	0.027	2.86768e-07	Goblet cell	CDR2
PGM2	9.05754e-12	0.288187	0.519	0.291	2.89008e-07	Goblet cell	PGM2
TGIF2-RAB5IF	9.2212e-12	0.118845	0.774	0.491	2.9423e-07	Goblet cell	TGIF2-RAB5IF
PIGV	9.2326e-12	0.167428	0.21	0.058	2.94594e-07	Goblet cell	PIGV
ATOH8	9.32593e-12	0.0795317	0.086	0.004	2.97572e-07	Goblet cell	ATOH8
MAP4K5	9.41549e-12	0.119525	0.259	0.084	3.00429e-07	Goblet cell	MAP4K5
MOGS	9.47848e-12	0.176636	0.383	0.172	3.02439e-07	Goblet cell	MOGS
FAM160B1	1.00343e-11	0.173024	0.251	0.082	3.20173e-07	Goblet cell	FAM160B1
CYB561D2	1.06259e-11	0.192443	0.461	0.242	3.3905e-07	Goblet cell	CYB561D2
ARG1	1.13348e-11	0.077854	0.074	0.001	3.61671e-07	Goblet cell	ARG1
CASD1	1.15205e-11	0.109732	0.193	0.049	3.67595e-07	Goblet cell	CASD1
TRAF3IP2	1.21022e-11	0.0987018	0.239	0.073	3.86156e-07	Goblet cell	TRAF3IP2
SERPINB8	1.22591e-11	0.0692835	0.091	0.006	3.91162e-07	Goblet cell	SERPINB8
MAP7	1.22894e-11	0.125688	0.56	0.312	3.92132e-07	Goblet cell	MAP7
C18orf21	1.23434e-11	0.243686	0.63	0.367	3.93854e-07	Goblet cell	C18orf21
SPHK1	1.23709e-11	0.0552629	0.074	0.001	3.9473e-07	Goblet cell	SPHK1
ENSSSCG00000031951	1.24475e-11	0.0744451	0.593	0.336	3.97176e-07	Goblet cell	ENSSSCG00000031951
AP3B1	1.27329e-11	0.0661615	0.481	0.239	4.06282e-07	Goblet cell	AP3B1
KLF3	1.28839e-11	0.183923	0.728	0.433	4.111e-07	Goblet cell	KLF3
ENSSSCG00000015645	1.30554e-11	0.0199967	0.148	0.027	4.16571e-07	Goblet cell	ENSSSCG00000015645
ATF6	1.3377e-11	0.147922	0.424	0.204	4.26833e-07	Goblet cell	ATF6
ENSSSCG00000033697	1.37581e-11	0.369003	0.984	0.854	4.38995e-07	Goblet cell	ENSSSCG00000033697
SMAD1	1.40335e-11	0.0980666	0.321	0.125	4.4778e-07	Goblet cell	SMAD1
RAB11A	1.4096e-11	0.215296	0.757	0.478	4.49775e-07	Goblet cell	RAB11A
FGD2	1.43228e-11	0.0373818	0.193	0.048	4.57011e-07	Goblet cell	FGD2
FFAR2	1.47321e-11	0.0759671	0.091	0.006	4.70071e-07	Goblet cell	FFAR2
USP37	1.55177e-11	0.0805736	0.189	0.048	4.95139e-07	Goblet cell	USP37
RPL29	1.61908e-11	0.411115	0.975	0.761	5.16616e-07	Goblet cell	RPL29
DECR1	1.62176e-11	0.183366	0.412	0.2	5.1747e-07	Goblet cell	DECR1
FOXO4	1.71695e-11	0.0964502	0.202	0.054	5.47843e-07	Goblet cell	FOXO4
HNRNPLL	1.73379e-11	0.0161852	0.44	0.216	5.53217e-07	Goblet cell	HNRNPLL
PARK7	1.73928e-11	0.205151	0.831	0.533	5.5497e-07	Goblet cell	PARK7
PIGC	1.74728e-11	0.126615	0.584	0.331	5.57522e-07	Goblet cell	PIGC
MAP3K1	1.80898e-11	0.172927	0.337	0.142	5.77208e-07	Goblet cell	MAP3K1
C5	1.86375e-11	0.165786	0.733	0.385	5.94686e-07	Goblet cell	C5
SURF4	1.96753e-11	0.142044	0.683	0.433	6.27798e-07	Goblet cell	SURF4
TMEM223	1.9831e-11	0.252283	0.79	0.472	6.32768e-07	Goblet cell	TMEM223
NPTN	2.04323e-11	0.0770239	0.626	0.375	6.51955e-07	Goblet cell	NPTN
BANF2	2.13819e-11	0.0506536	0.066	0	6.82254e-07	Goblet cell	BANF2
TSR2	2.17545e-11	0.133715	0.366	0.158	6.94141e-07	Goblet cell	TSR2
ENSSSCG00000016629	2.37679e-11	0.16147	0.267	0.096	7.58387e-07	Goblet cell	ENSSSCG00000016629
USE1	2.39422e-11	0.159997	0.436	0.227	7.63948e-07	Goblet cell	USE1
MRPL20	2.50961e-11	0.228598	0.815	0.501	8.00765e-07	Goblet cell	MRPL20
HSPA13	2.59578e-11	0.117934	0.193	0.051	8.28261e-07	Goblet cell	HSPA13
FAM214A	2.66481e-11	0.120937	0.288	0.106	8.50287e-07	Goblet cell	FAM214A
SREBF2	2.71174e-11	0.121397	0.646	0.391	8.65262e-07	Goblet cell	SREBF2
NUDT3	2.73231e-11	0.413347	0.971	0.766	8.71826e-07	Goblet cell	NUDT3
ASPDH	2.7683e-11	0.220086	0.449	0.233	8.83309e-07	Goblet cell	ASPDH
ARHGEF2	2.8562e-11	0.0557519	0.436	0.212	9.11356e-07	Goblet cell	ARHGEF2
TMEM171	3.04572e-11	0.193815	0.724	0.406	9.7183e-07	Goblet cell	TMEM171
ENSSSCG00000034976	3.10028e-11	0.192146	0.457	0.224	9.89236e-07	Goblet cell	ENSSSCG00000034976
HSPG2	3.12352e-11	0.222655	0.317	0.131	9.96651e-07	Goblet cell	HSPG2
ELF1	3.17919e-11	0.13663	0.654	0.409	1.01442e-06	Goblet cell	ELF1
ENSSSCG00000029502	3.27353e-11	0.13819	0.576	0.33	1.04452e-06	Goblet cell	ENSSSCG00000029502
MED13L	3.2906e-11	0.225013	0.519	0.282	1.04996e-06	Goblet cell	MED13L
MACO1	3.38608e-11	0.0641012	0.432	0.206	1.08043e-06	Goblet cell	MACO1
NDUFA4	3.42259e-11	0.242713	0.802	0.558	1.09208e-06	Goblet cell	NDUFA4
AP3D1	3.44798e-11	0.0648546	0.551	0.304	1.10018e-06	Goblet cell	AP3D1
RASSF7	3.52081e-11	0.117806	0.663	0.399	1.12342e-06	Goblet cell	RASSF7
PGLS	3.6174e-11	0.217843	0.774	0.487	1.15424e-06	Goblet cell	PGLS
CNPPD1	3.88476e-11	0.136468	0.407	0.196	1.23955e-06	Goblet cell	CNPPD1
EXOSC5	3.91186e-11	0.132275	0.449	0.21	1.2482e-06	Goblet cell	EXOSC5
CKAP4	3.95341e-11	0.14257	0.128	0.021	1.26145e-06	Goblet cell	CKAP4
CLMN	4.01496e-11	0.0463842	0.543	0.293	1.28109e-06	Goblet cell	CLMN
TMEM41B	4.04353e-11	0.14866	0.444	0.224	1.29021e-06	Goblet cell	TMEM41B
NR3C2	4.1051e-11	0.0358114	0.473	0.236	1.30986e-06	Goblet cell	NR3C2
TASP1	4.13551e-11	0.0899502	0.239	0.078	1.31956e-06	Goblet cell	TASP1
KLC4	4.15511e-11	0.1578	0.654	0.388	1.32581e-06	Goblet cell	KLC4
GHDC	4.21491e-11	0.1787	0.235	0.078	1.34489e-06	Goblet cell	GHDC
DENND2D	4.3489e-11	0.181849	0.539	0.297	1.38765e-06	Goblet cell	DENND2D
LAMC1	4.34934e-11	0.0918409	0.202	0.057	1.38779e-06	Goblet cell	LAMC1
TMX4	4.42977e-11	0.10325	0.255	0.084	1.41345e-06	Goblet cell	TMX4
RPL18	4.43481e-11	0.404685	0.984	0.763	1.41506e-06	Goblet cell	RPL18
SRP54	4.46127e-11	0.0569379	0.506	0.279	1.4235e-06	Goblet cell	SRP54
RNFT1	4.55369e-11	0.177817	0.486	0.257	1.45299e-06	Goblet cell	RNFT1
RPL7A	4.64858e-11	0.366721	0.988	0.816	1.48327e-06	Goblet cell	RPL7A
UBR3	4.64909e-11	0.10122	0.449	0.219	1.48343e-06	Goblet cell	UBR3
POP5	4.68768e-11	0.140263	0.374	0.166	1.49574e-06	Goblet cell	POP5
PCYOX1	4.69744e-11	0.180234	0.473	0.237	1.49886e-06	Goblet cell	PCYOX1
EIF1	4.83319e-11	0.269036	0.979	0.772	1.54217e-06	Goblet cell	EIF1
YIF1B	4.88195e-11	0.151125	0.35	0.158	1.55773e-06	Goblet cell	YIF1B
KLF9	4.93636e-11	0.252428	0.321	0.136	1.5751e-06	Goblet cell	KLF9
ZHX1	4.95421e-11	0.0925426	0.428	0.207	1.58079e-06	Goblet cell	ZHX1
LPIN2	5.05691e-11	0.102421	0.424	0.199	1.61356e-06	Goblet cell	LPIN2
SRPX	5.31536e-11	0.122856	0.169	0.04	1.69602e-06	Goblet cell	SRPX
TSEN34	5.44399e-11	0.226064	0.49	0.27	1.73707e-06	Goblet cell	TSEN34
RRAGA	5.54059e-11	0.106306	0.481	0.246	1.76789e-06	Goblet cell	RRAGA
PPP1CB	5.8021e-11	0.0349781	0.737	0.451	1.85133e-06	Goblet cell	PPP1CB
ENSSSCG00000002259	5.95674e-11	0.0355535	0.539	0.287	1.90068e-06	Goblet cell	ENSSSCG00000002259
RPS7	6.01146e-11	0.385493	0.988	0.812	1.91814e-06	Goblet cell	RPS7
SIGIRR	6.0957e-11	0.0238919	0.519	0.288	1.94502e-06	Goblet cell	SIGIRR
RGS14	6.20382e-11	0.0233354	0.14	0.025	1.97951e-06	Goblet cell	RGS14
PCBP4	6.47428e-11	0.156625	0.531	0.29	2.06581e-06	Goblet cell	PCBP4
C16orf91	6.67119e-11	0.246862	0.514	0.294	2.12864e-06	Goblet cell	C16orf91
NENF	6.92673e-11	0.24119	0.374	0.179	2.21018e-06	Goblet cell	NENF
DCUN1D4	7.40488e-11	0.104462	0.173	0.042	2.36275e-06	Goblet cell	DCUN1D4
YRDC	7.53856e-11	0.153288	0.412	0.204	2.4054e-06	Goblet cell	YRDC
DPF3	7.75354e-11	0.150081	0.292	0.116	2.474e-06	Goblet cell	DPF3
TFG	7.75926e-11	0.218966	0.63	0.407	2.47582e-06	Goblet cell	TFG
ARFIP1	8.02723e-11	0.225875	0.626	0.385	2.56133e-06	Goblet cell	ARFIP1
SH3GLB1	8.27677e-11	0.14469	0.811	0.519	2.64095e-06	Goblet cell	SH3GLB1
ENSSSCG00000034625	8.39018e-11	0.195655	0.42	0.21	2.67714e-06	Goblet cell	ENSSSCG00000034625
WASHC3	8.78647e-11	0.122532	0.601	0.343	2.80359e-06	Goblet cell	WASHC3
HSD11B1L	8.82211e-11	0.39881	0.967	0.707	2.81496e-06	Goblet cell	HSD11B1L
SMAD3	8.95112e-11	0.143343	0.292	0.116	2.85612e-06	Goblet cell	SMAD3
SWI5	9.06408e-11	0.230823	0.42	0.215	2.89217e-06	Goblet cell	SWI5
ENSSSCG00000030849	9.10595e-11	0.428188	0.926	0.676	2.90553e-06	Goblet cell	ENSSSCG00000030849
PLAAT3	9.48873e-11	0.0838993	0.65	0.375	3.02766e-06	Goblet cell	PLAAT3
ZNF146	9.57881e-11	0.139796	0.481	0.258	3.05641e-06	Goblet cell	ZNF146
CIAO2B	1.03226e-10	0.128512	0.572	0.343	3.29373e-06	Goblet cell	CIAO2B
BNIP1	1.03708e-10	0.172499	0.259	0.093	3.30911e-06	Goblet cell	BNIP1
NKX3-1	1.04112e-10	0.112845	0.189	0.052	3.32201e-06	Goblet cell	NKX3-1
ZW10	1.04215e-10	0.12818	0.263	0.096	3.32531e-06	Goblet cell	ZW10
PDLIM5	1.04722e-10	0.115154	0.486	0.264	3.34145e-06	Goblet cell	PDLIM5
SEC11A	1.05058e-10	0.181759	0.753	0.476	3.35219e-06	Goblet cell	SEC11A
CLTC	1.0654e-10	0.135316	0.65	0.393	3.39948e-06	Goblet cell	CLTC
ENSSSCG00000037251	1.07627e-10	0.192538	0.588	0.351	3.43416e-06	Goblet cell	ENSSSCG00000037251
FMC1-LUC7L2	1.10844e-10	0.0757595	0.551	0.31	3.53681e-06	Goblet cell	FMC1-LUC7L2
ENSSSCG00000017386	1.11315e-10	0.100142	0.436	0.221	3.55185e-06	Goblet cell	ENSSSCG00000017386
THRAP3	1.13897e-10	0.147281	0.782	0.497	3.63422e-06	Goblet cell	THRAP3
SAMM50	1.14121e-10	0.177066	0.63	0.373	3.64138e-06	Goblet cell	SAMM50
AP1G1	1.14193e-10	0.0224781	0.494	0.27	3.64368e-06	Goblet cell	AP1G1
RPL6	1.18887e-10	0.41341	0.967	0.788	3.79345e-06	Goblet cell	RPL6
LAMTOR2	1.19747e-10	0.198764	0.782	0.525	3.82088e-06	Goblet cell	LAMTOR2
HEXIM2	1.22106e-10	0.175143	0.346	0.16	3.89615e-06	Goblet cell	HEXIM2
SEC23B	1.22229e-10	0.103396	0.449	0.224	3.90008e-06	Goblet cell	SEC23B
ORMDL2	1.22571e-10	0.132435	0.716	0.461	3.911e-06	Goblet cell	ORMDL2
SFXN4	1.29063e-10	0.0859692	0.267	0.099	4.11816e-06	Goblet cell	SFXN4
ANTXR2	1.29434e-10	0.095195	0.255	0.091	4.12997e-06	Goblet cell	ANTXR2
FHIT	1.34592e-10	0.118594	0.16	0.039	4.29457e-06	Goblet cell	FHIT
TMEM220	1.37928e-10	0.161979	0.243	0.087	4.401e-06	Goblet cell	TMEM220
CDR2L	1.38311e-10	0.0932805	0.165	0.039	4.41322e-06	Goblet cell	CDR2L
MSL3	1.41423e-10	0.17344	0.428	0.215	4.51253e-06	Goblet cell	MSL3
MGMT	1.42689e-10	0.0809118	0.63	0.358	4.55292e-06	Goblet cell	MGMT
UXT	1.44366e-10	0.139084	0.506	0.27	4.60642e-06	Goblet cell	UXT
ENSSSCG00000046461	1.46944e-10	0.0255267	0.658	0.39	4.68869e-06	Goblet cell	ENSSSCG00000046461
ENSSSCG00000002761	1.47717e-10	0.0765813	0.119	0.019	4.71336e-06	Goblet cell	ENSSSCG00000002761
GPLD1	1.49173e-10	0.0542583	0.078	0.004	4.75981e-06	Goblet cell	GPLD1
CIBAR1	1.49699e-10	0.112121	0.239	0.082	4.77658e-06	Goblet cell	CIBAR1
NR4A1	1.52047e-10	0.144558	0.556	0.294	4.85151e-06	Goblet cell	NR4A1
ITGB5	1.52249e-10	0.15686	0.206	0.064	4.85796e-06	Goblet cell	ITGB5
PERP	1.5733e-10	0.235828	0.901	0.561	5.02009e-06	Goblet cell	PERP
ZNF770	1.57331e-10	0.130078	0.251	0.091	5.02011e-06	Goblet cell	ZNF770
PPP1R37	1.58812e-10	0.0773174	0.309	0.125	5.06737e-06	Goblet cell	PPP1R37
TMEM208	1.67532e-10	0.215855	0.626	0.404	5.34561e-06	Goblet cell	TMEM208
MAP4K4	1.6872e-10	0.0717074	0.3	0.119	5.38353e-06	Goblet cell	MAP4K4
PSMG3	1.70504e-10	0.203612	0.576	0.343	5.44043e-06	Goblet cell	PSMG3
FMC1	1.71515e-10	0.145471	0.638	0.379	5.47271e-06	Goblet cell	FMC1
ENSSSCG00000011559	1.72018e-10	0.106762	0.263	0.097	5.48874e-06	Goblet cell	ENSSSCG00000011559
BTF3L4	1.72758e-10	0.19291	0.584	0.346	5.51236e-06	Goblet cell	BTF3L4
C11orf58	1.7319e-10	0.156468	0.815	0.53	5.52616e-06	Goblet cell	C11orf58
NCKAP1	2.00561e-10	0.17445	0.584	0.334	6.39949e-06	Goblet cell	NCKAP1
RHBG	2.09318e-10	0.096822	0.333	0.137	6.67893e-06	Goblet cell	RHBG
F2RL1	2.10166e-10	0.170859	0.527	0.285	6.70597e-06	Goblet cell	F2RL1
ZCCHC2	2.12097e-10	0.162624	0.313	0.131	6.7676e-06	Goblet cell	ZCCHC2
NFXL1	2.15749e-10	0.134573	0.259	0.094	6.88413e-06	Goblet cell	NFXL1
ENSSSCG00000045735	2.18568e-10	0.102951	0.543	0.307	6.97406e-06	Goblet cell	ENSSSCG00000045735
UBAC2	2.22902e-10	0.109024	0.535	0.297	7.11235e-06	Goblet cell	UBAC2
GLIPR1	2.34144e-10	0.206406	0.28	0.115	7.47107e-06	Goblet cell	GLIPR1
LRRCC1	2.34573e-10	0.0835877	0.453	0.228	7.48476e-06	Goblet cell	LRRCC1
UEVLD	2.35512e-10	0.161263	0.28	0.112	7.5147e-06	Goblet cell	UEVLD
FOXP4	2.40911e-10	0.180135	0.399	0.194	7.68698e-06	Goblet cell	FOXP4
GPAT4	2.43826e-10	0.0203267	0.436	0.218	7.77999e-06	Goblet cell	GPAT4
ENSSSCG00000011603	2.44252e-10	0.060135	0.272	0.104	7.79361e-06	Goblet cell	ENSSSCG00000011603
SLU7	2.44353e-10	0.198403	0.506	0.266	7.79683e-06	Goblet cell	SLU7
RPL35A	2.4896e-10	0.386798	0.959	0.722	7.94381e-06	Goblet cell	RPL35A
APH1A	2.5358e-10	0.231713	0.519	0.293	8.09124e-06	Goblet cell	APH1A
ENSSSCG00000039249	2.55975e-10	0.198618	0.584	0.352	8.16764e-06	Goblet cell	ENSSSCG00000039249
SLC30A9	2.6333e-10	0.198384	0.383	0.194	8.40232e-06	Goblet cell	SLC30A9
HCFC1R1	2.68191e-10	0.134188	0.342	0.154	8.55743e-06	Goblet cell	HCFC1R1
NUP58	2.75643e-10	0.118531	0.342	0.158	8.79522e-06	Goblet cell	NUP58
ENTPD3	2.76276e-10	0.106851	0.198	0.058	8.81541e-06	Goblet cell	ENTPD3
ENSSSCG00000042185	2.77686e-10	0.163166	0.128	0.024	8.8604e-06	Goblet cell	ENSSSCG00000042185
HFM1	2.79754e-10	0.0632729	0.111	0.016	8.92639e-06	Goblet cell	HFM1
TRIT1	2.79936e-10	0.157688	0.42	0.207	8.93219e-06	Goblet cell	TRIT1
SLC45A3	2.86237e-10	0.065343	0.23	0.078	9.13325e-06	Goblet cell	SLC45A3
SNX4	2.91704e-10	0.0731094	0.449	0.228	9.30768e-06	Goblet cell	SNX4
UQCRFS1	2.94554e-10	0.290565	0.798	0.507	9.39862e-06	Goblet cell	UQCRFS1
ABCC5	3.04562e-10	0.124305	0.21	0.066	9.71796e-06	Goblet cell	ABCC5
RPS9	3.07255e-10	0.371656	0.984	0.766	9.80389e-06	Goblet cell	RPS9
PITHD1	3.13118e-10	0.205268	0.412	0.207	9.99097e-06	Goblet cell	PITHD1
ACADSB	3.17533e-10	0.166837	0.362	0.172	1.01318e-05	Goblet cell	ACADSB
RAI14	3.17718e-10	0.0728233	0.16	0.037	1.01377e-05	Goblet cell	RAI14
ENSSSCG00000008576	3.20186e-10	0.0193114	0.111	0.016	1.02165e-05	Goblet cell	ENSSSCG00000008576
C19orf25	3.2487e-10	0.132405	0.333	0.146	1.0366e-05	Goblet cell	C19orf25
EMC3	3.29721e-10	0.156463	0.7	0.448	1.05207e-05	Goblet cell	EMC3
MDFIC	3.31493e-10	0.00525314	0.107	0.015	1.05773e-05	Goblet cell	MDFIC
NAPG	3.40108e-10	0.0716081	0.391	0.194	1.08522e-05	Goblet cell	NAPG
CIR1	3.41902e-10	0.0514105	0.597	0.358	1.09094e-05	Goblet cell	CIR1
RBPJ	3.49592e-10	0.0593309	0.535	0.299	1.11548e-05	Goblet cell	RBPJ
ACBD5	3.54042e-10	0.192797	0.461	0.243	1.12968e-05	Goblet cell	ACBD5
RAB3GAP1	3.54932e-10	0.0486008	0.342	0.152	1.13252e-05	Goblet cell	RAB3GAP1
UBE2K	3.63306e-10	0.0512573	0.584	0.336	1.15924e-05	Goblet cell	UBE2K
CRK	3.72019e-10	0.202966	0.938	0.624	1.18704e-05	Goblet cell	CRK
ERLIN2	3.83749e-10	0.170068	0.432	0.23	1.22447e-05	Goblet cell	ERLIN2
ENSSSCG00000009138	3.9223e-10	0.3283	0.765	0.481	1.25153e-05	Goblet cell	ENSSSCG00000009138
TFCP2L1	3.92954e-10	0.100699	0.058	0	1.25384e-05	Goblet cell	TFCP2L1
ROMO1	4.00128e-10	0.111114	0.576	0.343	1.27673e-05	Goblet cell	ROMO1
MTAP	4.04337e-10	0.106543	0.251	0.096	1.29016e-05	Goblet cell	MTAP
IQSEC1	4.07144e-10	0.00733907	0.214	0.067	1.29912e-05	Goblet cell	IQSEC1
ENSSSCG00000035083	4.15467e-10	0.0436315	0.07	0.003	1.32567e-05	Goblet cell	ENSSSCG00000035083
JMJD1C	4.16278e-10	0.0660583	0.745	0.457	1.32826e-05	Goblet cell	JMJD1C
ENSSSCG00000033601	4.31965e-10	0.101282	0.28	0.11	1.37831e-05	Goblet cell	ENSSSCG00000033601
RPL37	4.42927e-10	0.345789	0.992	0.821	1.41329e-05	Goblet cell	RPL37
PPFIBP1	4.53914e-10	0.0261105	0.193	0.055	1.44835e-05	Goblet cell	PPFIBP1
TSPAN15	4.57579e-10	0.173022	0.79	0.513	1.46004e-05	Goblet cell	TSPAN15
PICK1	4.63121e-10	0.0132162	0.342	0.157	1.47773e-05	Goblet cell	PICK1
ENSSSCG00000043051	4.79132e-10	0.13586	0.309	0.13	1.52881e-05	Goblet cell	ENSSSCG00000043051
ENSSSCG00000022674	4.95177e-10	0.0198383	0.827	0.522	1.58001e-05	Goblet cell	ENSSSCG00000022674
ENSSSCG00000047720	4.96421e-10	0.0940744	0.115	0.019	1.58398e-05	Goblet cell	ENSSSCG00000047720
NT5DC1	4.97774e-10	0.154399	0.412	0.215	1.5883e-05	Goblet cell	NT5DC1
PTPRK	5.01076e-10	0.128646	0.379	0.179	1.59883e-05	Goblet cell	PTPRK
SPRY2	5.08633e-10	0.121097	0.296	0.124	1.62294e-05	Goblet cell	SPRY2
RNH1	5.25642e-10	0.0645468	0.79	0.481	1.67722e-05	Goblet cell	RNH1
CCDC134	5.36201e-10	0.142404	0.23	0.082	1.71091e-05	Goblet cell	CCDC134
TM2D1	5.3699e-10	0.102012	0.535	0.321	1.71343e-05	Goblet cell	TM2D1
DDB1	5.3907e-10	0.157139	0.523	0.318	1.72006e-05	Goblet cell	DDB1
LRIG1	5.42765e-10	0.081469	0.346	0.157	1.73185e-05	Goblet cell	LRIG1
ENSSSCG00000042361	5.46808e-10	0.189018	0.074	0.004	1.74475e-05	Goblet cell	ENSSSCG00000042361
UBE2D2	5.48102e-10	0.0592355	0.691	0.425	1.74888e-05	Goblet cell	UBE2D2
CCDC34	5.57714e-10	0.0741572	0.44	0.215	1.77955e-05	Goblet cell	CCDC34
ENSSSCG00000010053	5.57771e-10	0.0591639	0.222	0.073	1.77974e-05	Goblet cell	ENSSSCG00000010053
POLR3B	5.62681e-10	0.0784854	0.243	0.091	1.7954e-05	Goblet cell	POLR3B
ENSSSCG00000001229	5.67185e-10	0.1641	0.996	0.951	1.80977e-05	Goblet cell	ENSSSCG00000001229
METTL25	5.68768e-10	0.168832	0.354	0.161	1.81482e-05	Goblet cell	METTL25
TRAPPC2B	5.69902e-10	0.162064	0.44	0.236	1.81844e-05	Goblet cell	TRAPPC2B
ITM2B	5.84849e-10	0.18712	0.942	0.645	1.86614e-05	Goblet cell	ITM2B
TM2D2	5.86493e-10	0.153282	0.428	0.227	1.87138e-05	Goblet cell	TM2D2
EFL1	5.89514e-10	0.144666	0.28	0.112	1.88102e-05	Goblet cell	EFL1
RMND5A	5.94231e-10	0.0780659	0.399	0.196	1.89607e-05	Goblet cell	RMND5A
TDRD3	6.03362e-10	0.21526	0.333	0.155	1.92521e-05	Goblet cell	TDRD3
GTF2H5	6.12274e-10	0.202529	0.642	0.394	1.95364e-05	Goblet cell	GTF2H5
ANKRD27	6.15931e-10	0.180808	0.288	0.119	1.96531e-05	Goblet cell	ANKRD27
WBP1	6.23411e-10	0.132616	0.424	0.213	1.98918e-05	Goblet cell	WBP1
ALDH5A1	6.45761e-10	0.178997	0.391	0.191	2.06049e-05	Goblet cell	ALDH5A1
EML4	6.60475e-10	0.110025	0.802	0.515	2.10744e-05	Goblet cell	EML4
ENSSSCG00000049610	6.8064e-10	0.220772	0.321	0.14	2.17178e-05	Goblet cell	ENSSSCG00000049610
CDK17	6.84158e-10	0.0039075	0.185	0.052	2.18301e-05	Goblet cell	CDK17
RPL30	7.00942e-10	0.405109	0.959	0.706	2.23657e-05	Goblet cell	RPL30
PPP2R5A	7.04534e-10	0.00884642	0.638	0.384	2.24803e-05	Goblet cell	PPP2R5A
FAM189A2	7.1379e-10	0.0791343	0.119	0.021	2.27756e-05	Goblet cell	FAM189A2
PTP4A2	7.4491e-10	0.0788503	0.77	0.497	2.37686e-05	Goblet cell	PTP4A2
ENSSSCG00000004489	7.4812e-10	0.331129	0.992	0.913	2.3871e-05	Goblet cell	ENSSSCG00000004489
DYRK2	7.5089e-10	0.0154313	0.58	0.336	2.39594e-05	Goblet cell	DYRK2
STK38L	7.52648e-10	0.195682	0.477	0.275	2.40155e-05	Goblet cell	STK38L
ENSSSCG00000051365	7.86366e-10	0.146824	0.152	0.037	2.50914e-05	Goblet cell	ENSSSCG00000051365
DCAF1	7.99932e-10	0.100341	0.333	0.152	2.55242e-05	Goblet cell	DCAF1
EXD3	8.15055e-10	0.123731	0.317	0.14	2.60068e-05	Goblet cell	EXD3
BCL2L14	8.24311e-10	0.169358	0.333	0.157	2.63021e-05	Goblet cell	BCL2L14
FFAR4	8.24924e-10	0.0697017	0.111	0.018	2.63217e-05	Goblet cell	FFAR4
CST3	8.35723e-10	0.100258	0.905	0.7	2.66663e-05	Goblet cell	CST3
RPS21	8.44529e-10	0.395862	0.979	0.706	2.69472e-05	Goblet cell	RPS21
PSMD7	8.49914e-10	0.124096	0.712	0.446	2.7119e-05	Goblet cell	PSMD7
MMP13	8.54014e-10	0.151709	0.082	0.007	2.72499e-05	Goblet cell	MMP13
PCCA	8.65488e-10	0.135751	0.255	0.1	2.7616e-05	Goblet cell	PCCA
KLF15	9.16583e-10	0.0711319	0.095	0.012	2.92463e-05	Goblet cell	KLF15
NRBP1	9.44164e-10	0.0941208	0.663	0.397	3.01264e-05	Goblet cell	NRBP1
FBXO45	9.64285e-10	0.113754	0.177	0.051	3.07684e-05	Goblet cell	FBXO45
SPAG1	9.85828e-10	0.0392505	0.111	0.018	3.14558e-05	Goblet cell	SPAG1
P3H4	9.93988e-10	0.113693	0.16	0.042	3.17162e-05	Goblet cell	P3H4
ENSSSCG00000013155	1.00296e-09	0.118076	0.798	0.545	3.20026e-05	Goblet cell	ENSSSCG00000013155
ENSSSCG00000041344	1.05638e-09	0.0628356	0.132	0.027	3.37071e-05	Goblet cell	ENSSSCG00000041344
SYAP1	1.06091e-09	0.045436	0.547	0.312	3.38514e-05	Goblet cell	SYAP1
ENSSSCG00000022295	1.0791e-09	0.15944	0.588	0.346	3.44319e-05	Goblet cell	ENSSSCG00000022295
ANKRD28	1.1128e-09	0.167627	0.473	0.258	3.55074e-05	Goblet cell	ANKRD28
GATA6	1.12976e-09	0.163726	0.687	0.437	3.60482e-05	Goblet cell	GATA6
NRTN	1.14242e-09	0.100266	0.259	0.097	3.64525e-05	Goblet cell	NRTN
TMEM183A	1.1814e-09	0.163355	0.465	0.258	3.76963e-05	Goblet cell	TMEM183A
NAPEPLD	1.19307e-09	0.097401	0.296	0.125	3.80684e-05	Goblet cell	NAPEPLD
BLOC1S1	1.19791e-09	0.163163	0.827	0.51	3.82228e-05	Goblet cell	BLOC1S1
ENSSSCG00000027916	1.2022e-09	0.0387417	0.337	0.154	3.83597e-05	Goblet cell	ENSSSCG00000027916
ATPAF1	1.23919e-09	0.101036	0.358	0.172	3.95401e-05	Goblet cell	ATPAF1
VPS13C	1.2516e-09	0.0389285	0.3	0.125	3.99361e-05	Goblet cell	VPS13C
KIAA2013	1.27971e-09	0.161212	0.564	0.331	4.0833e-05	Goblet cell	KIAA2013
RPL32	1.29783e-09	0.337102	0.992	0.794	4.14112e-05	Goblet cell	RPL32
PLEKHB1	1.33125e-09	0.112807	0.156	0.04	4.24776e-05	Goblet cell	PLEKHB1
ZNF664	1.35042e-09	0.109302	0.597	0.363	4.30891e-05	Goblet cell	ZNF664
PCGF5	1.36447e-09	0.107183	0.399	0.199	4.35376e-05	Goblet cell	PCGF5
CLSTN1	1.36779e-09	0.132583	0.605	0.354	4.36433e-05	Goblet cell	CLSTN1
GRHL2	1.40579e-09	0.0966247	0.284	0.118	4.48558e-05	Goblet cell	GRHL2
NMRAL1	1.4404e-09	0.0880786	0.247	0.093	4.59601e-05	Goblet cell	NMRAL1
ENSSSCG00000034868	1.44575e-09	0.0828666	0.432	0.216	4.6131e-05	Goblet cell	ENSSSCG00000034868
UBFD1	1.51009e-09	0.169998	0.399	0.212	4.8184e-05	Goblet cell	UBFD1
STX7	1.57593e-09	0.0963016	0.251	0.097	5.02849e-05	Goblet cell	STX7
DHX57	1.58667e-09	0.130455	0.226	0.081	5.06275e-05	Goblet cell	DHX57
RPS23	1.60785e-09	0.338036	0.984	0.775	5.13033e-05	Goblet cell	RPS23
ENSSSCG00000009627	1.61058e-09	0.0540204	0.354	0.169	5.13905e-05	Goblet cell	ENSSSCG00000009627
ENSSSCG00000011171	1.63009e-09	0.186593	0.547	0.31	5.20129e-05	Goblet cell	ENSSSCG00000011171
WNT9A	1.63036e-09	0.122327	0.119	0.022	5.20215e-05	Goblet cell	WNT9A
ENSSSCG00000045040	1.63718e-09	0.149614	0.42	0.221	5.22392e-05	Goblet cell	ENSSSCG00000045040
ENSSSCG00000017913	1.67253e-09	0.231682	0.815	0.542	5.33672e-05	Goblet cell	ENSSSCG00000017913
ENSSSCG00000042314	1.68236e-09	0.042408	0.053	0	5.36807e-05	Goblet cell	ENSSSCG00000042314
SQSTM1	1.70405e-09	0.00261073	0.708	0.437	5.43729e-05	Goblet cell	SQSTM1
DHRS9	1.74462e-09	0.11874	0.14	0.031	5.56675e-05	Goblet cell	DHRS9
DPCD	1.77097e-09	0.107098	0.399	0.2	5.65081e-05	Goblet cell	DPCD
MIF	1.82556e-09	0.350391	0.942	0.642	5.82499e-05	Goblet cell	MIF
CHCHD1	1.85106e-09	0.138111	0.704	0.421	5.90636e-05	Goblet cell	CHCHD1
ENSSSCG00000009072	1.8518e-09	0.151172	0.333	0.152	5.90872e-05	Goblet cell	ENSSSCG00000009072
TBC1D23	1.85756e-09	0.0222132	0.428	0.224	5.9271e-05	Goblet cell	TBC1D23
ENSSSCG00000000097	1.86898e-09	0.217458	0.802	0.491	5.96355e-05	Goblet cell	ENSSSCG00000000097
REST	1.87316e-09	0.0841307	0.527	0.29	5.97688e-05	Goblet cell	REST
SPRYD3	1.87605e-09	0.115783	0.305	0.134	5.98611e-05	Goblet cell	SPRYD3
PTPN1	1.89098e-09	0.0153117	0.42	0.216	6.03373e-05	Goblet cell	PTPN1
CTTNBP2	1.90195e-09	0.139086	0.226	0.078	6.06875e-05	Goblet cell	CTTNBP2
GSTK1	1.97574e-09	0.154591	0.728	0.446	6.3042e-05	Goblet cell	GSTK1
CTNNA1	1.99173e-09	0.155337	0.778	0.522	6.35521e-05	Goblet cell	CTNNA1
VCP	2.00274e-09	0.194314	0.761	0.512	6.39034e-05	Goblet cell	VCP
RPS3A	2.0258e-09	0.346082	0.967	0.781	6.46392e-05	Goblet cell	RPS3A
HLCS	2.09516e-09	0.142024	0.23	0.087	6.68523e-05	Goblet cell	HLCS
DZIP1L	2.17042e-09	0.0623716	0.111	0.019	6.92536e-05	Goblet cell	DZIP1L
PSMD8	2.27064e-09	0.153104	0.798	0.518	7.24516e-05	Goblet cell	PSMD8
YAF2	2.30132e-09	0.0291616	0.42	0.218	7.34304e-05	Goblet cell	YAF2
PPFIA1	2.37904e-09	0.031207	0.531	0.303	7.59104e-05	Goblet cell	PPFIA1
FHDC1	2.44815e-09	0.181527	0.218	0.075	7.81155e-05	Goblet cell	FHDC1
ENSSSCG00000009523	2.49063e-09	0.229039	0.547	0.34	7.94709e-05	Goblet cell	ENSSSCG00000009523
PDCD4	2.49109e-09	0.182613	0.506	0.294	7.94858e-05	Goblet cell	PDCD4
ENSSSCG00000023323	2.50265e-09	0.147283	0.51	0.304	7.98545e-05	Goblet cell	ENSSSCG00000023323
CDC7	2.50664e-09	0.0799273	0.156	0.04	7.9982e-05	Goblet cell	CDC7
ANKRD46	2.56531e-09	0.169293	0.305	0.136	8.18539e-05	Goblet cell	ANKRD46
LIG3	2.62702e-09	0.12727	0.366	0.182	8.3823e-05	Goblet cell	LIG3
ACBD6	2.69046e-09	0.188418	0.436	0.24	8.5847e-05	Goblet cell	ACBD6
ZMYND11	2.7075e-09	0.143725	0.51	0.285	8.63909e-05	Goblet cell	ZMYND11
TPCN1	2.74377e-09	0.23321	0.379	0.196	8.75481e-05	Goblet cell	TPCN1
C1orf210	2.78319e-09	0.147876	0.58	0.334	8.88059e-05	Goblet cell	C1orf210
DHRS7	2.84164e-09	0.193581	0.222	0.082	9.06709e-05	Goblet cell	DHRS7
NIPAL2	2.85765e-09	0.0949544	0.123	0.025	9.11818e-05	Goblet cell	NIPAL2
ENSSSCG00000037566	2.86442e-09	0.00957143	0.189	0.057	9.13978e-05	Goblet cell	ENSSSCG00000037566
VASP	2.89252e-09	0.0134946	0.745	0.482	9.22944e-05	Goblet cell	VASP
ENSSSCG00000033089	2.9538e-09	0.014794	0.358	0.175	9.42497e-05	Goblet cell	ENSSSCG00000033089
TDP2	3.12109e-09	0.0659212	0.621	0.355	9.95878e-05	Goblet cell	TDP2
MIGA1	3.16272e-09	0.113664	0.296	0.13	0.000100916	Goblet cell	MIGA1
RETSAT	3.19762e-09	0.138299	0.506	0.29	0.00010203	Goblet cell	RETSAT
COG7	3.20799e-09	0.108056	0.284	0.124	0.000102361	Goblet cell	COG7
ENSSSCG00000037030	3.27531e-09	0.349773	0.971	0.764	0.000104509	Goblet cell	ENSSSCG00000037030
SMARCA5	3.30697e-09	0.0180546	0.658	0.404	0.000105519	Goblet cell	SMARCA5
PYCR3	3.36196e-09	0.171485	0.621	0.381	0.000107273	Goblet cell	PYCR3
ANXA13	3.38071e-09	0.217324	0.881	0.576	0.000107872	Goblet cell	ANXA13
EEF1B2	3.4641e-09	0.310087	0.963	0.688	0.000110533	Goblet cell	EEF1B2
TRPA1	3.51326e-09	0.0753055	0.078	0.007	0.000112101	Goblet cell	TRPA1
GPR63	3.67991e-09	0.0721913	0.086	0.01	0.000117419	Goblet cell	GPR63
EIF2S2	3.70669e-09	0.105241	0.794	0.496	0.000118273	Goblet cell	EIF2S2
CPNE1	3.72671e-09	0.0736174	0.58	0.345	0.000118912	Goblet cell	CPNE1
RPL4	3.72885e-09	0.249003	0.963	0.654	0.00011898	Goblet cell	RPL4
KLC3	3.86227e-09	0.0700194	0.058	0.001	0.000123237	Goblet cell	KLC3
SHMT2	3.89827e-09	0.10076	0.329	0.154	0.000124386	Goblet cell	SHMT2
MFGE8	3.93462e-09	0.0736435	0.123	0.025	0.000125546	Goblet cell	MFGE8
ENSSSCG00000043714	3.97564e-09	0.0608874	0.082	0.009	0.000126855	Goblet cell	ENSSSCG00000043714
MRPL41	3.98491e-09	0.192604	0.728	0.466	0.000127151	Goblet cell	MRPL41
ENSSSCG00000046669	3.99214e-09	0.090859	0.222	0.082	0.000127381	Goblet cell	ENSSSCG00000046669
ABCG1	3.99636e-09	0.0959828	0.099	0.015	0.000127516	Goblet cell	ABCG1
CATSPER2	4.02515e-09	0.0755271	0.132	0.03	0.000128434	Goblet cell	CATSPER2
LRP5	4.04477e-09	0.0298165	0.428	0.222	0.000129061	Goblet cell	LRP5
GGCX	4.13516e-09	0.0778804	0.342	0.16	0.000131945	Goblet cell	GGCX
TXNRD3	4.15898e-09	0.0710975	0.288	0.127	0.000132705	Goblet cell	TXNRD3
EXPH5	4.2791e-09	0.0313131	0.358	0.178	0.000136538	Goblet cell	EXPH5
BAD	4.35919e-09	0.163288	0.465	0.27	0.000139093	Goblet cell	BAD
TMEM14A	4.36178e-09	0.133073	0.346	0.17	0.000139176	Goblet cell	TMEM14A
SRP72	4.41595e-09	0.0400069	0.486	0.264	0.000140904	Goblet cell	SRP72
ENSSSCG00000049098	4.42871e-09	0.303597	0.288	0.131	0.000141311	Goblet cell	ENSSSCG00000049098
UCHL5	4.43617e-09	0.165075	0.613	0.387	0.000141549	Goblet cell	UCHL5
ALKBH7	4.4892e-09	0.148313	0.551	0.331	0.000143241	Goblet cell	ALKBH7
RNPEP	4.54725e-09	0.168036	0.741	0.49	0.000145094	Goblet cell	RNPEP
FAM83B	4.594e-09	0.063211	0.374	0.182	0.000146585	Goblet cell	FAM83B
DNPH1	4.62989e-09	0.0925883	0.28	0.118	0.00014773	Goblet cell	DNPH1
CHD6	4.72069e-09	0.0292179	0.362	0.176	0.000150628	Goblet cell	CHD6
SERINC1	4.85065e-09	0.0449341	0.473	0.264	0.000154775	Goblet cell	SERINC1
FCHSD2	4.85586e-09	0.00585678	0.276	0.115	0.000154941	Goblet cell	FCHSD2
G6PC3	4.86055e-09	0.154616	0.37	0.187	0.00015509	Goblet cell	G6PC3
RNMT	4.89894e-09	0.0437773	0.399	0.2	0.000156315	Goblet cell	RNMT
RXRG	4.91815e-09	0.0965238	0.309	0.133	0.000156928	Goblet cell	RXRG
P2RY1	4.95173e-09	0.0645077	0.148	0.039	0.000158	Goblet cell	P2RY1
XPOT	5.06396e-09	0.126194	0.37	0.185	0.000161581	Goblet cell	XPOT
RPL11	5.11731e-09	0.344972	0.996	0.834	0.000163283	Goblet cell	RPL11
CAPRIN1	5.15214e-09	0.0413395	0.761	0.476	0.000164395	Goblet cell	CAPRIN1
DSCAML1	5.24113e-09	0.0251749	0.099	0.015	0.000167234	Goblet cell	DSCAML1
SRBD1	5.26257e-09	0.0781177	0.243	0.093	0.000167918	Goblet cell	SRBD1
CPQ	5.32121e-09	0.0811601	0.173	0.051	0.000169789	Goblet cell	CPQ
CCDC97	5.34395e-09	0.168102	0.366	0.184	0.000170515	Goblet cell	CCDC97
ENSSSCG00000034448	5.41053e-09	0.329851	0.971	0.775	0.000172639	Goblet cell	ENSSSCG00000034448
ITGAV	5.48897e-09	0.06329	0.222	0.081	0.000175142	Goblet cell	ITGAV
ENSSSCG00000042682	5.53273e-09	0.141635	0.185	0.06	0.000176538	Goblet cell	ENSSSCG00000042682
SLC10A3	5.73821e-09	0.153103	0.761	0.485	0.000183095	Goblet cell	SLC10A3
NNT	5.81031e-09	0.0446084	0.634	0.384	0.000185395	Goblet cell	NNT
MYO6	5.85436e-09	0.0454835	0.741	0.476	0.000186801	Goblet cell	MYO6
KLHDC2	5.94414e-09	0.226492	0.473	0.288	0.000189666	Goblet cell	KLHDC2
ENSSSCG00000046709	6.07479e-09	0.0492696	0.062	0.003	0.000193834	Goblet cell	ENSSSCG00000046709
ARL6IP5	6.2375e-09	0.0578658	0.222	0.078	0.000199026	Goblet cell	ARL6IP5
RPL7	6.33788e-09	0.335517	0.951	0.751	0.000202229	Goblet cell	RPL7
KIF13A	6.33892e-09	0.0136251	0.416	0.216	0.000202262	Goblet cell	KIF13A
RPL21	6.34645e-09	0.32664	0.971	0.728	0.000202503	Goblet cell	RPL21
ALG6	6.42667e-09	0.126903	0.16	0.046	0.000205062	Goblet cell	ALG6
POLR2F	6.78917e-09	0.111852	0.749	0.458	0.000216629	Goblet cell	POLR2F
CAPN7	6.79493e-09	0.0800392	0.226	0.085	0.000216813	Goblet cell	CAPN7
STX8	6.80436e-09	0.0781041	0.617	0.379	0.000217114	Goblet cell	STX8
TSR3	6.83441e-09	0.105588	0.572	0.351	0.000218072	Goblet cell	TSR3
NUS1	6.8482e-09	0.187776	0.453	0.252	0.000218512	Goblet cell	NUS1
NDUFB2	6.93894e-09	0.239226	0.877	0.563	0.000221408	Goblet cell	NDUFB2
ENSSSCG00000045905	6.99292e-09	0.168271	0.461	0.26	0.00022313	Goblet cell	ENSSSCG00000045905
ATM	7.04386e-09	0.0678303	0.444	0.249	0.000224756	Goblet cell	ATM
SLC17A5	7.18592e-09	0.0855882	0.206	0.072	0.000229288	Goblet cell	SLC17A5
SNRNP200	7.20009e-09	0.0629663	0.617	0.391	0.00022974	Goblet cell	SNRNP200
TAF13	7.21402e-09	0.0589783	0.354	0.175	0.000230185	Goblet cell	TAF13
WDR26	7.38109e-09	0.122088	0.358	0.181	0.000235516	Goblet cell	WDR26
APAF1	7.4093e-09	0.0737977	0.37	0.185	0.000236416	Goblet cell	APAF1
BRI3	7.46286e-09	0.138182	0.856	0.534	0.000238125	Goblet cell	BRI3
ENSSSCG00000002950	7.5397e-09	0.00798739	0.391	0.196	0.000240577	Goblet cell	ENSSSCG00000002950
TPM1	7.71589e-09	0.1514	0.597	0.369	0.000246198	Goblet cell	TPM1
IL17RA	7.83686e-09	0.0280046	0.181	0.057	0.000250059	Goblet cell	IL17RA
MKKS	7.88674e-09	0.145843	0.576	0.367	0.00025165	Goblet cell	MKKS
AVEN	8.07173e-09	0.0822573	0.189	0.063	0.000257553	Goblet cell	AVEN
HSCB	8.11346e-09	0.115755	0.44	0.251	0.000258884	Goblet cell	HSCB
HOOK3	8.12767e-09	0.0411996	0.399	0.213	0.000259338	Goblet cell	HOOK3
ENSSSCG00000035007	8.15537e-09	0.211466	0.963	0.64	0.000260221	Goblet cell	ENSSSCG00000035007
H1-0	8.28855e-09	0.091687	0.654	0.396	0.000264471	Goblet cell	H1-0
CHD1	8.3111e-09	0.112876	0.543	0.328	0.000265191	Goblet cell	CHD1
SPOP	8.44411e-09	0.0953254	0.477	0.278	0.000269435	Goblet cell	SPOP
CDPF1	8.78747e-09	0.0840763	0.276	0.116	0.000280391	Goblet cell	CDPF1
SCFD2	8.99612e-09	0.0149415	0.198	0.066	0.000287048	Goblet cell	SCFD2
ATAD3A	9.02213e-09	0.118363	0.395	0.206	0.000287878	Goblet cell	ATAD3A
SELENOH	9.11282e-09	0.0290335	0.737	0.428	0.000290772	Goblet cell	SELENOH
FKBP8	9.17741e-09	0.0397438	0.7	0.472	0.000292833	Goblet cell	FKBP8
ACSF2	9.31635e-09	0.0180465	0.642	0.4	0.000297266	Goblet cell	ACSF2
RASD1	9.32898e-09	0.103423	0.107	0.019	0.000297669	Goblet cell	RASD1
MRPL17	9.49466e-09	0.241468	0.749	0.494	0.000302956	Goblet cell	MRPL17
SNAP23	9.52462e-09	0.118385	0.473	0.279	0.000303912	Goblet cell	SNAP23
MIIP	9.65025e-09	0.107207	0.21	0.075	0.00030792	Goblet cell	MIIP
MRPS11	9.80611e-09	0.245041	0.584	0.381	0.000312893	Goblet cell	MRPS11
TECTA	1.00872e-08	0.0883675	0.276	0.119	0.000321861	Goblet cell	TECTA
TINAGL1	1.00889e-08	0.0423942	0.346	0.17	0.000321915	Goblet cell	TINAGL1
AP1M2	1.01496e-08	0.112045	0.638	0.388	0.000323852	Goblet cell	AP1M2
ENSSSCG00000043902	1.02051e-08	0.0607554	0.066	0.004	0.000325624	Goblet cell	ENSSSCG00000043902
ENSSSCG00000030269	1.03036e-08	0.0490956	0.568	0.321	0.000328767	Goblet cell	ENSSSCG00000030269
IVNS1ABP	1.03237e-08	0.0129844	0.761	0.488	0.00032941	Goblet cell	IVNS1ABP
ENSSSCG00000008012	1.05768e-08	0.159125	0.535	0.325	0.000337485	Goblet cell	ENSSSCG00000008012
TMEM9B	1.07785e-08	0.0797633	0.58	0.355	0.000343921	Goblet cell	TMEM9B
TMEM167B	1.08227e-08	0.162185	0.3	0.14	0.000345329	Goblet cell	TMEM167B
ORC5	1.09349e-08	0.134033	0.173	0.054	0.000348911	Goblet cell	ORC5
PDCD10	1.09954e-08	0.11662	0.683	0.434	0.000350842	Goblet cell	PDCD10
PBRM1	1.11186e-08	0.0515838	0.56	0.333	0.000354772	Goblet cell	PBRM1
RBM26	1.14526e-08	0.011749	0.527	0.315	0.000365428	Goblet cell	RBM26
CCDC68	1.17496e-08	0.0821434	0.317	0.146	0.000374906	Goblet cell	CCDC68
DYNLT3	1.17994e-08	0.0141349	0.333	0.154	0.000376497	Goblet cell	DYNLT3
ENSSSCG00000006704	1.18433e-08	0.0680434	0.222	0.082	0.000377895	Goblet cell	ENSSSCG00000006704
TPRG1L	1.20835e-08	0.156512	0.457	0.267	0.000385562	Goblet cell	TPRG1L
SPG21	1.22182e-08	0.16465	0.395	0.215	0.000389859	Goblet cell	SPG21
CDK2AP1	1.23794e-08	0.0918977	0.547	0.322	0.000395001	Goblet cell	CDK2AP1
SAP30L	1.26863e-08	0.189476	0.514	0.31	0.000404795	Goblet cell	SAP30L
GJB6	1.27259e-08	0.0589542	0.086	0.012	0.000406058	Goblet cell	GJB6
TSNAX	1.28487e-08	0.115612	0.342	0.172	0.000409977	Goblet cell	TSNAX
STRN	1.30415e-08	0.104735	0.329	0.16	0.000416128	Goblet cell	STRN
PLEKHH1	1.32056e-08	0.0922429	0.16	0.048	0.000421364	Goblet cell	PLEKHH1
MUL1	1.3312e-08	0.111788	0.374	0.191	0.00042476	Goblet cell	MUL1
ENSSSCG00000010893	1.34083e-08	0.253497	0.72	0.475	0.000427831	Goblet cell	ENSSSCG00000010893
PDGFB	1.37483e-08	0.0383746	0.148	0.04	0.00043868	Goblet cell	PDGFB
ENSSSCG00000025673	1.38807e-08	0.115162	0.325	0.154	0.000442907	Goblet cell	ENSSSCG00000025673
EMC7	1.41344e-08	0.128677	0.498	0.297	0.000451	Goblet cell	EMC7
ZC3H15	1.4368e-08	0.1306	0.597	0.379	0.000458455	Goblet cell	ZC3H15
BNIP3L	1.44991e-08	0.0898221	0.383	0.196	0.000462636	Goblet cell	BNIP3L
PTAR1	1.47301e-08	0.125436	0.206	0.075	0.000470009	Goblet cell	PTAR1
LARS1	1.48589e-08	0.127585	0.481	0.269	0.000474118	Goblet cell	LARS1
DMXL2	1.48877e-08	0.0873733	0.115	0.024	0.000475037	Goblet cell	DMXL2
COG5	1.49493e-08	0.118353	0.342	0.173	0.000477002	Goblet cell	COG5
TMEM147	1.51931e-08	0.163135	0.79	0.49	0.000484783	Goblet cell	TMEM147
NUCKS1	1.52421e-08	0.178206	0.877	0.554	0.000486345	Goblet cell	NUCKS1
[truncated: 19,409 more rows]

## Sheet: rat ileum- Fig S1G
	p_val	avg_log2FC	pct.1	pct.2	p_val_adj	cluster	gene
[truncated: 23,429 more rows]

[truncated: 1 more sheets: mouse ileum- Fig S1I]
