# Supplementary material for: Cross-species single-cell transcriptomic analysis reveals divergence of cell composition and functions in mammalian ileum epithelium
Source: Cell Regen. 2022 May 5;11:19. doi: 10.1186/s13619-022-00118-7 (PMC9072607; doi:10.1186/s13619-022-00118-7)
Supplement: Supplementary file 3 — Additional file 3: Table S3. Shows conserved and distinct gene modules across five species in Fig. 2E. [file 13619_2022_118_MOESM3_ESM.xlsx]

## Sheet: Fig.2E
gene	Human.ave	Macaque.ave	Pig.ave	Rat.ave	Mouse.ave	cluster
EIF4A2	1.88075	1.84607	2.3844	0.992131	1.59138	C1
ERBB2	0.935047	1.47038	1.2234	0.825892	0.823644	C1
FOSB	1.99824	2.44495	2.62975	2.85859	2.27911	C1
TCEA3	1.21942	0.897053	1.63316	0.954152	1.12527	C1
UQCRC1	2.20497	2.51023	2.0869	2.06641	2.27847	C1
PDLIM1	2.55282	2.02405	1.0268	1.93919	1.82883	C1
ID2	1.42619	1.96381	1.67375	0.367544	0.939684	C1
HES1	2.39023	0.719709	1.77004	0.88857	1.34367	C1
PRAP1	5.20004	2.14243	2.13943	0.957403	2.66514	C1
ACADVL	1.99628	2.13559	1.19333	0.901286	1.10863	C1
CRYL1	2.02608	1.17348	1.49183	1.01593	1.30327	C1
HDHD3	1.39151	0.770347	0.614636	0.940843	0.99861	C1
CTSS	1.55129	1.1741	1.44172	0.470213	1.01475	C1
AGR2	2.81702	4.43863	4.23412	4.36213	4.94488	C1
CD82	1.25834	1.0789	0.933611	1.76233	1.3917	C1
PLCB3	1.28927	1.67616	0.662389	0.712078	1.49232	C1
GSN	0.837895	2.97003	0.768481	0.204635	1.08341	C1
SMS	1.05027	1.72462	1.10753	0.323256	0.641992	C1
HSD17B12	0.79887	1.09359	0.834825	0.804504	1.17102	C1
GUCA2B	2.59393	3.09446	2.82418	2.19196	3.51996	C1
TKT	1.532	1.59785	1.67299	2.06067	2.54908	C1
TAP1	0.976001	2.83984	1.52179	0.912355	0.806638	C1
DNMBP	0.451903	1.06525	0.674435	0.486032	0.677031	C1
SUCLG2	1.5816	1.49091	1.84535	0.976072	1.25376	C1
LAMP2	0.648435	0.779677	1.07592	1.16341	1.14214	C1
PSMA5	1.19607	1.86503	1.24973	1.47556	1.56536	C1
MORF4L2	0.985633	1.48206	1.25837	1.28401	1.38443	C1
IFI27L2	1.27382	1.66395	4.3556	1.98303	1.05837	C1
SLC5A1	2.29793	2.34571	2.023	0.813448	2.40736	C1
IDH3G	1.46206	1.57674	1.30362	1.14108	1.17341	C1
RANBP2	0.461781	1.42306	1.53856	0.824879	1.0676	C1
HAGH	1.08959	1.50374	0.777535	0.7549	0.991082	C1
DEGS2	1.55855	2.03312	1.81869	2.23641	1.54878	C1
WSB1	1.24511	2.0073	1.02351	0.61704	1.28176	C1
MPC2	2.15633	1.47923	1.30462	1.08299	1.75022	C1
MORF4L1	1.23284	1.1763	1.35545	0.972886	1.6791	C1
ACSL5	1.91023	1.33631	1.12617	2.00961	2.14981	C1
KIF1C	0.933115	1.097	0.835338	0.690232	0.955144	C1
S100A16	1.91419	2.14797	0.720589	1.56135	0.960819	C1
ACSS1	0.747726	1.05785	0.967757	0.870602	0.541631	C1
ACAA2	1.45369	1.54327	0.694282	1.03051	1.3978	C1
NCBP2	0.477937	1.12288	0.798398	0.385467	0.575929	C1
SLC3A2	0.898039	1.23118	0.751388	1.99279	1.24172	C1
GCC2	0.977266	1.62928	1.79054	0.754621	1.72412	C1
GRB2	0.640586	1.16208	1.08592	0.808245	0.936712	C1
ASH1L	0.665093	0.970085	1.22205	0.805952	1.19804	C1
ATP6AP1	0.653549	1.24022	0.713076	0.466192	0.535055	C1
CDHR2	1.78082	1.29361	1.6307	2.35907	2.19844	C1
GPD1	1.36746	0.997012	0.599839	1.19828	1.36497	C1
PYCARD	2.0966	2.39328	2.06976	2.39834	2.70045	C1
TXN2	1.58463	1.65246	1.388	1.1994	1.42606	C1
EPHB3	0.246375	0.346319	0.542701	0.142031	0.234798	C1
NUDT4	0.583207	1.13171	1.3543	2.14626	2.04952	C1
LRBA	0.392897	1.00123	0.954492	0.613165	0.892025	C1
RSF1	0.615696	0.944319	0.771306	0.427585	0.757487	C1
ARPIN	0.462007	0.764645	0.946815	0.845966	0.541494	C1
ATF4	1.50764	1.99249	2.46156	2.11566	2.05672	C1
DDX39A	0.561237	1.25083	0.831608	0.838915	1.13978	C1
CPS1	0.858818	0.555649	1.10515	0.569307	1.84751	C1
NEO1	0.501766	0.752158	0.490806	0.260509	0.536797	C1
ID3	1.38361	2.38529	1.0215	1.67852	1.65366	C1
ITGB1	0.83809	1.34299	1.41843	1.24826	1.32108	C1
IGBP1	1.49646	1.22985	1.03681	0.578753	0.924164	C1
TSPO	2.1789	2.48839	2.47532	0.519309	1.16609	C1
VEGFA	0.601191	1.50262	0.988729	0.702291	0.596891	C1
GALE	0.665713	1.33943	1.61848	1.28865	1.54576	C1
ATP1B3	1.72892	1.65002	0.393751	0.373672	0.485931	C1
MTCH2	1.39576	1.6864	1.46452	1.13516	2.09235	C1
POLE4	1.38014	0.83665	1.48473	0.454723	0.636861	C1
PTP4A2	1.13663	1.90005	1.37596	1.54451	1.93428	C1
PSMB10	1.1601	1.56485	1.71234	1.93185	1.72867	C1
RSRC2	0.931983	1.14506	1.48676	0.988311	1.35275	C1
RETSAT	1.31802	2.31616	0.71923	0.849731	0.434811	C1
TOP1	0.995357	1.65535	2.06447	1.27461	1.77875	C1
PRELID2	0.871486	1.01162	0.380349	0.387825	0.559718	C1
LMAN2	1.28103	2.09137	1.50828	1.52864	1.55322	C1
HSP90B1	1.84181	2.84199	2.65737	2.04529	3.17679	C1
EIF4G2	1.44805	1.92658	1.81205	1.99673	2.13992	C1
BIRC2	0.755299	0.951186	1.41183	0.309508	0.569666	C1
GOLM1	0.992985	2.33405	1.12637	0.501873	1.38621	C1
DYNC1H1	0.73183	1.21459	1.54431	0.971429	1.38785	C1
CTNNA1	1.2612	1.90922	1.46264	1.59096	1.76548	C1
ETS2	1.38062	1.49016	1.20102	1.36397	1.27424	C1
TIAL1	0.569735	1.02909	1.07678	0.387772	0.808459	C1
HNRNPDL	1.33943	1.89864	2.16275	0.388371	1.45027	C1
CRELD2	0.517502	1.24713	0.61898	0.659861	1.1717	C1
SLC6A19	1.92826	2.15855	1.23093	2.38632	1.27753	C1
SLC12A2	1.72966	1.63654	2.39347	0.854796	1.86663	C1
CRIP1	3.54629	2.458	3.54537	5.18965	4.84182	C1
MGAM	1.7915	1.58425	1.79045	2.64537	2.74539	C1
CDHR5	3.24141	2.74622	2.4942	3.29702	2.63651	C1
NUCKS1	1.2406	1.67988	2.05885	0.626811	1.35501	C1
NAP1L1	1.00872	0.881009	1.15737	0.305694	0.994142	C1
KRT20	2.85037	2.00912	3.17387	4.58414	2.61029	C1
CDK6	0.847342	0.755187	0.641259	0.0881601	0.839246	C1
FBL	1.34072	0.650615	1.29979	0.146314	1.26783	C1
HNRNPA1	3.06906	1.76518	2.21378	1.01977	1.79587	C1
NACA	3.26032	3.23361	3.57407	2.8019	3.03718	C1
TM4SF20	2.41772	1.45812	1.92047	3.23018	2.14161	C1
MAPK13	1.1713	1.35933	1.33602	1.36718	2.05588	C1
MRPL14	1.44668	1.46488	1.31717	1.399	1.37006	C1
YES1	0.415947	1.19423	1.02547	0.332267	0.874033	C1
AP2S1	1.96516	1.91168	1.33923	1.24664	1.51096	C1
NRBP1	0.592764	0.945986	1.05686	0.72205	0.744517	C1
GPBP1	0.747669	1.76741	1.11142	0.956641	0.995445	C1
RASSF7	0.928852	2.08527	1.01712	0.989743	0.733254	C1
ADAM10	0.514807	1.18527	0.887749	0.549275	0.829692	C1
PFKL	1.78666	1.9978	0.88897	0.192118	0.490877	C1
HTRA2	0.330675	0.712182	0.422844	0.268083	0.355496	C1
ATP2B1	0.653049	1.02313	1.19205	1.97398	1.57316	C1
TCF7L2	0.727695	1.54368	1.08847	0.746674	1.32877	C1
GMFB	0.455475	0.740606	0.635255	0.34791	0.630121	C1
IDH3A	0.687948	1.50235	0.843315	1.16041	1.28238	C1
PRR5	0.536358	0.643412	0.658496	0.248605	0.470118	C1
SNX17	0.846104	1.24112	0.534522	0.571484	0.772122	C1
CEBPG	0.873874	1.38917	0.926344	0.778308	0.936533	C1
PSEN1	0.738135	0.930837	0.754576	0.349872	0.870432	C1
ZFR	0.407158	1.0295	0.637031	0.585278	0.83156	C1
ILK	0.761789	1.14543	1.21572	0.552707	0.609843	C1
PAFAH1B1	0.664488	1.36811	0.988107	1.65261	1.52409	C1
PTPRA	0.411251	0.711966	0.609654	0.444229	0.484136	C1
HECTD1	0.471214	0.861086	1.14873	0.747955	1.1097	C1
SUGT1	0.646938	0.904588	0.748942	1.10415	0.924799	C1
DNAJB1	1.23137	1.00206	1.76544	1.9533	0.99882	C1
IGF2BP2	0.57907	0.757668	0.852505	0.391333	0.56868	C1
RMDN1	0.470281	0.95935	0.496286	0.29261	0.277134	C1
CSNK1A1	1.09009	1.99828	1.67952	1.73613	2.09331	C1
DBNL	0.628196	1.02447	0.741616	0.863767	1.17803	C1
TMEM50A	1.03	1.39847	1.22385	1.30508	1.04553	C1
COX11	0.607912	0.742277	0.402533	0.188448	0.33509	C1
HSDL2	0.484438	0.814563	0.719917	0.288651	0.336407	C1
NSFL1C	0.703545	0.784144	0.663071	0.621674	0.833803	C1
CDK10	0.70524	0.892505	0.588225	0.21329	0.278071	C1
ZFAND2B	1.05386	1.31569	0.779226	0.507998	0.724181	C1
STXBP2	1.13717	1.74767	1.309	0.646172	0.843162	C1
LLGL2	0.985462	1.41512	1.23769	0.980948	0.754741	C1
ZDHHC3	0.937325	1.4432	0.669591	0.488234	0.889881	C1
TJP2	0.732615	0.799414	0.740872	0.538177	1.00851	C1
PHF14	0.705437	1.27378	0.632437	0.448299	0.710846	C1
SH3GLB2	0.479988	1.29798	0.650613	0.388679	0.582719	C1
FKBP8	1.72983	1.52381	1.18139	1.47383	1.62483	C1
KEAP1	0.469306	1.0528	0.406189	0.428532	0.761851	C1
SMG7	0.353115	0.878685	0.781217	0.257667	0.658692	C1
PSMD1	0.630012	0.887305	0.824805	0.951861	1.07695	C1
COASY	0.692972	0.869569	0.83706	0.202108	0.457898	C1
LYN	0.426097	0.721706	0.741822	0.683758	0.317114	C1
DDX17	1.22236	1.94236	2.04456	0.804564	1.10018	C1
CDHR1	0.381035	1.21761	0.0700711	0.0113606	0	C2
MST1	0.650839	0.101953	0.237901	0	0.013036	C2
RNASE1	1.38564	0.390555	0.00909403	0.00318388	0.690311	C2
KCNJ13	1.50684	0.669326	0.304043	0.0198474	0.0604129	C2
DDAH2	0.803923	0.458855	0.142244	0.0404229	0.0393497	C2
PDK4	1.49286	0.226534	0.105813	0.0115724	0.146388	C2
SYCE1L	0.9098	0.0130714	0.011783	0.110859	0	C2
IGFBP2	0.499301	0.00381482	0.128428	0.0842136	0.00769495	C2
HLA-DMB	1.25857	0.331176	0.189451	0.00734091	0.183568	C2
AQP3	1.5492	1.3497	0.138434	0.630007	0.117248	C2
GDF15	0.617127	0.325925	0.0219945	0.326285	0.150869	C2
RCN2	0.544474	0.119743	0.562902	0.0803827	0.227137	C2
PPIC	1.22408	0.322872	0.716288	0.0117886	0.187453	C2
SLC9A3R2	0.131734	0.180338	0.723024	0.0628794	0.0909916	C2
ST6GALNAC1	0.984432	0.49079	1.7688	0.066136	0.000623497	C2
FAM151A	2.40279	0.238007	0.0145316	0.0364527	1.84529	C2
MYADM	0.321883	0	0.264857	0.0754993	0.678663	C2
GSTM3	0.971134	0.549542	0.15867	0	0.610766	C2
BCL11A	0.407597	0.120028	0.219964	0.0744175	0.264122	C2
AADAC	1.56459	0.114397	0.0605644	0.0869623	0.853242	C2
BST1	0.657698	0.0774877	0.00486503	0.0350887	0.698996	C2
TPD52L1	0.319466	0.220984	0.00994823	0	0.0628687	C2
VNN1	0.316026	2.331	0.0931625	0.0150284	0.610253	C3
SEC14L2	0.351449	1.24739	0.0544477	0.223177	0.557146	C3
CBR3	0.0910496	2.26757	0.144027	0.0445843	0.00909957	C3
KLHL23	0.318194	1.69615	0.0691611	0.0304253	0.0478812	C3
TFF2	0.00798689	4.23886	2.98496	0.00200978	0.0435636	C3
NELL2	0.191841	0.256666	0.00825789	0.000494238	0	C3
TSPAN2	0.0215306	0.313859	0.0178569	0.00147703	0.00615038	C3
PYGL	0	0.262813	0.802775	0.191035	0.114394	C4
RETNLB	0.0115355	0.524458	3.82791	0.00398878	2.84902	C4
IGKC	0.00431619	0.0106535	3.21275	0.00148567	1.23249	C4
PLCB1	0.00433407	0.182073	0.653547	0.000279274	0.250754	C4
ARL4D	0.0147549	0.00767469	0.223931	0.235148	0.553811	C4
BMP7	0.00473223	0.129866	0.255372	0.00977322	0.226961	C4
PTPRC	0	0.586377	0.54442	0.000254079	0.0861111	C4
HERC6	0.0694948	1.05293	1.39603	0.101593	0.78083	C4
IFIT3	0.252499	0.866273	1.52652	0.0550833	0.964515	C4
SPHKAP	0	0	1.13705	0.00180346	0.0506442	C4
CD200	0.0858978	0.333358	1.42179	0.166449	0.171824	C4
LPL	0.0599491	0.0574352	0.543432	0.0359834	0.00666467	C4
FABP3	0.00533828	0.167831	1.29994	0.0573996	0.00496038	C4
IGHM	0	0.0167431	2.75606	0.000265802	0.16469	C4
CFD	0.194611	0.0486972	3.86993	0.000677299	0	C4
C6	0.246826	0.0398313	1.13139	0.00021856	0	C4
UPK3A	0.193212	0.140559	0.581658	0.00160297	0.0280195	C4
PPP1R1A	0.0639897	0.272541	1.18277	0.000494238	0.00112861	C4
RCAN3	0.125044	0.495521	1.16427	0.0593432	0.263414	C4
RAB26	0.172006	0.311038	1.38942	0.00209199	0.0157661	C4
SLC38A5	0.133932	0.511929	0.834671	0	0	C4
HOXB9	0.185872	0.422707	0.829594	0.168248	0.146038	C4
ST6GAL1	0.0705662	0.0376169	0.737881	0.203826	0.0998903	C4
HSPB1	0.770001	0.562395	2.07056	0.0323391	0.0484183	C4
MX1	0.2536	0.344324	2.22747	0.0339932	0.13252	C4
HOXA9	0.0639422	0.333278	0.806291	0	0.000618957	C4
OAS2	0.00646348	0.0751333	1.69395	0.00106093	0.315565	C4
DEPDC1B	0.107455	0.26591	0.931735	0.028706	0.0483347	C4
C15orf62	0.00855592	0.511194	1.17801	0	0.00980356	C4
C5	0.044543	0.16651	1.9559	0.00147423	0.00500751	C4
IFIT2	0.140137	0.662634	1.12214	0.0183274	0.090331	C4
PYCR1	0.200948	0.526853	1.0493	0.000255183	0.152774	C4
MSMB	0.00563767	0.165074	2.01561	0	0	C4
ACSL4	0.0597082	0.161187	0.495651	0.0548282	0.0219589	C4
DAGLA	0.0739229	0.0433648	0.597112	0.0760956	0.0631571	C4
DAB2	0.240953	0.0683225	1.78717	0	0.000673682	C4
C3	0.0436871	0.00241032	3.30148	0.467887	0.00335031	C4
LPIN1	0.0892863	0.0634562	0.465854	0.0113694	0.0975679	C4
SOAT2	0.165637	0.514979	0.563964	1.034	0.880022	C5
SLC26A6	0.441863	0.677759	0.579184	1.45633	1.26512	C5
TGFBI	0.0146217	0.0658068	0.112586	1.58413	1.47007	C5
SLC5A11	0.314363	0.413223	0.27938	0.888187	0.684108	C5
ARG2	0.241279	0.0168537	0.186948	1.1518	1.55278	C5
EPB41L3	0.800516	0.995694	0.712022	1.75772	1.42818	C5
EFNB2	0.349613	0.697058	0.434966	0.702232	0.718555	C5
SULT2B1	0.714703	0.783492	0.137843	2.53525	1.50663	C5
EREG	0.265393	0.0198268	0.578194	1.05355	0.498946	C5
SLC30A1	0.388709	0.363568	0.485919	0.671126	0.534883	C5
EPHA2	0.243081	0.818328	0.333912	0.756388	0.775846	C5
CCNG2	0.198968	0.551576	0.449128	1.56482	0.725448	C5
BCL11B	0.154263	0.0754853	0.0280806	0.319578	0.826521	C5
TRMT1	0.207859	0.25534	0.308032	0.224963	0.788924	C5
CERS4	0.0719676	0.0423841	0.150267	0.236499	0.324627	C5
SLC39A10	0.0837319	0.175011	0.117221	0.0724263	0.255456	C5
NRARP	0.138951	0.030457	0.146239	0.181279	0.276328	C5
FGFBP1	0.0175983	0.195121	0.505818	1.19967	1.05998	C5
AKR1B1	0.0635227	0.0347623	0.339031	0.526503	0.760875	C5
PANK1	0.381739	0.0297276	0.113279	0.406974	0.329524	C5
UPF3B	0.501656	0.569819	0.627165	0.504799	0.761169	C5
EMC8	0.4612	0.33166	0.0813945	0.590567	0.75234	C5
EHD4	0.602265	0.742358	0.308195	0.399604	0.698461	C5
ID4	0.154659	1.10958	0.553328	0.657772	0.497734	C5
KCTD14	0.094423	0.619753	0.284636	0.329357	0.347401	C5
ASNS	0.0384217	0.283493	0.323312	0.207462	0.58551	C5
RASD2	0.0169489	0.0785717	0.0600811	0.197514	0.350175	C5
SLC7A4	0.0186753	0.308656	0.126373	0.101317	0.340272	C5
NEDD4	0.239476	0.492749	0.138975	0.441803	1.26964	C5
FAR2	0.311739	0.0697557	0.44053	0.230569	0.730047	C5
UCP2	0.273336	0.543805	0.571119	2.84585	2.08425	C5
CLDN23	0.64552	0.120891	0.341912	1.91508	0.872071	C5
GLOD5	0.475733	0.397237	0.895204	1.24736	1.53325	C5
CSRP2	0.0516963	0.320769	0.133652	0.747269	1.48564	C5
AQP4	0	0	0	0.264623	0.354764	C5
HGFAC	0	0	0.00190496	0.402111	0.773915	C5
C1GALT1	0.388288	0.604814	0.531138	0.866128	1.10636	C5
DNAJB9	0.26898	0.47457	0.407066	1.12153	0.92559	C5
MPZL2	0.130789	0.532663	0.0536067	0.584712	0.488346	C5
ASF1A	0.209195	0.358046	0.406546	0.208573	0.413637	C5
SCD	0.325182	0.103196	0.278278	1.02562	1.16324	C5
HBEGF	0.92458	1.23517	0.83197	2.00146	1.71262	C5
NEURL3	0.124703	0.693978	0.222864	2.25838	1.72609	C5
AMOT	0.114748	0.0480799	0.0841043	0.114828	0.191819	C5
GALNT6	0.319173	0.736243	0.570963	1.32064	1.47755	C5
BAG3	0.128986	0.338288	0.432578	0.443534	0.50541	C5
BLVRA	0.0228436	0.0431693	0.31989	0.336773	0.43217	C5
SPDL1	0.0675776	0.205901	0.0621703	0.182502	0.129209	C5
SLC12A8	0.132946	0.500414	0.447034	0.481897	1.2268	C5
CST6	0	0.526907	0.567515	1.84379	1.20092	C5
RNF152	0.439189	0.0414579	0.064057	0.60432	0.64974	C5
FFAR4	0.0240586	0.108549	0.135129	0.790934	0.316327	C5
FHL1	0.0146702	0.0639186	0.0199626	0.163049	0.174836	C5
ADRA2A	0.138436	0.00242482	0.00336366	0.0588722	0.137401	C5
CMPK2	0.0619455	0.390273	0.665742	0.0672478	0.901794	C5
ABCG8	0.232656	0.103601	0.628705	0.208638	0.888548	C5
FMO5	0.67744	0.519237	0.459424	0.138777	1.58335	C5
FTSJ3	0.272557	0.386852	0.489878	0.136795	0.483471	C5
UHRF1	0.0933564	0.190391	0.322408	0.0770975	0.506672	C5
SLC27A2	0.541927	0.445469	0.404615	0.00308218	0.498563	C5
PDE3A	0.266765	0.087815	0.215837	0.211824	0.432187	C5
BHLHE40	0.1594	0.647275	0.673636	0.0816114	0.871896	C5
SNX10	0.143007	0.38712	0.388389	0.00976252	0.240391	C5
JADE1	0.200356	0.068986	0.207523	0.199819	0.694227	C5
PLK4	0.0610748	0.110093	0.250883	0.0485456	0.292848	C5
SEZ6L2	0.414036	0.609164	0.00736321	0.0282255	0.0482026	C5
MCF2L	0.139649	0.557415	1.1994	0.382353	0.514507	C5
RUNDC3A	0.00765387	0.0326585	0.0745188	0.0984077	0.0738501	C5
PMEPA1	0.0626392	0.858619	0.36607	0.0940911	0.281945	C5
EMP1	0.376276	0.661038	1.15956	1.36118	1.04407	C5
KCNN4	0.0735864	0.0206331	0.502014	0.719411	0.721701	C5
LRP11	0.0968058	0.0117668	0.191773	0.220127	0.0303121	C5
SLC5A8	0.00667426	0	0.632373	0.426427	0.931395	C5
CLCA4	0.0387205	0.0709797	2.16999	2.80624	2.18691	C5
KCNK5	0.450823	0.734062	0.517658	0.779395	0.369884	C6
RHOF	0.727421	0.168242	0.604485	0.989755	0.271553	C6
RGS4	0.00183858	0.0534669	0.14607	0.272985	0.0708635	C6
IMPDH1	0.0410656	0.27522	0.277345	0.637379	0.27875	C6
SYT5	0.0451588	0.520718	0.0168771	0.113492	0.0569863	C6
TIMP1	0.124424	0.0219517	0.179341	0.305605	0.00560209	C6
ENC1	0.426205	0.201954	0.269864	1.0823	0.220363	C6
UBD	0.857491	1.86233	0.180258	3.51034	0.0304689	C6
C1QTNF1	0.0530353	0.194783	0.0587251	0.116659	0.00600481	C6
DUOXA2	0.0289637	0.328269	0.0123759	0.351152	0.175168	C6
CXCL10	0.0174644	0	0.448719	1.544	0.28586	C6
NR1D1	0.466898	0.575012	0.0824727	0.880045	0.475976	C6
NPW	0.0352869	0.0161324	0.014794	0.206376	0.000602127	C6
TIMP2	0.16139	0.290444	0.408757	0.5225	0.0945099	C6
RNF39	0.00658513	0.03217	0.0142886	0.591401	0.101372	C6
GMFG	0.00178461	0.376283	0.209056	0.963297	0.163448	C6
S100G	0.00638411	0.0348646	0.197946	0.573876	0.0726151	C6
NAPSA	0.0265756	0	0.0184045	1.46867	0.0306488	C6
APOC2	0.189651	0.00974276	0.00647261	1.95188	0.00489593	C6
RCAN1	0.443247	0.326733	0.221137	1.0778	0.26064	C6
CD1D	0.119422	0.0601586	0.0562657	0.040166	0.0294537	C6
MMP7	0	0.299905	0.00112757	0.00878954	2.02526	C7
HACD1	0.0418067	0.0183609	0.0656938	0.0388628	0.967818	C7
SLC30A2	0.087752	0.248135	0	0.0146884	0.558514	C7
LARS2	0.0500858	0.121643	0.163599	0.0196152	1.97628	C7
IGFBP4	0.623005	0.107946	0.0048934	0	0.476063	C7
THBS1	0.13453	0.473905	0.0796032	0.0571306	1.03588	C7
SLC16A1	0.22869	0.112259	0.258757	0.152123	0.655699	C7
RILPL2	0.0732649	0.107539	0.270609	0.0299648	0.385968	C7
IGF1R	0.186324	0.0761634	0.228985	0.00295916	0.320166	C7
TSPAN5	0.0452291	0.0670929	0.0102938	0.18658	0.44022	C7
WDR36	0.163337	0.250605	0.189848	0.0901478	0.451206	C7
PGM2L1	0.164188	0.0906078	0.110376	0.0210443	0.221626	C7
FRMD4B	0.25126	0.185082	0.264609	0.160842	0.408124	C7
CD38	0.01216	0.396008	0.220023	0.0465685	0.725516	C7
NAV2	0.0977542	0.111153	0.243748	0.103635	0.470485	C7
CAMK1D	0.156794	0.274707	0.088935	0.0405996	0.77049	C7
TRIM59	0.0553635	0.209606	0.136858	0.0477377	0.24676	C7
TFCP2L1	0.0443967	0.0205582	0.0335777	0.138612	0.488782	C7
KLF2	0.0818207	0.0115686	0.313606	0.0298277	1.0191	C7
SFRP5	0.336721	0.00292884	0.0788073	0.000557099	0.182216	C7
RUNDC3B	0.156447	0.0791578	0.0264024	0.0836407	0.374356	C7
DEPTOR	0.266224	0.16323	0.308941	0.0140379	0.932795	C7
ZMYND19	0.103944	0.195439	0.0257333	0.0126635	0.227314	C7
MYO5C	0.16458	0.952212	0.324106	0.106386	0.660619	C7
MYEF2	0.0724058	0.0618362	0.0203343	0.0378944	0.264384	C7
SOAT1	0.215779	0.245957	0.225046	0.0529953	0.544786	C7
ACAD11	0.0512584	0.522284	0.35119	0.207576	0.578408	C7
PHLPP2	0.456951	0.0288271	0.191465	0.0946992	0.670186	C7
CEACAM20	0.325292	0.388014	0.0949143	0.152421	1.05663	C7
ASPA	0.243907	0.00491931	0.0317258	0.0234827	1.4321	C7
FGF19	0.0489025	0.0362243	0.113201	0.000483439	1.17087	C7
ENPP3	0.259295	0.0026748	0.0957978	0.0062063	0.483363	C7
PLAUR	0.174509	0.18903	0.107445	0.238032	0.353452	C7
SHF	0.234647	0.50377	0.169441	0.00311696	0.219078	C7
BAMBI	0.0138633	0.19318	0.118598	0.0241843	0.398826	C7
APOE	0.00930865	0.0728004	0.621529	0.11827	0.362641	C7
AGT	0.152252	0.0719302	0.0188048	0.0268216	0.228375	C7
