# Supplementary material for: Cross-species single-cell transcriptomic analysis reveals divergence of cell composition and functions in mammalian ileum epithelium
Source: Cell Regen. 2022 May 5;11:19. doi: 10.1186/s13619-022-00118-7 (PMC9072607; doi:10.1186/s13619-022-00118-7)
Supplement: Supplementary file 4 — Additional file 4: Table S4. Shows differentially expressed genes in EECs between human and other species in Fig. 3A. [file 13619_2022_118_MOESM4_ESM.xlsx]

## Sheet: EEC human vs macaque-Fig 3A
	Human	Macaque
MT-ND4	5.20212	2.50626
RPS27A	4.11037	2.02648
JUNB	3.8044	0.936473
RPL35	3.65349	0.406535
PDK4	3.53975	1.36131
FXYD3	3.46319	0.58112
RPL24	3.3755	0.175495
FEV	3.20764	0.410236
MT-ND5	3.17213	0
TFF1	3.16103	0.406535
C15orf48	3.04608	0
DDC	3.00215	1.25782
COX6B1	2.93041	1.21575
PSCA	2.87346	0
CES1	2.74464	0.593488
LGALS2	2.716	0.947682
MS4A8	2.66494	0.956497
TM4SF4	2.65	0.620202
CKB	2.53466	0.819316
SMIM24	2.50339	0
SYT13	2.4589	0.538279
PPIA	2.41396	0
NBEAL1	2.39945	0.175495
CLU	2.34485	0.588499
OLFM4	2.32237	0.569477
SRSF3	2.27494	0.501377
TSTD1	2.17854	0.694751
SGK1	2.12222	0.597156
RAB3C	2.107	0
HEPACAM2	2.0933	0.433662
RAMP1	2.08495	0.513183
ERO1B	2.03392	0
SERP1	2.0301	0.593448
ANPEP	2.01382	0
CACNA1A	2.00083	0.843228
FABP2	1.97614	0.56656
TSPAN8	1.96052	0.926123
DYNLRB1	1.94118	0.749821
PLIN3	1.90692	0.420403
OR51E1	1.89349	0
LASP1	1.88459	0.749821
MPST	1.86795	0.251874
TMC5	1.84561	0.56656
CITED2	1.843	0
MARCKS	1.84228	0.880453
DYNLT1	1.83898	0.236906
QTRT1	1.82838	0.826303
TRA2B	1.81764	0.751682
DSG2	1.81156	0
GPX1	1.81099	0.864419
CHMP4B	1.77805	0
CERS6	1.74658	0.410236
PERP	1.70598	0.452222
CBX6	1.68533	0
ANKRD37	1.68015	0.175495
APOA4	1.66312	0
CDH1	1.64327	0
KRT10	1.63619	0
ETV1	1.63184	0.7598
ANXA7	1.6252	0.775515
PTPRN2	1.60789	0.520628
ZFP36L2	1.59964	0
HIPK2	1.59855	0.55501
MIEN1	1.59229	0
KIF12	1.58643	0
PDLIM5	1.58255	0.488995
LXN	1.57445	0
CNKSR3	1.56571	0
PPP1R14D	1.56521	0
RBBP8NL	1.55091	0.420403
VPS13A	1.5448	0
GCNT1	1.54249	0
LYSMD2	1.54196	0.488995
FLVCR1	1.53676	0
SERPINB6	1.53628	0
TIMP1	1.52593	0
CACNA2D1	1.52451	0
HSPB1	1.52123	0
DPYSL2	1.51976	0.513183
PROX1	1.50689	0
RAB3B	1.50621	0
SEZ6L2	1.49229	0.603367
FAM177A1	1.48525	0.406535
MLXIP	1.47735	0.228301
THOP1	1.47423	0.621885
PROM1	1.47196	0.251874
SNRPG	1.46958	0
RAP1GAP2	1.46906	0.619627
TSPAN13	1.46771	0
PPP2R1A	1.4649	0.704979
ARMCX3	1.45124	0.720452
RARRES1	1.44572	0.406535
MKNK2	1.44343	0.251874
CTDSPL	1.43418	0.32474
S100A13	1.4317	0
ATP2A2	1.43157	0
CHCHD5	1.42741	0
MAPKAPK2	1.42579	0
TIMM8B	1.41324	0.406535
SLC44A1	1.40909	0.669894
ACADS	1.40545	0.454577
RHOBTB3	1.40346	0.433662
IDI1	1.39905	0
UBALD2	1.3948	0
LPP	1.39476	0.228301
DYNC1I2	1.39319	0.274094
SLC12A2	1.39051	0.669894
PFN2	1.38904	0
SH3GLB1	1.38261	0.661617
TIMM17B	1.37127	0
PHLDA2	1.36985	0
MGAT4A	1.36601	0
SHROOM3	1.3619	0
NFATC2IP	1.35462	0
POLR2I	1.35408	0.452222
SCAMP5	1.35378	0
ENPP2	1.35183	0
IRS2	1.35062	0.410236
TP53INP2	1.34807	0
DDX6	1.34387	0.175495
GNB1	1.34247	0.635062
KCNJ3	1.34236	0
RPS6KA3	1.34157	0.421198
BOLA3	1.34014	0.370389
DGKH	1.33859	0
EPB41L4B	1.33049	0
SYT7	1.32887	0
PLPP5	1.31537	0.37786
RFX3	1.31393	0
AAK1	1.30572	0
MGST2	1.30328	0.530045
EGR2	1.30271	0.236906
TNNC2	1.29809	0
IFT172	1.29691	0
GRIA4	1.2875	0
LMX1A	1.28326	0
NAAA	1.27996	0.236906
PPCS	1.27954	0
MYCL	1.27377	0.251874
USP22	1.27307	0.228301
MAPK14	1.27288	0
SDCBP2	1.27105	0.251874
GUCA2B	1.26818	0
HNRNPM	1.26663	0.274094
NPW	1.2618	0
EIF4EBP2	1.25836	0
SMAD5	1.25766	0.251874
TM9SF2	1.25529	0.355309
YIPF4	1.25208	0
TBL1XR1	1.25	0.236906
ASCL2	1.24895	0
GNA11	1.24794	0.56656
PAQR8	1.24195	0
RTN1	1.23436	0.274094
RPS6KB2	1.23215	0.513183
SDHD	1.22614	0.355309
ATP8B1	1.22553	0
TRIM33	1.2177	0.251874
NHSL1	1.21519	0
CNDP2	1.21113	0
MYO1C	1.2098	0.236906
SOWAHA	1.20878	0
TPPP3	1.20491	0
ARNT2	1.20054	0.175495
CD2AP	1.20015	0.539069
SRSF10	1.19865	0
DACH1	1.19721	0.471111
PAFAH1B2	1.19647	0.406535
PBX1	1.1955	0.228301
SYAP1	1.19402	0
METAP2	1.19308	0.251874
ETS2	1.19261	0.236906
IGFBP2	1.18338	0
BBX	1.18308	0.576753
MSRB2	1.18083	0.481473
SLC7A2	1.18015	0.251874
MTHFD2L	1.17928	0
ZBTB16	1.17743	0
PPARA	1.17635	0
MYH14	1.17309	0.420403
FOXA1	1.17281	0
HOOK2	1.17267	0.56656
SYCE1L	1.16999	0
TSPAN7	1.16916	0.406535
PDE9A	1.16842	0.428299
F10	1.16582	0
DIP2B	1.16521	0.520628
ILVBL	1.16504	0.452222
CTSC	1.16496	0
DDX18	1.16278	0.175495
D2HGDH	1.16043	0
PIP5K1B	1.15398	0.175495
ABCB10	1.148	0.406535
RAB18	1.14658	0.32474
TOR1AIP2	1.145	0.175495
REG1B	1.14065	0
PPP1R1A	1.14023	0.355309
PMM1	1.13816	0
DHRS3	1.13761	0
ZNF524	1.13628	0.440676
PNRC2	1.13481	0
CDC42EP3	1.13195	0
IMP4	1.13172	0.530045
TMX4	1.12973	0.539775
SIL1	1.12945	0.236906
RASAL2	1.12827	0
ZFAND3	1.12552	0.420403
SLC15A1	1.12234	0.406535
SLC44A4	1.12189	0
TMEM63C	1.12006	0
GPX2	1.11991	0.370389
SAR1B	1.11699	0.410236
ZCRB1	1.11382	0.175495
GK5	1.10884	0
ANKRD17	1.1076	0
KDSR	1.10699	0.494778
RSL24D1	1.10456	0
CXADR	1.10126	0
MDM4	1.10047	0
DEDD2	1.09851	0.513183
DDR1	1.09807	0.410236
PKDCC	1.09659	0
ECHDC2	1.09606	0
NSFL1C	1.09446	0.228301
EFR3A	1.09421	0.236906
KLF3	1.08521	0.355309
ZC3H12A	1.0814	0
RBFOX2	1.07644	0.37786
KCNK3	1.076	0
SYT17	1.0747	0.228301
PNKD	1.06938	0
SOCS1	1.06647	0
HMG20B	1.06417	0.175495
ABI1	1.06293	0.513183
CASP7	1.0597	0
EMP2	1.05945	0.406535
NEDD4L	1.05906	0.355309
EGLN1	1.05183	0
WNK2	1.05153	0
PTPN18	1.05119	0
AK1	1.04994	0.251874
XIAP	1.04954	0
P4HTM	1.04891	0.236906
PHYKPL	1.04886	0
EXOSC4	1.04843	0.494778
SERINC3	1.04749	0
PLS3	1.04136	0.228301
CDC42EP4	1.03189	0.355309
DHX30	1.03102	0
IHH	1.03039	0
KLHDC3	1.0277	0
ABCC1	1.02662	0
ZNF770	1.02617	0
PTGER3	1.02589	0
SLC39A5	1.01924	0
ASGR1	1.01877	0
NUMB	1.01761	0.228301
EVPL	1.01036	0.228301
NPTX2	1.01011	0
MFSD1	1.00842	0
AFF4	1.00818	0
PLD1	1.00758	0.251874
MTX2	1.00718	0
CDHR3	1.00674	0
MAP3K13	1.00551	0
MCOLN3	1.00342	0.228301
KRTCAP3	1.00082	0
SLC7A5	0.99865	0
SPATC1L	0.997443	0.414045
IL4R	0.995015	0.406535
USP9X	0.993636	0.452901
CITED4	0.993002	0
KRAS	0.991887	0.175495
GNS	0.988524	0
AMFR	0.987752	0.440676
PGPEP1	0.986141	0
SAFB2	0.985725	0.420403
ANKS4B	0.984035	0.251874
CNOT6L	0.983881	0
NMT1	0.983281	0
MET	0.981384	0.355309
TMPO	0.981098	0.370389
CPEB4	0.981054	0.421198
PRUNE2	0.977952	0
AMIGO2	0.977687	0.251874
LARP6	0.976605	0.175495
AP2B1	0.975781	0
DCP1A	0.973384	0.236906
PPM1A	0.972744	0
SSH2	0.972549	0
FOLH1	0.970448	0
SLC7A1	0.970155	0
DAPK2	0.969098	0
PRKCD	0.968379	0
PSMD9	0.964084	0
TM2D3	0.963161	0
ZNF652	0.960872	0.175495
PCMT1	0.95736	0
DUSP5	0.95667	0.440676
KCNK1	0.955973	0
IREB2	0.955364	0.410236
ESPN	0.954092	0
AP1B1	0.953811	0.236906
TLE1	0.952348	0.406535
COQ5	0.952128	0
FBP1	0.951822	0
LSM8	0.950895	0.355309
DOCK5	0.948926	0
KIF13B	0.948098	0
CAND1	0.945853	0.228301
SAMD8	0.944856	0
ZNF827	0.944212	0.236906
ATG2B	0.942274	0
DAB1	0.94144	0
PSPC1	0.940547	0.37786
ASPHD1	0.938073	0.175495
SPATA13	0.93716	0
ATP6V0A2	0.936522	0
DNAJC7	0.936354	0
BAZ2A	0.930095	0.228301
ACOX1	0.929689	0.175495
PLEKHB1	0.925527	0
CBLB	0.923978	0
GLYR1	0.922726	0.37786
CENPV	0.922218	0.251874
CEBPD	0.921812	0
NF1	0.918689	0.406535
RNPEPL1	0.915361	0
ZNF395	0.915209	0
MYO10	0.914548	0
G2E3	0.913963	0.32474
ETHE1	0.912548	0.406535
GABPB1	0.906833	0.251874
KIAA1549	0.906759	0.236906
PTPRK	0.906644	0
NEDD9	0.905218	0.420403
CNIH1	0.904918	0
PLEKHF2	0.904493	0.421198
ZMYND8	0.903197	0
ASH1L	0.902773	0.274094
SMARCA1	0.901298	0.370389
ARHGEF10L	0.899949	0.251874
CUX1	0.899895	0
EIF2AK1	0.897895	0
CUL4B	0.897286	0.236906
AGPAT2	0.897111	0
BTBD3	0.897104	0
PFKP	0.895944	0
FAM3D	0.893452	0
PLEKHB2	0.893275	0
DNMT3A	0.89274	0.228301
RPP25L	0.892595	0
USP47	0.889716	0.433662
PRDX4	0.886641	0.236906
ISG20L2	0.886615	0
RALGAPA2	0.886484	0
SPRED3	0.886433	0
UBE2Z	0.884975	0.175495
EFHC1	0.883281	0
TLE4	0.881861	0
FUCA1	0.881663	0.251874
CREB1	0.881	0.236906
LEPROT	0.879902	0.228301
AZGP1	0.879525	0
IFT27	0.878817	0.406535
BCAR3	0.878603	0
SLC39A4	0.87856	0.228301
ANK3	0.877975	0
AGO1	0.876545	0
STXBP6	0.876482	0.175495
MGAT1	0.876217	0
MBNL3	0.876134	0
WDR59	0.87386	0
MYO1D	0.870756	0
VPS4B	0.870427	0.428299
GBE1	0.870158	0.228301
FNIP2	0.870091	0
MAOA	0.869943	0.32474
B3GNT3	0.869387	0
NIPSNAP1	0.868816	0.421198
DDX52	0.867935	0.236906
SEMA6D	0.867795	0
SLC41A3	0.867277	0
CRYL1	0.866728	0
ADCY1	0.86663	0
PHC2	0.866391	0
B3GALT5	0.865724	0.175495
EBPL	0.865104	0
FKBP1B	0.862778	0
SORD	0.862397	0.175495
NEO1	0.86219	0.406535
SFT2D1	0.861171	0
COPG1	0.860749	0.175495
KIF9	0.860368	0.175495
FUNDC2	0.859994	0.236906
RRAS2	0.859787	0.228301
FBXL17	0.859129	0.420403
TMPRSS2	0.858808	0.228301
DISP2	0.85835	0
FARP2	0.857909	0.420403
TSC22D4	0.857522	0.251874
CYTH1	0.857415	0
AP3M1	0.85717	0
NPY1R	0.857011	0
ORMDL3	0.856568	0
DSC2	0.855872	0
ARID1B	0.854413	0
DUS1L	0.853241	0.390872
SLC26A2	0.853196	0
CRAT	0.853066	0.236906
SDSL	0.853031	0.355309
NEURL1	0.851502	0.37786
SHC1	0.847639	0
PYCR2	0.847181	0
ASNSD1	0.847181	0
ADGRF5	0.846787	0
SSTR1	0.846496	0
SKIL	0.843927	0
CD200	0.842996	0.251874
RCAN2	0.842847	0
FBXO25	0.842514	0.274094
KIF3B	0.84213	0
EGR3	0.840026	0
NFIC	0.837265	0.228301
GULP1	0.837127	0.175495
LRP11	0.836276	0
HEBP2	0.834798	0.236906
FRK	0.832283	0
SH3PXD2A	0.832115	0
EPS8L2	0.831321	0
LETMD1	0.830469	0.406535
SCAMP4	0.830151	0.236906
PPP1R37	0.829024	0
GC	0.828548	0
CYB5D2	0.827329	0
DZIP3	0.825304	0.175495
TMPRSS6	0.823705	0
LDLR	0.82283	0
ACYP2	0.82179	0
CCDC57	0.821273	0
KCNS3	0.820839	0
PTPN11	0.819735	0
PPP1R15B	0.816779	0
TGFBR3	0.815435	0.236906
EIF4E	0.815237	0.175495
BCAT2	0.814825	0
CXXC4	0.811613	0.228301
MMP15	0.810333	0.355309
TMEM41B	0.810333	0
ABL2	0.80815	0
GSTO2	0.807081	0
NFASC	0.806313	0
ABHD11	0.805862	0.32474
FUNDC1	0.804275	0
BAIAP2L2	0.804186	0
PLXNA3	0.802191	0
ANKS1A	0.801816	0
CDKN2AIPNL	0.801361	0
MATN2	0.800116	0
FAM184A	0.797978	0.175495
CDK5R2	0.796484	0
AREG	0.796225	0.251874
KANSL1	0.795701	0.228301
CAMK1D	0.795659	0
ARRDC4	0.794922	0
ZC3H6	0.794263	0
LHPP	0.791706	0
YIPF2	0.791297	0
CTSS	0.790085	0.236906
NABP2	0.789214	0
EVI5	0.786867	0.236906
RASGRP1	0.78585	0
DNASE1	0.785727	0.355309
MYADM	0.785312	0
PICK1	0.784325	0.236906
CRIM1	0.783396	0
OCLN	0.78314	0.175495
TULP4	0.78251	0
HSD17B8	0.781888	0
PKP2	0.780238	0
PLEKHH1	0.779658	0
MACC1	0.779512	0
SEMA6A	0.779138	0
UBE2L6	0.779033	0
ARL5A	0.778279	0
MAPK1	0.778088	0.228301
PIK3CB	0.777351	0.236906
OSR2	0.77723	0
UPF1	0.776806	0
MCUR1	0.774239	0
SRF	0.773082	0
PKP3	0.771287	0.355309
HES1	0.771283	0
ARHGAP17	0.770823	0.251874
PIM2	0.769046	0
MAML2	0.767921	0
PDS5A	0.765342	0.228301
CEP170B	0.765164	0
MGAT5	0.76511	0
ESYT1	0.764955	0.236906
SASH1	0.764955	0
ZNF148	0.762524	0
APBB1	0.761631	0.236906
INPP1	0.761266	0.175495
TMX3	0.760111	0.228301
CELF4	0.759631	0
FAHD1	0.758761	0
DDX3Y	0.758405	0
GRINA	0.756264	0
ESCO1	0.755215	0.274094
UBALD1	0.754597	0
ISOC2	0.754591	0.175495
FOXN2	0.754048	0
FOXO3	0.753354	0
PITPNB	0.752359	0.355309
USP8	0.752307	0
SOX6	0.752127	0
HSBP1L1	0.751395	0
UBR5	0.749611	0.228301
SIAH2	0.747266	0
SNAP23	0.747008	0
HYOU1	0.744702	0.251874
DIP2A	0.744673	0
BDH1	0.743733	0.251874
UBE4A	0.742145	0.251874
GAB2	0.741886	0
NFIB	0.739975	0.175495
ZNF654	0.736934	0
DMWD	0.736832	0.355309
MFGE8	0.735047	0
PDZK1	0.734425	0
PWWP2A	0.733853	0
SCARB1	0.732222	0
COBLL1	0.731837	0.274094
TJP2	0.731279	0.236906
ZC3HAV1	0.731248	0.274094
RBM12B	0.731048	0
BCKDK	0.730854	0.355309
VPS26B	0.73037	0
ESYT2	0.730091	0
AGFG1	0.72928	0.236906
MAST4	0.729271	0.355309
GIPR	0.729038	0
FAR1	0.728219	0.228301
SESN3	0.727621	0
CDC42BPB	0.727416	0
RC3H2	0.726909	0
ATN1	0.726897	0
RNF19A	0.726314	0.251874
CCNT1	0.726202	0
PPM1K	0.724426	0
DENND1B	0.724213	0
LANCL2	0.723923	0.175495
ANO9	0.723862	0
CHPT1	0.722408	0
PPARGC1A	0.722321	0
RDH11	0.721733	0.355309
PPP5C	0.721717	0
UGGT1	0.72064	0.355309
ACADM	0.719937	0.175495
BCAR1	0.719204	0.236906
SORT1	0.717733	0
SLC52A2	0.717352	0.236906
CDYL	0.716728	0
NEGR1	0.71625	0
RND3	0.715923	0
TLN1	0.715598	0.175495
SIPA1	0.713379	0.175495
ACE2	0.713212	0.274094
HIBADH	0.711412	0.175495
PIAS1	0.711333	0.175495
CDC27	0.710434	0.274094
ATP10B	0.709657	0
PPL	0.708476	0
ICA1L	0.707346	0
REL	0.706886	0
PRMT7	0.70673	0
MYO5B	0.706441	0.32474
NR1H4	0.706246	0
SIN3A	0.705409	0
MARVELD2	0.704929	0.175495
NSRP1	0.704871	0.236906
GALNT13	0.704684	0
UBXN8	0.704682	0.236906
NDRG2	0.704016	0.274094
UBE2A	0.70377	0.32474
B4GALT7	0.703363	0
STXBP5L	0.703305	0
CCS	0.703133	0.274094
MAPK8	0.702623	0
ORMDL1	0.701506	0.251874
NR2F2	0.701094	0.236906
ANGPTL4	0.700847	0
SLC2A13	0.698911	0
PNMA2	0.697107	0
NUP62	0.696781	0
MTSS1	0.695464	0
TESK1	0.694654	0
PFKFB3	0.694452	0
XK	0.694097	0
MDM2	0.69284	0
SRPK2	0.692682	0.274094
NR3C1	0.692552	0
SLC4A2	0.691196	0
ZMYM2	0.690204	0
TMEM229B	0.689169	0.251874
PHACTR4	0.6882	0.236906
UBE2H	0.686746	0
NCK2	0.685241	0
ATF7IP	0.68448	0.274094
MESP1	0.683944	0
TMEM50B	0.683492	0
DUSP22	0.682787	0
SLC13A2	0.682672	0
GYG1	0.680577	0
PPP2R5B	0.680089	0.236906
UNC5CL	0.679524	0
TWF2	0.679436	0.175495
ITGA6	0.679042	0
CCDC88B	0.678661	0
RRM2B	0.678651	0
CCNK	0.677473	0
DHX8	0.677177	0
FAM83E	0.676144	0
PXMP2	0.675013	0
ADNP	0.673083	0.228301
CDKN2AIP	0.672219	0
CDS1	0.670773	0
MOCS2	0.670543	0.251874
CLCN4	0.66955	0
MACF1	0.669484	0
CHP2	0.668953	0
METTL7A	0.668615	0
SNX12	0.667273	0
RSPRY1	0.666514	0
DGAT1	0.665965	0
PPP2CB	0.665274	0.274094
ZNF281	0.663036	0
KDM4C	0.662323	0
DUSP4	0.662032	0
RALGPS1	0.661914	0
MAP7D1	0.661691	0.251874
PITPNA	0.661391	0
GIPC1	0.661141	0
DDX23	0.660647	0
ZMYM5	0.660647	0
PUS7L	0.659223	0.274094
PPP2R5A	0.659084	0
UROD	0.658269	0.251874
RALA	0.657031	0.236906
GATA6	0.65611	0.274094
NDUFAF6	0.655764	0
SERP2	0.655605	0
TIMM10B	0.653577	0.236906
RPRD1A	0.652265	0.228301
CERS4	0.65183	0.236906
RBM28	0.650899	0
SLC25A23	0.650695	0.175495
MAN2C1	0.65069	0.175495
TRMT10B	0.649876	0
EPM2AIP1	0.649057	0
RPS6KB1	0.648901	0.236906
LITAF	0.648017	0
PTBP2	0.647929	0
ZNF444	0.647871	0.175495
NFATC3	0.646952	0.228301
PRCP	0.646272	0
LRRK1	0.644817	0
NPEPPS	0.644607	0.175495
MIB1	0.643561	0
SEMA4G	0.64224	0
PRKCA	0.641965	0
CAMK2G	0.641938	0
MAPRE2	0.641808	0
GOLPH3L	0.641435	0.175495
CFAP65	0.640388	0.236906
TGFBR1	0.63978	0.228301
LONP2	0.639579	0.274094
AP3B2	0.639423	0
DIP2C	0.637913	0.274094
AGRN	0.637333	0.228301
TCF7L2	0.634824	0
ZDHHC13	0.633276	0
ROR1	0.633237	0.236906
LSR	0.633172	0.228301
ARL6IP5	0.632961	0.251874
SLC35C1	0.632601	0
RANBP3	0.630945	0
PCED1A	0.630398	0.274094
CPSF6	0.629496	0.236906
TTC12	0.629366	0
GNL1	0.628834	0
MYCBP2	0.627621	0.251874
STARD3NL	0.627367	0.236906
RNF183	0.626464	0
RBL2	0.626279	0.274094
LIN7C	0.625889	0
MMGT1	0.625674	0
TFPI2	0.625601	0
ACO2	0.624532	0.274094
ERAP1	0.623623	0
ELOVL4	0.621738	0
RCN2	0.621661	0
INPPL1	0.621632	0
SMPDL3A	0.621154	0.274094
NR1D2	0.620318	0
TERF2	0.619551	0
TBRG4	0.618487	0.175495
PRSS2	0.618142	0
SPPL2B	0.617864	0
TMC4	0.617864	0
NFATC2	0.616878	0.274094
CHRM3	0.616878	0
NFAT5	0.616702	0
PSENEN	0.61566	0.251874
KCTD5	0.614518	0.274094
RASGEF1B	0.613988	0.251874
TATDN3	0.613988	0
OSBPL10	0.61381	0.274094
GCFC2	0.61381	0
PTGER2	0.61381	0
RHPN1	0.61381	0
SPAG5	0.61323	0
UHMK1	0.612892	0.251874
PROS1	0.61244	0
UBA6	0.612155	0
KAT2B	0.610222	0.274094
CDR2	0.610053	0
BRWD3	0.60919	0
DDX50	0.607402	0.175495
NARF	0.607402	0.236906
ARHGEF26	0.606898	0
USP38	0.60678	0.175495
CNFN	0.606179	0.251874
CARM1	0.60593	0
UBE2W	0.605313	0.236906
MAP2K4	0.603417	0
ZHX3	0.603357	0
ADAM9	0.603166	0
ABL1	0.603003	0
LRIG3	0.602812	0
MFSD2A	0.602257	0
CYB561	0.601947	0
SMOX	0.601044	0.274094
DCX	0.60093	0
CCDC28B	0.600369	0
PSMD12	0.599526	0
PTPN3	0.598998	0
CACNA1C	0.598952	0
ACBD4	0.598687	0
SIDT1	0.59815	0
ABHD15	0.596488	0
ANKRD52	0.596386	0
SNRPA	0.595207	0
PHF10	0.594131	0
DNAJC6	0.593445	0
AP1S2	0.593092	0
GDAP1L1	0.591499	0
SEMA3D	0.591499	0
INO80	0.591223	0
PRRG4	0.58975	0
SNRNP48	0.589732	0
SRGAP1	0.589376	0
SAMD4B	0.588245	0.228301
FAM117B	0.588217	0
FLNB	0.587901	0.175495
SLC35B3	0.587245	0.251874
DUOX1	0.586392	0
NYNRIN	0.584941	0
LTBP4	0.584649	0
TRIM3	0.584649	0
UBR3	0.584433	0.236906
SMARCAD1	0.584126	0.251874
ACYP1	0.583784	0
MAP3K2	0.583704	0
ZC3H3	0.582687	0
ARMCX6	0.582394	0
SIK2	0.582293	0
RRAGD	0.579696	0
PRMT6	0.578874	0.274094
MIB2	0.57856	0
RPS6KA4	0.578362	0.228301
COQ10B	0.578362	0
LPIN2	0.578123	0.175495
PLK3	0.577002	0
EPB41L5	0.57649	0
EHBP1	0.576425	0
NCOA1	0.576403	0.274094
MSI2	0.576403	0
WDFY2	0.575938	0
TSC22D2	0.575598	0
ACSS1	0.575034	0
CLOCK	0.574141	0
POLK	0.573315	0
GFM2	0.572546	0.228301
APLP1	0.572316	0
KIAA1217	0.572019	0
PLAGL1	0.571434	0
FOXP4	0.570479	0
SLC35A4	0.570049	0.175495
STK36	0.569149	0
CD55	0.568702	0
RASA1	0.568678	0.228301
TBC1D5	0.568678	0
MAGI1	0.568251	0
DNAJC18	0.567761	0
TSN	0.566972	0
POLR2J3	0.566928	0
NT5DC1	0.566597	0.175495
RASSF9	0.566209	0
RASSF3	0.565902	0
PPP6R2	0.564916	0
RMDN1	0.564909	0
TMEM9	0.563371	0.274094
EXT1	0.563104	0
PPIF	0.56286	0
WEE1	0.562609	0
SMARCD1	0.561831	0
SDC1	0.561553	0
GTPBP1	0.560828	0.236906
LMO7	0.560702	0
SLC8A1	0.560544	0
HDAC11	0.559141	0
RNF43	0.558742	0
NBL1	0.558248	0.228301
PLCH1	0.555932	0
SLC7A9	0.555375	0
EIF1AY	0.55509	0
SFT2D2	0.554483	0
DOCK6	0.554115	0
S100A1	0.554113	0
SMYD2	0.554052	0.274094
PRR15	0.554052	0
RALGAPA1	0.553933	0
CHKA	0.553555	0
ATP13A3	0.552134	0.236906
TNKS	0.55179	0.175495
RAB20	0.55179	0
B3GAT3	0.551643	0.236906
NOL4L	0.551636	0
STRN4	0.551636	0
DESI2	0.550994	0.175495
STYXL1	0.550475	0.228301
STRADB	0.54975	0.236906
EXOG	0.549667	0
FAM71E1	0.549305	0
MTMR9	0.5491	0
RELA	0.548745	0
CSRNP2	0.54821	0.175495
UBQLN1	0.547539	0.236906
OTULIN	0.547165	0
ARL15	0.547066	0
HSD11B2	0.546838	0.175495
PSMD10	0.546557	0
CLMP	0.546401	0
SLC26A11	0.546401	0
MFSD8	0.545919	0.236906
CEBPB	0.545263	0
TMEM74B	0.545263	0
ORAI3	0.545135	0.251874
KIF1B	0.544811	0.175495
SLC25A25	0.54364	0
SMAD4	0.543316	0
CYB561D2	0.543194	0
DCTN1	0.542524	0.236906
PIAS2	0.542043	0
SPOCK2	0.541897	0
KLHDC10	0.540041	0
LRCH4	0.539409	0.236906
NCOA2	0.539409	0
AGPAT3	0.538689	0
RAB40C	0.537324	0
HOXA10	0.536396	0
ATMIN	0.535891	0
MTX1	0.535253	0
TMX2	0.534845	0
ZDHHC9	0.534141	0.236906
RALGPS2	0.533049	0
COX18	0.532878	0
GDAP1	0.531613	0.236906
GALNT2	0.531024	0
ACVR1B	0.530417	0
EPOR	0.529647	0
PRR36	0.529647	0
ZDHHC8	0.529647	0
ACBD5	0.529638	0.228301
GPR155	0.529638	0
MANEAL	0.529638	0
SH3BP4	0.528703	0
CKS1B	0.528638	0.175495
SNX21	0.528236	0
LRRC8A	0.528036	0
ARID3A	0.527832	0
ACOX2	0.527265	0
KBTBD3	0.527265	0
MOB1A	0.527265	0
PLEKHA2	0.527265	0
STK33	0.527265	0
PRKCE	0.527265	0
KALRN	0.527265	0
RFX7	0.526991	0
RABGAP1	0.526766	0.251874
TEAD1	0.526766	0
PDCD7	0.525998	0.228301
TBL2	0.52302	0
TNPO2	0.52302	0
WDR61	0.521932	0
SDHA	0.52173	0.175495
CREB3	0.521565	0.175495
GOLT1B	0.520143	0
ALDH1B1	0.517985	0.175495
TLE3	0.517755	0
KLHL18	0.517357	0
PARP16	0.517357	0
PPP6C	0.516963	0
PI4K2B	0.516861	0
PIP4K2B	0.516832	0
SPRY1	0.515666	0
EAF1	0.515354	0
MTA3	0.515354	0
TGM3	0.514283	0
TATDN2	0.51325	0
APPBP2	0.512523	0.175495
CADM2	0.512287	0
RORA	0.511458	0.236906
AP2A1	0.511458	0
ITGA3	0.511336	0
BMP2	0.5106	0
KLHL28	0.510554	0
RUFY1	0.510554	0
TSR1	0.510468	0.175495
NIPAL2	0.510468	0
SLC5A6	0.510468	0
KCTD20	0.510317	0
ATXN7	0.5103	0.236906
TRIM68	0.509978	0
LRIG1	0.509601	0
CTDSPL2	0.509515	0.236906
CCDC68	0.509515	0
USP42	0.508137	0
PPP1R3C	0.507687	0
TMEM126B	0.506939	0
ZBTB48	0.50653	0
RBM27	0.505353	0.175495
RNASE1	0.505353	0
HSD17B4	0.505052	0.236906
PPP1R12C	0.505052	0
ZNF131	0.505045	0.236906
AMMECR1	0.503836	0
SLC17A4	0.503202	0
FAM222B	0.502911	0.175495
JADE1	0.502911	0
RIMKLA	0.501344	0
DENND2D	0.500222	0.236906
LARP1B	0.500222	0
RAB35	0.492758	0.236906
TNIK	0.492049	0.228301
DFFA	0.490414	0.228301
SAP30L	0.484102	0.175495
PDE5A	0.482639	0.175495
FGF9	0.477635	0.236906
COX10	0.468927	0.175495
PSEN2	0.466812	0.228301
TM9SF4	0.464407	0.175495
BTAF1	0.445019	0.175495
GGA2	0.432733	0.175495
ARHGAP44	0.430567	0.175495
PPWD1	0.424941	0.175495
PANK2	0.415653	0.175495
PSME3	0.414031	0.175495
DHX37	0.412777	0.175495
XPO4	0.410601	0.175495
SNX1	0.410153	0.175495
IQSEC1	0.401868	0.175495
DOCK9	0.401289	0.175495
SLC25A32	0.401289	0.175495
POLL	0.399683	0.175495
TMED6	0.399683	0.175495
ABHD8	0.398659	0.175495
ASAP1	0.397445	0.175495
ARHGEF12	0.395942	0.175495
ERLIN2	0.387303	0.175495
RAB28	0.379454	0.175495
SOS2	0.378368	0.175495
ZMYM4	0.376765	0.175495
STOX1	0.37451	0.175495
WHAMM	0.35843	0.175495
TBC1D16	0.35703	0.175495
GPC4	0.353279	0.175495
SLC16A1	0.353279	0.175495
TET2	0.353279	0.175495
BRCC3	0.353279	0.175495
TFF2	0.23946	3.46789
SLC25A43	0	2.8471
DEGS2	1.16027	2.69462
DAZAP1	0.702385	2.60374
ZFAND2A	0.657927	2.59147
RDH5	0.42406	2.53814
STMN1	1.0235	2.50977
RAP1B	1.1733	2.4991
MYH3	0	2.4876
ENPEP	0.863249	2.48664
SLC25A1	1.0464	2.45032
VIL1	1.17366	2.44464
MAP1B	0.514093	2.43496
PPP6R1	0.519959	2.42747
WDR13	1.01209	2.40683
ARHGAP5	1.18432	2.39132
LENG8	0.883297	2.35892
TMEM259	0.760838	2.34758
OXT	0.241834	2.34471
REV3L	0.607825	2.33137
PFKL	0.772303	2.31695
CDC42SE2	1.05859	2.31521
DPP7	0.927222	2.30891
TTLL10	0	2.30388
GCA	0.668638	2.29481
ATRX	1.03356	2.25637
TBX3	0.761573	2.24788
MAN2B1	0	2.19903
CROT	0.535403	2.19563
KIF17	0	2.19054
ZNF638	0.782555	2.18482
PPP2CA	0.764516	2.18482
CRIP1	0.898947	2.16497
WASL	0.896822	2.15878
MLPH	0.438464	2.15627
IRF3	0.628916	2.1483
CELF3	0.506292	2.12645
MAP2K2	0.859283	2.11344
AKAP8L	0.354197	2.10668
HNRNPH2	0.962852	2.10475
YY1	0.940017	2.10034
TSPAN2	0.643561	2.1003
TOP1	0.81307	2.09677
ZC3H11A	0.997041	2.08144
PCSK2	0.711077	2.08109
PRPH	0.485697	2.07521
PRMT1	0.978916	2.07313
PRPF4B	0.750982	2.06824
UBE2D1	0.865242	2.0621
CBR3	0	2.05807
YJEFN3	0	2.05776
YPEL3	0.658269	2.03343
HBEGF	0.777009	2.0325
XRN2	0.945228	2.02314
NBEAL2	0.219678	2.02056
MBD3	0.415653	2.01644
AMT	0.587821	2.00319
BOD1L1	0.465473	2.00198
STARD3	0.456973	1.99169
ILK	0.748876	1.99029
ANKIB1	0	1.98507
TUBB2B	0.291573	1.98257
OSBPL2	0.780724	1.97748
PRDM2	0.242636	1.96365
SYT5	0.73705	1.96154
CYTH2	0.718428	1.9502
LLGL2	0.755236	1.94959
RRAD	0	1.94547
TSPAN15	0	1.93995
JAG2	0.611111	1.93697
CLK1	0.827949	1.93576
FAAH	0.901444	1.93297
GPAT4	0.48744	1.91057
CALCOCO2	0.84423	1.9017
CERS2	0.395942	1.88647
P2RX4	0.877293	1.88638
SEMA3B	0.499098	1.8793
KDM7A	0.919859	1.87392
FBXO34	0.242636	1.86909
PLEKHA1	0.4466	1.86617
SLC3A2	0.671789	1.85869
CALY	0.92678	1.85756
TK2	0.100543	1.85164
GPBP1	0.920197	1.84203
KDM6B	0.821793	1.8415
CCDC13	0	1.84113
RHBDD2	0.912338	1.83593
STK16	0.731489	1.83505
ACE	0.604988	1.82711
TAP1	0.143644	1.81733
MGRN1	0.620112	1.80884
LFNG	0.216998	1.8082
INSIG1	0.641736	1.80673
RBM14	0.1192	1.80438
ILF3	0.761052	1.80202
UBE3C	0.868986	1.80066
SH3GLB2	0.556875	1.80003
PGRMC2	0.685769	1.79974
TCP1	0.711221	1.79942
SH3BGRL	0.852505	1.79592
DPH2	0	1.79557
ELAVL1	0.55179	1.78868
KMT2E	0.855282	1.78729
KLF10	0.614891	1.78564
RNF115	0.704257	1.78241
C1QL1	0.12821	1.77316
TUBB	0.844228	1.7726
AIFM1	0.796883	1.76889
MSMO1	0.255622	1.76842
MED25	0.735812	1.76307
PCMTD1	0.398659	1.75952
MBTPS1	0.342406	1.75518
MBNL1	0.763725	1.75153
LONP1	0.784126	1.73908
NLRX1	0.255622	1.73752
ZNF703	0.675491	1.73447
PLOD3	0.21572	1.73395
SAFB	0.60936	1.7327
GIGYF1	0.713212	1.73042
SFRP1	0	1.72726
UFSP2	0.242636	1.72563
ARHGEF1	0.216998	1.72477
TRIM39	0.143644	1.72322
SMARCC1	0.530417	1.71897
NUMA1	0.646618	1.71874
MFAP2	0	1.71592
EXOC3	0.578951	1.71567
RETSAT	0.805164	1.71191
NDUFA10	0.56079	1.70508
FER1L6	0	1.68986
SCAP	0	1.68977
VASP	0.760865	1.68319
CDC42BPA	0.226226	1.68099
CD44	0.779582	1.68073
ZNF219	0.353279	1.67838
CNOT3	0.397445	1.67651
CST6	0	1.67549
AZIN1	0.55503	1.67516
SLC39A7	0.788996	1.67028
ASPSCR1	0	1.66763
TRA2A	0.561187	1.66569
ZNF608	0.545135	1.66355
IVNS1ABP	0.59732	1.6522
PKN1	0.473314	1.65069
MRPS12	0.75177	1.64995
SMG7	0	1.64939
CLPTM1	0.5106	1.64608
AKAP13	0.744523	1.64216
OGT	0.501184	1.63779
SCARB2	0.529638	1.63718
TRIM44	0.663028	1.63647
DENND6B	0.219678	1.63635
PRMT3	0	1.63397
BCL2L2-PABPN1	0	1.63289
TOR2A	0.501184	1.6298
TPM4	0.524716	1.6279
TMEM184A	0	1.62586
TACC2	0.217176	1.62367
CNNM4	0	1.62341
ANKRD10	0.294024	1.62256
GK	0.624077	1.6222
FURIN	0.636563	1.61978
CHD6	0.225692	1.61816
MGAM	0	1.61716
REEP4	0.191894	1.61101
CPB1	0.353279	1.61072
HM13	0.496853	1.60326
SNTB2	0.354197	1.5995
SMC4	0.725006	1.59844
CSRP2	0	1.59841
B3GNT5	0.539614	1.59778
SUN2	0.416233	1.59586
TIA1	0.597369	1.59563
ASCC3	0.615664	1.59152
RAI2	0.738019	1.59149
RFXANK	0.77126	1.59028
FAM181B	0.143644	1.58919
ZBTB7A	0.591947	1.58365
TJP3	0.508137	1.58179
F11R	0.693781	1.58144
MANF	0.643473	1.57489
AFAP1	0.568678	1.57445
PAIP2	0.575227	1.57345
SLC12A7	0.617591	1.57202
ARMCX1	0.192219	1.56617
MRI1	0	1.56089
ARSA	0.440419	1.55993
DHX29	0.12821	1.55903
OVOL2	0.1192	1.55819
STIP1	0.49235	1.55503
BABAM1	0.609782	1.54879
SLAIN2	0	1.54715
PPM1G	0.656225	1.54672
POGZ	0.494714	1.5425
BIRC6	0.729148	1.5425
TSPAN12	0.143644	1.53852
ENO2	0.410597	1.53827
PLD5	0	1.53827
CHTOP	0.505416	1.53769
PPP4R3B	0.464407	1.53768
TMED1	0.247695	1.53552
MICALL2	0.612478	1.53552
ARRDC3	0.399683	1.52713
RHBDD3	0.396452	1.52534
PUS1	0.1192	1.51963
RAB15	0.100543	1.51915
IPO7	0.294024	1.51611
ABHD17A	0.562609	1.5149
SNRNP200	0.477498	1.51359
SPIRE2	0.321455	1.50962
FAM167A	0.551808	1.50935
SNX2	0.233796	1.50829
ATXN2L	0.570857	1.50686
DBN1	0.479929	1.50661
SLC25A36	0.67699	1.50327
DDX39B	0.192219	1.50259
PLIN2	0.713822	1.50192
SLC35A1	0.462527	1.49873
SCIN	0.219678	1.49829
NKIRAS2	0.216998	1.49799
RAB8A	0.46402	1.4979
ARHGEF5	0.194925	1.49708
SNRPB2	0.739223	1.4915
RGS1	0	1.4869
SRPK1	0	1.47873
BSPRY	0.599136	1.4774
TNIP1	0.558331	1.47721
SND1	0.691763	1.47668
CUL5	0.571434	1.47655
FUBP1	0.683691	1.47518
SUGP2	0.349149	1.47297
DST	0.526657	1.47116
DNAJC25	0	1.46968
HELQ	0.219678	1.46886
ATP8A1	0.61855	1.46842
PEX1	0.23946	1.46809
BTG3	0.667479	1.46758
CCT2	0.642861	1.46573
SEC23A	0.632513	1.46244
BCOR	0.100543	1.46116
ENKD1	0.393729	1.46065
EXOSC7	0.38846	1.46041
TTLL7	0	1.45882
AKIRIN1	0.548457	1.45775
SREBF2	0.494182	1.4565
PEX7	0.412982	1.45415
RARS2	0.507548	1.45415
ITGAE	0.638235	1.45196
PLEC	0.430118	1.45115
SLC35E2B	0.217176	1.45015
DHX32	0.463409	1.44814
PAOX	0.23946	1.44796
STK38	0.600662	1.4437
ATG2A	0.198149	1.44197
ARFGAP3	0.420952	1.4401
GSR	0.312875	1.43761
MBOAT7	0.198149	1.43643
CUL7	0	1.43503
CHURC1-FNTB	0	1.43326
LARP4B	0.32423	1.43303
BRMS1	0.32387	1.4323
DOCK8	0.682231	1.43185
PPP2R2A	0.641429	1.42773
CDK9	0.12821	1.42212
PTPRA	0.407188	1.41932
PMM2	0.601541	1.41676
MTPN	0.478112	1.41562
ABCD1	0	1.41192
TBC1D25	0.12821	1.41055
PLEKHG5	0	1.40944
TINAGL1	0.412982	1.40924
UBN1	0.591223	1.40507
ZNF205	0.337329	1.40374
FBXO11	0.648962	1.40235
RRP1	0.21572	1.40164
YTHDF2	0.591578	1.40135
OSBP	0.484413	1.39764
COPS5	0.3768	1.39733
SATB1	0.686502	1.39632
GALNS	0.100543	1.3916
CSNK1G2	0.553047	1.39068
CRTC1	0.192219	1.39046
CAMSAP3	0.529286	1.38993
DOK4	0.259119	1.38836
CREM	0.216998	1.3866
BTBD2	0.426587	1.3866
ABTB1	0.563764	1.3866
SPINK2	0	1.3866
USP5	0.100543	1.3856
SRSF4	0.688319	1.38433
FHL2	0.445805	1.38407
MICAL1	0.226226	1.37971
LUC7L	0.217176	1.37959
MED13L	0.612961	1.37881
PRELID2	0.672712	1.37881
ACAD10	0.23946	1.37849
IKZF5	0.341711	1.37229
SLC7A7	0	1.37045
LIMK2	0	1.36772
AMPD2	0.416699	1.36224
PGAP1	0.394132	1.36134
HRAS	0.301176	1.36053
N4BP2	0.560702	1.3605
GPATCH2L	0.255622	1.36047
SYNGR2	0.516861	1.35743
BZW2	0.320304	1.35528
HOXA9	0.296944	1.35488
REV1	0.314035	1.35422
ZNF292	0.650063	1.3542
GPS1	0.371744	1.35391
BRPF3	0.513805	1.34778
ATXN7L3	0.216998	1.34472
DSCAML1	0.100543	1.34175
SLC18B1	0.242636	1.33978
ACTN1	0.192219	1.33922
SPSB3	0.444858	1.33773
ARHGAP21	0.647187	1.33771
MLH3	0.1192	1.33625
RLIM	0	1.33625
SAMD11	0.382128	1.33448
SYK	0	1.33448
LYZ	0.491174	1.33171
DUSP10	0.395202	1.33139
SH3BP1	0.577669	1.33106
PROM2	0	1.33106
ONECUT2	0.12821	1.32928
MTA2	0.143644	1.32928
ABCC10	0	1.32608
HSPE1-MOB4	0	1.3236
DTNBP1	0.468927	1.32199
PAFAH1B1	0.631266	1.32114
PPP1R12A	0.402988	1.31755
ZNF24	0.563642	1.31621
CRIP2	0	1.31502
PHKG2	0.412982	1.31246
COG4	0.334353	1.31007
ACTR5	0.456286	1.31007
APH1A	0.582394	1.30819
IRF7	0.599252	1.30784
POLR2B	0.247695	1.30731
SF3B3	0.529638	1.30632
CDC23	0.314587	1.30474
TNFRSF21	0	1.30474
FOXA3	0.647929	1.30086
MTMR3	0	1.30077
USP3	0.558974	1.30024
UBR2	0.3768	1.30017
FHL1	0.12821	1.29924
ARL8A	0.301594	1.29773
DCAF6	0.1192	1.2959
ZCCHC9	0.12821	1.29385
TMOD3	0.505052	1.29035
LRRC24	0.226226	1.28823
TAOK2	0.529647	1.28667
TXNDC11	0.6235	1.28589
RBM7	0.322412	1.28448
MAPRE3	0.421615	1.28156
MOB2	0.633424	1.28126
PTK2	0	1.27968
TM2D1	0.549373	1.27735
TGIF1	0.37451	1.27358
PCMTD2	0.564007	1.27186
ANXA6	0.550292	1.27177
DGKA	0	1.26965
PSMD1	0.559428	1.26936
TRMT2A	0.513674	1.26931
FOSL2	0.622062	1.26931
GLA	0.500222	1.26868
CPT2	0.618407	1.26844
ATF6B	0.453735	1.26734
SERPINE1	0.198149	1.2666
USP7	0.556	1.2666
SF3A3	0.408222	1.26497
IRF2	0.527265	1.2634
PRICKLE4	0.143644	1.25804
AKAP8	0.143644	1.25782
FAM160A2	0.439086	1.25714
SAE1	0.314035	1.25678
WNT4	0.319423	1.25658
APPL1	0.301594	1.25622
ING2	0.219678	1.25505
ADGRG1	0.376765	1.25169
PLXNA1	0.23946	1.25133
BMPR2	0.375676	1.25133
SREBF1	0.226226	1.25095
EEFSEC	0.192219	1.24862
IKBKB	0	1.24799
CD320	0.143644	1.24778
PCED1B	0.219678	1.24721
DDX42	0.533007	1.2469
SGSM3	0.307212	1.24671
TAPBPL	0.464159	1.24568
ARHGAP9	0	1.24568
PHF12	0.12821	1.24212
NSUN2	0.316467	1.24198
AC136616.1	0	1.24198
ZNF143	0	1.24198
KDM6A	0.395764	1.24051
BTBD1	0	1.23924
PLEKHS1	0.192219	1.23597
QRICH1	0.23946	1.23597
AFP	0	1.23501
NPEPL1	0.386849	1.23449
PARP6	0.546118	1.23449
FOXO4	0	1.23224
TIMM17A	0.456286	1.23006
SMNDC1	0.37905	1.22999
STK39	0.505353	1.22949
SERPINI1	0.194925	1.22948
SGTA	0.590832	1.22948
POLR3H	0.198149	1.2247
IKBKG	0.242636	1.22454
ACSF2	0	1.22454
GALNT6	0	1.22077
PSIP1	0.555804	1.22023
ARHGAP18	0.216998	1.21835
UPP1	0.438063	1.21764
CPSF3	0.225692	1.21365
RGS4	0.219678	1.21233
CCND3	0.513674	1.21128
GAA	0.143644	1.20931
FMR1	0.397928	1.20931
TMEM132A	0.314587	1.20841
WIPI1	0.216998	1.20565
SCAMP1	0.457977	1.20513
PNPLA6	0.570869	1.20369
FAM214A	0.561134	1.20341
TOPBP1	0	1.20195
ZNF146	0.592338	1.19864
DHX15	0.379454	1.19742
B9D2	0.12821	1.19488
ACVR2A	0.194925	1.19488
PIK3C2B	0.446483	1.1947
IPO8	0.226226	1.19158
NAPG	0.32423	1.19158
FARS2	0.487746	1.19158
SPEN	0.192219	1.1889
VPS18	0.194925	1.18558
CYFIP2	0.321455	1.18558
LGMN	0.476043	1.18274
GSK3B	0.337329	1.17625
ATP13A2	0.100543	1.17346
BCL7C	0.301594	1.1723
TTC39A	0.477284	1.17181
DHODH	0.226226	1.17176
NIN	0.247695	1.17176
DTYMK	0	1.17034
SHOC2	0.512287	1.16894
SPIN1	0.143644	1.16548
PTCD1	0.219678	1.16334
RAB24	0.143644	1.16143
MYRF	0.242636	1.15886
RCN1	0.565605	1.15688
TSPYL2	0.456377	1.15152
DEF8	0.519398	1.15152
UNKL	0	1.15076
CRTC2	0.337585	1.14884
TRAFD1	0.563685	1.14439
PRR14L	0.296944	1.14289
TRANK1	0	1.14289
CDK16	0.381733	1.14195
TBPL1	0.219678	1.14156
DMXL2	0.401289	1.14078
HARS2	0	1.14078
LRRC14	0.32423	1.13963
RARA	0.32423	1.13741
TMOD2	0.21572	1.13737
KRT7	0.505353	1.13297
ACAP1	0	1.13217
PRKD2	0.384636	1.12776
ARIH1	0	1.12689
PDZRN3	0.281349	1.1236
NME6	0.1192	1.12144
ELF2	0.558622	1.12089
LRCH3	0.198149	1.12071
UBA7	0.21572	1.12071
HCFC2	0.421615	1.12071
FAM171A1	0.424263	1.12071
ERP44	0.394132	1.12062
ATP6V1C2	0	1.12013
TWF1	0.479564	1.11977
FAM117A	0	1.11865
THAP2	0.486502	1.11734
CASP9	0.100543	1.11653
LIPH	0.100543	1.11325
PDSS1	0	1.11308
ALDH3A2	0.143644	1.11107
LYPLAL1	0.12821	1.11049
ZYG11B	0.12821	1.11049
ZNF317	0.23946	1.11049
EPN3	0.242636	1.11049
RASSF10	0.242636	1.11049
TAB1	0.259119	1.11049
ARNT	0.312875	1.11049
BICD1	0.378368	1.11049
TCF20	0.393729	1.11049
PDX1	0.485697	1.11049
ANKRD42	0	1.11049
DDX60	0	1.11049
PMS2	0	1.11049
RPA2	0	1.11049
RXRG	0	1.11049
SHROOM4	0	1.11049
SIRT1	0	1.11049
SLC30A7	0	1.11049
THSD7A	0	1.11049
DLGAP5	0	1.10661
ZNF644	0.409779	1.10576
HOXA7	0	1.10506
ERN2	0.226226	1.10397
CNKSR1	0.23946	1.10397
ATP11C	0.242636	1.10397
SWAP70	0.32387	1.10397
OXSR1	0.334195	1.10397
HBS1L	0.510468	1.10397
PPM1B	0.546374	1.10397
EP400	0	1.10397
HAPLN4	0	1.10397
HCN2	0	1.10397
LRP1	0	1.10397
OTUD7B	0	1.10397
TAB3	0	1.10397
TSHZ1	0	1.10397
ZBTB22	0	1.10397
MRPS5	0.387383	1.10237
PLA2G6	0.405607	1.10198
PSMD3	0.360722	1.09703
MORN2	0	1.09676
SLC27A4	0.12821	1.09597
CPD	0.47618	1.09531
DEPDC5	0	1.09233
NOP56	0.192219	1.08631
PPFIBP1	0.518052	1.08507
UCHL5	0	1.08389
VPS9D1	0	1.08376
DAAM1	0.353279	1.08362
ABI2	0.216998	1.083
SACM1L	0.12821	1.08084
GOLGA7	0.514871	1.08025
GON4L	0.416233	1.07746
TAF11	0.533049	1.07738
ITGA1	0.411819	1.07697
EPC2	0	1.07393
SS18L1	0.216998	1.06954
ADIPOR2	0.418551	1.06954
CDK12	0.512467	1.06738
FAM189B	0.21572	1.0671
TOR1A	0.529638	1.0665
TSPAN14	0.333058	1.06419
SNX11	0.225692	1.06364
RAB30	0.194925	1.0634
EML2	0.242636	1.06296
USF1	0	1.06296
PSMC3	0.451647	1.06201
THUMPD3	0.32423	1.05925
EXOSC10	0.216998	1.05613
CDK5RAP2	0.23946	1.05613
DPEP2	0	1.05613
CHD7	0.373418	1.05302
ZBTB4	0.198149	1.05297
SLC39A13	0.21572	1.05214
FEM1C	0	1.05155
PDGFRA	0	1.04798
NKG7	0	1.04631
SERTAD3	0.354197	1.04616
TRMT1L	0.259119	1.04607
TOMM40	0.476513	1.04593
ARAP1	0.491174	1.04219
TRIM13	0.12821	1.04126
EHF	0.100543	1.04107
CCDC112	0.192219	1.04107
MAP3K5	0.314587	1.04107
BCAM	0.456286	1.04107
AP1G2	0	1.04107
MTRF1L	0.438464	1.04056
KIF19	0.333058	1.03853
CLEC12B	0	1.03822
HSPA4	0.447213	1.03745
TBC1D13	0.494055	1.03742
VIPR1	0.100543	1.03654
CDK18	0.314587	1.03654
LRP3	0	1.03654
TXNDC5	0.216998	1.03081
FLII	0.23946	1.03038
PTPN9	0	1.03033
KCNH8	0	1.02971
PHRF1	0	1.02971
RNPEP	0.38846	1.02755
GPR137	0.454306	1.02505
PARP14	0.216998	1.02366
PICALM	0.37451	1.0192
PSD	0.23946	1.01828
SLC11A2	0.198149	1.01425
DNM2	0.44682	1.01425
GLO1	0.342406	1.01092
KIT	0.242636	1.00942
EFCAB2	0.37451	1.00767
KDM5C	0	1.00742
CBFA2T2	0.322356	1.00412
POLDIP3	0.496348	1.00391
ZNF512	0.33444	1.0037
TADA2A	0.416233	1.0037
MTHFD2	0	1.0037
ERGIC2	0.479564	1.00353
NKAP	0	1.0035
UBE2J2	0.410101	1.00199
PDIA5	0.353279	1.00172
BCKDHB	0.381733	1.00131
DOCK2	0	0.999069
STARD4	0	0.999069
FARP1	0.194925	0.989156
CPNE3	0.416699	0.987733
PMPCB	0.396452	0.981527
DLG3	0.456286	0.979627
DVL1	0.387383	0.978349
PIK3IP1	0	0.978349
EXT2	0.316467	0.977248
DVL3	0	0.973855
ACO1	0.275893	0.973556
TUBB3	0	0.97337
CCM2	0.322356	0.972235
PIEZO1	0.275893	0.971337
HIP1R	0.429736	0.971138
MAGI3	0	0.971138
NECAP1	0.1192	0.970938
EIF4E3	0.12821	0.970938
MEP1B	0.192219	0.970938
SLCO3A1	0.194925	0.970938
PHLDB3	0.241834	0.970938
HNF1B	0.242636	0.970938
MAPK11	0.259119	0.970938
RBAK	0.259119	0.970938
FAF2	0.278382	0.970938
ARHGAP27	0.32423	0.970938
PATL1	0.32423	0.970938
ZNF322	0.329771	0.970938
AKT2	0.352334	0.970938
PRKG2	0.42406	0.970938
DOK1	0.430567	0.970938
BAP1	0.438464	0.970938
ACHE	0	0.970938
GDPD3	0	0.970938
LMAN1L	0	0.970938
MLKL	0	0.970938
SPRED1	0	0.970938
TRIM21	0	0.970938
ZNF8	0	0.970938
COX7A1	0	0.970938
MARS2	0	0.970938
CD69	0	0.970734
TIGIT	0	0.970734
RCOR3	0.45967	0.967693
GPRASP1	0	0.967018
HFE	0.1192	0.966072
UEVLD	0.1192	0.966072
DENND1C	0.12821	0.966072
DTX3L	0.12821	0.966072
CHRNB2	0.143644	0.966072
PLEKHM1	0.143644	0.966072
FTSJ3	0.219678	0.966072
ADCK5	0.23946	0.966072
TNK2	0.23946	0.966072
FIG4	0.278382	0.966072
RXRB	0.312187	0.966072
SLC12A8	0.322412	0.966072
LETM1	0.363454	0.966072
NINJ1	0.3768	0.966072
XPNPEP2	0.443195	0.966072
SEC23IP	0.45905	0.966072
ANXA1	0	0.966072
CCNB3	0	0.966072
IGSF3	0	0.966072
PIKFYVE	0	0.966072
SERPINB8	0	0.966072
SLC5A11	0	0.966072
SOCS3	0	0.966072
TTC4	0	0.966072
ZNF410	0	0.966072
ZBTB11	0.450675	0.963746
GRAMD1A	0.21572	0.959754
AKIRIN2	0.477529	0.959462
SSRP1	0.409277	0.958405
NFE2L3	0	0.956497
STXBP3	0.378368	0.95258
PBX2	0.431871	0.95258
EGLN3	0.438063	0.94771
SRP54	0.225692	0.947459
ROS1	0	0.947455
SHF	0.269223	0.94699
LTA4H	0.428483	0.942343
LPCAT4	0.12821	0.942139
NFS1	0	0.942139
PIK3C2G	0	0.942139
ZSWIM1	0	0.942139
HTR4	0.219678	0.941365
ZBTB33	0.382398	0.941365
TPCN1	0.446961	0.941365
LRRN1	0	0.941365
ACOT7	0.12821	0.937366
RAP2A	0.255622	0.936914
VPS13C	0.194925	0.935295
ATM	0.192219	0.932044
BAMBI	0	0.930594
ABCB6	0	0.926
FASTK	0.322356	0.919691
ASIC5	0	0.918215
ZC3H18	0.337585	0.916302
GLT8D1	0	0.916302
RAPGEF4	0	0.916302
NAA50	0.353279	0.910018
EHMT2	0.21572	0.908619
GATA5	0	0.906342
PANK4	0	0.905257
DCUN1D5	0.219678	0.905221
RAB31	0.191894	0.90498
TRIM11	0.198149	0.90498
TTC13	0	0.90498
ECE1	0.412982	0.904673
TSPAN31	0	0.900654
PRKAA1	0.242636	0.899609
WNT9B	0	0.899609
DPM1	0.269223	0.899407
CHD2	0.381942	0.898685
SPG7	0.312187	0.898591
PI4KB	0.3911	0.898591
YEATS2	0	0.898591
ACTR10	0	0.898386
KCTD17	0.21572	0.896415
SLC25A26	0.12821	0.893882
ECHDC1	0.226226	0.892365
BTD	0.12821	0.891805
NAGA	0.401289	0.889041
PLPPR2	0.434471	0.889041
ABCA4	0	0.889041
HNRNPLL	0.247695	0.888838
B3GNT2	0.21572	0.886848
TC2N	0.143644	0.882193
ZMIZ2	0	0.880949
PAPSS2	0.416896	0.879237
NUDT5	0.198149	0.876439
TOR3A	0.357983	0.874719
BPHL	0.402929	0.874252
ASF1A	0	0.874252
GLB1	0.255622	0.868756
TBCE	0	0.868756
ZNF467	0	0.868636
ZNF280D	0	0.867374
C6	0.1192	0.864419
KDM8	0.1192	0.864419
GNAZ	0.12821	0.864419
ZFP62	0.12821	0.864419
FAM193A	0.192219	0.864419
SPSB1	0.219678	0.864419
SECISBP2L	0.299162	0.864419
TOR1AIP1	0.336579	0.864419
GTPBP10	0.355684	0.864419
ZNF768	0.359477	0.864419
NCKAP5	0.382128	0.864419
CHST12	0.387303	0.864419
FAM135A	0.394281	0.864419
CHCHD6	0.412982	0.864419
ATP2A1	0	0.864419
CDKL2	0	0.864419
EDIL3	0	0.864419
EHD4	0	0.864419
JAM2	0	0.864419
MICAL3	0	0.864419
MYO5C	0	0.864419
NOL4	0	0.864419
PLEKHG1	0	0.864419
ZFP90	0	0.864419
EID2	0.216998	0.860585
POGLUT1	0	0.860585
NFYB	0.334195	0.860373
CHORDC1	0.143644	0.860163
DLD	0.12821	0.859381
ALG2	0.312875	0.856557
STARD5	0.424263	0.854772
PTTG1	0.373418	0.851367
NEK4	0	0.850664
IFNGR1	0.192219	0.848702
LYPD8	0	0.848409
NUP214	0	0.848409
SLC20A1	0.307212	0.847582
MAGT1	0.242636	0.847401
HDAC5	0.297528	0.845812
DLST	0.208936	0.843749
PTPN22	0	0.843523
PRKAB2	0.233796	0.843228
SLC45A3	0	0.843228
RRAGC	0	0.842254
PDGFA	0.1192	0.840941
PIAS4	0.192219	0.840941
SDC2	0	0.839821
ZFPM1	0	0.839821
FAM161B	0	0.839067
ZNF34	0	0.837514
FRA10AC1	0.411819	0.834461
TNS2	0.298706	0.834164
ZBTB43	0.23946	0.834136
YIPF6	0.316467	0.831534
CDK17	0.376765	0.831534
DNAJB14	0.322412	0.831045
HSDL1	0	0.826795
WRN	0.1192	0.826771
PYGB	0.194925	0.823979
PWWP2B	0.21572	0.823979
AGK	0.247695	0.823979
PGM2	0.12821	0.820137
NRBP1	0.301594	0.819502
GORASP2	0.12821	0.818153
LIG4	0.242636	0.817045
ORMDL2	0.322412	0.817045
ALG5	0	0.815559
LIMS3	0	0.814709
MAP3K4	0.192219	0.812379
PIK3R1	0.143644	0.812159
NIP7	0	0.812159
EZH2	0.259119	0.810744
CORO1A	0	0.809908
GOT1	0.100543	0.809199
SS18	0.1192	0.807548
MBIP	0.100543	0.806683
PHF6	0.337329	0.806683
ATF7IP2	0.21572	0.805129
SMURF2	0.382398	0.804523
INPP4B	0	0.803099
UNC45A	0.231306	0.801143
ZNF394	0.255622	0.801143
VAV3	0.100543	0.801061
CRNKL1	0.373418	0.796257
NPM3	0.21572	0.795099
CSNK1G3	0.396452	0.795099
STX8	0.259119	0.793868
FKBPL	0	0.793216
KAT5	0.1192	0.790839
CDK19	0.321455	0.786432
PRPSAP1	0.194925	0.785902
AEBP2	0	0.785902
AP4M1	0.143644	0.785351
SETBP1	0.242636	0.785351
TGFB1	0	0.785351
CEPT1	0.143644	0.784019
IL22RA1	0.247695	0.783361
WDR24	0.297528	0.783361
FBLL1	0	0.783361
MCM4	0	0.781594
TACC3	0	0.781594
ZDHHC5	0	0.781594
SLC25A38	0	0.781356
FOXRED1	0.375676	0.778076
PDHX	0.12821	0.77637
MRPL39	0	0.775747
GRWD1	0.194925	0.775743
SIDT2	0.360722	0.775743
ACOT6	0	0.771362
NIPAL3	0.143644	0.766909
CCDC9	0.216998	0.766676
NAA10	0.33444	0.766676
MKI67	0	0.765939
CTTNBP2	0	0.761288
LNPEP	0.21572	0.757192
CEP57L1	0	0.756009
TMEM60	0	0.753465
TMEM25	0.12821	0.750897
SHPRH	0	0.749821
LDLRAD4	0.198149	0.744427
SLC35E3	0	0.744427
TBC1D8	0.12821	0.743544
RNF40	0.314587	0.740614
RCC1	0.353279	0.740614
SPEG	0	0.740614
CETN3	0	0.740614
OTX2	0	0.740614
SLC12A6	0.143644	0.736071
PCYOX1	0.226226	0.736071
ANKRD13D	0	0.736071
CEL	0	0.736071
FAF1	0	0.736071
KLHDC8B	0	0.736071
MFNG	0	0.736071
ARMC10	0	0.734417
ZNF483	0.143644	0.732388
CNDP1	0	0.731875
DGKD	0.23946	0.726874
TRIM26	0.242636	0.726874
RAPGEF6	0	0.726874
TMEM145	0	0.726874
SUN1	0.242636	0.723158
ARFGAP1	0.316467	0.721611
PHF7	0	0.721611
TCF12	0	0.721611
AASDH	0.225692	0.721356
XPO1	0.353279	0.721356
CD3D	0	0.721356
SKAP1	0	0.721356
RNFT1	0.143644	0.720452
ALDH7A1	0.194925	0.720452
PARVA	0.242636	0.719921
CHUK	0.299162	0.717171
DTD2	0	0.717171
HACE1	0	0.717171
UNC93B1	0	0.717171
NCOA7	0.23946	0.716063
PROSER2	0	0.715471
ANAPC2	0	0.715436
CAB39	0	0.715436
ISOC1	0.337329	0.715154
SNRPA1	0.226226	0.713841
CNOT6	0.321455	0.713841
ACTL6A	0.353279	0.713841
SAP30	0.242636	0.707912
EML3	0.23946	0.707798
ERC1	0.322356	0.707798
DPYSL4	0	0.707798
POLD1	0	0.707798
ATF7	0	0.707798
DBNDD2	0	0.705763
FH	0	0.705763
CLIC4	0	0.705165
TBC1D14	0.143644	0.702433
OSGIN1	0.192219	0.702433
PAX4	0.337585	0.699584
METTL21A	0.100543	0.697527
RNF13	0.12821	0.694751
ANKRD31	0	0.694751
HPCAL4	0	0.694751
TAF13	0.21572	0.69357
ZFP36L1	0.304492	0.69357
YKT6	0.32423	0.69357
MAP4K5	0.312875	0.692892
FBXW7	0.317448	0.692892
HSD17B2	0.12821	0.690044
RMDN3	0.1192	0.6897
STAU2	0.241834	0.6897
RIMS2	0.23946	0.686092
TLE2	0	0.686092
SLC6A6	0	0.684582
CD3E	0	0.683972
RNF149	0.143644	0.683288
WBP1L	0	0.683288
SIRT7	0.143644	0.678477
LRRC49	0.32423	0.67359
RGS14	0	0.673334
GATAD2A	0.1192	0.671431
CSE1L	0.194925	0.671431
ATXN1L	0.194925	0.671431
SV2C	0	0.671431
TATDN1	0	0.671431
TBC1D22A	0.192219	0.669894
MIPEP	0.216998	0.669894
DNAJA3	0.226226	0.669894
HSD17B7	0.311898	0.669894
NSDHL	0	0.669894
PLCB3	0	0.669894
RIBC1	0	0.669894
AP5Z1	0	0.669894
MTRR	0.21572	0.66778
HIP1	0	0.667417
RPS6KL1	0.100543	0.661617
IFT80	0.216998	0.661617
SH3BP5L	0.242636	0.661617
SLC39A10	0.242636	0.661617
ACAP3	0	0.661617
CACNB3	0.1192	0.656601
MFSD12	0.216998	0.656601
PPOX	0.23946	0.656601
SLC19A2	0	0.656601
ZNF251	0	0.656601
MIEF1	0.12821	0.655997
NRAS	0.192219	0.655997
KLHDC4	0.23946	0.655997
ULK3	0.319423	0.655997
PIP4K2C	0	0.655997
ST3GAL4	0	0.655997
NOP58	0.247695	0.651448
TRIM9	0.226226	0.650819
ADM	0.275594	0.650819
TUSC3	0.322412	0.650819
SEPHS1	0.320304	0.645136
DBF4	0	0.645136
KATNA1	0.12821	0.637024
DCHS1	0	0.635062
RUVBL1	0.1192	0.634074
SLC25A44	0.275893	0.634074
SLC25A22	0.1192	0.621885
SNX13	0.191894	0.621885
CHAC2	0.192219	0.621885
GALE	0.226226	0.621885
SLC27A5	0.226226	0.621885
SLC22A17	0	0.621885
RAB34	0	0.620202
PARD3	0	0.619627
RGS17	0	0.619627
DNAJC9	0.1192	0.616937
A4GALT	0.216998	0.616937
RND2	0	0.616937
FAM102A	0.307212	0.615176
CD37	0	0.615176
FNBP1	0	0.615176
SMC1A	0	0.609289
TMTC3	0.12821	0.608631
ASXL2	0.143644	0.608631
AHR	0.226226	0.608631
NLRC5	0.242636	0.608631
KCNK4	0	0.608631
PIP5K1A	0	0.608631
[truncated: 275 more rows]

## Sheet: EEC human vs pig-Fig 3A
	Human	Pig
FEV	3.20764	0.0610638
RARRES1	1.44572	0.0300386
MARCKSL1	2.89398	0.0606669
CES1	2.74464	0.059017
CLDN3	2.35232	0.0591119
NFATC2IP	1.35462	0.0364225
RBP2	2.0912	0.0636527
ESPN	0.954092	0.0300386
DAPK2	0.969098	0.0307935
TRIM27	1.05639	0.0362519
ORMDL3	0.856568	0.0307935
SSTR2	1.32994	0.0480045
LARP6	0.976605	0.0360607
MET	0.981384	0.0364225
F10	1.16582	0.0444221
CLDN15	0.882724	0.0346216
FABP1	3.43151	0.135607
ISOC2	0.754591	0.0300386
PDZK1	0.734425	0.0307935
EGR3	0.840026	0.0364225
SATB1	0.686502	0.0300386
TMED9	0.896689	0.0414949
STK32C	0.983559	0.045678
CYB5R3	1.47406	0.0692308
PRKCA	0.641965	0.0307935
ZNF76	0.698317	0.0346216
GPX2	1.11991	0.055539
GCFC2	0.61381	0.0307935
SHROOM3	1.3619	0.0696872
CDKN1A	2.46471	0.127987
GFM2	0.572546	0.0300386
MLXIP	1.47735	0.0782808
PRMT6	0.578874	0.0307935
SEZ6L2	1.49229	0.080081
CDS1	0.670773	0.0362519
DNASE1	0.785727	0.0424656
S100A16	1.5635	0.0845787
CDHR3	1.00674	0.055539
SPRED3	0.886433	0.0491765
EPHX2	1.51231	0.0840057
SH3BP1	0.577669	0.0323624
ZNF281	0.663036	0.0375767
QTRT1	1.82838	0.105798
ASGR1	1.01877	0.0591119
ITGA3	0.511336	0.0300386
SEMA3B	0.499098	0.0300386
OCIAD2	1.44798	0.0873582
APEH	0.599125	0.0362519
CD44	0.779582	0.0480045
OLFM4	2.32237	0.145808
ASPHD1	0.938073	0.059017
PDK4	3.53975	0.226018
PUS7L	0.659223	0.0422217
COX10	0.468927	0.0300386
CFAP65	0.640388	0.0414949
CHN2	0.545135	0.0362519
TAOK3	1.11402	0.0745517
CDYL	0.716728	0.0480045
DLL1	0.629523	0.0422217
ADGRB2	0.480141	0.0323624
CLU	2.34485	0.159602
VWA5A	1.07026	0.073423
PLEKHA2	0.527265	0.0362519
MYO1C	1.2098	0.0839776
ADGRF5	0.846787	0.0591119
PFN2	1.38904	0.0972881
SPRY1	0.515666	0.0362787
NYNRIN	0.584941	0.0414949
CDC42EP3	1.13195	0.0813364
CACNA1A	2.00083	0.144016
ICA1L	0.707346	0.0510018
PHYKPL	1.04886	0.0760898
ABCA6	0.591499	0.0437611
PYCARD	1.50298	0.112068
MPST	1.86795	0.140634
FAM71E1	0.549305	0.0414949
EPOR	0.529647	0.0401412
SNAP47	0.475459	0.0362787
SLC35D1	0.555414	0.0424656
TSPAN5	0.904952	0.0694024
FAHD1	0.758761	0.0591119
GAS6	0.570049	0.0444221
ENKD1	0.393729	0.0307935
DLG4	0.378368	0.0300386
SNX30	0.386745	0.0307935
S100A4	0.432733	0.0346216
ABHD2	1.3383	0.107256
PTTG1	0.373418	0.0300386
CSAD	0.452072	0.0364225
UBE2D1	0.865242	0.0698262
CYBRD1	0.375676	0.0307935
TOR2A	0.501184	0.0414949
FAM221A	0.61244	0.0508695
LDLRAP1	0.359477	0.0300386
SYNGR2	0.516861	0.0435472
PDK2	0.912719	0.0769246
CNKSR3	1.56571	0.132097
NPAS2	0.353279	0.0300386
GLYR1	0.922726	0.0785138
TINAGL1	0.412982	0.0353032
CLCN5	0.402929	0.0346216
MME	0.485391	0.0424656
CDKN2B	0.535253	0.0480045
WEE1	0.562609	0.0510018
GCA	0.668638	0.0606669
KIF9	0.860368	0.0780976
MUC13	1.72307	0.157014
ARHGEF19	0.405155	0.0375767
DAB1	0.94144	0.0879377
SH3PXD2A	0.832115	0.0778264
KIF1A	0.674005	0.0636527
PBX2	0.431871	0.0414949
ENPP2	1.35183	0.130706
KALRN	0.527265	0.0510018
ARHGAP44	0.430567	0.0424656
ERO1B	2.03392	0.202604
LAG3	0.37451	0.0375767
B4GALT7	0.703363	0.0710362
ZC3H12C	0.395202	0.0401412
ZBTB16	1.17743	0.121094
MAPK3	1.61472	0.167492
PCGF1	0.697868	0.0725621
UBA6	0.612155	0.0637101
KCNK6	0.404709	0.0424656
LRIG3	0.602812	0.0637101
RNF43	0.558742	0.0591119
SMURF1	0.839227	0.0890573
STARD7	1.18596	0.126222
HNRNPH2	0.962852	0.103366
NIPAL2	0.510468	0.0552468
MSH3	0.402929	0.0437611
GMIP	0.405155	0.0444221
DUSP18	0.687607	0.0754355
MAML2	0.767921	0.084409
TRAF6	0.341711	0.0375767
TRAK2	0.375676	0.0414949
ABCA3	0.319423	0.0353032
SLC12A5	0.395202	0.0437611
ATXN1	0.312187	0.0346216
SLC44A3	0.441908	0.0491765
ZNF566	0.397445	0.0444221
DAGLB	0.32423	0.0364225
CRYBG3	0.525512	0.0591119
DENND1B	0.724213	0.0819029
ICE1	0.531664	0.0607484
CGNL1	0.269223	0.0307935
SLC25A37	0.379605	0.0435472
VASH1	0.416699	0.0480045
TIMP1	1.52593	0.17625
NELL1	0.259119	0.0300386
PTK6	0.297528	0.0346216
ZNF653	0.517357	0.0607484
PAPSS2	0.416896	0.0491765
PDE8B	0.291573	0.0346216
FAM171A1	0.424263	0.0507904
KCNJ2	0.33444	0.0401412
CD200	0.842996	0.101925
ARHGEF40	0.499697	0.0607484
SMOX	0.601044	0.0732667
GK5	1.10884	0.136216
SIPA1	0.713379	0.0879122
JUNB	3.8044	0.470548
RASEF	0.242636	0.0300386
FRMD5	0.333058	0.0414949
KCNJ3	1.34236	0.168307
PSMB5	1.22743	0.154355
SLC7A2	1.18015	0.148743
GSTO2	0.807081	0.102133
GK	0.624077	0.0791516
SYT17	1.0747	0.137186
CENPE	0.342406	0.0437611
MYO19	0.54833	0.0703193
SSH2	0.972549	0.124971
WDR59	0.87386	0.112638
SLC31A2	0.430567	0.055539
CLPTM1	0.5106	0.0665603
SERPINB5	0.424263	0.055539
NANOS1	0.32423	0.0424656
NFATC2	0.616878	0.0809696
LRRC23	0.312875	0.0414949
SLC1A5	0.317448	0.0422217
RAD54L2	0.269223	0.0360607
QPCT	0.979529	0.131828
TFDP2	1.07417	0.144827
PLEKHH1	0.779658	0.105246
DOCK5	0.948926	0.128164
BCL6	0.255622	0.0346216
CRY2	0.699411	0.0948415
GPR157	0.353279	0.0480045
CAMKK2	0.614596	0.0835362
NR1H3	0.226226	0.0307935
B3GALT5	0.865724	0.117926
CCDC57	0.821273	0.111966
ABCB10	1.148	0.157676
AGFG2	1.17689	0.161692
RORA	0.511458	0.07033
NOVA1	1.71199	0.236404
APOA4	1.66312	0.230853
FFAR2	1.37311	0.191049
FHAD1	0.344579	0.0480045
MAP3K2	0.583704	0.0820127
PURB	0.701094	0.0989578
CDC23	0.314587	0.0444221
D2HGDH	1.16043	0.163973
CLN5	0.216998	0.0307935
LPL	0.226226	0.0323624
SEMA4D	0.537324	0.0769246
PLK2	1.29779	0.185854
PDE3A	0.410597	0.0592011
PEAK1	0.259119	0.0375767
L2HGDH	0.247695	0.0360607
SYDE2	0.247695	0.0360607
MAGEH1	0.529647	0.0771644
ST6GALNAC5	0.299162	0.0437611
USP42	0.508137	0.0747324
PIGR	2.43363	0.358001
KLHL26	0.23946	0.0353032
DPEP1	2.54768	0.376405
DCLRE1C	0.496447	0.0738971
MBOAT2	0.905212	0.135115
CYB5D2	0.827329	0.124298
BCL2L14	0.353279	0.0535173
GADD45B	2.2258	0.337201
NXN	0.23946	0.0364225
WNK2	1.05153	0.160373
FLVCR1	1.53676	0.234768
ASGR2	0.363454	0.055539
AMT	0.587821	0.0900273
IFT172	1.29691	0.198949
CLIP2	0.416699	0.0643826
PIK3CB	0.777351	0.120275
CLCN4	0.66955	0.103751
RNF208	0.353279	0.0552468
AZGP1	0.879525	0.137632
C2orf81	0.376765	0.059017
HKDC1	0.231306	0.0362519
AMBP	0.376529	0.059017
COL16A1	0.354197	0.055539
AKAP11	0.865316	0.136974
CPB1	0.353279	0.0560792
FAM110B	0.216998	0.0346216
PRKDC	0.527265	0.0842396
PDE9A	1.16842	0.187035
FAM189B	0.21572	0.0346216
ARSG	0.496447	0.0803951
NINJ1	0.3768	0.0610638
ARHGEF1	0.216998	0.0353032
MTMR9	0.5491	0.0895527
SYBU	0.807625	0.132073
CROCC	0.219678	0.0360607
LHFPL2	0.242636	0.0401412
PPP6R1	0.519959	0.086052
CMTM6	1.37374	0.227726
CCNE1	0.216998	0.0360607
LETMD1	0.830469	0.138722
HOXD3	0.216998	0.0362519
TMEM8B	0.353279	0.0591119
ZNF473	0.353279	0.0591119
HEBP1	1.08928	0.182503
CDC42SE2	1.05859	0.177709
TTC28	0.192219	0.0323624
SLC26A3	0.527265	0.0888432
KLHL8	0.21572	0.0364225
PTGFRN	0.259119	0.0437611
TRIM68	0.509978	0.0863641
DCX	0.60093	0.101799
ALDOA	2.11226	0.358131
PPARA	1.17635	0.199501
ARMCX4	0.269223	0.045678
INSR	1.89457	0.322345
WASF3	0.35703	0.0607484
PPP1R9B	0.479095	0.0820348
LCP1	0.32423	0.055539
RAB8A	0.46402	0.0795679
XPNPEP2	0.443195	0.076115
SPATA2L	0.32423	0.0560792
NLRX1	0.255622	0.0444221
RNASE4	1.51809	0.26382
EPN3	0.242636	0.0422217
PPARG	0.21572	0.0375767
ASAH1	1.49794	0.262213
ZMAT2	1.43158	0.252329
ENPP5	0.23946	0.0422217
ABL2	0.80815	0.143107
STIM2	0.953848	0.169331
STX16	1.11499	0.198037
TP53INP2	1.34807	0.239621
TBL1XR1	1.25	0.222304
DHTKD1	0.438464	0.0782808
IL4R	0.995015	0.177672
PRELID3B	0.986084	0.177143
APOBEC1	0.192219	0.0346216
OBSL1	0.395202	0.0712731
TPD52L1	0.494182	0.0893603
ATXN3	0.194925	0.0353032
RAB30	0.194925	0.0353032
TUBGCP6	0.194925	0.0353032
SLC9A6	0.456286	0.0827293
DDX41	0.605757	0.110021
TTC12	0.629366	0.114503
WWP1	1.14408	0.208512
ZNF512	0.33444	0.0610638
WNK3	0.219678	0.0401412
ABLIM1	0.192219	0.0353032
GPR35	0.379454	0.0697408
SLC25A44	0.275893	0.0508695
TRIM33	1.2177	0.225089
ADCK1	0.216998	0.0401412
SEL1L3	0.216998	0.0401412
PRDM11	0.23946	0.0444221
PTPDC1	0.21572	0.0401412
GLOD5	0.194925	0.0362787
POMT1	0.194925	0.0362787
SLC23A2	0.424263	0.0793625
PRAP1	3.68019	0.688774
MTRF1L	0.438464	0.0821638
ATG2B	0.942274	0.176936
WDR37	0.192219	0.0362519
BPGM	0.192219	0.0362787
CRYBA2	2.61086	0.493181
ARMCX1	0.192219	0.0364225
PDZD3	0.198149	0.0375767
KDM3B	0.685824	0.130856
GSN	1.12763	0.216738
HMOX1	0.291573	0.0560792
SLC51A	0.226226	0.0435472
PELI2	0.461527	0.0889664
GXYLT2	0.194925	0.0375767
NKIRAS1	0.397928	0.0770264
SLC38A3	0.216998	0.0422217
EFHC1	0.883281	0.172008
LMBR1L	0.846928	0.165099
ELOVL4	0.621738	0.121401
NEGR1	0.71625	0.140196
ZNF362	0.39858	0.078217
PLEKHA4	0.396378	0.0778264
DIP2B	1.16521	0.229031
IL11RA	0.3768	0.0740786
ACOX2	0.527265	0.104187
SARS2	0.247695	0.0491765
DNAJA4	0.598145	0.118945
FAM222B	0.502911	0.100302
FOSL2	0.622062	0.124971
ABCC3	0.929042	0.186808
LETM2	0.353279	0.0710767
ARMCX6	0.582394	0.11719
STXBP5	1.07108	0.2164
TOR1AIP2	1.145	0.231468
SFXN5	0.438464	0.0887191
PDLIM4	0.541556	0.109634
FBXW8	0.430118	0.0881632
CAMKK1	0.21572	0.0444221
CKAP4	0.680817	0.14042
HEXIM1	1.2104	0.24972
SI	1.29991	0.269967
KIF5C	0.353279	0.073423
CACNB2	0.780357	0.16238
TCIRG1	0.430477	0.089753
SEC22A	0.143644	0.0300386
PLPP6	0.242636	0.0507904
ZNF217	0.322356	0.0674798
GLB1	0.255622	0.0535173
SH3RF1	0.755558	0.159309
FRK	0.832283	0.175491
VRK1	0.21572	0.045678
RPS6KA2	0.412982	0.0875254
PPIF	0.56286	0.119365
SIRT6	0.35338	0.0751165
ZFR2	0.194925	0.0414949
LRRC58	0.333058	0.0709425
ATP6V0A2	0.936522	0.200844
ENO2	0.410597	0.0880742
GDF11	0.192219	0.0414949
FKBP9	0.730928	0.157976
HDAC4	0.320304	0.0692308
SNX27	0.691996	0.1498
BICD1	0.378368	0.0820127
ERCC6	0.304492	0.0661307
SAMD8	0.944856	0.205541
STARD3	0.456973	0.0994227
KAT6A	0.438302	0.0955247
KCNJ6	1.29029	0.281277
MAP3K13	1.00551	0.219289
RAB14	1.08946	0.238218
SOAT1	1.05605	0.231003
ZNF652	0.960872	0.210631
MORC4	0.242636	0.0535173
SLC39A4	0.87856	0.194241
CDK6	1.14298	0.253431
GRAMD1A	0.21572	0.0480045
TMC5	1.84561	0.410848
PLIN3	1.90692	0.425067
PTPRB	0.219678	0.0491765
GYG1	0.680577	0.152837
XXYLT1	0.317448	0.0714261
GP2	0.143644	0.0323624
PSTPIP1	0.143644	0.0323624
ZNF180	0.143644	0.0323624
HABP4	0.226226	0.0510018
SIMC1	0.411819	0.0928919
THOP1	1.47423	0.332921
CYP27A1	1.16336	0.263021
SNX12	0.667273	0.151104
FAM219A	0.38846	0.0882866
TBX6	0.192219	0.0437611
ZNF518A	0.793632	0.180857
BDH1	0.743733	0.170934
GLO1	0.342406	0.078779
AOC1	0.950352	0.219051
NAGPA	0.337585	0.0778264
RASSF3	0.565902	0.131314
TBC1D17	0.796883	0.185636
UNC5CL	0.679524	0.158526
SIK2	0.582293	0.136571
AFMID	0.259119	0.0610638
CALD1	0.226226	0.0535173
ISG20L2	0.886615	0.210573
NFX1	0.412982	0.0983465
MYCL	1.27377	0.303642
STK38	0.600662	0.14338
CHRNB2	0.143644	0.0346216
MPV17	0.495248	0.119389
MYOM3	0.353279	0.085277
PTGER2	0.61381	0.148239
CHP2	0.668953	0.162237
GNAS	2.3557	0.571548
LRRFIP1	1.81805	0.442126
ZNF429	0.32423	0.0788731
TULP3	0.219678	0.0535173
FBXO36	0.242636	0.0591119
NMNAT1	0.469704	0.114627
BTAF1	0.445019	0.108726
RNF128	1.1193	0.273632
LRRK1	0.644817	0.157639
MAP3K5	0.314587	0.0771644
ZNF397	0.23946	0.059017
TSTD1	2.17854	0.537025
RASD1	1.16715	0.28841
PARP16	0.517357	0.128419
SMYD2	0.554052	0.13806
TBCK	0.418223	0.104366
EPHB2	0.630563	0.157748
BMP2	0.5106	0.127891
SYNPO	0.608671	0.152501
PEX5L	0.393729	0.0989578
PER3	0.219678	0.0552468
MTHFR	0.681896	0.171686
SNX21	0.528236	0.133018
GJB1	0.1192	0.0300386
VDR	0.94746	0.238991
PLPP5	1.31537	0.332624
SLC16A1	0.353279	0.0896087
MTHFD2L	1.17928	0.300202
EPB41L1	0.216998	0.0552468
NT5DC1	0.566597	0.144301
AHCY	0.829746	0.211629
LPP	1.39476	0.356766
PRRT3	0.198149	0.0507904
CEBPD	0.921812	0.236342
PABPC4	0.7854	0.201675
IDS	1.64633	0.42458
RPS6KB2	1.23215	0.31827
ISCA2	0.812782	0.210487
RNF41	0.486155	0.126027
PCED1A	0.630398	0.16347
TLN2	0.21572	0.0560792
DCP1B	0.32423	0.0845027
SESN3	0.727621	0.189681
MAN2A1	1.37704	0.361106
RNF6	0.846427	0.22212
RNF123	0.341711	0.089753
DHX37	0.412777	0.108616
SCAMP5	1.35378	0.356901
ETV4	0.677018	0.178794
ZBTB14	0.192219	0.0507904
TMEM178A	0.208936	0.0552468
LIFR	0.242636	0.0643148
TNFRSF11A	0.397445	0.10544
NCAPD3	0.192219	0.0510018
ZNF451	0.889536	0.236401
RND3	0.715923	0.190386
EFNB2	0.608979	0.162176
CDCA7	0.298706	0.0795679
SFMBT1	0.336579	0.0897567
EXOG	0.549667	0.147138
SP4	0.208936	0.0560792
STK10	0.414177	0.111232
TCTN3	0.242636	0.0654021
STIP1	0.49235	0.132797
RAB27A	1.73836	0.470807
SGPL1	1.8076	0.490079
STAP2	0.690112	0.187129
ROBO3	0.1192	0.0323624
SNX8	0.216998	0.059017
DENND4B	0.494055	0.134445
PDK1	0.216998	0.0591119
PNMA2	0.697107	0.190049
FARP2	0.857909	0.23399
ZFP64	0.438027	0.119512
PRCP	0.646272	0.176343
PCSK7	1.07087	0.292229
FABP6	4.57547	1.25036
NFIB	0.739975	0.202628
SERP2	0.655605	0.179776
IKZF4	0.194925	0.0535173
GPR137	0.454306	0.124817
CUL4B	0.897286	0.247709
RALGPS2	0.533049	0.147686
DDX52	0.867935	0.240746
MAP3K10	0.37451	0.104023
LIMD2	0.416699	0.115909
FNIP2	0.870091	0.242089
HEPH	0.827064	0.230245
IQGAP3	0.198149	0.0552468
PPRC1	0.241834	0.0674798
KCNB1	0.418551	0.116901
ZNF446	0.143644	0.0401412
SLC25A23	0.650695	0.18205
AUTS2	0.259119	0.0725318
ING3	0.75834	0.213449
CPM	0.226226	0.0637101
OSBPL10	0.61381	0.172972
SCAMP4	0.830151	0.233985
SFSWAP	0.541556	0.153544
TMPO	0.981098	0.27874
SLC7A1	0.970155	0.276064
UBE2G2	0.99317	0.282823
GABPB1	0.906833	0.258383
SLC7A5	0.99865	0.284791
NT5C	0.832859	0.237682
CNNM2	0.194925	0.0560792
CELF1	1.40811	0.405358
HOXA10	0.536396	0.154556
PRKCH	0.39858	0.115014
PYROXD2	0.242636	0.07033
PTCD1	0.219678	0.0637101
GGT7	0.414978	0.120868
ZBTB48	0.50653	0.147643
NMNAT3	0.192219	0.0560792
CD40	0.444717	0.129842
SNRPA	0.595207	0.174264
GALNT13	0.704684	0.206459
PLEKHB1	0.925527	0.271727
HSD17B11	1.20698	0.354525
POLR3A	0.242636	0.0712731
DHRS7	1.1346	0.333311
LGR5	0.242636	0.0712872
SIL1	1.12945	0.331839
PRELID2	0.672712	0.198206
ZBTB33	0.382398	0.112969
WDFY2	0.575938	0.170231
NLRC5	0.242636	0.0717607
PAQR8	1.24195	0.369496
ADCY2	0.904549	0.269314
VPS26B	0.73037	0.217752
TCTN1	0.549339	0.163813
MTERF1	0.100543	0.0300386
SPATA13	0.93716	0.280027
CNKSR1	0.23946	0.0715998
STARD13	0.334195	0.0999668
GPATCH2L	0.255622	0.0770006
HES1	0.771283	0.23251
SIN3A	0.705409	0.213972
P4HA2	0.405155	0.122902
VPS33A	0.321455	0.0975268
VAMP3	0.927131	0.281637
PCMTD2	0.564007	0.171452
FGD1	0.1192	0.0362787
SEC14L1	0.414031	0.126027
TNIP2	1.01839	0.310198
FAM181B	0.143644	0.0437611
ALPK3	0.1192	0.0364225
FAM120C	0.1192	0.0364225
NHSL1	1.21519	0.371843
OSBPL2	0.780724	0.238982
MARVELD3	0.646272	0.19787
MYEF2	0.333058	0.101983
MEP1B	0.192219	0.059017
OSBP2	0.192219	0.059017
LONP1	0.784126	0.241049
SLC12A8	0.322412	0.099276
ZC3H10	0.242636	0.0748074
COQ6	0.371744	0.114614
ZC3H6	0.794263	0.245187
NEDD4L	1.05906	0.327955
AMMECR1	0.503836	0.156205
ZNF182	0.317448	0.0984894
CBX6	1.68533	0.524321
ATF6B	0.453735	0.141221
TMEM123	0.664411	0.206831
SRF	0.773082	0.240703
RBM28	0.650899	0.202796
ANXA5	0.33444	0.104315
ADGRL1	0.496447	0.155337
DOCK6	0.554115	0.173773
NR0B2	0.643493	0.202574
GPM6B	0.219678	0.0692308
MGRN1	0.620112	0.195796
SLFN13	0.353279	0.111694
FAM3D	0.893452	0.283139
PHB2	1.15955	0.368085
PCK2	0.663791	0.210819
CCDC71	0.410101	0.130275
ZNF526	0.192219	0.0610638
FAM167A	0.551808	0.175316
TRIM14	0.586172	0.187696
SLC6A19	1.46562	0.471032
ERCC2	0.198149	0.0637101
SORD	0.862397	0.277333
PPP1R3E	0.37451	0.120446
ZNF703	0.675491	0.21757
SEC24D	0.903201	0.291344
HEXB	0.568459	0.184012
HIBADH	0.711412	0.230442
DOK4	0.259119	0.0844449
TES	0.898717	0.293383
SBF1	0.438464	0.143637
FAM122B	0.456649	0.149793
RALB	0.21572	0.0709425
IL13RA1	1.60333	0.527871
SHC1	0.847639	0.280002
ZC3H12A	1.0814	0.357247
ATP2B4	0.375676	0.124169
ZNF770	1.02617	0.339497
MACC1	0.779512	0.258298
FAM168B	1.01905	0.338158
PDE5A	0.482639	0.160489
ABCC5	0.857308	0.285182
MFSD8	0.545919	0.181831
NOL3	0.407416	0.135854
VWA1	0.143644	0.0480045
LTBP4	0.584649	0.196135
SAT2	1.45197	0.48749
KIF22	0.492758	0.165722
TNFAIP1	0.1192	0.0401412
G2E3	0.913963	0.309268
ZDHHC1	0.242636	0.0822162
PDLIM5	1.58255	0.53656
TADA2B	0.226226	0.0768171
CKAP2	0.12821	0.0435472
SEC22C	0.49888	0.16945
FRYL	1.04303	0.354276
PLXNC1	0.312875	0.106288
SSC5D	0.32423	0.110337
PRKAR2A	0.974149	0.3323
TMEM63C	1.12006	0.382265
TLE4	0.881861	0.302537
ADAM9	0.603166	0.208113
PKIB	1.95055	0.673437
LRRC40	0.23946	0.0828523
DTX4	0.12821	0.0444221
MLPH	0.438464	0.152317
PPM1H	0.353279	0.122829
GTPBP1	0.560828	0.195167
KLHL23	1.05608	0.367544
GBE1	0.870158	0.302904
TMEM216	0.1192	0.0414949
GSDMD	0.939241	0.327635
ARFGAP2	0.86273	0.302081
MTMR11	0.424519	0.148775
MAP3K9	0.192219	0.0676452
ZSCAN25	0.296944	0.104501
DCLRE1A	0.242636	0.0855164
DNMBP	0.21572	0.0760898
POLK	0.573315	0.202293
TNFRSF1A	1.22664	0.433053
LRRC26	0.416699	0.147139
MB21D2	0.143644	0.0508695
SLC5A6	0.510468	0.180827
NBEAL2	0.219678	0.0778264
PRKG2	0.42406	0.150394
LMBR1	0.494055	0.175331
ARRDC4	0.794922	0.282254
SRSF9	1.42429	0.506102
NEO1	0.86219	0.306572
DSG2	1.81156	0.644653
PIK3C2B	0.446483	0.159002
CATSPER2	0.1192	0.0424656
AMOT	0.12821	0.045678
SBNO2	0.466565	0.166616
CRELD2	1.04698	0.374404
HDHD3	0.861739	0.308674
RHOBTB3	1.40346	0.503326
RAB11FIP4	0.314035	0.112638
FAP	0.21572	0.0775779
TMED1	0.247695	0.089402
KLHL21	0.378368	0.136593
PRR15	0.554052	0.200134
FZR1	0.531664	0.192149
CPSF2	0.625269	0.226037
MAN1A1	1.65668	0.599687
PACS1	0.32423	0.117435
ZNF623	0.32423	0.117542
FGF9	0.477635	0.173275
PIM2	0.769046	0.279356
CDYL2	0.192219	0.0698262
TATDN2	0.51325	0.186655
HCFC2	0.421615	0.153518
PLA2G6	0.405607	0.147776
KIF3B	0.84213	0.306911
NBEAL1	2.39945	0.87464
NMT2	0.255622	0.0932611
CBLL1	0.591499	0.216182
DGUOK	1.11093	0.40642
PCK1	0.418551	0.153483
FKBP1B	0.862778	0.316734
NDN	0.1192	0.0437611
ARHGAP10	0.399683	0.146765
RNF183	0.626464	0.230516
ADD3	1.16711	0.429495
NDUFAF6	0.655764	0.24164
KEAP1	0.788905	0.290741
LITAF	0.648017	0.239633
ARX	1.33975	0.496104
PDLIM1	1.63123	0.604189
GDF15	0.429479	0.159282
GAB2	0.741886	0.275519
TP53INP1	1.69541	0.630785
EXT1	0.563104	0.209681
CHRNB1	0.1192	0.0444221
TMEM74B	0.545263	0.203465
TFF2	0.23946	0.0895527
STMN2	1.0125	0.37943
CHCHD3	0.748552	0.280582
PFKM	0.322412	0.120854
TNIK	0.492049	0.184514
ESYT2	0.730091	0.273822
SOGA1	0.21572	0.0810298
DNAJC12	1.95023	0.735124
DDX31	0.192219	0.0725147
SDC1	0.561553	0.211846
GIPR	0.729038	0.277503
PDK3	0.32423	0.123444
GNPAT	0.784659	0.299164
SPATS2L	1.02869	0.392505
FUT1	0.255622	0.0976631
EVPL	1.01036	0.386202
KCNIP1	0.1192	0.045678
SLC38A7	0.1192	0.045678
NACC1	0.12821	0.0491765
CAMK2G	0.641938	0.24719
TTF1	0.420952	0.162143
SLK	0.696401	0.26826
SCAF1	0.698808	0.269369
KLHL29	0.23946	0.0923303
ABCA5	1.39305	0.537374
PLXNA3	0.802191	0.309605
TCF20	0.393729	0.15212
WIPF3	0.143644	0.055539
ERGIC3	1.55819	0.603202
CD151	1.48389	0.576371
ING5	0.449719	0.17497
PAOX	0.23946	0.0933876
SMARCA1	0.901298	0.351829
CTDSPL	1.43418	0.560043
TUFM	1.71385	0.669408
VAV2	0.837441	0.327375
CREB1	0.881	0.344908
CCNK	0.677473	0.265598
AMFR	0.987752	0.38745
TJP3	0.508137	0.199375
ZNF697	0.242636	0.095244
ZNF174	0.216998	0.0853795
SIPA1L1	0.785239	0.30901
POLR2C	0.732474	0.288466
RAB33B	0.378368	0.149312
KBTBD7	0.321455	0.126985
JTB	2.38225	0.942142
PDXDC1	1.49004	0.590824
WNK1	0.929218	0.368603
ABHD8	0.398659	0.158166
CBFA2T3	0.12821	0.0510018
PDLIM2	0.322412	0.128539
LRRC8A	0.528036	0.210576
ABCG1	0.100543	0.0401412
MAPK8	0.702623	0.280595
PHC1	0.342406	0.136965
ATP6V0A1	0.948808	0.380109
EXTL2	0.353279	0.141795
AP1B1	0.953811	0.383528
EHBP1L1	0.317448	0.127651
RBAK	0.259119	0.10424
PIAS2	0.542043	0.218394
EFR3A	1.09421	0.441069
KLHL18	0.517357	0.208952
DESI2	0.550994	0.222575
WDR81	0.451326	0.182501
SNX19	0.226226	0.0915115
LRRTM3	0.192219	0.0778264
ZNF45	0.192219	0.0778264
DUSP6	0.353279	0.143146
HOXC8	0.21572	0.0874279
RALGDS	0.651011	0.264082
ZNF608	0.545135	0.221138
WSCD1	0.216998	0.088071
ASCL2	1.24895	0.506997
DDX49	0.597292	0.242481
RAB3C	2.107	0.855552
TATDN3	0.613988	0.249437
JADE2	0.21572	0.0877307
UHRF2	0.630381	0.256675
FBXO46	0.337329	0.137415
ENTPD3	0.242636	0.0988666
ZNF513	0.242636	0.0989883
WDR20	0.544484	0.222394
HOOK2	1.17267	0.479424
KIF19	0.333058	0.136165
EPB41L3	0.84624	0.346337
FOXN2	0.754048	0.308636
TGFBR1	0.63978	0.261922
OSGIN1	0.192219	0.0787331
ERAL1	0.531664	0.21812
MKRN1	1.22807	0.504413
MAP3K11	0.874224	0.359477
WDR43	0.143644	0.0591119
CBX5	0.656801	0.270296
TEF	0.526766	0.216819
CERS6	1.74658	0.720105
PHKA2	0.100543	0.0414949
PSKH1	0.100543	0.0414949
TMEM161A	0.21572	0.0894124
KATNAL1	0.32423	0.134466
EXTL3	0.307212	0.127415
DZIP3	0.825304	0.342908
ABHD12	0.743885	0.309391
NTHL1	0.563685	0.234752
GPR155	0.529638	0.220689
IP6K2	0.955057	0.39843
DEPTOR	0.341711	0.142681
ASAP1	0.397445	0.166012
ELF3	3.11129	1.30167
ROM1	0.259119	0.108515
ZNF711	0.697936	0.292379
FAM13A	0.242636	0.10174
APBA3	0.497446	0.208643
REL	0.706886	0.297031
RAB22A	0.646952	0.272076
SLC16A5	0.278382	0.11726
RPS6KA3	1.34157	0.56523
GSTM3	0.888174	0.374572
PKP2	0.780238	0.32963
INPP5K	0.425795	0.180334
RRAGD	0.579696	0.24555
PROX1	1.50689	0.638421
LGALS3	1.75658	0.74704
SLC25A13	0.896646	0.38135
CDC25B	0.192219	0.0819029
SNPH	0.192219	0.0819029
USP31	0.192219	0.0819029
RPS6KA4	0.578362	0.246566
ZCRB1	1.11382	0.475752
PPM1F	0.216998	0.0927096
VSTM2L	0.765819	0.327602
MDM2	0.69284	0.296403
PLSCR4	0.373418	0.159796
ADCY1	0.86663	0.370898
UBE2J1	1.11203	0.476714
TMEM63A	0.192219	0.0824037
TRMT10B	0.649876	0.279438
GCNT4	0.301176	0.129693
CAMK2B	1.12335	0.484
MNT	0.466812	0.201768
TONSL	0.191894	0.082967
RTN4IP1	0.242636	0.105017
TNPO2	0.52302	0.226565
PTPRG	0.70409	0.305041
SLC37A4	1.23517	0.535139
DOLPP1	0.353279	0.153181
TBL2	0.52302	0.226987
VWC2	0.242636	0.105514
ACSS2	0.499629	0.217408
NR2C1	0.434671	0.189193
YTHDF1	0.456286	0.198705
PIDD1	0.194925	0.0849819
NR1D2	0.620318	0.270739
SLC35G1	0.242636	0.106347
POC1B	0.469704	0.205892
ZNF784	0.194925	0.0854821
DENND4A	0.589736	0.258883
FKBP5	1.54515	0.678662
NHP2	1.56117	0.685889
ST7	0.353279	0.155293
MAL2	0.430567	0.189296
LRP5	0.48643	0.213917
MSRB2	1.18083	0.519298
KIAA1549	0.906759	0.399326
PPP2R5B	0.680089	0.299629
SLC6A20	0.21572	0.0950605
ZFYVE1	0.336579	0.148338
CLEC11A	0.353279	0.155888
MTPAP	0.629366	0.27811
STX3	0.904843	0.399947
MMAA	0.192219	0.0850796
LXN	1.57445	0.69699
PRMT7	0.70673	0.313637
S100A6	4.93662	2.19185
IL6ST	0.97712	0.434497
POLR2A	1.01231	0.450346
RASAL2	1.12827	0.502336
KCNK5	0.208936	0.0930458
RALGAPA2	0.886484	0.395048
MFN2	0.644607	0.287266
PHYHIPL	0.321455	0.143286
ADGRE5	0.448314	0.200151
PEX5	0.449327	0.200661
GRSF1	1.22545	0.547268
IQSEC1	0.401868	0.179575
CDK10	1.04256	0.466164
KIAA0319L	0.644896	0.288553
RPS6KA1	0.718849	0.322116
INTS6	1.45058	0.650317
PLEKHA8	0.242636	0.108815
APTX	0.327027	0.146679
RHOH	0.216998	0.0973308
SPATA6L	0.219678	0.0985679
WDR3	0.192219	0.0863641
PHC3	0.461527	0.207968
RUBCN	0.500222	0.225634
ATXN1L	0.194925	0.0880742
SBF2	0.337329	0.152466
CYTH1	0.857415	0.387682
PARD6A	0.822496	0.372262
MECP2	0.592222	0.268416
SGK1	2.12222	0.962101
KRIT1	0.785545	0.356424
MFSD2A	0.602257	0.273289
EIF4EBP2	1.25836	0.571618
ZSCAN29	0.100543	0.045678
KIF13B	0.948098	0.431195
PER2	0.570538	0.259485
CTNND1	1.37466	0.62633
TBC1D5	0.568678	0.259427
MAPK14	1.27288	0.58088
NTMT1	0.853758	0.389795
ACAD11	0.219678	0.100412
NEU3	0.217176	0.099276
CDK17	0.376765	0.172384
VPS37B	0.680436	0.311501
NPY1R	0.857011	0.392696
MCTP2	0.471322	0.216789
AP1S2	0.593092	0.272894
ALDH6A1	0.12821	0.0591119
RCC1	0.353279	0.163018
P2RX4	0.877293	0.40488
PLK3	0.577002	0.266337
NFAT5	0.616702	0.285315
PPP1R12C	0.505052	0.234197
ZDHHC2	0.469704	0.217983
SOS2	0.378368	0.175829
PRRG4	0.58975	0.274172
DECR1	1.01733	0.473665
AK3	1.59631	0.743276
LYSMD1	0.198149	0.0923303
SNX7	0.649437	0.303523
CAPRIN2	0.355684	0.166713
PGPEP1	0.986141	0.462499
PXN	0.753884	0.353765
SPATA2	0.32423	0.1522
TFB2M	0.226226	0.106315
SEMA6A	0.779138	0.36627
FAM151A	0.1192	0.0560792
ARHGAP32	1.0728	0.50493
AGO2	0.684123	0.322541
MYH9	0.912586	0.430821
FUCA1	0.881663	0.416333
ITPR1	0.354197	0.167374
NCKAP5	0.382128	0.180831
ZNF827	0.944212	0.446875
DPYSL2	1.51976	0.720049
PLEKHA3	0.779577	0.36941
PHF21A	0.838003	0.397446
ANKRD52	0.596386	0.283156
SETD1B	0.398659	0.190037
ILVBL	1.16504	0.556116
ARRDC1	0.831244	0.397281
VPS39	0.415371	0.198813
CCNI	2.37776	1.13866
APEX1	0.971666	0.466073
ZNF317	0.23946	0.114924
DOCK9	0.401289	0.192886
ABI1	1.06293	0.511266
COX18	0.532878	0.256347
EIF2AK1	0.897895	0.432187
LRP2BP	0.259119	0.124772
MICAL1	0.226226	0.108991
ARID3A	0.527832	0.254341
COQ5	0.952128	0.458806
RIOK1	0.226226	0.10918
TJP2	0.731279	0.353119
LIG4	0.242636	0.117387
PRMT2	0.56721	0.274442
NT5C2	0.66816	0.323794
S100A13	1.4317	0.694987
SLC2A5	0.569274	0.276488
GALR1	0.242636	0.117863
OR51E1	1.89349	0.920052
DDX50	0.607402	0.295198
NXF1	0.846703	0.412097
CERS4	0.65183	0.317472
PRMT9	0.493214	0.240294
SLC5A1	1.17315	0.571651
ACE	0.604988	0.29481
PAFAH1B2	1.19647	0.583729
XRCC5	1.39778	0.682159
VIPR1	0.100543	0.0491765
USP38	0.60678	0.297138
HEY1	0.242636	0.118832
CPNE2	0.591499	0.289776
TBC1D30	0.496853	0.243489
SLC25A32	0.401289	0.196659
EBPL	0.865104	0.424482
SLC16A3	0.307212	0.150996
FAM214A	0.561134	0.27584
EXOSC4	1.04843	0.515475
BSN	0.242636	0.119356
ACSL3	0.659662	0.324557
GIGYF1	0.713212	0.351566
SPPL2B	0.617864	0.304608
CCNT1	0.726202	0.35805
TLN1	0.715598	0.353141
RCCD1	0.23946	0.118376
ATP1B3	1.42867	0.706367
SOWAHA	1.20878	0.59814
GGPS1	0.23946	0.11866
AGO4	0.337585	0.167534
KMT5C	0.391629	0.194409
BAZ1B	0.800135	0.397292
PRR7	0.525998	0.261328
ATAD5	0.12821	0.0637101
CCDC28B	0.600369	0.29846
RAP2A	0.255622	0.127353
BATF2	0.398659	0.198643
CLCA1	0.783859	0.390934
FGGY	0.314587	0.156906
RAB11FIP1	1.47024	0.733356
MTMR4	0.395202	0.197191
CDC42BPB	0.727416	0.363024
DDAH1	0.886686	0.442909
MLF2	1.66494	0.832368
RPL8	3.99906	0
TFF1	3.16103	0
TTR	3.08144	0
PSCA	2.87346	0
PFN1	2.86753	0
MS4A8	2.66494	0
PPIA	2.41396	0
UCP2	2.12766	0
RAMP1	2.08495	0
ATP6V0E1	2.07676	0
FABP2	1.97614	0
TSPAN8	1.96052	0
RBBP8NL	1.55091	0
GCNT1	1.54249	0
TCEAL8	1.4693	0
LCN2	1.41209	0
NME3	1.39551	0
NUCB1	1.37923	0
TNNC2	1.29809	0
GRIA4	1.2875	0
NAAA	1.27996	0
NPW	1.2618	0
RTN1	1.23436	0
ARNT2	1.20054	0
HNRNPF	1.18651	0
SYCE1L	1.16999	0
ISCA1	1.14597	0
FAXDC2	1.12222	0
DEDD2	1.09851	0
ESRRA	1.096	0
KCNK3	1.076	0
EMP2	1.05945	0
PAK1	1.0572	0
P4HTM	1.04891	0
PLS3	1.04136	0
PTGER3	1.02589	0
TPST2	1.01184	0
MCOLN3	1.00342	0
KRTCAP3	1.00082	0
SPATC1L	0.997443	0
CITED4	0.993002	0
TSPYL1	0.990453	0
GCNT3	0.986239	0
PRUNE2	0.977952	0
FOLH1	0.970448	0
MYO1A	0.932416	0
CALY	0.92678	0
MCTS1	0.894456	0
PPP1R1B	0.891473	0
B3GNT3	0.869387	0
NIPSNAP1	0.868816	0
SLC41A3	0.867277	0
TMPRSS2	0.858808	0
DISP2	0.85835	0
SLC26A2	0.853196	0
SDSL	0.853031	0
ASNSD1	0.847181	0
GULP1	0.837127	0
MICAL2	0.830053	0
GC	0.828548	0
TMPRSS6	0.823705	0
LDLR	0.82283	0
KCNS3	0.820839	0
HMGCL	0.817216	0
TGFBR3	0.815435	0
NFASC	0.806313	0
MATN2	0.800116	0
FAM184A	0.797978	0
AREG	0.796225	0
GOLPH3	0.783536	0
TULP4	0.78251	0
SLC25A11	0.768126	0
NAV1	0.755266	0
HSBP1L1	0.751395	0
TMEM167A	0.749556	0
UBE4A	0.742145	0
RAI2	0.738019	0
SYT5	0.73705	0
SCARB1	0.732222	0
LRRC8B	0.730385	0
PPARGC1A	0.722321	0
ALOX5AP	0.721681	0
ACE2	0.713212	0
PCSK2	0.711077	0
ANGPTL4	0.700847	0
STX5	0.698613	0
NUP62	0.696781	0
DDHD2	0.694763	0
MS4A10	0.694312	0
XK	0.694097	0
TMEM229B	0.689169	0
SLC13A2	0.682672	0
UBQLN2	0.68032	0
CELF2	0.670773	0
PRKAG2	0.666541	0
PELI3	0.65222	0
TMEFF2	0.65222	0
SH3KBP1	0.648428	0
CLSTN3	0.64411	0
TSPAN2	0.643561	0
SEMA4G	0.64224	0
AP3B2	0.639423	0
RUSC1	0.638677	0
ROR1	0.633237	0
TFPI2	0.625601	0
SMPDL3A	0.621154	0
ALDOC	0.619361	0
PRSS2	0.618142	0
CHRM3	0.616878	0
SPAG5	0.61323	0
JAG2	0.611111	0
CDR2	0.610053	0
CNFN	0.606179	0
ZHX3	0.603357	0
ACBD4	0.598687	0
GRPEL1	0.596386	0
GDAP1L1	0.591499	0
SEMA3D	0.591499	0
DUOX1	0.586392	0
C7	0.583548	0
ZC3H3	0.582687	0
ODF3B	0.58244	0
PPP1R14C	0.572253	0
PLAGL1	0.571434	0
POLR2J3	0.566928	0
RASSF9	0.566209	0
ING4	0.55471	0
RAB20	0.55179	0
STYXL1	0.550475	0
ANXA6	0.550292	0
CLMP	0.546401	0
BCL7B	0.545482	0
LRCH4	0.539409	0
GDAP1	0.531613	0
ZDHHC8	0.529647	0
SH3BP4	0.528703	0
CKS1B	0.528638	0
STK33	0.527265	0
ZSCAN2	0.514871	0
NSMCE4A	0.514283	0
CADM2	0.512287	0
GMEB1	0.510468	0
PPP1R3C	0.507687	0
RNASE1	0.505353	0
AQP3	0.503836	0
SLC17A4	0.503202	0
RIMKLA	0.501344	0
IFITM1	0	4.49921
KRT16	0	4.04434
CFD	0	3.52009
GKN2	0	3.51423
LYPD8	0	3.51056
PENK	0	2.89935
FABP3	0	2.66305
FABP4	0	2.45711
NEUROG3	0	2.35047
BCL2L2-PABPN1	0	2.34115
RAC2	0	2.25879
GRIA2	0	2.17365
ADGRD1	0	2.15451
PODN	0	2.0537
RETNLB	0	2.00993
MGAM	0	1.90074
MX1	0	1.88929
AGMAT	0	1.83204
DENND2C	0	1.82892
ZBTB22	0	1.76092
IFI44L	0	1.73171
PAPPA2	0	1.71676
C3	0	1.70957
MAOB	0	1.69513
KLF2	0	1.60787
TLR7	0	1.58505
TMED7-TICAM2	0	1.54146
TSPAN15	0	1.53793
PLA2G12B	0	1.4892
HSPB8	0	1.48749
TAGLN3	0	1.47868
IPO4	0	1.44952
IGHM	0	1.441
SDC2	0	1.35023
SLC10A3	0	1.31826
LSAMP	0	1.31614
IGKC	0	1.31369
PCBD2	0	1.30925
LIMS3	0	1.29667
GPR85	0	1.295
GPD1L	0	1.29433
PRLHR	0	1.28147
CIDEA	0	1.26566
VIM	0	1.25209
CHIA	0	1.21411
ACTR10	0	1.21271
ARHGEF38	0	1.20788
MORN2	0	1.19711
RRAGC	0	1.18019
TM2D2	0	1.16717
SPON2	0	1.15643
LRRC45	0	1.15397
SRPK1	0	1.15117
STC1	0	1.13225
LDHD	0	1.12448
GLT8D1	0	1.12331
TSPAN31	0	1.1173
SUGT1	0	1.11276
HPN	0	1.10243
SBK1	0	1.09456
HSPE1-MOB4	0	1.08083
NFIL3	0	1.07712
TESC	0	1.06445
FBXO39	0	1.04369
DGAT2	0	1.03447
BAMBI	0	1.03091
PCGF3	0	1.02144
CDNF	0	1.02024
GHSR	0	1.01968
FXYD6	0	1.00962
UCHL5	0	1.00522
OAS2	0	1.00126
GBP6	0	0.998041
COL6A6	0	0.995968
RFC2	0	0.991393
BACH1	0	0.989386
FYCO1	0	0.987783
FH	0	0.973963
CTRC	0	0.970031
GLIPR2	0	0.966898
DNAJC25	0	0.96479
FAXC	0	0.964602
IFIT3	0	0.960935
CETN3	0	0.956221
PMEPA1	0	0.951621
ARIH1	0	0.95112
MAP2	0	0.947218
CPT1B	0	0.937882
BHLHB9	0	0.93727
AC136616.1	0	0.93164
ZFPM1	0	0.929525
POLB	0	0.924854
CLMN	0	0.924698
ALG5	0	0.919116
ACTC1	0	0.918097
NKAP	0	0.91736
CLPS	0	0.916689
AKAP7	0	0.915694
ANKRD62	0	0.914654
CST6	0	0.905328
HOXB6	0	0.904332
DTYMK	0	0.900993
VPS37D	0	0.89898
IFI44	0	0.897156
HSDL2	0	0.894742
SORBS2	0	0.892906
FOXS1	0	0.890614
DDX60	0	0.88496
SIGLEC10	0	0.884234
LIMK2	0	0.881676
COX7A1	0	0.881345
USP24	0	0.88126
CAB39	0	0.880748
SP110	0	0.879934
NUAK2	0	0.876848
DUSP11	0	0.873762
HK1	0	0.865714
SLC13A1	0	0.863001
ACADSB	0	0.861743
DENND4C	0	0.858531
RTN4R	0	0.853733
FAH	0	0.852442
LDB1	0	0.84993
TIMM23	0	0.847596
PPIH	0	0.844542
HYAL2	0	0.844524
CASP3	0	0.844186
FBLN2	0	0.839263
PYGL	0	0.836518
SCAF8	0	0.82964
FTSJ1	0	0.829561
CXXC5	0	0.828796
GCK	0	0.821327
SOCS3	0	0.819771
KDM5C	0	0.818896
NME7	0	0.811498
CCDC191	0	0.804366
TBL3	0	0.803123
RRAS	0	0.801919
SMC1A	0	0.798565
MRPL39	0	0.794031
PLPPR3	0	0.787359
SMOC2	0	0.786158
STOM	0	0.776365
ZC2HC1A	0	0.772152
SPHK2	0	0.768844
APOBEC3H	0	0.765276
FZD5	0	0.755148
CD99L2	0	0.750753
C15orf62	0	0.750266
LMO2	0	0.749142
SLC5A10	0	0.748813
USP45	0	0.748395
TTYH3	0	0.748222
ASPSCR1	0	0.747437
PLOD1	0	0.741156
PLK4	0	0.739529
NSDHL	0	0.739144
B3GAT2	0	0.733468
FAF1	0	0.731999
UTP23	0	0.731414
COPS7A	0	0.730257
TUBB3	0	0.728029
PYGM	0	0.72526
DBNDD2	0	0.721186
ST7L	0	0.71761
TRPC1	0	0.716669
MTMR7	0	0.709195
DPYSL3	0	0.708667
ATP11A	0	0.706801
SMC6	0	0.706693
CLGN	0	0.705238
TMPRSS15	0	0.702942
ATF7	0	0.695091
SOWAHB	0	0.694122
MICAL3	0	0.692652
CHD8	0	0.691139
EIF2B3	0	0.684074
FGFR3	0	0.683038
ARHGAP24	0	0.680741
TSHZ1	0	0.679705
USP9Y	0	0.674921
TTYH2	0	0.674021
DHDH	0	0.673478
SLC25A38	0	0.671618
ARPIN	0	0.67042
SLC35G2	0	0.668643
GATA5	0	0.664173
SLC34A3	0	0.663596
WDR5	0	0.662414
DUSP14	0	0.661825
RNF31	0	0.659345
LRRC10B	0	0.658191
SMG7	0	0.655211
ST6GALNAC2	0	0.654703
ASF1A	0	0.650928
TUBG1	0	0.647942
SLC35F3	0	0.646367
CRIP2	0	0.64299
FOXJ3	0	0.641238
HSF2	0	0.640402
DYNLRB2	0	0.638894
GSPT2	0	0.638714
LRP3	0	0.635608
MSL3	0	0.635537
N4BP1	0	0.633948
HLTF	0	0.62722
TBC1D15	0	0.622169
TTLL7	0	0.620923
ELAVL4	0	0.619902
CCDC88A	0	0.619697
PPAN-P2RY11	0	0.619584
NXT1	0	0.618201
ZMIZ1	0	0.617997
ANGEL2	0	0.616973
PLCB1	0	0.614027
PDE12	0	0.611212
GRB7	0	0.610955
EGFR	0	0.610099
PRR5	0	0.609545
USP1	0	0.608968
CPEB2	0	0.607443
USF1	0	0.607338
SENP2	0	0.60555
TMEM184A	0	0.604883
OTUD7B	0	0.604095
MED12L	0	0.602918
ZNF618	0	0.601655
RHOV	0	0.599578
SERPINB9	0	0.599417
NOXO1	0	0.594333
LAMB1	0	0.593855
NEURL3	0	0.592029
LMF1	0	0.590974
SLC5A4	0	0.589038
CLCA4	0	0.588795
MPND	0	0.58872
GPT	0	0.588484
SESN1	0	0.588463
PGGT1B	0	0.587032
SIRPG	0	0.585193
SPHKAP	0	0.583162
TTC23L	0	0.582886
AEBP2	0	0.582756
CHST4	0	0.5817
CD79B	0	0.580492
UPRT	0	0.580415
VKORC1L1	0	0.580154
KDM3A	0	0.579796
TFR2	0	0.579542
KREMEN1	0	0.578053
CAPSL	0	0.576677
DHX58	0	0.576312
CDADC1	0	0.57101
NEK6	0	0.569488
FZD6	0	0.567754
SYNE3	0	0.567461
PLPP1	0	0.566864
PRODH2	0	0.566691
TIFA	0	0.565676
ZNF787	0	0.563177
KLHL32	0	0.562258
RAB11FIP3	0	0.561117
DRC3	0	0.560722
PHRF1	0	0.559164
TMEM45A	0	0.558525
SLC23A1	0	0.558486
ADK	0	0.557922
COQ10A	0	0.556785
RANBP9	0	0.556089
ATG4D	0	0.555275
ZC3H8	0	0.554748
PRAM1	0	0.551337
PAK6	0	0.551243
YEATS2	0	0.551155
TP53BP2	0	0.550307
PTPRZ1	0	0.547
CRYBB1	0	0.545533
RFNG	0	0.54363
UBD	0	0.543143
RBM38	0	0.543056
CHD1L	0	0.542392
SEMA3E	0	0.542081
EML5	0	0.541532
CCDC61	0	0.541349
FMO4	0	0.540972
RYK	0	0.540634
ALG12	0	0.539221
TTLL12	0	0.538055
NOL9	0	0.537127
UHRF1BP1L	0	0.537102
FAM117A	0	0.536743
SLC31A1	0	0.536351
ADGRA3	0	0.535784
KLHL2	0	0.535122
RBKS	0	0.533858
AGPAT5	0	0.533743
THAP3	0	0.532462
SLC46A3	0	0.532117
FBXW9	0	0.531196
FGFRL1	0	0.530097
DNAAF2	0	0.529865
IGFBP7	0	0.529464
RABGGTA	0	0.528935
CALCOCO1	0	0.528073
MESP2	0	0.528045
UBAP2	0	0.526698
SESTD1	0	0.526631
DVL3	0	0.525352
PUS7	0	0.525279
DBNDD1	0	0.524873
NAA16	0	0.523798
VPS9D1	0	0.523216
TRIM40	0	0.521588
CLDN10	0	0.519147
MTMR3	0	0.517775
CDK7	0	0.516559
DDX54	0	0.516411
ST3GAL6	0	0.516208
SHPRH	0	0.515041
HACE1	0	0.514464
ZDHHC17	0	0.513788
ANKRD13A	0	0.5114
TRDMT1	0	0.511113
MEGF9	0	0.509599
HOXA7	0	0.508849
ZBTB20	0	0.507754
SLC30A6	0	0.503454
DPH1	0	0.502885
MORC2	0	0.501856
MAP4K1	0	0.501584
BPNT1	0.233796	1.12289
PHF12	0.12821	0.616883
MFHAS1	0.21572	1.04598
UBXN2A	0.143644	0.696688
KRT7	0.505353	2.45776
KLHL15	0.219678	1.07061
RAB40B	0.198149	0.971486
CREM	0.216998	1.06507
ZNF579	0.1192	0.587025
SLC25A22	0.1192	0.589565
DNAJC2	0.12821	0.635204
OTUD3	0.100543	0.503665
ANKRD39	0.219678	1.10111
KATNA1	0.12821	0.643938
NECAP1	0.1192	0.598868
DHX29	0.12821	0.647659
SLC25A12	0.100543	0.512349
MPZL1	0.217176	1.11112
SPEN	0.192219	0.984922
GRIA3	0.191894	0.984194
TSKU	0.216998	1.11475
CYP2J2	0.337329	1.73434
NOP56	0.192219	0.99045
MTA2	0.143644	0.747459
KCNAB3	0.242636	1.26349
CHORDC1	0.143644	0.750312
RIMS2	0.23946	1.25352
PGM2	0.12821	0.673612
HOXA5	0.198149	1.04812
NME6	0.1192	0.635051
CHD3	0.21572	1.15384
RABGEF1	0.100543	0.537836
SPTLC1	0.1192	0.639874
TRPC7	0.194925	1.04991
REEP4	0.191894	1.04027
TSPAN12	0.143644	0.779599
TBC1D8	0.12821	0.696772
SS18	0.1192	0.650388
MEF2D	0.12821	0.701237
ILDR1	0.12821	0.702423
NOP58	0.247695	1.35991
HOXA9	0.296944	1.64463
DYRK2	0.216998	1.20783
RNF13	0.12821	0.714203
SPIN1	0.143644	0.801828
P3H1	0.143644	0.802043
FAM118B	0.226226	1.26496
PARP6	0.546118	3.05451
SLC27A4	0.12821	0.725721
RPAP3	0.1192	0.676844
ZCCHC9	0.12821	0.736395
HACD2	0.194925	1.1209
USP5	0.100543	0.578879
ST6GALNAC1	0.21572	1.24815
CDC37L1	0.194925	1.13417
RNF216	0.100543	0.587502
PAPSS1	0.100543	0.611746
ATP13A2	0.100543	0.611844
POMGNT1	0.12821	0.785337
NCOA7	0.23946	1.47185
KIAA1522	0.100543	0.619201
CNIH4	0.100543	0.623492
MYO1B	0.1192	0.746861
MAGT1	0.242636	1.52527
ACTN1	0.192219	1.21071
SC5D	0.12821	0.811679
B9D2	0.12821	0.811845
ALDH16A1	0.100543	0.641525
PGM3	0.100543	0.64361
RAC3	0.198149	1.2742
PDE1C	0.216998	1.4067
TFIP11	0.1192	0.792018
DRG1	0.100543	0.671704
NUDT1	0.100543	0.672119
RGS4	0.219678	1.47633
CSNK2A2	0.1192	0.801452
TBPL1	0.219678	1.48848
ALDH3A2	0.143644	0.98545
SERPINI1	0.194925	1.35541
LANCL1	0.143644	0.999168
MPRIP	0.100543	0.700144
PPP1R3B	0.100543	0.705008
MSMO1	0.255622	1.79445
HOXB8	0.192219	1.35297
MGST1	0.259119	1.83911
ECHDC1	0.226226	1.62487
TUBB2B	0.291573	2.10314
G6PC3	0.1192	0.862025
GALNS	0.100543	0.736981
RUVBL1	0.1192	0.876174
CHAC2	0.192219	1.42225
IER5	0.194925	1.46039
ALYREF	0.192219	1.47001
ABHD16A	0.1192	0.923502
TAF3	0.143644	1.12862
PARP12	0.1192	0.937372
GORASP2	0.12821	1.01862
SMAP2	0.1192	0.951123
CABP1	0.12821	1.02354
MEX3D	0.100543	0.8057
PRKCZ	0.1192	0.976153
TIMP2	0.143644	1.18216
GNAZ	0.12821	1.0756
SUMF1	0.1192	1.0025
TAP1	0.143644	1.27655
DLD	0.12821	1.17651
DDX39B	0.192219	1.76523
NCBP2	0.143644	1.34607
PTPN2	0.1192	1.17812
SCIN	0.219678	2.21696
MBIP	0.100543	1.01579
FSD1L	0.1192	1.23156
PDGFA	0.1192	1.37052
EHF	0.100543	1.17301
CDK9	0.12821	1.58649
RBM14	0.1192	1.77348

## Sheet: EEC human vs rat-Fig 3A
	Human	rat
RPL32	4.26281	1.38562
RPLP2	4.25314	0.752658
RPS27A	4.11037	1.02252
RPL26	4.03492	0
RPL8	3.99906	0.729727
GAPDH	3.91196	1.75704
PRAP1	3.68019	0.116659
RPL35	3.65349	0
PDK4	3.53975	0
RPL24	3.3755	0
OAZ1	3.20909	1.43215
FEV	3.20764	1.39201
GPX4	3.17912	1.51226
TFF1	3.16103	0
TTR	3.08144	1.04787
C15orf48	3.04608	1.37385
PPDPF	2.92864	1.08026
RGS2	2.91996	1.18384
MARCKSL1	2.89398	0.2846
PSCA	2.87346	0
SCGN	2.87036	0.577756
CES1	2.74464	0.502807
HNRNPA1	2.64716	1.23874
CRYBA2	2.61086	1.01031
ID2	2.60892	1.20542
SMIM24	2.50339	0.249518
PIGR	2.43363	1.07639
PCSK1	2.4148	1.03225
PPIA	2.41396	0.812733
MPC2	2.40277	0.622081
NBEAL1	2.39945	0.313985
JTB	2.38225	1.08778
CCNI	2.37776	1.06946
GNAS	2.3557	0.0569437
TM4SF5	2.33422	0.160622
OLFM4	2.32237	0.103123
ALDOB	2.31566	0.585455
HSPA1B	2.22966	0.104629
CHCHD10	2.19343	0
ALDH1A1	2.17156	0
CD59	2.17013	0.388537
SGK1	2.12222	0.281625
HNRNPK	2.11077	0.0387415
RAB3C	2.107	0.525614
VMP1	2.09199	0.943304
NKX2-2	2.05373	0.415663
ERO1B	2.03392	0.0292507
KLF6	2.03302	0.876152
ST13	2.01001	0.984036
RBM47	2.00111	0.734944
SEC11C	1.99578	0.733308
ARF1	1.99033	0.2365
FUS	1.97607	0.808726
PKIB	1.95055	0.438633
DNAJC12	1.95023	0.512539
TSPO	1.94591	0.303326
HNRNPA3	1.9339	0.846046
PLIN3	1.90692	0.0217072
INSR	1.89457	0.595629
OR51E1	1.89349	0
TM9SF3	1.88395	0.859651
MPST	1.86795	0.706405
LSM7	1.85924	0.71891
TMC5	1.84561	0.566232
QTRT1	1.82838	0.12297
LRRFIP1	1.81805	0.403425
DSG2	1.81156	0.892504
GPX1	1.81099	0.454378
SGPL1	1.8076	0.390269
RBM39	1.7911	0.766527
CHMP4B	1.77805	0.222707
ECHS1	1.77442	0.0100281
POLD4	1.77434	0.848996
CAMTA1	1.76057	0.114892
NCKAP1	1.74734	0.241857
CERS6	1.74658	0.109799
RAB27A	1.73836	0.220914
LGALS3BP	1.73741	0.710326
SLC9A3R1	1.72996	0.43117
TNRC6B	1.72965	0.807738
ISG15	1.72773	0.468569
MYLIP	1.72724	0.224842
TUFM	1.71385	0.66221
NOVA1	1.71199	0
VWA5B2	1.696	0.587896
TP53INP1	1.69541	0.083326
CBX6	1.68533	0.683048
ANKRD37	1.68015	0.224956
APOA4	1.66312	0.123626
IDS	1.64633	0.0206609
TM7SF2	1.64109	0.435878
PRDX3	1.63749	0.720153
KRT10	1.63619	0.251418
SCAF11	1.62695	0.49842
ANXA7	1.6252	0.557941
IL13RA1	1.60333	0
CDX1	1.6015	0.085012
HIPK2	1.59855	0.58873
MIEN1	1.59229	0
ACADVL	1.58922	0.467302
ZKSCAN1	1.58879	0.288542
PDLIM5	1.58255	0.328615
SNRPN	1.57709	0
LXN	1.57445	0.254709
CNKSR3	1.56571	0.115154
PPP1R14D	1.56521	0.510367
S100A16	1.5635	0.777679
NHP2	1.56117	0
PSMB6	1.55744	0.0589987
RBBP8NL	1.55091	0
VPS13A	1.5448	0.0209838
GCNT1	1.54249	0.120434
LYSMD2	1.54196	0.263115
PQBP1	1.53924	0.567281
FLVCR1	1.53676	0
HNRNPDL	1.52168	0.670874
DPYSL2	1.51976	0.237885
RNASE4	1.51809	0
EPHX2	1.51231	0.452771
CFLAR	1.51126	0
SEZ6L2	1.49229	0.687791
PDXDC1	1.49004	0
EPN1	1.48853	0.166767
FAM177A1	1.48525	0.484432
CD151	1.48389	0
PPP4C	1.48018	0.731337
MLXIP	1.47735	0.136309
THOP1	1.47423	0.118406
CYB5R3	1.47406	0.626372
CD46	1.46663	0
FAM120A	1.46421	0.434044
ERI3	1.46406	0.261111
UBE2D2	1.45902	0.600234
SAT2	1.45197	0.0209838
ARMCX3	1.45124	0.417988
INTS6	1.45058	0.545481
OCIAD2	1.44798	0.100957
RARRES1	1.44572	0.0341334
CHCHD5	1.42741	0.55237
SRSF9	1.42429	0.61048
IRF2BP2	1.42338	0.211694
FAM3C	1.41408	0.495933
CELF1	1.40811	0.231217
RHOBTB3	1.40346	0
ITM2C	1.4005	0.659986
CTTN	1.40021	0
XRCC5	1.39778	0.280418
UBALD2	1.3948	0.0279181
LPP	1.39476	0.197377
ABCA5	1.39305	0.0304323
SLC12A2	1.39051	0.0774964
PFN2	1.38904	0
ELL2	1.38524	0.0962549
CTNND1	1.37466	0.659748
CMTM6	1.37374	0.594031
FFAR2	1.37311	0.301396
TIMM17B	1.37127	0
PHLDA2	1.36985	0.42469
MGAT4A	1.36601	0.473166
A1CF	1.36567	0.401289
ADAM10	1.35688	0.677211
NFATC2IP	1.35462	0
POLR2I	1.35408	0
SCAMP5	1.35378	0.11145
ENPP2	1.35183	0
PSMB3	1.34655	0
CTNNB1	1.34495	0.203167
KCNJ3	1.34236	0.197319
RPS6KA3	1.34157	0.357352
BOLA3	1.34014	0.642838
ARX	1.33975	0.536137
DGKH	1.33859	0.0292507
ABHD2	1.3383	0.509759
BIRC2	1.33763	0.613203
EPB41L4B	1.33049	0.498743
SSTR2	1.32994	0
SYT7	1.32887	0.545339
RCAN3	1.31959	0.162089
HAGH	1.31818	0.574633
ST6GALNAC4	1.31433	0
RASSF6	1.30883	0.555116
ZNF664	1.30713	0.117827
AAK1	1.30572	0.0189145
EGR2	1.30271	0.63501
HNRNPH3	1.30018	0.60277
SI	1.29991	0.121189
NT5C3A	1.29847	0.525057
TNNC2	1.29809	0
PLK2	1.29779	0.219973
IRF1	1.29354	0.589236
KCNJ6	1.29029	0
GRIA4	1.2875	0
NAAA	1.27996	0.0261796
PPCS	1.27954	0.296425
EWSR1	1.27795	0.0094282
MYCL	1.27377	0.0654882
USP22	1.27307	0.189077
SDCBP2	1.27105	0.16391
HNRNPM	1.26663	0.24861
EIF4EBP2	1.25836	0.234717
SMAD5	1.25766	0.275514
HDGF	1.25001	0.404975
TBL1XR1	1.25	0.367465
ASCL2	1.24895	0
FBXW5	1.24822	0.445826
GNA11	1.24794	0.14324
SUCLG2	1.24653	0.490929
PAQR8	1.24195	0
TMUB1	1.23592	0.127728
SLC37A4	1.23517	0.393671
RPS6KB2	1.23215	0.607476
CNOT7	1.23108	0.494541
TRIM33	1.2177	0.339792
ANP32A	1.21692	0.0263072
NHSL1	1.21519	0.187844
GALK1	1.21099	0.189818
MYO1C	1.2098	0.0292507
SOWAHA	1.20878	0
HSD17B11	1.20698	0.442017
ARNT2	1.20054	0.020769
CD2AP	1.20015	0.41069
SRSF10	1.19865	0.378981
ARF3	1.19754	0
DACH1	1.19721	0.434372
PAFAH1B2	1.19647	0.597353
PBX1	1.1955	0.18049
STARD7	1.18596	0.5533
APC	1.18448	0.427933
MSRB2	1.18083	0.291265
SLC7A2	1.18015	0
MTHFD2L	1.17928	0.115298
ZBTB16	1.17743	0
AGFG2	1.17689	0.507145
PPARA	1.17635	0
RAP1B	1.1733	0.0244617
SLC5A1	1.17315	0.38766
CCNY	1.17303	0.0567535
FOXA1	1.17281	0.4182
SMARCA2	1.17077	0.26729
SYCE1L	1.16999	0.183386
MAZ	1.16868	0.0151446
F10	1.16582	0
DIP2B	1.16521	0.0846539
ILVBL	1.16504	0.35882
CTSC	1.16496	0.0997358
CYP27A1	1.16336	0.278948
DDX18	1.16278	0.206141
D2HGDH	1.16043	0.150419
VTI1B	1.15952	0.066287
CEP57	1.15424	0.335766
TMX1	1.15096	0.150264
STXBP2	1.14986	0.401009
ABCB10	1.148	0.187301
RAB18	1.14658	0.512386
WWP1	1.14408	0.189722
CDK6	1.14298	0.101767
PLCG2	1.14153	0.0100281
REG1B	1.14065	0
PPP1R1A	1.14023	0.0264829
DNAJB6	1.13992	0
DHRS3	1.13761	0.188417
SLC38A10	1.13699	0.070246
ZNF524	1.13628	0.368047
CDC42EP3	1.13195	0.345376
IMP4	1.13172	0.528907
FAXDC2	1.12222	0
TMEM63C	1.12006	0.432199
TSC22D3	1.11387	0.19053
UBE2J1	1.11203	0.188385
DGUOK	1.11093	0.33081
GK5	1.10884	0.337812
RAB26	1.10736	0
KDSR	1.10699	0.0117962
ZNF22	1.10634	0.28869
RSL24D1	1.10456	0.42088
CXADR	1.10126	0.122127
MDM4	1.10047	0.313067
FBL	1.09964	0.129415
DEDD2	1.09851	0.117821
ECHDC2	1.09606	0
NSFL1C	1.09446	0.488638
ZNF655	1.09325	0.380971
CHD9	1.09127	0.279676
HEBP1	1.08928	0.529802
HNRNPR	1.08763	0.499617
SYPL1	1.08253	0.123714
ZNF326	1.08014	0.381226
RBFOX2	1.07644	0.465647
KCNK3	1.076	0.345136
GABARAPL1	1.07559	0.519761
SYT17	1.0747	0.234156
TFDP2	1.07417	0.269227
PCSK7	1.07087	0.40338
VWA5A	1.07026	0.205184
AP1M2	1.06841	0.0787007
CSRP1	1.06809	0.0519741
SOCS1	1.06647	0.477632
EPB41	1.0663	0.106128
CASP6	1.06598	0
EMP2	1.05945	0
NEDD4L	1.05906	0.466232
NUDT16	1.05824	0.0801703
KLHL23	1.05608	0.106145
SOAT1	1.05605	0.373015
FAM3A	1.05522	0.388532
EPS15	1.05505	0.299863
EGLN1	1.05183	0.00755117
RYBP	1.05181	0.405788
PTPN18	1.05119	0.403923
AK1	1.04994	0.323074
XIAP	1.04954	0.204877
RNF114	1.04929	0.39764
P4HTM	1.04891	0
PHYKPL	1.04886	0.101823
CRELD2	1.04698	0.435499
DUSP16	1.0465	0.347475
SYP	1.04434	0.15788
CDK10	1.04256	0.306011
RSL1D1	1.0414	0.0170376
PLS3	1.04136	0
LMO4	1.03919	0.45145
ARID4B	1.03862	0.131235
TARDBP	1.03617	0.319202
CBX4	1.03498	0.216304
ATRX	1.03356	0
PHLDB2	1.03305	0.330349
CDC42EP4	1.03189	0.167303
SPATS2L	1.02869	0.272446
CACUL1	1.0279	0.387269
HSD17B12	1.02709	0.356358
ABCC1	1.02662	0.103751
ZNF770	1.02617	0
PTGER3	1.02589	0
CHID1	1.02319	0
SLC39A5	1.01924	0.248222
FAM168B	1.01905	0.0216241
ASGR1	1.01877	0.0663521
TNIP2	1.01839	0.0373758
NUMB	1.01761	0.0192591
DECR1	1.01733	0.379534
RIMBP2	1.01636	0.453673
STMN2	1.0125	0
WDR13	1.01209	0.0186634
NPTX2	1.01011	0.208528
PIH1D1	1.00929	0.141397
MFSD1	1.00842	0.296534
CDHR3	1.00674	0
TFDP1	1.0067	0.486186
PRDX1	1.0065	0.155209
CCNG1	1.00579	0.329059
MAP3K13	1.00551	0.0512043
MCOLN3	1.00342	0.12304
AIP	1.00309	0.480663
GNAI1	1.00111	0.0428091
SYNCRIP	0.998591	0.365567
SPATC1L	0.997443	0
SPOP	0.99644	0
UBE2I	0.995725	0.143492
IL4R	0.995015	0.228562
SNX9	0.994201	0.28536
CITED4	0.993002	0
GNS	0.988524	0
AMFR	0.987752	0.120943
PGPEP1	0.986141	0.366171
PRELID3B	0.986084	0
SAFB2	0.985725	0.196653
STK32C	0.983559	0
MET	0.981384	0.428065
PRMT1	0.978916	0.370996
PRUNE2	0.977952	0.0239856
IL6ST	0.97712	0.137022
LARP6	0.976605	0
SERINC1	0.975056	0.307215
STOML2	0.974739	0.381867
PRKAR2A	0.974149	0.0380828
DCP1A	0.973384	0.197218
PPM1A	0.972744	0.0986424
SSH2	0.972549	0.162488
APEX1	0.971666	0.153109
WBP2	0.970477	0
FOLH1	0.970448	0
DAPK2	0.969098	0.367584
STK24	0.967294	0.236949
BSDC1	0.965858	0.320868
BACE1	0.96434	0.31539
PSMD9	0.964084	0.151321
TM2D3	0.963161	0.0239856
HNRNPH2	0.962852	0.287688
ZNF652	0.960872	0.141152
PCMT1	0.95736	0.421166
MSRB1	0.955899	0.473123
GMPR	0.954366	0.338029
TLE1	0.952348	0.16473
COQ5	0.952128	0.201729
FBP1	0.951822	0.300908
NUDC	0.948513	0.0512903
KIF13B	0.948098	0.368583
MAP2K3	0.947615	0.0094282
VDR	0.94746	0.160857
HSF1	0.946105	0.263344
SAMD8	0.944856	0.303429
ZNF827	0.944212	0.0739676
ATG2B	0.942274	0.266201
DAB1	0.94144	0.0843259
PSPC1	0.940547	0.331956
YY1	0.940017	0.398431
GSDMD	0.939241	0.425636
OAZ2	0.939004	0
GALNT12	0.938466	0
ASPHD1	0.938073	0.135183
KLHL42	0.936457	0.180794
SETD3	0.936123	0.265195
BAZ2A	0.930095	0.381751
HSPA9	0.929681	0.247369
ABCC3	0.929042	0.374457
CALY	0.92678	0
WDR54	0.926503	0
PLEKHB1	0.925527	0.446473
CBLB	0.923978	0.222053
GMFB	0.923523	0.122978
CENPV	0.922218	0.281149
TBC1D1	0.918949	0.169991
NF1	0.918689	0.232166
FXR1	0.915977	0.356584
HMGB2	0.915812	0
ZNF395	0.915209	0.452766
MYO10	0.914548	0.314477
MPHOSPH8	0.914516	0.222798
SCRN2	0.914246	0.109779
STK4	0.913997	0.449664
G2E3	0.913963	0.090671
PDK2	0.912719	0
MYH9	0.912586	0.110269
MCU	0.91257	0.077057
RHBDD2	0.912338	0.0373758
YES1	0.911689	0.232575
XRCC6	0.910545	0.271695
GABPB1	0.906833	0.144479
KIAA1549	0.906759	0.0186634
MBOAT2	0.905212	0.0348312
TSPAN5	0.904952	0.133844
U2AF2	0.904655	0.172127
PLEKHF2	0.904493	0.173356
SEC24D	0.903201	0.215173
FAAH	0.901444	0
ARHGEF10L	0.899949	0
CUX1	0.899895	0.25509
CUL4B	0.897286	0.443539
AGPAT2	0.897111	0.0875417
SLC25A13	0.896646	0.101179
PFKP	0.895944	0.0501073
RPP25L	0.892595	0.383002
STAG1	0.892433	0.374572
PPP1R1B	0.891473	0.0224846
ZNF451	0.889536	0.186481
GSTM3	0.888174	0
DDAH1	0.886686	0.0292507
ISG20L2	0.886615	0.0321346
SPRED3	0.886433	0
DHRS1	0.886103	0.304071
FBXW11	0.885733	0.382236
RAB17	0.884148	0.308084
EFHC1	0.883281	0
CLDN15	0.882724	0.161674
TLE4	0.881861	0.340787
IPO5	0.88163	0.216371
CREB1	0.881	0.179246
AZGP1	0.879525	0
ZHX1	0.879224	0.236812
IFT27	0.878817	0.147045
SLC39A4	0.87856	0.262159
CDC40	0.878234	0.248016
ANK3	0.877975	0.122601
PHF20L1	0.877651	0.368314
BACE2	0.877433	0.034362
AGO1	0.876545	0.083326
STXBP6	0.876482	0.173983
MBNL3	0.876134	0.12934
KHSRP	0.874812	0
MAP3K11	0.874224	0.41456
WDR59	0.87386	0.0264829
PRRC2B	0.870669	0.237736
TMBIM1	0.870669	0.398434
PCGF2	0.870427	0.0762099
GBE1	0.870158	0.239066
FNIP2	0.870091	0.288599
MAOA	0.869943	0.360816
UBA3	0.868148	0.312251
DDX52	0.867935	0.287084
SEMA6D	0.867795	0.0721254
SLC41A3	0.867277	0.0885659
ADCY1	0.86663	0
TCAF1	0.865635	0.308669
UBE2D1	0.865242	0.41017
FKBP1B	0.862778	0.0292507
TRAF7	0.862359	0.395949
FGF14	0.861771	0.0304849
HDHD3	0.861739	0.317921
RABGAP1L	0.860819	0.172448
COPG1	0.860749	0.273616
KIF9	0.860368	0
IGBP1	0.860221	0.397933
RRAS2	0.859787	0.263385
FBXL17	0.859129	0.188171
FARP2	0.857909	0.402073
TSC22D4	0.857522	0.0446918
CYTH1	0.857415	0.269138
ABCC5	0.857308	0.261014
NPY1R	0.857011	0.35413
ORMDL3	0.856568	0.0762099
DUS1L	0.853241	0.365137
SLC26A2	0.853196	0.30155
CRAT	0.853066	0
SDSL	0.853031	0.164572
SH3BGRL	0.852505	0
VEZF1	0.852213	0.35942
SHC1	0.847639	0.256833
PYCR2	0.847181	0.361533
LMBR1L	0.846928	0.142002
EPB41L3	0.84624	0.317139
CCND1	0.844569	0.225778
CALCOCO2	0.84423	0
KIF3A	0.843935	0.269742
RCAN2	0.842847	0.0833429
FBXO25	0.842514	0.200598
GRHPR	0.840801	0.241354
TNKS2	0.83972	0
SMURF1	0.839227	0.155333
PHF21A	0.838003	0.37975
VAV2	0.837441	0.204697
NFIC	0.837265	0
GULP1	0.837127	0
HEBP2	0.834798	0.313334
NT5C	0.832859	0.348594
SH3PXD2A	0.832115	0.0739676
DDX19A	0.831917	0.370918
LETMD1	0.830469	0.112003
AHCY	0.829746	0.282337
IFI35	0.828949	0.297827
GC	0.828548	0.0395791
CYB5D2	0.827329	0.207082
DZIP3	0.825304	0.0209838
TMPRSS6	0.823705	0
PARD6A	0.822496	0.124757
HNF4G	0.822412	0.380867
ACYP2	0.82179	0.362785
CDIP1	0.821514	0.167884
CCDC57	0.821273	0.0304323
KCNS3	0.820839	0
PTPN11	0.819735	0.37513
SNX14	0.819659	0.188156
TGFBR3	0.815435	0.163896
UAP1	0.815013	0.401272
PTGER4	0.814982	0.12065
BCAT2	0.814825	0.312204
HNRNPL	0.813173	0
GFM1	0.813067	0.08837
ARFIP1	0.810418	0.34691
GPX3	0.808379	0.11499
ABL2	0.80815	0.0490371
SYBU	0.807625	0.167355
RNF34	0.807526	0.357039
GSTO2	0.807081	0
ABHD11	0.805862	0.248572
KLHDC2	0.805736	0.201526
DYRK1B	0.804961	0.392302
PER1	0.804528	0.363602
FUNDC1	0.804275	0.341883
BAIAP2L2	0.804186	0.0372313
ADAR	0.804073	0.0175042
PLXNA3	0.802191	0.0609276
TMEM14A	0.801968	0
MATN2	0.800116	0
ATXN2	0.799355	0.106275
FAM184A	0.797978	0
ADSL	0.797785	0.346896
AIFM1	0.796883	0.303842
CDK5R2	0.796484	0.368143
KANSL1	0.795701	0.31039
CAMK1D	0.795659	0.0854193
TRAP1	0.795264	0.304678
ZC3H6	0.794263	0.0953723
ZNF518A	0.793632	0.275756
CTDSP2	0.793134	0
PHKB	0.793121	0.130894
LHPP	0.791706	0.144696
CTSS	0.790085	0
ARAF	0.786181	0.323417
RASGRP1	0.78585	0
DNASE1	0.785727	0.391384
PABPC4	0.7854	0.385301
MYADM	0.785312	0.264144
ENTPD4	0.785255	0.155583
SIPA1L1	0.785239	0.0094282
GNPAT	0.784659	0.194676
PICK1	0.784325	0.360693
CLCA1	0.783859	0.384365
CRIM1	0.783396	0.0691453
TULP4	0.78251	0.189254
HSD17B8	0.781888	0.368592
CACNB2	0.780357	0.0795335
PKP2	0.780238	0.214752
PLEKHH1	0.779658	0.0348312
CD44	0.779582	0.157567
PLEKHA3	0.779577	0.160576
MACC1	0.779512	0
SEMA6A	0.779138	0
ARL5A	0.778279	0.356622
MAPK1	0.778088	0.299686
PIK3CB	0.777351	0.243532
CERK	0.776621	0.370692
MCUR1	0.774239	0.335718
PINK1	0.773534	0.374105
WIPI2	0.773169	0.321957
PFKL	0.772303	0.213635
HES1	0.771283	0.108758
RFXANK	0.77126	0.249723
MAML2	0.767921	0
DNAJC5	0.767878	0.128878
NISCH	0.766937	0.122738
VSTM2L	0.765819	0
GALNT1	0.765383	0.306921
PDS5A	0.765342	0.38235
MGAT5	0.76511	0.0189145
ESYT1	0.764955	0.0189145
SASH1	0.764955	0.115716
HDAC10	0.763919	0.0321346
MBNL1	0.763725	0
SHTN1	0.762726	0.183853
INPP1	0.761266	0.326123
TMX3	0.760111	0.020769
CELF4	0.759631	0
SNX4	0.758948	0.308182
DDX3Y	0.758405	0
SH3RF1	0.755558	0.273458
NAV1	0.755266	0.00755117
DDX21	0.754697	0.34275
FOXN2	0.754048	0.227374
PITPNB	0.752359	0.317094
USP8	0.752307	0.357777
HSBP1L1	0.751395	0.0308516
FBXO32	0.749698	0.0656638
TMEM167A	0.749556	0.0650821
SIAH2	0.747266	0.365086
SNAP23	0.747008	0
DIP2A	0.744673	0
MAFF	0.744203	0.335459
ABHD12	0.743885	0.364835
BDH1	0.743733	0.189276
NAMPT	0.742	0.341817
GAB2	0.741886	0
SMARCD2	0.741259	0.251513
NFIB	0.739975	0
RAI2	0.738019	0.328185
PTPN12	0.737949	0.339296
ZNF654	0.736934	0.0762099
DMWD	0.736832	0
FAM210B	0.736555	0
PREPL	0.734194	0.254757
YBEY	0.734035	0.0317156
COBLL1	0.731837	0.230182
TJP2	0.731279	0.342683
RBM12B	0.731048	0.151071
FKBP9	0.730928	0
LRRC8B	0.730385	0.0535372
VPS26B	0.73037	0.188965
ESYT2	0.730091	0.176377
MAST4	0.729271	0
FAR1	0.728219	0.304441
SESN3	0.727621	0.0427649
RC3H2	0.726909	0.075659
CCNT1	0.726202	0.0401377
USP11	0.7254	0.153823
PPM1K	0.724426	0.104827
DENND1B	0.724213	0.193227
LANCL2	0.723923	0.170191
ANO9	0.723862	0
PPARGC1A	0.722321	0.00755117
ALOX5AP	0.721681	0.0853042
SORT1	0.717733	0.335959
SLC52A2	0.717352	0.30205
RNF145	0.717233	0.148675
CDYL	0.716728	0.0341334
NEGR1	0.71625	0
PCYT1A	0.715252	0.268035
PLIN2	0.713822	0.0597969
SIPA1	0.713379	0.0186634
PCSK2	0.711077	0
CDC27	0.710434	0.205935
NIPA2	0.70928	0.281272
ICA1L	0.707346	0
SMPD1	0.707191	0.261287
REL	0.706886	0.202765
PRMT7	0.70673	0.136677
SLC39A14	0.706382	0.20626
IPO9	0.70629	0.232226
UCHL3	0.705984	0
HOOK3	0.705008	0.025201
GALNT13	0.704684	0.244305
UBXN8	0.704682	0.133275
PTPRG	0.70409	0.0189145
NDRG2	0.704016	0.166731
MAPK8	0.702623	0.139872
DAZAP1	0.702385	0.24855
ORMDL1	0.701506	0.0381891
RAB13	0.701127	0.325143
NR2F2	0.701094	0.302391
ANGPTL4	0.700847	0.0234548
SLC2A13	0.698911	0.204248
ZNF711	0.697936	0.0446918
PCGF1	0.697868	0.0264829
PNMA2	0.697107	0.114996
ACAA1	0.696552	0.210659
UBP1	0.695226	0.240108
DDHD2	0.694763	0.064654
PFKFB3	0.694452	0.190643
XK	0.694097	0.285749
PRR14	0.692303	0
BCL2L1	0.692021	0
RCC2	0.691313	0.0280582
DIAPH2	0.689882	0.100773
POLE4	0.689344	0.256818
GPATCH4	0.688722	0.0984381
CCAR2	0.68849	0.175584
DUSP18	0.687607	0.216289
SATB1	0.686502	0
NCK2	0.685241	0.246657
AGO2	0.684123	0.13539
GDE1	0.683967	0.12084
MESP1	0.683944	0
TMEM50B	0.683492	0.120881
DUSP22	0.682787	0.270862
MTHFR	0.681896	0.0189145
TCEA3	0.680089	0.298294
RBPJ	0.679667	0
UNC5CL	0.679524	0.0308315
TWF2	0.679436	0.0094282
CCDC88B	0.678661	0.0292507
RRM2B	0.678651	0
CCNK	0.677473	0.173415
DHX8	0.677177	0.186367
ETV4	0.677018	0.171682
SLC25A36	0.67699	0
RNASEH1	0.676545	0.101307
FAM83E	0.676144	0.020769
PXMP2	0.675013	0
TNFAIP3	0.674787	0.0206609
KIF1A	0.674005	0.108958
PRELID2	0.672712	0.125605
CDKN2AIP	0.672219	0.259019
LARP1	0.671764	0.110106
CELF2	0.670773	0.0458012
CLCN4	0.66955	0
CHP2	0.668953	0.204772
GCA	0.668638	0.100825
SF3B4	0.668188	0.174986
BTG3	0.667479	0.301877
MTF2	0.667049	0.293025
PRKAG2	0.666541	0.161535
RSPRY1	0.666514	0.116385
TMEM123	0.664411	0.147458
ZNF281	0.663036	0.0742011
WARS2	0.663036	0.0900298
TRIM44	0.663028	0.323209
KDM4C	0.662323	0.267037
DUSP4	0.662032	0.16778
RALGPS1	0.661914	0.0117962
SURF1	0.661738	0.0678134
DCAF8	0.661723	0.0880659
PUS7L	0.659223	0.0304323
ERGIC1	0.658423	0.143508
GAL3ST1	0.656801	0.0503214
PFKFB2	0.656156	0.127502
NDUFAF6	0.655764	0.176033
SERP2	0.655605	0
TIMM10B	0.653577	0
CNOT2	0.652896	0.0603728
RRNAD1	0.652823	0.104995
TUBGCP2	0.652288	0
RPRD1A	0.652265	0.110985
PELI3	0.65222	0.16224
TMEFF2	0.65222	0
CERS4	0.65183	0.209598
MCCC1	0.651227	0.100296
RBM28	0.650899	0.307597
SLC25A23	0.650695	0.0737536
TRMT10B	0.649876	0.292763
RPS6KB1	0.648901	0.244047
SH3KBP1	0.648428	0.312813
PTBP2	0.647929	0.068822
PRCP	0.646272	0.0662799
MARVELD3	0.646272	0.255712
LRRK1	0.644817	0.0802196
CLSTN3	0.64411	0.117827
ANTXR2	0.64359	0
TSPAN2	0.643561	0.0490371
MIB1	0.643561	0.230419
NR0B2	0.643493	0.0448828
PRKCA	0.641965	0.223661
MAPRE2	0.641808	0.0637486
ZMAT3	0.641435	0
ASAP2	0.641031	0.0394546
ABHD13	0.640485	0.261212
CFAP65	0.640388	0.0877371
TGFBR1	0.63978	0.190601
ITGAE	0.638235	0.18333
DIP2C	0.637913	0.0860793
AGRN	0.637333	0.213908
IARS2	0.636279	0.201438
PLA2G10	0.635774	0
RUVBL2	0.633672	0.241628
MOB2	0.633424	0.0595676
ZDHHC13	0.633276	0.174776
ROR1	0.633237	0
ASRGL1	0.633055	0.060654
SEC23A	0.632513	0.0117962
RANBP3	0.630945	0.0206609
PCED1A	0.630398	0.235065
B3GALT4	0.629898	0.197228
EXD2	0.629523	0.101038
DLL1	0.629523	0.130057
TTC12	0.629366	0.0421636
MTPAP	0.629366	0.191099
ARL1	0.629134	0.308038
CRELD1	0.62807	0.25681
PPP1R8	0.627479	0.308081
WDFY1	0.626464	0.282144
CNOT8	0.626464	0.311767
RNF183	0.626464	0
RBL2	0.626279	0.210681
LIN7C	0.625889	0.245759
MMGT1	0.625674	0.184077
TFPI2	0.625601	0
GK	0.624077	0.104342
FOSL2	0.622062	0.0737536
ELOVL4	0.621738	0
INPPL1	0.621632	0
PNPLA2	0.621456	0
SMPDL3A	0.621154	0.0683561
SLCO2B1	0.62105	0.0662758
MGRN1	0.620112	0.123626
TMEM200A	0.619938	0.0304323
TERF2	0.619551	0.254698
ALDOC	0.619361	0.139488
ATP8A1	0.61855	0.0243454
PRSS2	0.618142	0
NFATC2	0.616878	0.130302
KLF10	0.614891	0.287671
CAMKK2	0.614596	0.165102
KCTD5	0.614518	0.161013
TATDN3	0.613988	0.28983
RASGEF1B	0.613988	0
IER5L	0.613888	0.0601723
OSBPL10	0.61381	0.289899
PTGER2	0.61381	0
RHPN1	0.61381	0
SPAG5	0.61323	0
MED13L	0.612961	0.213697
UHMK1	0.612892	0.0094282
PROS1	0.61244	0.0580338
FAM221A	0.61244	0.226839
CDR2	0.610053	0.020769
BRWD3	0.60919	0.0788543
EFNB2	0.608979	0.115905
SYNPO	0.608671	0
DDX50	0.607402	0.263502
ARHGEF26	0.606898	0.00755117
USP38	0.60678	0.0814386
OGDH	0.606419	0.279963
CNFN	0.606179	0
UBE2W	0.605313	0.282734
ACE	0.604988	0.102648
SLC4A7	0.60465	0.218918
RAD50	0.604639	0.219224
PBX3	0.603985	0
MAP2K4	0.603417	0.149045
ZHX3	0.603357	0.083284
ADAM9	0.603166	0.066035
ABL1	0.603003	0.238245
LRIG3	0.602812	0.149181
MFSD2A	0.602257	0.272399
CWC22	0.60162	0.0889805
SMOX	0.601044	0.109282
DCX	0.60093	0.00755117
CCDC28B	0.600369	0.264717
PATZ1	0.599449	0.0891164
IRF7	0.599252	0.0456255
PTPN3	0.598998	0.295124
CACNA1C	0.598952	0.0151446
ACBD4	0.598687	0.208727
DNAJA4	0.598145	0.22308
TIA1	0.597369	0.16786
ABHD15	0.596488	0.1313
ANKRD52	0.596386	0.25644
SNRPA	0.595207	0.143145
ZBTB7B	0.59439	0.0499145
DNAJC6	0.593445	0.150113
AP1S2	0.593092	0.195233
ZNF146	0.592338	0
MECP2	0.592222	0.0451027
CPNE2	0.591499	0.0094282
ABCA6	0.591499	0
SEMA3D	0.591499	0
INO80	0.591223	0.159481
DENND4A	0.589736	0.168055
TMED8	0.589376	0.117827
SRGAP1	0.589376	0.137941
ABR	0.589318	0.0817859
FAM117B	0.588217	0.131739
AMT	0.587821	0
SLC35B3	0.587245	0.0990121
DUOX1	0.586392	0
NYNRIN	0.584941	0
TRIM3	0.584649	0.220598
LTBP4	0.584649	0
SMARCAD1	0.584126	0.178406
C7	0.583548	0
PTGR2	0.582687	0.217933
ODF3B	0.58244	0.106533
ARMCX6	0.582394	0
RRAGD	0.579696	0.0267695
PRMT6	0.578874	0.0247675
MIB2	0.57856	0.0900702
TAF15	0.577859	0
TXLNA	0.577159	0.134743
EPB41L5	0.57649	0.142198
EHBP1	0.576425	0.247711
MSI2	0.576403	0.123844
WDFY2	0.575938	0.0429784
PAIP2	0.575227	0
EDEM3	0.574218	0.0170376
FAM126A	0.574218	0
POLK	0.573315	0.070911
DNAJB4	0.57302	0.00755117
STX4	0.572757	0.0779812
GFM2	0.572546	0.108581
PMPCA	0.572366	0.27357
PPP1R14C	0.572253	0.10969
PLAGL1	0.571434	0
DHX38	0.571035	0.100757
PNPLA6	0.570869	0.2036
GPN1	0.570538	0.158382
PYROXD1	0.570463	0.106837
SLC2A5	0.569274	0.180417
STK36	0.569149	0.0216241
AFAP1	0.568678	0.0264829
TBC1D5	0.568678	0.0497577
SLC30A1	0.568114	0.231909
DNAJC18	0.567761	0.0541403
RASSF9	0.566209	0.140071
RCN1	0.565605	0.0189145
EIF4EBP1	0.565534	0.25393
PPP6R2	0.564916	0.231871
RMDN1	0.564909	0.133341
ABTB1	0.563764	0.18127
NTHL1	0.563685	0.0490966
TMEM9	0.563371	0.129982
WEE1	0.562609	0.0459431
ABCD4	0.561557	0
KPNA1	0.561187	0.175325
GTPBP1	0.560828	0.0823872
NDUFA10	0.56079	0
PPP3CB	0.559574	0.0636058
HDAC11	0.559141	0.171403
RNF43	0.558742	0.168978
NBL1	0.558248	0
SLC35D1	0.555414	0.0608402
DOCK6	0.554115	0.0732907
ATG4B	0.553937	0.0117962
RALGAPA1	0.553933	0.129944
COX11	0.55275	0.125269
ATP13A3	0.552134	0
RAB20	0.55179	0.120651
NOL4L	0.551636	0.0401377
DESI2	0.550994	0.235096
ARL14EP	0.550994	0.272637
GMPR2	0.550669	0.273512
STYXL1	0.550475	0.0739676
ANXA6	0.550292	0.0348312
STRADB	0.54975	0.228897
EXOG	0.549667	0.113096
TCTN1	0.549339	0.166713
FAM71E1	0.549305	0.0094282
RGMB	0.548965	0
RELA	0.548745	0.226027
CDK4	0.54833	0.110469
MYO19	0.54833	0
CSRNP2	0.54821	0.126212
OTULIN	0.547165	0.18107
ARL15	0.547066	0.0449076
HSD11B2	0.546838	0.149283
PSMD10	0.546557	0.104256
CLMP	0.546401	0.0239856
SLC26A11	0.546401	0
MFSD8	0.545919	0.0304323
CCDC28A	0.545873	0.0798528
TMEM74B	0.545263	0
ORAI3	0.545135	0.242022
ZNF608	0.545135	0.263875
VTI1A	0.5451	0.047813
WDR20	0.544484	0.0761621
PIAS2	0.542043	0.166041
SPOCK2	0.541897	0.166379
PDLIM4	0.541556	0
CRK	0.539614	0.123626
B3GNT5	0.539614	0.13974
NT5C3B	0.539493	0.100002
NCOA2	0.539409	0.150305
SPRED2	0.539135	0.0264829
RAB40C	0.537324	0.116616
HOXA10	0.536396	0
ATMIN	0.535891	0.164105
ABHD3	0.53491	0.0792557
TMX2	0.534845	0.097206
HECTD4	0.533967	0.101331
TAF11	0.533049	0.156446
RALGPS2	0.533049	0.173381
COX18	0.532878	0.209759
B3GNT8	0.532561	0.0170376
ICE1	0.531664	0.0947324
ERAL1	0.531664	0.104006
FZR1	0.531664	0
GDAP1	0.531613	0.0607445
VARS2	0.529647	0.0446509
EPOR	0.529647	0
PRR36	0.529647	0
ZDHHC8	0.529647	0
GPR155	0.529638	0.0975796
MANEAL	0.529638	0
SH3BP4	0.528703	0.263689
CKS1B	0.528638	0.0517939
SNX21	0.528236	0.0794402
LRRC8A	0.528036	0.144918
ARID3A	0.527832	0.1922
KBTBD3	0.527265	0.113206
ACOX2	0.527265	0
STK33	0.527265	0
PRKCE	0.527265	0
TEAD1	0.526766	0.0582933
PRR7	0.525998	0.0216241
CRYBG3	0.525512	0.150439
PRKCI	0.523747	0.09372
TBL2	0.52302	0.223734
PSEN1	0.52054	0.118573
ARL4D	0.520319	0.0793847
DEF8	0.519398	0.0659625
FAM126B	0.518818	0.0414538
VPS8	0.518225	0.0937638
ZNF653	0.517357	0.0964781
KLHL18	0.517357	0
PARP16	0.517357	0
SYNGR2	0.516861	0.0177824
PIP4K2B	0.516832	0.034362
CLASP2	0.515885	0.0791262
SPRY1	0.515666	0.199244
EAF1	0.515354	0.249266
ZSCAN2	0.514871	0
KPNA4	0.514489	0.182717
TGM3	0.514283	0
MTERF2	0.514093	0.0356658
TCEAL1	0.513878	0.225867
MYO1E	0.512655	0.232572
CADM2	0.512287	0
AP2A1	0.511458	0.0356047
RORA	0.511458	0
TSR1	0.510468	0.0916281
MRPL38	0.510468	0.255206
KCTD20	0.510317	0.0170376
ATXN7	0.5103	0
TRIM68	0.509978	0.0436491
LRIG1	0.509601	0
TBC1D4	0.509601	0
PPP1R3C	0.507687	0.0321414
RARS2	0.507548	0.111113
TMEM126B	0.506939	0.134658
ZBTB48	0.50653	0.217189
STK39	0.505353	0.192733
RNASE1	0.505353	0
AQP3	0.503836	0.0540701
AMMECR1	0.503836	0.167288
SLC17A4	0.503202	0.0117962
JADE1	0.502911	0.206421
SSBP2	0.50242	0.0413259
RIMKLA	0.501344	0
BRF1	0.500524	0.0932089
RUBCN	0.500222	0.0733596
GLA	0.500222	0.134282
DENND2D	0.500222	0.207256
SEMA3B	0.499098	0.190613
RNF139	0.498142	0.128791
APBA3	0.497446	0.22179
TBC1D30	0.496853	0.233671
ADGRL1	0.496447	0.0189145
DCLRE1C	0.496447	0.0264829
DYRK1A	0.496447	0.188792
EXOC6	0.496423	0.205393
MBTD1	0.495315	0.00755117
POGZ	0.494714	0.0977844
ZNFX1	0.494317	0.211036
TBC1D13	0.494055	0.0094282
LMBR1	0.494055	0.182386
RAE1	0.494055	0.207626
PRMT9	0.493214	0.0816407
NEK9	0.492849	0.0216241
KIF22	0.492758	0.0533934
TNIK	0.492049	0.232232
SRD5A1	0.491174	0.178179
DFFA	0.490414	0.158393
PML	0.487746	0.0216241
FARS2	0.487746	0.128583
THAP2	0.486502	0.00755117
LRP5	0.48643	0.218961
ACOT11	0.486203	0.0117962
RNF41	0.486155	0.217489
OTUD4	0.485792	0.0729962
NEURL1B	0.485697	0.00755117
SYT4	0.485697	0.16843
PDX1	0.485697	0.216594
CLCN7	0.485526	0.0733596
UGT2A3	0.485391	0.0209838
NEK7	0.485391	0.100957
ZBTB38	0.48472	0.146691
ILKAP	0.48286	0.231382
JMY	0.482179	0.0871452
DPP8	0.480214	0.114404
DCAF12	0.479582	0.0917519
TMED5	0.478112	0.17975
TOMM40	0.476513	0.0437929
TOM1L1	0.476513	0.173791
FARSB	0.472959	0.224192
MCTP2	0.471322	0.231891
ZDHHC20	0.470244	0.115825
NMNAT1	0.469704	0.0567535
DTNBP1	0.468927	0.0942437
ACER3	0.468869	0.113666
FBXO30	0.468869	0.224991
RNF138	0.467296	0.0363504
KLF16	0.464725	0.180309
ATP2C1	0.464711	0.193252
TAPBPL	0.464159	0.154047
CMTM8	0.462527	0.0264829
PELI2	0.461527	0.0216241
PDIK1L	0.460934	0.0595462
RCOR3	0.45967	0.0094282
ACTR5	0.456286	0.113846
BOD1	0.456286	0.206214
SEC16B	0.45416	0.0729962
CSAD	0.452072	0.093773
FBXL20	0.451326	0.0348312
WDR81	0.451326	0.0544662
RHOF	0.448951	0.221026
ZNF335	0.448749	0.218844
ADGRE5	0.448314	0.0448828
PIK3C2B	0.446483	0.111203
DYNC1LI1	0.445301	0.213606
B4GALT1	0.445019	0.107659
AFF1	0.4437	0.0189145
SLC44A3	0.441908	0.192582
TCF3	0.441233	0.12035
HERC6	0.438557	0.0491966
MLPH	0.438464	0.0739676
MTRF1L	0.438464	0.116668
OGFOD2	0.438464	0.123143
VANGL2	0.438464	0.151445
EGLN3	0.438063	0.0292507
ZFP64	0.438027	0.112686
NR2C1	0.434671	0.0631168
PLPPR2	0.434471	0.147561
STK11IP	0.432513	0.0821254
DLG1	0.430477	0.184999
KPNA6	0.428483	0.0769875
BTF3L4	0.427846	0.0547496
INPP5K	0.425795	0.129493
PPWD1	0.424941	0.112686
RDH5	0.42406	0.0495297
PRKG2	0.42406	0.160308
PAXBP1	0.42402	0.156092
RNF152	0.421615	0.0211143
HCFC2	0.421615	0.0565557
STX17	0.421176	0.0611065
HIVEP1	0.418895	0.153606
TLK1	0.418551	0.146291
TBCK	0.418223	0.077355
ZNF276	0.416699	0.0713995
SUN2	0.416233	0.0567535
TADA2A	0.416233	0.112417
RBM15B	0.415653	0.0292507
LPIN1	0.415653	0.0953692
ITPR2	0.414978	0.0565557
SAMD12	0.412982	0.0374778
AP4S1	0.412982	0.171754
PLEKHG6	0.412982	0.174768
CHCHD6	0.412982	0.193506
DHX37	0.412777	0.00755117
MAP4K3	0.412777	0.135141
ZNF18	0.411819	0.0348312
UBE2E1	0.411819	0.161511
PDE3A	0.410597	0.0681781
CCDC71	0.410101	0.0752809
CCDC90B	0.410101	0.1452
CUL4A	0.409404	0.135426
SHKBP1	0.406131	0.182009
KANK1	0.405607	0.0470378
PLA2G6	0.405607	0.202405
NFYC	0.405155	0.0614166
ARHGEF19	0.405155	0.0619042
GMIP	0.405155	0.0794306
P4HA2	0.405155	0.149952
KCNK6	0.404709	0.107137
GOLGA3	0.402988	0.13924
SPTLC2	0.402929	0.18787
MON1B	0.401868	0.135466
GUF1	0.401868	0.1414
AQP7	0.401868	0.186681
PITRM1	0.401289	0.0361199
SLC25A32	0.401289	0.097206
R3HCC1L	0.401289	0.136183
DMXL2	0.401289	0.158383
ARRDC3	0.399683	0.0482583
ARHGAP10	0.399683	0.0879996
TRIM15	0.399683	0.109924
POLL	0.399683	0.189953
ABHD8	0.398659	0.0244318
SETD1B	0.398659	0.0263247
EXOSC8	0.398659	0.17097
THAP1	0.39858	0.109138
ZNRF1	0.397593	0.126595
TNFRSF11A	0.397445	0.0992259
RHBDD3	0.396452	0.0528189
OSBPL8	0.396452	0.0619042
UCK2	0.396452	0.070975
PLEKHA4	0.396378	0.083326
ARHGEF12	0.395942	0.0855056
RPS6KA5	0.395942	0.169383
OBSL1	0.395202	0.0373758
IPO13	0.395202	0.10795
ZC3H12C	0.395202	0.117827
VPS45	0.395202	0.160363
P3H4	0.395202	0.196549
PGAP1	0.394132	0.0392983
TXLNG	0.394132	0.111866
TCF20	0.393729	0.134871
CEP41	0.38846	0.113295
EXOSC7	0.38846	0.193123
LRIG2	0.387303	0.126466
PDHA1	0.386849	0.034362
TNK1	0.384636	0.0292507
SAC3D1	0.384636	0.0930468
TCP11L1	0.384636	0.151071
PRKD2	0.384636	0.163009
TTC21B	0.384181	0.0247675
ZBTB33	0.382398	0.131328
SAMD11	0.382128	0.0762099
BCKDHB	0.381733	0.181143
SLC25A37	0.379605	0.0239856
ARHGAP4	0.379454	0.0576701
CCDC126	0.379454	0.090122
TUBGCP4	0.379454	0.100729
LRRC29	0.379454	0.127553
KLHL21	0.378368	0.113503
DLG4	0.378368	0.119721
SPECC1	0.378368	0.185858
IL11RA	0.3768	0.0678134
CDK17	0.376765	0.0169088
XDH	0.376765	0.174057
TMEM39B	0.376529	0.112312
RCBTB1	0.375676	0.0280582
CYBRD1	0.375676	0.0465929
KLB	0.375676	0.078034
FOXRED1	0.375676	0.107659
ANKRA2	0.37451	0.0247675
TGIF1	0.37451	0.0416924
LAG3	0.37451	0.0571854
PTTG1	0.373418	0.0224846
PLSCR4	0.373418	0.0247675
CRNKL1	0.373418	0.167356
ASGR2	0.363454	0.117281
C16orf70	0.360722	0.0292507
NLK	0.360722	0.0647676
RNF180	0.360722	0.115807
ZNF768	0.359477	0.0571854
PAFAH2	0.357983	0.10051
CWF19L1	0.357983	0.131252
FAM110A	0.357983	0.154982
PLXDC2	0.35703	0.034362
UBE3B	0.35703	0.0376705
TBC1D16	0.35703	0.0647492
ABCB7	0.35703	0.117827
RBP7	0.355684	0.0216241
GTPBP10	0.355684	0.0680568
NABP1	0.355684	0.119039
COL16A1	0.354197	0.031423
CAV2	0.354197	0.0475478
HSPBAP1	0.354197	0.161372
GPRASP2	0.35338	0.0422107
TAOK1	0.35338	0.132578
SIRT6	0.35338	0.13456
ST7	0.353279	0.00755117
CIB2	0.353279	0.0100281
SLC16A1	0.353279	0.0100281
TRAM2	0.353279	0.0177824
LETM2	0.353279	0.0186634
RNF208	0.353279	0.0206609
ARRB2	0.353279	0.0304323
GPR157	0.353279	0.0304323
SLC25A29	0.353279	0.0396029
NPAS2	0.353279	0.0573904
PORCN	0.353279	0.0575751
PRKD1	0.353279	0.0772866
PDIA5	0.353279	0.079235
CGREF1	0.353279	0.0954611
PCDH20	0.353279	0.100957
ATP8B2	0.353279	0.123626
SLC38A9	0.353279	0.128579
PPM1H	0.353279	0.151727
SLFN13	0.353279	0.16786
AKT2	0.352334	0.0304323
TRAF3	0.344579	0.0216241
NINL	0.344579	0.168978
YTHDC2	0.342406	0.0206609
CENPE	0.342406	0.0298685
GNL2	0.342406	0.0808567
MBTPS1	0.342406	0.10647
ST6GAL1	0.341711	0.0517643
KCTD11	0.341711	0.083326
TRAF6	0.341711	0.166183
GDAP2	0.337585	0.12782
NAGPA	0.337585	0.145897
ZNF205	0.337329	0.0117962
HERPUD2	0.337329	0.0463165
RBM15	0.337329	0.0482583
ZBTB1	0.337329	0.100523
PREP	0.337329	0.109675
CYP2J2	0.337329	0.15371
FBRSL1	0.336599	0.149519
TECPR2	0.336579	0.0292507
ZFYVE1	0.336579	0.0719311
ZNF512	0.33444	0.111586
WIPF2	0.334195	0.0117962
POGK	0.334195	0.0392983
LRRC58	0.333058	0.0250227
NR2C2	0.333058	0.0392631
DDX58	0.333058	0.0475478
PPP1R12B	0.333058	0.0499145
KIF19	0.333058	0.101006
ZNF322	0.329771	0.0446918
RHBDF2	0.329771	0.128369
APTX	0.327027	0.00755117
ARHGAP27	0.32423	0.0100281
SPATA2	0.32423	0.0150458
PCDH8	0.32423	0.0239856
JRKL	0.32423	0.0243454
PPP1R13B	0.32423	0.0304323
LIMCH1	0.32423	0.0321414
MON2	0.32423	0.0323241
FASTKD3	0.32423	0.041659
H6PD	0.32423	0.0696454
THUMPD3	0.32423	0.0716478
ZNF623	0.32423	0.0792557
TYW3	0.32423	0.0889412
DIMT1	0.32423	0.110379
ZNF429	0.32423	0.117947
GAN	0.32423	0.118304
DAGLB	0.32423	0.128755
LMAN2L	0.32423	0.145924
CA7	0.32423	0.151071
LARP4B	0.32423	0.161597
SWAP70	0.32387	0.0263247
SLC16A10	0.32387	0.047051
CMPK2	0.32387	0.0519141
PCDH1	0.32387	0.12126
PDLIM2	0.322412	0.0117962
SLC12A8	0.322412	0.0303464
PFKM	0.322412	0.0632774
KLHL20	0.322412	0.116079
CBFA2T2	0.322356	0.0281668
STK35	0.322356	0.064654
ADCK2	0.322356	0.111479
CYFIP2	0.321455	0.0239856
RAB36	0.321455	0.101724
VPS33A	0.321455	0.110829
CNOT6	0.321455	0.121307
PSD3	0.320304	0.0189145
RXRA	0.320304	0.0192591
CCDC85C	0.320304	0.102348
TEX30	0.320304	0.110939
MAP4K2	0.320304	0.12297
EHBP1L1	0.317448	0.0189145
ZNF182	0.317448	0.0448828
UNC119	0.317448	0.0593675
LIPG	0.316467	0.00755117
MOB3C	0.316467	0.107571
RAPGEF1	0.314587	0.0762099
RNF40	0.314587	0.0770165
FGGY	0.314587	0.123357
RPRD2	0.314587	0.126521
HOMEZ	0.314035	0.0117962
RAB11FIP4	0.314035	0.0239856
REV1	0.314035	0.141176
TTC8	0.312875	0.0844556
TTC9C	0.312875	0.112688
FOXP2	0.312187	0.0871389
SLC35A2	0.312187	0.13877
HSD17B7	0.311898	0.072017
EXTL3	0.307212	0.0264829
ARHGEF11	0.307212	0.0646457
CCDC71L	0.304492	0.0678134
RANBP10	0.304492	0.106055
ZNF282	0.304492	0.13206
ABCG8	0.301594	0.0243454
NIPA1	0.301176	0.00755117
GCNT4	0.301176	0.0942884
HIVEP3	0.299162	0.111844
ELF4	0.298706	0.0856004
HEATR5A	0.298706	0.108642
CDCA7	0.298706	0.136242
WDR24	0.297528	0.11062
MAD2L2	0.297528	0.135682
EDEM1	0.296944	0.0244318
BCL11A	0.296944	0.0325649
SLAIN1	0.296944	0.0337772
PRDM5	0.294024	0.0523752
MTMR2	0.294024	0.0917754
CSNK1G1	0.291573	0.0469634
PDZRN3	0.281349	0.0292507
PPP1R9A	0.281349	0.1007
SLC16A5	0.278382	0.069499
SLC25A44	0.275893	0.0565557
RGS16	0.275594	0.0189145
ARMCX4	0.269223	0.110488
RIPK2	0.269223	0.115896
RGS9	0.259119	0.0325364
NELL1	0.259119	0.0437929
DOK4	0.259119	0.0462669
TAF6	0.259119	0.0532892
TRMT1L	0.259119	0.0565557
CACTIN	0.259119	0.0729157
DYRK3	0.259119	0.0739676
TMEM184C	0.259119	0.101251
SEC24B	0.259119	0.117254
MCCC2	0.259119	0.12464
ZNF394	0.255622	0.020769
NMT2	0.255622	0.0321414
NMB	0.255622	0.0441618
NLRX1	0.255622	0.0733596
PPT1	0.255622	0.0782521
SARS2	0.247695	0.0260755
SVOP	0.247695	0.0348312
NIN	0.247695	0.0448828
SYDE2	0.247695	0.0595462
NDUFAF2	0.247695	0.0988463
TMED1	0.247695	0.111804
MOV10	0.247695	0.113227
ETV6	0.242636	0.00755117
MORC4	0.242636	0.00755117
RTKN2	0.242636	0.00755117
BAG4	0.242636	0.0100281
EPN3	0.242636	0.0100281
ATP11C	0.242636	0.0150458
HNF1B	0.242636	0.0177824
BSN	0.242636	0.0186634
SLC35G1	0.242636	0.0187683
SLC25A27	0.242636	0.0216241
IKBKG	0.242636	0.0247675
RUNX1	0.242636	0.0292507
CORO2B	0.242636	0.031423
ESRP2	0.242636	0.0411383
RASEF	0.242636	0.0739676
POLR3A	0.242636	0.0762099
ZNF687	0.242636	0.0825144
USP2	0.242636	0.0846666
GRIN2C	0.242636	0.0990222
PLXNA2	0.242636	0.100918
VWC2	0.242636	0.100957
PARVA	0.242636	0.106657
RCL1	0.242636	0.109723
BCO1	0.242636	0.112309
BCL11B	0.242636	0.113773
CAB39L	0.242636	0.118344
PPRC1	0.241834	0.0631867
TOR4A	0.241834	0.0866903
FRMD4B	0.23946	0.0094282
ZMYND19	0.23946	0.0100281
ZNF317	0.23946	0.0177824
KLHDC4	0.23946	0.0189145
PLXNA1	0.23946	0.0192591
TFF2	0.23946	0.0216241
ZNF575	0.23946	0.0292507
BCL7A	0.23946	0.0321414
KLHL26	0.23946	0.0321414
THUMPD2	0.23946	0.0373758
FGFBP3	0.23946	0.0430066
METTL17	0.23946	0.0543265
CDK5RAP2	0.23946	0.0654559
GALNT11	0.23946	0.0741057
TRAF5	0.23946	0.083326
CABLES2	0.23946	0.0842201
PPP1R3D	0.23946	0.0902605
ZBTB43	0.23946	0.103418
PEX1	0.23946	0.104256
BRAF	0.23946	0.108129
TPCN2	0.23946	0.109044
RIC8B	0.23946	0.109465
PPOX	0.23946	0.114438
SFXN4	0.23946	0.117827
FAM168A	0.233796	0.00755117
DUSP28	0.233796	0.0798645
TEAD3	0.231306	0.00755117
HKDC1	0.231306	0.0827265
CIITA	0.226226	0.0094282
GAS2L1	0.226226	0.0100281
LRRC19	0.226226	0.0117962
MYB	0.226226	0.0150458
CDC42EP1	0.226226	0.0292507
PCYOX1	0.226226	0.0321414
SLC4A1AP	0.226226	0.0466505
ELAC2	0.226226	0.0597801
FAM118B	0.226226	0.0649182
ACVR1C	0.226226	0.0672014
LRWD1	0.226226	0.0683161
HABP4	0.226226	0.0696953
INSIG2	0.226226	0.0824315
KCTD21	0.226226	0.0891891
FBXL19	0.226226	0.0899488
LRRC1	0.226226	0.0912685
USP13	0.226226	0.092556
DHODH	0.226226	0.0984713
LRRC24	0.226226	0.100642
MOGAT2	0.226226	0.104452
KPNA3	0.226226	0.104721
ECHDC1	0.226226	0.10661
BNIP2	0.226226	0.108724
IPO8	0.226226	0.109772
EPHA1	0.225692	0.0354918
AASDH	0.225692	0.0746481
NMRK1	0.219678	0.0100281
SLC23A3	0.219678	0.0169088
KLHL15	0.219678	0.0170376
CCNJL	0.219678	0.0175042
HELQ	0.219678	0.0177824
CMTR2	0.219678	0.0206609
FAM76A	0.219678	0.0247675
SLC4A8	0.219678	0.0264829
SPATA6L	0.219678	0.0264829
BEST1	0.219678	0.0268971
TULP3	0.219678	0.0304323
DENND6B	0.219678	0.0304909
IFIT2	0.219678	0.031423
USP51	0.219678	0.0356355
ANKRD39	0.219678	0.0510333
SPSB1	0.219678	0.0533302
TNFSF12	0.219678	0.0557228
ZXDC	0.219678	0.062787
TMEM185B	0.219678	0.0658893
PUS3	0.219678	0.0816436
NQO2	0.219678	0.103934
TGDS	0.219678	0.104303
ELMO2	0.217176	0.0706144
A4GALT	0.216998	0.00755117
FBXO10	0.216998	0.0100281
ADCK1	0.216998	0.0177824
PCDH15	0.216998	0.0186634
C2CD2	0.216998	0.0189145
SLC38A6	0.216998	0.0189145
FAM217B	0.216998	0.0209838
CLN5	0.216998	0.0209838
KIAA1958	0.216998	0.0239856
TMEM132C	0.216998	0.0247675
NCOA3	0.216998	0.0292507
SNX8	0.216998	0.034362
SLC10A2	0.216998	0.034979
AMOTL2	0.216998	0.0389403
PPM1F	0.216998	0.0437929
TSKU	0.216998	0.0540701
BTBD8	0.216998	0.0542837
ATR	0.216998	0.0567535
ZBTB41	0.216998	0.0588755
WIPI1	0.216998	0.0630947
MCM3	0.216998	0.0638895
CCDC9	0.216998	0.0647736
UXS1	0.216998	0.0665386
USP37	0.216998	0.0800703
LFNG	0.216998	0.083326
CDKN2C	0.216998	0.0858623
ZNF438	0.216998	0.0862335
ZBTB24	0.216998	0.0872384
AQP11	0.216998	0.0915955
IFT80	0.216998	0.101469
ZBTB34	0.216998	0.102006
MAPK8IP3	0.21572	0.0100281
NAPB	0.21572	0.0100281
TMOD2	0.21572	0.0151446
CDHR1	0.21572	0.0169088
RNF169	0.21572	0.0177824
DCBLD2	0.21572	0.0189145
TARBP1	0.21572	0.0206609
TSPYL5	0.21572	0.0206609
NPM3	0.21572	0.0216241
PTPDC1	0.21572	0.0216241
DGKE	0.21572	0.0243454
MTFR1	0.21572	0.0247675
MYC	0.21572	0.0280582
FAM189B	0.21572	0.0290144
ASB1	0.21572	0.031423
TMTC4	0.21572	0.034362
DDX51	0.21572	0.0345222
DNMBP	0.21572	0.0357194
SOGA1	0.21572	0.0373758
PPARG	0.21572	0.0430808
SPRY2	0.21572	0.044928
MTRR	0.21572	0.0549824
TLN2	0.21572	0.0649832
KCTD17	0.21572	0.0722465
AMPD3	0.21572	0.0840442
SLC6A20	0.21572	0.0888647
DHX16	0.21572	0.0896975
SERHL2	0.21572	0.0938326
SP4	0.208936	0.034362
SCMH1	0.208936	0.0499145
MACROD1	0.198149	0.0094282
SETD6	0.198149	0.0150458
RAC3	0.198149	0.0170376
MYO5A	0.198149	0.0216241
SETD7	0.198149	0.0216241
CHST8	0.198149	0.0239856
SH3TC1	0.198149	0.0286109
GALNT10	0.198149	0.0290144
PAXIP1	0.198149	0.0299659
ZNF189	0.198149	0.0308516
PDZD3	0.198149	0.0309339
FEN1	0.198149	0.0321414
ERCC2	0.198149	0.034362
LRRCC1	0.198149	0.0444747
TMCC1	0.198149	0.0448828
PLAG1	0.198149	0.0462669
NAA25	0.198149	0.0546441
ZMYM1	0.198149	0.057855
LRCH3	0.198149	0.0583147
DPYSL5	0.198149	0.0591708
XPNPEP3	0.198149	0.0746336
PKD1	0.198149	0.0875293
SPRYD4	0.198149	0.0886371
PMS1	0.198149	0.0901593
ADAL	0.198149	0.0915787
MBD5	0.194925	0.00755117
PIDD1	0.194925	0.00755117
DRG2	0.194925	0.0094282
UBTD2	0.194925	0.0094282
LIN7B	0.194925	0.0186634
TUBGCP6	0.194925	0.0209838
BRSK2	0.194925	0.0239856
GPR137B	0.194925	0.0247675
ZFR2	0.194925	0.0292507
ZNF784	0.194925	0.0384001
E2F5	0.194925	0.0394546
POMT1	0.194925	0.0500324
PYGB	0.194925	0.050891
SLCO3A1	0.194925	0.0883669
CDYL2	0.192219	0.00755117
NCAPD3	0.192219	0.00755117
NMNAT3	0.192219	0.00755117
ZSWIM5	0.192219	0.00755117
ELK3	0.192219	0.0094282
IP6K1	0.192219	0.0094282
RGS12	0.192219	0.0170376
PIGA	0.192219	0.0206609
UNK	0.192219	0.0292507
KANK2	0.192219	0.0348312
DNASE2	0.192219	0.0387415
ZNF248	0.192219	0.0489988
TBC1D22A	0.192219	0.0490371
SNPH	0.192219	0.0739676
TXNRD2	0.192219	0.0773999
NVL	0.192219	0.0896752
FAM110C	0.192219	0.0914182
MMAA	0.192219	0.0958432
ELMOD2	0.191894	0.0733749
KAT2A	0.143644	0.00755117
MB21D2	0.143644	0.00755117
NIPAL3	0.143644	0.00755117
RNF157	0.143644	0.0117962
SLC35F2	0.143644	0.0117962
CMTM7	0.143644	0.0150458
CTHRC1	0.143644	0.0239856
PAQR6	0.143644	0.0239856
RWDD2A	0.143644	0.0239856
PSTPIP1	0.143644	0.0292507
SPOPL	0.143644	0.0292507
TGFBR2	0.143644	0.0292507
ANKRD54	0.143644	0.0348312
LCA5	0.143644	0.0348312
KBTBD8	0.143644	0.0387415
AP4M1	0.143644	0.0437929
CHRNB2	0.143644	0.0465929
ACACA	0.143644	0.0567535
PRRT1	0.143644	0.0717261
CKAP2	0.12821	0.00755117
EDA	0.12821	0.00755117
FHL1	0.12821	0.00755117
NDE1	0.12821	0.00755117
LTV1	0.12821	0.0150458
MIER2	0.12821	0.0150458
DEDD	0.12821	0.0189145
SCFD2	0.12821	0.0206609
ALG6	0.12821	0.020769
SLC5A8	0.12821	0.0224846
GNAZ	0.12821	0.0247675
IPO11	0.12821	0.0304323
LPCAT4	0.12821	0.0384084
TBC1D25	0.12821	0.0387415
MYO18A	0.12821	0.040658
TCEA2	0.12821	0.0427906
SLC6A9	0.12821	0.046525
ZRSR2	0.12821	0.0484227
PCGF6	0.12821	0.0489531
PARP8	0.12821	0.0490371
TOMM34	0.12821	0.0622897
MAGEE1	0.1192	0.00755117
RAD51C	0.1192	0.0100281
C6	0.1192	0.0117962
FAM151A	0.1192	0.0117962
GAB1	0.1192	0.0117962
ADCY4	0.1192	0.0150458
MCM5	0.1192	0.0150458
KDM8	0.1192	0.0169088
SKI	0.1192	0.0170376
PUSL1	0.1192	0.0206609
EMC9	0.1192	0.0216241
GLB1L	0.1192	0.0321414
COL17A1	0.1192	0.034362
AP3M2	0.1192	0.0390295
FAM120C	0.1192	0.0394546
ZSWIM3	0.1192	0.0463165
UEVLD	0.1192	0.0465929
LMNB2	0.1192	0.0478285
FAM114A2	0.1192	0.0490371
SLC25A22	0.1192	0.0490371
ALG8	0.1192	0.0493656
PARP12	0.1192	0.050258
NME6	0.1192	0.0550395
LIN54	0.1192	0.0560953
OGDHL	0.1192	0.0576701
SLC45A4	0.100543	0.00755117
VIPR1	0.100543	0.00755117
SNIP1	0.100543	0.0189145
TNRC18	0.100543	0.0209838
RAPH1	0.100543	0.0216241
TRMT61A	0.100543	0.025201
MEX3D	0.100543	0.034362
MPZL2	0.100543	0.0371983
CST6	0	5.33088
CRIP1	0.898947	5.05419
LYPD8	0	4.11031
KRT7	0.505353	3.91414
VIM	0	3.88601
CALM3	1.68048	3.84465
PTPRN	0.602401	3.31917
HK2	1.29922	3.08574
GPX2	1.11991	2.90474
RGS4	0.219678	2.87572
ATP6V0C	0	2.81193
NAALADL1	0.724445	2.74284
CAMK2B	1.12335	2.73915
TM4SF20	0.219678	2.58854
NDRG1	0.999096	2.41643
SLC25A4	0.930721	2.398
RAB15	0.100543	2.29777
MAP1B	0.514093	2.28701
FAM3D	0.893452	2.25133
RUSC1	0.638677	2.22795
ITPR3	0.701856	2.20161
NEURL3	0	2.1843
ANXA11	1.07169	2.18034
PRSS23	0.219678	2.15995
PODN	0	2.15277
SEMA4A	0.363454	2.07351
TAF3	0.143644	2.06959
BCL2L2-PABPN1	0	1.98121
BCAM	0.456286	1.97769
GCNT3	0.986239	1.9729
PLEC	0.430118	1.96927
SYT5	0.73705	1.94231
HMGCS1	0.671462	1.90558
NUCB2	0.680145	1.90536
APLP1	0.572316	1.87726
PEG3	0	1.8772
MANF	0.643473	1.86237
RPS6KA1	0.718849	1.85222
HIBADH	0.711412	1.83899
TRIM31	0	1.83731
CDHR2	0.854587	1.83198
UPP1	0.438063	1.8055
GALNT5	0	1.8048
ERO1A	0.791732	1.80441
DDX39B	0.192219	1.79477
DISP2	0.85835	1.78054
PSMB4	0.847409	1.75227
AKAP13	0.744523	1.72731
LSR	0.633172	1.72707
FLNB	0.587901	1.71406
ACE2	0.713212	1.71013
RHPN2	0.278382	1.69552
PRPF4B	0.750982	1.69092
HBEGF	0.777009	1.66831
PSMB10	0.565188	1.65734
GALNT6	0	1.65732
CD177	0	1.63927
IVNS1ABP	0.59732	1.63899
ARHGEF38	0	1.63752
PITPNA	0.661391	1.63183
PAFAH1B1	0.631266	1.625
LUZP1	0.423825	1.62389
OSR2	0.77723	1.58751
YBX3	0.3768	1.57823
GNAI3	0.494853	1.5747
ARL5B	0.349149	1.57135
LGMN	0.476043	1.56694
DBNDD2	0	1.56422
ACTN1	0.192219	1.55902
CKAP4	0.680817	1.5583
RUNDC3A	0.494692	1.55808
POR	0.651359	1.55475
YPEL3	0.658269	1.54302
MID1IP1	0.192219	1.54147
INSIG1	0.641736	1.53999
ACBD3	0.699508	1.52853
TRAM1	0.643723	1.52724
HES6	0.4665	1.52366
MTSS1	0.695464	1.51955
DNAJA2	0.690204	1.50186
TUSC3	0.322412	1.5004
F11R	0.693781	1.4976
NRDC	0.438464	1.49558
PPP1R12A	0.402988	1.49316
LHFPL2	0.242636	1.49005
REM2	0.291573	1.48692
SLC51A	0.226226	1.48623
SLC13A1	0	1.47843
ITGA6	0.679042	1.45768
LAMP2	0.334353	1.45096
CLEC14A	0	1.44955
RBMX2	0.316467	1.4475
ECE1	0.412982	1.44583
RNF39	0	1.44209
MPC1	0.702866	1.43491
CDK2AP1	0.639978	1.43223
SLC3A2	0.671789	1.41944
ARPC5L	0.649365	1.41679
MSMO1	0.255622	1.4162
MEP1B	0.192219	1.41302
NEDD4	0	1.40911
MACF1	0.669484	1.40457
PPP6R1	0.519959	1.37932
ANKRD13A	0	1.37787
TWF1	0.479564	1.36556
FXYD6	0	1.36437
CXCL10	0	1.36221
MON1A	0.21572	1.34703
NECAB1	0	1.33996
NOSTRIN	0.12821	1.33596
PRPF19	0.316467	1.32742
CREG1	0.21572	1.32537
STIM1	0.242636	1.32269
CAB39	0	1.31534
SRPK1	0	1.31127
PER3	0.219678	1.30601
RNPEP	0.38846	1.30333
ABHD17A	0.562609	1.29947
PSENEN	0.61566	1.2978
FAM167A	0.551808	1.29747
VAT1	0.344579	1.2933
RAP1GAP	0.143644	1.2913
MGAM	0	1.28418
DBP	0.198149	1.28174
GSPT1	0.61637	1.27277
DYRK2	0.216998	1.27179
REEP4	0.191894	1.27086
IPMK	0.23946	1.26936
NPC1L1	0	1.26425
TPST1	0.242636	1.26377
PHLDA1	0.439086	1.25487
MYT1	0.360722	1.25295
SGTA	0.590832	1.24567
RBM26	0.561127	1.24353
CELA1	0	1.24276
BRMS1	0.32387	1.23037
SREBF2	0.494182	1.23013
SNX5	0.608115	1.22986
PSIP1	0.555804	1.22171
PSMC3	0.451647	1.21962
CXXC5	0	1.21699
VRK3	0.298869	1.2165
PKLR	0	1.21164
LAGE3	0.467933	1.20679
BOD1L1	0.465473	1.20511
RAB8A	0.46402	1.20466
FAM20B	0.375676	1.20422
DNM2	0.44682	1.19514
B3GAT3	0.551643	1.19389
ATP2B4	0.375676	1.19124
TIMM23	0	1.19087
OXCT1	0.438464	1.18557
FGFR2	0	1.18215
GMPPA	0.527265	1.18185
CLPTM1	0.5106	1.17728
RASD2	0	1.17699
RABEP1	0.259119	1.17696
AGA	0.399683	1.17571
UBTF	0.405155	1.17316
RAB24	0.143644	1.16907
CACNB3	0.1192	1.16842
CRLF2	0	1.1684
CHD7	0.373418	1.16795
FST	0	1.16701
RASSF3	0.565902	1.16656
CREBBP	0.12821	1.16582
STX7	0.337329	1.16332
TNK2	0.23946	1.16263
HM13	0.496853	1.15773
MYO7B	0.412777	1.15594
HERC1	0.216998	1.15293
ADRB2	0	1.15145
ANXA5	0.33444	1.14853
SLC25A25	0.54364	1.14755
LYPLA2	0.483124	1.14649
GPATCH8	0.216998	1.14419
UBD	0	1.14211
PGP	0.464711	1.14036
CELSR2	0	1.1347
BLNK	0	1.13445
MAGT1	0.242636	1.12897
WNK4	0.143644	1.12863
AZIN1	0.55503	1.12789
CREB3L1	0.466607	1.12363
PLEKHA1	0.4466	1.12284
XPNPEP1	0.320304	1.12128
MAP2K1	0.241834	1.11856
SLC18B1	0.242636	1.11482
BRD1	0	1.11438
FAM20C	0.462645	1.11279
EHMT2	0.21572	1.11172
RRAGA	0.46402	1.10999
NCKAP5	0.382128	1.10828
SLC25A24	0.216998	1.10426
LYPD1	0	1.10185
ARHGEF2	0.12821	1.1012
TRIP12	0.528036	1.09627
GLB1	0.255622	1.095
MAGEH1	0.529647	1.09434
CAPN13	0.37451	1.09226
LPL	0.226226	1.08949
FAF2	0.278382	1.08211
GEM	0.194925	1.07377
LEPROTL1	0.48199	1.0736
ORAI2	0.231306	1.07269
ATP13A1	0	1.07116
TEP1	0.192219	1.07098
SLC16A3	0.307212	1.06886
CAPSL	0	1.06769
LPCAT3	0.294024	1.06473
ST14	0.255622	1.06277
NINJ1	0.3768	1.06116
IER5	0.194925	1.05841
ANP32E	0.424941	1.05506
MAN2B1	0	1.05187
SMC1A	0	1.05157
SGSM3	0.307212	1.05033
MCF2L	0.447812	1.0493
ZDHHC14	0.375676	1.04915
PARP1	0.278382	1.04415
CDK16	0.381733	1.04377
CDC34	0.278382	1.04259
MAP2K6	0	1.03744
RHOG	0.462665	1.03654
B3GNT7	0.226226	1.03452
TNS3	0.226226	1.03394
GNL3L	0.333058	1.03276
AKR1B1	0.208936	1.02873
SMAP1	0.403076	1.02167
PDK3	0.32423	1.01591
GABBR1	0.297528	1.01054
GIT2	0	1.00939
GABRD	0	1.00933
PRRG2	0	1.00689
HRAS	0.301176	1.00686
SMAD7	0.198149	1.00471
MAN2B2	0	1.003
CORO1C	0.353279	1.00258
MBD3	0.415653	1.00232
HOXB9	0.496447	0.999096
BCL9	0.344579	0.998105
TXNDC9	0.317448	0.997911
HOXB8	0.192219	0.996548
ASNS	0.296944	0.995769
MCEE	0.194925	0.995037
FAM13B	0	0.993814
ARL8A	0.301594	0.992835
ALDH3A2	0.143644	0.991451
GNPTG	0.342406	0.989916
[truncated: 594 more rows]

## Sheet: EEC human vs mouse-Fig 3A
	Human	Mouse
B2M	5.11811	2.11576
S100A6	4.93662	1.89507
FABP6	4.57547	1.54133
GAPDH	3.91196	0
PRAP1	3.68019	0.455438
PDK4	3.53975	0.160779
FABP1	3.43151	0
DUSP1	3.41981	1.65538
TFF1	3.16103	0
ELF3	3.11129	1.34425
TTR	3.08144	0.946701
C15orf48	3.04608	0.0188471
PPDPF	2.92864	1.07322
MARCKSL1	2.89398	1.06733
PSCA	2.87346	0
CES1	2.74464	0.655338
MS4A8	2.66494	1.30488
APOA1	2.66406	1.29514
CRYBA2	2.61086	1.16389
DPEP1	2.54768	0.451175
CKB	2.53466	0.25482
NBEAL1	2.39945	0.970414
JTB	2.38225	1.07763
CLU	2.34485	0
OLFM4	2.32237	0.27818
ALDOB	2.31566	0.560815
SAT1	2.29612	0.823484
HSPA1B	2.22966	0.0696
GADD45B	2.2258	0.49043
CHCHD10	2.19343	1.04163
TSTD1	2.17854	0.365983
ALDH1A1	2.17156	0.450819
CD59	2.17013	1.02372
SGK1	2.12222	0.240974
DNAJB1	2.09789	0.961081
RAMP1	2.08495	0.637307
ERO1B	2.03392	0.229239
NFKBIZ	1.98194	0.769112
PKIB	1.95055	0.739445
DNAJC12	1.95023	0.707723
TSPO	1.94591	0.845044
PLIN3	1.90692	0.702678
INSR	1.89457	0.637161
MPST	1.86795	0.469837
LSM7	1.85924	0.819687
TMC5	1.84561	0.581495
QTRT1	1.82838	0.43212
LRRFIP1	1.81805	0.169609
SGPL1	1.8076	0.423759
ECHS1	1.77442	0.658845
POLD4	1.77434	0.720065
CAMTA1	1.76057	0.252168
LGALS3	1.75658	0.258179
SERTAD1	1.74161	0.46068
RAB27A	1.73836	0.519609
ISG15	1.72773	0.38262
MYLIP	1.72724	0.448067
NOVA1	1.71199	0
TP53INP1	1.69541	0.783091
ANKRD37	1.68015	0.196425
APOA4	1.66312	0
TM7SF2	1.64109	0.376824
KRT10	1.63619	0.346148
YIF1A	1.63102	0.718225
ANXA7	1.6252	0.340812
PHB	1.62443	0.615197
IL13RA1	1.60333	0.236746
HIPK2	1.59855	0.763153
ACADVL	1.58922	0.762513
ZKSCAN1	1.58879	0.533451
SNRPN	1.57709	0.282337
LXN	1.57445	0.478308
CNKSR3	1.56571	0.478506
PPP1R14D	1.56521	0.685193
S100A16	1.5635	0.779424
NHP2	1.56117	0.474986
RBBP8NL	1.55091	0
FKBP5	1.54515	0.499219
GCNT1	1.54249	0.0491499
LYSMD2	1.54196	0.477512
PQBP1	1.53924	0.52049
FLVCR1	1.53676	0.107577
TIMP1	1.52593	0
HSPB1	1.52123	0.617094
EPHX2	1.51231	0.416321
CFLAR	1.51126	0.566655
RAB3B	1.50621	0.735862
ASAH1	1.49794	0.703281
FAM177A1	1.48525	0.190716
CD151	1.48389	0.640216
NDFIP1	1.47911	0.724201
MLXIP	1.47735	0.263542
THOP1	1.47423	0.405373
CD46	1.46663	0
ERI3	1.46406	0.61577
SAT2	1.45197	0.0334614
ARMCX3	1.45124	0.2847
OCIAD2	1.44798	0.624961
RARRES1	1.44572	0
PIN1	1.44225	0.647926
CHCHD5	1.42741	0.422246
FAM3C	1.41408	0.431751
TIMM8B	1.41324	0.616181
LCN2	1.41209	0
RHOBTB3	1.40346	0.593371
CTTN	1.40021	0.651142
XRCC5	1.39778	0.291004
NME3	1.39551	0
ABCA5	1.39305	0.219428
PFN2	1.38904	0.435832
TIMM17B	1.37127	0.616633
PHLDA2	1.36985	0
A1CF	1.36567	0.671241
ADAM10	1.35688	0.565009
NFATC2IP	1.35462	0.231285
ENPP2	1.35183	0
IRS2	1.35062	0.492821
KCNJ3	1.34236	0.443628
RPS6KA3	1.34157	0.619827
BOLA3	1.34014	0.64557
SSTR2	1.32994	0
RCAN3	1.31959	0.648531
PLPP5	1.31537	0.353859
ST6GALNAC4	1.31433	0.137163
RASSF6	1.30883	0.37321
AAK1	1.30572	0.399631
SLC29A4	1.30487	0
MGST2	1.30328	0.56241
TNNC2	1.29809	0
PLK2	1.29779	0.292933
IFT172	1.29691	0.543496
KCNJ6	1.29029	0
GRIA4	1.2875	0
NAAA	1.27996	0.214826
PPCS	1.27954	0.436875
MYCL	1.27377	0.371335
USP22	1.27307	0.406098
NPW	1.2618	0
SMAD5	1.25766	0.545474
ASCL2	1.24895	0.0233426
ADIPOR1	1.24876	0.618923
FBXW5	1.24822	0.294608
SUCLG2	1.24653	0.55216
SECISBP2	1.24505	0.615505
PAQR8	1.24195	0.093581
TMUB1	1.23592	0.476943
SLC37A4	1.23517	0.408996
RTN1	1.23436	0.337844
RPS6KB2	1.23215	0.310442
TNFRSF1A	1.22664	0.278077
MRPS11	1.22166	0.532318
TRIM33	1.2177	0.536174
CNDP2	1.21113	0.476246
GALK1	1.21099	0.171758
MYO1C	1.2098	0.309467
SOWAHA	1.20878	0.386027
TPPP3	1.20491	0.430612
ARNT2	1.20054	0.0491499
PAFAH1B2	1.19647	0.381166
SYAP1	1.19402	0.419527
IGFBP2	1.18338	0.322633
MSRB2	1.18083	0.300368
SLC7A2	1.18015	0.0844505
MTHFD2L	1.17928	0.303327
ZBTB16	1.17743	0.0649832
AGFG2	1.17689	0.450395
PPARA	1.17635	0.0270404
SYCE1L	1.16999	0
PDE9A	1.16842	0.505496
F10	1.16582	0.0995649
ILVBL	1.16504	0.36251
CTSC	1.16496	0.397207
CYP27A1	1.16336	0
D2HGDH	1.16043	0.0921254
RASSF7	1.15872	0.510808
CEP57	1.15424	0.478317
PSMB9	1.14618	0.552858
WWP1	1.14408	0.565885
CDK6	1.14298	0.380258
PLCG2	1.14153	0.0968952
REG1B	1.14065	0.397991
PPP1R1A	1.14023	0
PMM1	1.13816	0.0615276
DHRS3	1.13761	0.0903262
ZNF524	1.13628	0.398596
CDC42EP3	1.13195	0.152911
STAU1	1.13116	0.47878
TMX4	1.12973	0.391222
SIL1	1.12945	0.259122
ZFAND3	1.12552	0.561016
FAXDC2	1.12222	0
SLC44A4	1.12189	0.245365
TMEM63C	1.12006	0
OPTN	1.11674	0.533498
TSC22D3	1.11387	0.340809
GK5	1.10884	0.0868732
RAB26	1.10736	0.0334614
KDSR	1.10699	0.241004
ZNF22	1.10634	0.356482
RSL24D1	1.10456	0.293471
DEDD2	1.09851	0.541822
ECHDC2	1.09606	0.28494
ESRRA	1.096	0.402765
HEBP1	1.08928	0.13161
ZC3H12A	1.0814	0.268928
KCNK3	1.076	0.181154
GABARAPL1	1.07559	0.233883
IFNGR2	1.07539	0.415542
SYT17	1.0747	0
FAM162A	1.07433	0.457946
PCSK7	1.07087	0.533674
CSRP1	1.06809	0.419675
SOCS1	1.06647	0.0270404
CC2D1A	1.06367	0.189567
EMP2	1.05945	0.0555081
NUDT16	1.05824	0.396773
PAK1	1.0572	0.426765
TRIM27	1.05639	0.233825
KLHL23	1.05608	0.0373456
WNK2	1.05153	0
AK1	1.04994	0.220471
P4HTM	1.04891	0.0344648
PHYKPL	1.04886	0.164322
PLS3	1.04136	0.390172
CBX4	1.03498	0.511776
CDC42EP4	1.03189	0.353653
DHX30	1.03102	0.300096
IHH	1.03039	0.307045
SPATS2L	1.02869	0.333606
CACUL1	1.0279	0.494643
ABCC1	1.02662	0.320959
ZNF770	1.02617	0.082655
PTGER3	1.02589	0
CHID1	1.02319	0.462162
ACTR1A	1.0217	0.292256
SLC39A5	1.01924	0.0671012
ASGR1	1.01877	0
TNIP2	1.01839	0
NUMB	1.01761	0.233589
STMN2	1.0125	0
NPTX2	1.01011	0
PIH1D1	1.00929	0.315216
UGT8	1.00814	0.0606009
MTX2	1.00718	0.471235
CDHR3	1.00674	0
MAP3K13	1.00551	0.127277
MCOLN3	1.00342	0.0334614
SLC7A5	0.99865	0.140278
SPATC1L	0.997443	0
ZC3H11A	0.997041	0.0334614
SPOP	0.99644	0
IL4R	0.995015	0.255901
CITED4	0.993002	0
STK32C	0.983559	0
MET	0.981384	0.280704
IL6ST	0.97712	0.269485
LARP6	0.976605	0
DCP1A	0.973384	0.243227
FOLH1	0.970448	0
DAPK2	0.969098	0.208439
BACE1	0.96434	0.449531
ID4	0.956735	0.251082
GMPR	0.954366	0.402907
COQ5	0.952128	0.292046
FBP1	0.951822	0.116641
AOC1	0.950352	0.177468
DOCK5	0.948926	0.162348
KIF13B	0.948098	0.389198
HSF1	0.946105	0.287029
DAB1	0.94144	0
PSPC1	0.940547	0.218977
OAZ2	0.939004	0.268096
ASPHD1	0.938073	0.365919
SPATA13	0.93716	0.444008
KLHL42	0.936457	0.0270404
TAF7	0.928977	0.451259
CALY	0.92678	0
WDR54	0.926503	0
PLEKHB1	0.925527	0
KLC2	0.925257	0.207797
PPP2R5E	0.924275	0.42022
CEBPD	0.921812	0.1722
ZNF395	0.915209	0.433875
SCRN2	0.914246	0.100003
HMOX2	0.914166	0.394117
G2E3	0.913963	0.231227
ETHE1	0.912548	0.205983
KLC4	0.912403	0.174925
XRCC6	0.910545	0.251737
GABPB1	0.906833	0.428624
KIAA1549	0.906759	0.173484
NEDD9	0.905218	0.35231
MBOAT2	0.905212	0.401591
TSPAN5	0.904952	0.243592
ADCY2	0.904549	0.435898
TMEM38B	0.901893	0.182155
ARHGEF10L	0.899949	0.212497
PCBP4	0.898446	0.271646
EIF2AK1	0.897895	0.226147
CUL4B	0.897286	0.284598
SLC25A13	0.896646	0.127993
PFKP	0.895944	0.384765
RPP25L	0.892595	0.306386
FLOT1	0.889655	0.35785
DDAH1	0.886686	0.0491499
PRDX4	0.886641	0.38479
DHRS1	0.886103	0.193335
EFHC1	0.883281	0.0649832
AZGP1	0.879525	0
ZHX1	0.879224	0.230911
IFT27	0.878817	0.121098
BCAR3	0.878603	0.373916
SLC39A4	0.87856	0.3792
STXBP6	0.876482	0.111674
MBNL3	0.876134	0.0615276
MAP3K11	0.874224	0.305477
WDR59	0.87386	0.102441
TST	0.872043	0.0889454
FNIP2	0.870091	0.0453893
MAOA	0.869943	0.211376
STK40	0.869887	0.380035
SEMA6D	0.867795	0.42487
SLC41A3	0.867277	0
B3GALT5	0.865724	0.0233426
UBE2D1	0.865242	0.371062
EBPL	0.865104	0.305551
ENPEP	0.863249	0
FKBP1B	0.862778	0.353651
TRAF7	0.862359	0.361965
FGF14	0.861771	0.156407
HDHD3	0.861739	0.197511
SFT2D1	0.861171	0.395367
KIF9	0.860368	0
FUNDC2	0.859994	0.422896
FBXL17	0.859129	0.163665
FARP2	0.857909	0
CYTH1	0.857415	0.378699
DSC2	0.855872	0.242228
NTMT1	0.853758	0.222391
CRAT	0.853066	0.198585
ARFGEF2	0.853055	0.411108
NEURL1	0.851502	0.261656
ASNSD1	0.847181	0.408255
LMBR1L	0.846928	0.19896
CALCOCO2	0.84423	0
RCAN2	0.842847	0.403068
GRHPR	0.840801	0.368028
SMURF1	0.839227	0.0344648
VAV2	0.837441	0
GULP1	0.837127	0
HEBP2	0.834798	0.295528
SH3PXD2A	0.832115	0.316447
EFNA1	0.831428	0.348754
SCAMP4	0.830151	0
AHCY	0.829746	0.171961
AHI1	0.829741	0.27425
GC	0.828548	0
CYB5D2	0.827329	0.206311
HEPH	0.827064	0.0889454
DZIP3	0.825304	0.222036
TMPRSS6	0.823705	0
PARD6A	0.822496	0.0755116
ACYP2	0.82179	0.0931371
CCDC57	0.821273	0
KCNS3	0.820839	0
RIPK4	0.81811	0.313158
TGFBR3	0.815435	0.307168
BCAT2	0.814825	0.233016
GFM1	0.813067	0.130327
SYBU	0.807625	0.243597
NUBP2	0.807345	0.392183
GSTO2	0.807081	0
ABHD11	0.805862	0.318958
RETSAT	0.805164	0.227763
DYRK1B	0.804961	0.165854
PER1	0.804528	0.17461
FUNDC1	0.804275	0.39536
PLXNA3	0.802191	0.0946736
TMEM14A	0.801968	0.0526792
ANKS1A	0.801816	0.199903
CDKN2AIPNL	0.801361	0.34525
MATN2	0.800116	0.0188471
FAM184A	0.797978	0.273129
ADSL	0.797785	0.231494
AIFM1	0.796883	0.243041
ZC3H6	0.794263	0
ZNF518A	0.793632	0.331836
PHKB	0.793121	0.274291
LHPP	0.791706	0
RASGRP1	0.78585	0
DNASE1	0.785727	0
ENTPD4	0.785255	0
CRIM1	0.783396	0.161729
CACNB2	0.780357	0.329763
PLEKHH1	0.779658	0.257134
PLEKHA3	0.779577	0.200994
MACC1	0.779512	0.0990836
PIK3CB	0.777351	0.250026
MKKS	0.773159	0.3254
KCNH6	0.772226	0.36952
PKP3	0.771287	0.106785
HES1	0.771283	0.125529
RFXANK	0.77126	0.324237
MAML2	0.767921	0.140538
GGCT	0.766422	0.283528
VSTM2L	0.765819	0
SASH1	0.764955	0.371669
HDAC10	0.763919	0.13964
SLC7A8	0.763354	0.345308
FAM89B	0.763342	0
APBB1	0.761631	0.334095
INPP1	0.761266	0.376292
CELF4	0.759631	0
ING3	0.75834	0.373714
ISOC2	0.754591	0.292337
B4GALT5	0.754233	0.230316
FOXO3	0.753354	0.137045
MTUS1	0.752127	0.222793
HSBP1L1	0.751395	0.132451
FBXO32	0.749698	0.168924
DIP2A	0.744673	0.141106
CKS2	0.74059	0.318917
PTPN12	0.737949	0.286401
DMWD	0.736832	0.129405
FAM210B	0.736555	0.238658
MFGE8	0.735047	0.264111
PDZK1	0.734425	0
YBEY	0.734035	0.0717024
RBM12B	0.731048	0.104989
FKBP9	0.730928	0.0233426
BCKDK	0.730854	0.264299
GIPR	0.729038	0.329404
USP11	0.7254	0.0270404
PPM1K	0.724426	0.284856
LANCL2	0.723923	0.0373456
ANO9	0.723862	0.199696
PPARGC1A	0.722321	0.26992
RDH11	0.721733	0.175571
ALOX5AP	0.721681	0.0188471
SLC52A2	0.717352	0.248947
CDYL	0.716728	0.0939687
NEGR1	0.71625	0
PPP2R1B	0.715737	0.290838
PCYT1A	0.715252	0.159816
SIPA1	0.713379	0
ACE2	0.713212	0.116641
PCSK2	0.711077	0
LCMT1	0.709604	0.278492
ICA1L	0.707346	0.0270404
PRMT7	0.70673	0.351668
MARVELD2	0.704929	0.302064
GALNT13	0.704684	0
NDRG2	0.704016	0.0658392
B4GALT7	0.703363	0.155155
ORMDL1	0.701506	0
RAB13	0.701127	0.347547
NR2F2	0.701094	0.315823
ANGPTL4	0.700847	0
SLC2A13	0.698911	0.180147
ZNF76	0.698317	0.17999
TOM1	0.698121	0.0491499
ZNF711	0.697936	0.0921254
PNMA2	0.697107	0.145642
NUP62	0.696781	0.177473
TESK1	0.694654	0.279514
PFKFB3	0.694452	0.0334614
SLC35C2	0.692848	0.300398
BCL2L1	0.692021	0.144309
SLC4A2	0.691196	0.219942
POLE4	0.689344	0.145139
TMEM229B	0.689169	0.133655
SATB1	0.686502	0.273129
MESP1	0.683944	0
DUSP22	0.682787	0.106846
SLC13A2	0.682672	0
DOCK8	0.682231	0.213724
MTHFR	0.681896	0.102004
RBPJ	0.679667	0.210669
UNC5CL	0.679524	0.177702
CCDC88B	0.678661	0
RRM2B	0.678651	0.160664
CCNK	0.677473	0.334419
ETV4	0.677018	0.0615276
THAP7	0.676572	0.224616
RNASEH1	0.676545	0.149302
PXMP2	0.675013	0.0188471
KIF1A	0.674005	0.321218
ADNP	0.673083	0.246681
PRELID2	0.672712	0.256043
CDS1	0.670773	0.294861
CHP2	0.668953	0.232694
METTL7A	0.668615	0.118235
NT5C2	0.66816	0.284151
PRKAG2	0.666541	0.0869747
PPP2CB	0.665274	0.23888
ZNF281	0.663036	0.256029
WARS2	0.663036	0.291379
KDM4C	0.662323	0.281419
CORO2A	0.662153	0.134669
RALGPS1	0.661914	0.124954
MAP7D1	0.661691	0.11153
PUS7L	0.659223	0.326341
ZFAND2A	0.657927	0.243325
HDHD2	0.657839	0.323011
GAL3ST1	0.656801	0.245765
ERN1	0.656661	0.157757
PFKFB2	0.656156	0.16821
NDUFAF6	0.655764	0.167508
SERP2	0.655605	0
RRNAD1	0.652823	0.216107
TUBGCP2	0.652288	0.0851185
PELI3	0.65222	0.0819056
TMEFF2	0.65222	0
CERS4	0.65183	0.233591
SLC25A23	0.650695	0
MAN2C1	0.65069	0.302952
TRMT10B	0.649876	0.0560445
MFN2	0.644607	0.297067
CLSTN3	0.64411	0
ANTXR2	0.64359	0.145159
TSPAN2	0.643561	0.239747
NR0B2	0.643493	0
CAMK2G	0.641938	0.176178
RNF121	0.641808	0.318691
ZMAT3	0.641435	0.315267
ASAP2	0.641031	0.157544
CFAP65	0.640388	0
BIN1	0.639774	0.260438
AP3B2	0.639423	0.299725
RUSC1	0.638677	0.246477
ITGAE	0.638235	0
GPRC5C	0.638116	0.256628
DIP2C	0.637913	0.0826373
AGRN	0.637333	0.184656
FURIN	0.636563	0.300644
PLA2G10	0.635774	0.117225
ASRGL1	0.633055	0.172993
RTCA	0.631114	0.214705
PCED1A	0.630398	0.107811
B3GALT4	0.629898	0.178139
EXD2	0.629523	0.189553
TTC12	0.629366	0
RNF183	0.626464	0
RBL2	0.626279	0.153615
MMGT1	0.625674	0.201548
TFPI2	0.625601	0.0773893
ELOVL4	0.621738	0
SLCO2B1	0.62105	0.0188471
NR1D2	0.620318	0.309348
TERF2	0.619551	0.223993
ALDOC	0.619361	0.0270404
PRSS2	0.618142	0
SPPL2B	0.617864	0.145207
NFATC2	0.616878	0.257309
RASGEF1B	0.613988	0.0344648
TATDN3	0.613988	0.151556
IER5L	0.613888	0.117691
GCFC2	0.61381	0.0538343
OSBPL10	0.61381	0.0694241
PTGER2	0.61381	0
RHPN1	0.61381	0
SPAG5	0.61323	0
MICALL2	0.612478	0.263274
CDR2	0.610053	0.0649832
CNFN	0.606179	0
CAPN2	0.60599	0.190199
CARM1	0.60593	0.201374
ACE	0.604988	0
RAD50	0.604639	0.277412
PBX3	0.603985	0.170363
LRIG3	0.602812	0.215118
CWC22	0.60162	0.201184
DCX	0.60093	0
CCDC28B	0.600369	0.274896
PTPN3	0.598998	0.133178
CACNA1C	0.598952	0.0746735
ACBD4	0.598687	0.141652
ABHD15	0.596488	0
ANKRD52	0.596386	0.0677812
HGS	0.594196	0
DNAJC6	0.593445	0
AP1S2	0.593092	0.29047
CPNE2	0.591499	0.167277
ABCA6	0.591499	0
SEMA3D	0.591499	0
PRRG4	0.58975	0
AMT	0.587821	0.0892569
DUOX1	0.586392	0
TRIM14	0.586172	0.135576
NYNRIN	0.584941	0
TRIM3	0.584649	0.0658392
LTBP4	0.584649	0
C7	0.583548	0
ZC3H3	0.582687	0.274089
ODF3B	0.58244	0.0516939
ARMCX6	0.582394	0.137163
SIK2	0.582293	0.133431
RRAGD	0.579696	0.244994
PRMT6	0.578874	0.0816297
MIB2	0.57856	0.23966
SH3BP1	0.577669	0.0188471
CDC14A	0.577496	0.157359
ARG2	0.577114	0
WDFY2	0.575938	0.0790217
ACSS1	0.575034	0.0641575
POLK	0.573315	0.113435
DNAJB4	0.57302	0.258021
GFM2	0.572546	0.215439
PLAGL1	0.571434	0
PYROXD1	0.570463	0.0738735
GAS6	0.570049	0.124446
SLC35A4	0.570049	0.235353
SLC2A5	0.569274	0.167609
STK36	0.569149	0
AFAP1	0.568678	0
MAGI1	0.568251	0.266209
NT5DC1	0.566597	0.250621
RASSF9	0.566209	0.168067
EIF4EBP1	0.565534	0.204692
RMDN1	0.564909	0.265583
NTHL1	0.563685	0.0810318
TMEM9	0.563371	0.280039
EXT1	0.563104	0.128929
ABCD4	0.561557	0.145323
SULT2B1	0.558742	0.185039
RNF43	0.558742	0.248536
NBL1	0.558248	0
SLC7A9	0.555375	0.0344648
PRR15	0.554052	0.248757
COX11	0.55275	0.223711
FAM167A	0.551808	0.214464
RAB20	0.55179	0.0746735
ARL14EP	0.550994	0.105764
GMPR2	0.550669	0.269306
STYXL1	0.550475	0
STRADB	0.54975	0.142462
TCTN1	0.549339	0.0995649
FAM71E1	0.549305	0.0233426
MYO19	0.54833	0.0555081
CSRNP2	0.54821	0.0233426
CLMP	0.546401	0.0270404
SLC26A11	0.546401	0
TMEM74B	0.545263	0
VTI1A	0.5451	0.218314
CYB561D2	0.543194	0.252596
SPOCK2	0.541897	0.17439
PDLIM4	0.541556	0
B3GNT5	0.539614	0.228824
NT5C3B	0.539493	0.26311
LRCH4	0.539409	0
RAB40C	0.537324	0.161052
HOXA10	0.536396	0
CDKN2B	0.535253	0.224028
TMEM87A	0.534962	0.18453
ABHD3	0.53491	0.042585
B3GNT8	0.532561	0
FZR1	0.531664	0.208174
GDAP1	0.531613	0
GALNT2	0.531024	0
VARS2	0.529647	0.0931225
ZDHHC8	0.529647	0.204287
EPOR	0.529647	0
PRR36	0.529647	0
MANEAL	0.529638	0.124074
SH3BP4	0.528703	0.259963
CKS1B	0.528638	0.164826
SNX21	0.528236	0.116865
LRRC8A	0.528036	0.19425
ARID3A	0.527832	0.216439
SLC26A3	0.527265	0.0373456
KALRN	0.527265	0.11153
KBTBD3	0.527265	0.13434
PRKDC	0.527265	0.194749
ACOX2	0.527265	0
STK33	0.527265	0
TEF	0.526766	0.183068
PRR7	0.525998	0.0344648
PRKCI	0.523747	0.203677
TBL2	0.52302	0.139437
ARL4D	0.520319	0.109807
CNPY3	0.519959	0.248586
KLHL18	0.517357	0.163343
ZNF653	0.517357	0
PIP4K2B	0.516832	0.0946736
MTA3	0.515354	0.257456
ZSCAN2	0.514871	0.0497673
TGM3	0.514283	0.0270404
MTERF2	0.514093	0.07926
CADM2	0.512287	0
RORA	0.511458	0.141733
ITGA3	0.511336	0.2094
BMP2	0.5106	0.093581
SLC5A6	0.510468	0.0373456
GMEB1	0.510468	0.201404
PPP1R3C	0.507687	0
ZBTB48	0.50653	0.252621
PPP1R12C	0.505052	0.225827
SERGEF	0.503836	0.0270404
AQP3	0.503836	0.0334614
RIMKLA	0.501344	0.0344648
RUBCN	0.500222	0.218009
ARHGEF40	0.499697	0.0560445
SEMA3B	0.499098	0.113502
SEC22C	0.49888	0.0334614
CMTR1	0.49888	0.123969
USP27X	0.498562	0.0942319
APBA3	0.497446	0.223036
TBC1D30	0.496853	0.164275
HOXB9	0.496447	0.168067
TPD52L1	0.494182	0.171872
HOXB7	0.494143	0.0491499
LMBR1	0.494055	0.0533688
DENND4B	0.494055	0.0921254
PRMT9	0.493214	0.244699
ARAP1	0.491174	0.144951
DFFA	0.490414	0.14898
TLCD1	0.487746	0.100003
LRP5	0.48643	0.141242
NEURL1B	0.485697	0.0649832
PDX1	0.485697	0.228845
CLCN7	0.485526	0.160868
NEK7	0.485391	0.242432
MBD4	0.484102	0.0685125
FGF9	0.477635	0.159
LGMN	0.476043	0.120034
ARL14	0.473314	0.0713854
KLF16	0.464725	0.0453893
TAPBPL	0.464159	0.156565
CMTM8	0.462527	0.0461528
FAM122B	0.456649	0.0188471
SLC9A6	0.456286	0.0497673
ACTR5	0.456286	0.206049
SEC16B	0.45416	0.0912181
ZNF639	0.449327	0.159159
RHOF	0.448951	0.0233426
PHKG1	0.448749	0.0334614
ZNF335	0.448749	0.111833
PIK3C2B	0.446483	0.132269
CD40	0.444717	0.0995649
XPNPEP2	0.443195	0.210078
SPRYD3	0.442784	0.0903262
HERC6	0.438557	0.190108
SFXN5	0.438464	0.042585
VANGL2	0.438464	0.0685125
MTRF1L	0.438464	0.182709
ZFP64	0.438027	0.0990123
PLEK2	0.437595	0.120523
ADRA2A	0.436425	0.184621
NR2C1	0.434671	0.199334
PLPPR2	0.434471	0.164322
NALCN	0.432513	0.0344648
ARHGAP44	0.430567	0.0538343
DOK1	0.430567	0.137728
SERPINB5	0.424263	0.0233426
PACS2	0.424263	0.106977
HCFC2	0.421615	0.0453893
SH3BP5	0.418895	0.0344648
PCK1	0.418551	0.194852
ENAH	0.416699	0.0694241
ZNF672	0.416699	0.192665
ZNF276	0.416699	0.19456
SUN2	0.416233	0.0538343
TADA2A	0.416233	0.13269
SEC14L1	0.414031	0.162291
SAMD12	0.412982	0.0344648
RAPGEF5	0.412982	0.0781288
RPS6KA2	0.412982	0.101054
CHCHD6	0.412982	0.185246
ATG4A	0.412982	0.20148
TINAGL1	0.412982	0.204156
ZNF18	0.411819	0.114481
ITGA1	0.411819	0.17439
PDE3A	0.410597	0.106508
HOXC6	0.408222	0.0790217
NOL3	0.407416	0.0334614
SHKBP1	0.406131	0.202354
ARHGEF19	0.405155	0.0810318
CYB5R1	0.402929	0.188228
SLC43A1	0.401868	0.0497673
MON1B	0.401868	0.175225
DOCK9	0.401289	0.127203
R3HCC1L	0.401289	0.155605
PITRM1	0.401289	0.176187
ARHGAP10	0.399683	0.0188471
POLL	0.399683	0.111691
BATF2	0.398659	0.0233426
ABHD8	0.398659	0.181931
SLC12A9	0.398659	0.18601
CAPN15	0.398659	0.198143
ZBTB7C	0.39858	0.093581
ZNF362	0.39858	0.116641
TPRN	0.397973	0.177755
ITGAV	0.397445	0.0860714
ZNF566	0.397445	0.119488
TNFRSF11A	0.397445	0.179429
PLEKHA4	0.396378	0.0538343
ZDHHC23	0.396378	0.137163
RPS6KA5	0.395942	0.075967
CDH24	0.395202	0.0995649
SLC12A5	0.395202	0.0995649
CTBS	0.394132	0.0948451
BAHD1	0.394132	0.111111
PTCH1	0.394132	0.114362
ENKD1	0.393729	0.137116
ADAP1	0.388877	0.0233426
LRRC28	0.38846	0.107811
CEP41	0.38846	0.126
TCP11L1	0.384636	0.13407
PRKD2	0.384636	0.161471
TTC21B	0.384181	0.181774
NCKAP5	0.382128	0.086522
MFSD10	0.381942	0.19072
BCKDHB	0.381733	0.0870183
GPR35	0.379454	0.0233426
CCDC126	0.379454	0.0344648
ARHGAP4	0.379454	0.130814
LRRC29	0.379454	0.13434
MCOLN1	0.378368	0.168274
IL11RA	0.3768	0.110211
XDH	0.376765	0.0188471
TMEM39B	0.376529	0.162168
TNFAIP8L1	0.375676	0.0861226
CLASRP	0.375676	0.13062
FOXRED1	0.375676	0.154996
CAPN13	0.37451	0.0853317
ERBB2	0.37451	0.114291
C18orf25	0.371744	0.144999
RNF180	0.360722	0.071839
LDLRAP1	0.359477	0.0233426
DENND1A	0.35843	0.0964493
CWF19L1	0.357983	0.173847
CAPRIN2	0.355684	0.129266
HSPBAP1	0.354197	0.100843
C1orf53	0.354197	0.159651
MYOM3	0.353279	0.0270404
TMEM8B	0.353279	0.0270404
PRSS16	0.353279	0.0344648
CLEC11A	0.353279	0.0491499
SYNGR1	0.353279	0.0615276
NRG2	0.353279	0.0658392
CLP1	0.353279	0.152604
INPP5F	0.353279	0.15474
DOLPP1	0.353279	0.154793
ATP8B2	0.353279	0.159347
EXTL2	0.353279	0.160868
ZNF219	0.353279	0.175772
SUGP2	0.349149	0.0538343
PHC1	0.342406	0.0756364
ST6GAL1	0.341711	0.0516939
KCTD11	0.341711	0.0997924
NAGPA	0.337585	0.0373456
CRTC2	0.337585	0.0560445
KL	0.337585	0.0694241
ZNF205	0.337329	0.0188471
TIMP4	0.336599	0.0615276
TECPR2	0.336579	0.11153
POGK	0.334195	0.071839
TBC1D24	0.334195	0.104918
TMEM102	0.334195	0.131898
AEN	0.333058	0.15573
SLC5A9	0.329771	0.085404
FASTKD3	0.32423	0.0188471
PCDH8	0.32423	0.0270404
PARD6B	0.32423	0.0516939
TYW3	0.32423	0.0533688
KATNAL1	0.32423	0.0668107
CNNM1	0.32423	0.071839
RARA	0.32423	0.075967
DIMT1	0.32423	0.082655
H6PD	0.32423	0.102004
SLC25A14	0.32423	0.104989
ZFP30	0.32423	0.125158
LRRC49	0.32423	0.133486
ENTPD2	0.322412	0.0188471
PDLIM2	0.322412	0.0344648
PFKM	0.322412	0.0738735
DUS3L	0.321455	0.0897334
XXYLT1	0.317448	0.104308
ZNF182	0.317448	0.116641
LIPG	0.316467	0.0373456
MAP2K5	0.316467	0.127085
SERINC5	0.314587	0.0497673
TMEM132A	0.314587	0.0869747
RAB11FIP4	0.314035	0.137163
PLXNC1	0.312875	0.108333
SLC16A3	0.307212	0.0712451
PTPRH	0.307212	0.13792
LNX2	0.304492	0.0615276
CHPF2	0.301594	0.0334614
NIPA1	0.301176	0.0233426
EML6	0.301176	0.0615276
ZDHHC18	0.301176	0.096372
VPS11	0.299162	0.146119
PPM1N	0.298706	0.0344648
HEATR5A	0.298706	0.0555081
JRK	0.296944	0.0453893
SLAIN1	0.296944	0.0658392
PDE8B	0.291573	0.0784012
REM2	0.291573	0.0870183
PDZRN3	0.281349	0.103017
CGNL1	0.269223	0.0615276
ARMCX4	0.269223	0.0819056
DYRK3	0.259119	0.0877106
CACTIN	0.259119	0.0984246
RBAK	0.259119	0.103017
PPIC	0.259119	0.129321
LIPA	0.255622	0.0188471
NMB	0.255622	0.0694241
GPATCH2L	0.255622	0.101614
NLRX1	0.255622	0.103432
BCL6	0.255622	0.124074
IL22RA1	0.247695	0.0671012
TMED1	0.247695	0.0694241
C1RL	0.247695	0.0995649
SARS2	0.247695	0.120719
DSEL	0.242636	0.0233426
GRIN2C	0.242636	0.0270404
DCLRE1A	0.242636	0.0417589
F3	0.242636	0.07491
ZNF697	0.242636	0.0861226
ENTPD3	0.242636	0.0892569
FBXO36	0.242636	0.0897334
SGPP1	0.242636	0.113643
RHOD	0.242636	0.120443
PHLDB3	0.241834	0.0649653
TOR4A	0.241834	0.0870183
PLXNA1	0.23946	0.0188471
PTPRM	0.23946	0.0188471
FAM171B	0.23946	0.0233426
FGFBP3	0.23946	0.0233426
LPIN3	0.23946	0.0334614
RCCD1	0.23946	0.0373456
SFXN4	0.23946	0.042585
TRAF5	0.23946	0.0596234
NXN	0.23946	0.0649832
SLC16A9	0.23946	0.0649832
GPAT3	0.23946	0.0810318
RRAGB	0.23946	0.0921254
RSPH1	0.23946	0.0997924
LRRC40	0.23946	0.102065
PAOX	0.23946	0.104166
ACAD10	0.23946	0.106202
EML3	0.23946	0.113703
TPCN2	0.23946	0.119488
NPHP3	0.231306	0.0270404
METRNL	0.231306	0.0889454
LRWD1	0.226226	0.0188471
SLC28A3	0.226226	0.0188471
SLC22A3	0.226226	0.0233426
CAPG	0.226226	0.0344648
SLC51A	0.226226	0.0417589
MICAL1	0.226226	0.0461528
CDC42EP1	0.226226	0.0491499
DHODH	0.226226	0.0606009
AHR	0.226226	0.0641575
NR1H3	0.226226	0.0658392
KCTD21	0.226226	0.0671012
ENOX2	0.226226	0.071839
NOXA1	0.226226	0.0773893
LRRC1	0.226226	0.108436
LRRC24	0.226226	0.110211
AASDH	0.225692	0.0270404
RPS6KA6	0.225692	0.0270404
SNX11	0.225692	0.0334614
EPHA1	0.225692	0.0615276
EIF2AK4	0.219678	0.0233426
PUS3	0.219678	0.0270404
LZIC	0.219678	0.0453893
MTMR10	0.219678	0.0560445
IFIT2	0.219678	0.0694241
HELQ	0.219678	0.0733466
TULP3	0.219678	0.0790217
PTCD1	0.219678	0.0794755
CD36	0.219678	0.0794755
LRP12	0.219678	0.0972016
CHD5	0.219678	0.0995649
SPATA6L	0.219678	0.0995649
ELMO2	0.217176	0.0233426
HR	0.217176	0.0526792
DNAJC16	0.217176	0.0942319
CCNE1	0.216998	0.0188471
SHANK2	0.216998	0.0188471
EOGT	0.216998	0.0233426
SIX5	0.216998	0.0233426
DDO	0.216998	0.0334614
ZBTB34	0.216998	0.0344648
RAPGEF3	0.216998	0.0491499
PTPN21	0.216998	0.0497673
FAM217B	0.216998	0.0538343
RTN2	0.216998	0.0598422
CDKN2C	0.216998	0.0606534
INPP5E	0.216998	0.0615276
SH2B3	0.216998	0.0677812
SULT1B1	0.216998	0.0733466
OVOL1	0.216998	0.0818437
WSCD1	0.216998	0.0819056
DTX2	0.216998	0.0860714
ADAT2	0.216998	0.0903437
TUFT1	0.216998	0.0972969
KIAA1958	0.216998	0.102004
MCM3	0.216998	0.108096
CCNF	0.21572	0.0188471
SOGA1	0.21572	0.0188471
RASL10B	0.21572	0.0188471
ARHGEF37	0.21572	0.0233426
PPARG	0.21572	0.0233426
SLC2A8	0.21572	0.0344648
KLHL8	0.21572	0.0606009
TLN2	0.21572	0.0658392
SLC39A13	0.21572	0.0684543
PLIN5	0.21572	0.071839
UBXN10	0.21572	0.0755116
SH2D4A	0.21572	0.0776042
PABPC1L	0.21572	0.0819056
B3GNT2	0.21572	0.0834303
TBKBP1	0.21572	0.0995649
KCNK5	0.208936	0.0344648
METTL7B	0.198149	0.0188471
ZMYM1	0.198149	0.0188471
GABBR2	0.198149	0.0233426
HOXA5	0.198149	0.0233426
MYO5A	0.198149	0.0344648
ZNF189	0.198149	0.0453893
KCTD13	0.198149	0.0461528
RAB40B	0.198149	0.0606009
IQGAP3	0.198149	0.0641575
NKRF	0.198149	0.0677812
RCOR2	0.198149	0.071839
RAC3	0.198149	0.083496
SPRYD4	0.198149	0.0931371
BRSK2	0.194925	0.0270404
HIC2	0.194925	0.0270404
GPR137B	0.194925	0.0334614
FAM155B	0.194925	0.0344648
UBTD2	0.194925	0.0344648
TUBGCP6	0.194925	0.0671012
LYL1	0.194925	0.0677812
FARP1	0.194925	0.0748372
ZNF784	0.194925	0.07926
E2F5	0.194925	0.0861226
MAP3K9	0.192219	0.0188471
TIAM2	0.192219	0.0233426
LRRC8C	0.192219	0.0270404
ZNF526	0.192219	0.0334614
MASTL	0.192219	0.0373456
APOBEC1	0.192219	0.0461528
SLC9A3R2	0.192219	0.0491499
ZNF248	0.192219	0.0538343
MARK1	0.192219	0.0615276
CCDC112	0.192219	0.0649832
POLR1B	0.192219	0.0649832
ZNF45	0.192219	0.0649832
CYP39A1	0.192219	0.0819056
MMAA	0.192219	0.0853317
DENND3	0.192219	0.0931371
TONSL	0.191894	0.0188471
TRIB3	0.191894	0.0233426
ARHGAP33	0.143644	0.0233426
SLC35F2	0.143644	0.0417589
KBTBD8	0.143644	0.0526792
BRF2	0.143644	0.0538343
UBL7	0.143644	0.0606009
CMTM7	0.143644	0.0641575
TYW5	0.12821	0.0188471
ONECUT2	0.12821	0.0270404
TULP2	0.12821	0.0270404
GPT2	0.12821	0.0334614
CKAP2	0.12821	0.0344648
SPIRE1	0.12821	0.0344648
PARP8	0.12821	0.042585
TCEA2	0.12821	0.042585
TRIM13	0.12821	0.042585
TASP1	0.12821	0.0453893
SCFD2	0.12821	0.0497673
LACC1	0.12821	0.0526792
RECQL	0.12821	0.0526792
EPAS1	0.1192	0.0188471
CIDEC	0.1192	0.0270404
CATSPER2	0.1192	0.0334614
FGD1	0.1192	0.0334614
ME1	0.1192	0.0334614
PPP2R2B	0.1192	0.0334614
SULT1C2	0.100543	0.0188471
CAPN12	0.100543	0.0334614
TRMT61A	0.100543	0.0497673
CRIP1	0.898947	3.32343
VIM	0	3.05181
LYPD8	0	2.86315
KRT7	0.505353	2.85637
ANXA4	1.36639	2.82803
ATF6	0.664695	2.7277
PRDX1	1.0065	2.70635
PEG3	0	2.48736
MAP1B	0.514093	2.47416
PTBP3	1.05301	2.38792
SCN3A	1.04129	2.35971
NCL	1.10733	2.3414
AFP	0	2.30463
MYO6	0.956431	2.30233
TOP1	0.81307	2.23375
NEDD4	0	2.23222
CHKA	0.553555	2.221
CNOT6L	0.983881	2.20818
ATRX	1.03356	2.20772
FKBP4	0.816121	2.1988
NCOR1	1.08665	2.19728
TM4SF20	0.219678	2.17864
ACTR3	0.674386	2.17266
SLC26A2	0.853196	2.15952
MANF	0.643473	2.12837
IGKC	0	2.09205
IGFBP4	0	2.06526
TXNDC5	0.216998	2.04711
CUL3	0.756608	1.99138
CIB1	0.974981	1.96304
ATP11B	0.320304	1.958
ME2	0.550722	1.95686
ANXA5	0.33444	1.94849
ASH1L	0.902773	1.93627
CCT2	0.642861	1.92915
PURB	0.701094	1.92875
PARP1	0.278382	1.90397
TULP4	0.78251	1.90253
BAIAP2L2	0.804186	1.89875
CLCA1	0.783859	1.89302
NISCH	0.766937	1.8796
ZBTB20	0	1.87612
ARFGEF1	0.850225	1.84669
S100A1	0.554113	1.83595
PTPRN	0.602401	1.83306
APLP1	0.572316	1.81917
MTSS1	0.695464	1.81846
MMP7	0	1.81381
HIBADH	0.711412	1.80739
IVNS1ABP	0.59732	1.80038
RNF149	0.143644	1.79517
MICAL2	0.830053	1.78874
PAFAH1B1	0.631266	1.78613
CLK1	0.827949	1.77463
CDHR2	0.854587	1.75739
NSD1	0.559654	1.7566
GNAO1	0.794385	1.75237
TRA2A	0.561187	1.74781
DDX39B	0.192219	1.74241
PSMB4	0.847409	1.73711
FAM20B	0.375676	1.73566
DST	0.526657	1.73492
REV3L	0.607825	1.72542
STXBP5L	0.703305	1.71512
NCALD	0.418895	1.70846
PRPF4B	0.750982	1.70582
GEM	0.194925	1.69814
SENP6	0.809267	1.69226
KLF2	0	1.68757
CELF3	0.506292	1.68747
FUBP1	0.683691	1.68021
ZBTB7A	0.591947	1.67128
LAP3	0.755163	1.67055
GLS	0.682779	1.66575
NAALADL1	0.724445	1.66125
ETS1	0.509515	1.65829
TOX3	0.645605	1.65411
CCT7	0.720882	1.65231
USP34	0.21572	1.65035
PPP2CA	0.764516	1.64806
MAST4	0.729271	1.64776
KIF1B	0.544811	1.63815
NPEPPS	0.644607	1.63586
AZIN1	0.55503	1.63027
GALNT7	0.712489	1.62722
SOX9	0.492049	1.62215
COPB2	0.799494	1.60911
HEXB	0.568459	1.60264
ASCC3	0.615664	1.60249
GATA6	0.65611	1.59594
GSPT1	0.61637	1.59559
LSR	0.633172	1.59318
PRPF40A	0.790927	1.59294
TMEM30A	0.619911	1.58817
HSPA4	0.447213	1.58803
PSENEN	0.61566	1.58037
RALA	0.657031	1.57813
ARL5B	0.349149	1.57726
MBNL1	0.763725	1.57645
RGS4	0.219678	1.57332
CHODL	0	1.57326
RUNX1T1	0.747711	1.57312
PICALM	0.37451	1.56976
PDIA4	0.758108	1.56552
PHLDA1	0.439086	1.55281
LHFPL2	0.242636	1.55053
TRAM1	0.643723	1.55014
TMED7-TICAM2	0	1.54137
AK2	0.588536	1.54081
GSTZ1	0.281349	1.53878
KDM1A	0.699426	1.5359
HMGCS1	0.671462	1.53341
HACD1	0	1.53339
PIK3R1	0.143644	1.53234
BIRC6	0.729148	1.52698
SBNO1	0.241834	1.5214
TCP1	0.711221	1.51903
HSPE1-MOB4	0	1.51721
FERMT1	0.466812	1.51204
TCF7L2	0.634824	1.51084
ZNF292	0.650063	1.50923
FAM83E	0.676144	1.50541
GDPD1	0	1.50138
ITGA6	0.679042	1.50111
RNPEP	0.38846	1.50054
STRBP	0.487746	1.49343
MAST2	0.259119	1.49194
CAPRIN1	0.355684	1.49036
PAPSS1	0.100543	1.49026
TMC4	0.617864	1.48924
POR	0.651359	1.4847
ACTN1	0.192219	1.48465
ROCK2	0.681602	1.48274
ZNF34	0	1.48116
ECE1	0.412982	1.48013
PAIP2	0.575227	1.47645
NEURL3	0	1.47347
SCIN	0.219678	1.4731
CD177	0	1.47132
PDK3	0.32423	1.46964
RRP1	0.21572	1.46717
HERC1	0.216998	1.46447
PLEKHA1	0.4466	1.45978
NEUROG3	0	1.45927
LARS2	0	1.45518
MSI2	0.576403	1.45451
JARID2	0.49888	1.45423
ITPR1	0.354197	1.45167
KDM5A	0.666918	1.45085
CYP2S1	0	1.45055
UBE2Q1	0.482357	1.44792
TRIP12	0.528036	1.44527
TMEM86A	0	1.44424
TPM4	0.524716	1.44076
LHX1	0	1.43704
MYCBP2	0.627621	1.42738
RUNDC3A	0.494692	1.423
MYO1B	0.1192	1.42142
PITPNA	0.661391	1.42094
UBTF	0.405155	1.418
SLC6A6	0	1.41776
CHD3	0.21572	1.41699
NFAT5	0.616702	1.4128
HES6	0.4665	1.41002
STT3A	0.583704	1.40501
YBX3	0.3768	1.40375
CYP4B1	0	1.40374
OGDH	0.606419	1.40071
SDC4	0.32423	1.39672
F11R	0.693781	1.39546
DMXL1	0.247695	1.39504
STIM1	0.242636	1.38099
CBFA2T3	0.12821	1.37977
GNAI3	0.494853	1.37758
CDK4	0.54833	1.37547
CLCN5	0.402929	1.37326
MID1IP1	0.192219	1.37323
DDX50	0.607402	1.36942
TUSC3	0.322412	1.36035
LARP4B	0.32423	1.35764
ANKRD44	0	1.35082
UBAP2L	0.59556	1.35049
GPA33	0.226226	1.34972
GALNT6	0	1.34363
TWF1	0.479564	1.34325
FSD1L	0.1192	1.34285
SRPRA	0.545482	1.33763
CPD	0.47618	1.33708
LIMD1	0.37451	1.33596
AKIRIN1	0.548457	1.33574
GSK3B	0.337329	1.3309
ZCCHC7	0.208936	1.3275
SMAD4	0.543316	1.327
LAMP2	0.334353	1.32624
MAGT1	0.242636	1.32587
SPHKAP	0	1.32263
SLC43A2	0.321455	1.32213
FMR1	0.397928	1.31904
CHD7	0.373418	1.31594
PPP6R1	0.519959	1.31047
PSMC3	0.451647	1.30797
UBN2	0.615121	1.3079
FXYD6	0	1.30746
SAFB	0.60936	1.30681
PSMD1	0.559428	1.30585
PSMA5	0.642597	1.30434
R3HDM1	0.394132	1.30425
ZFP36L1	0.304492	1.30418
BOD1L1	0.465473	1.30394
TPP2	0	1.30287
MYT1	0.360722	1.29821
CSNK1G3	0.396452	1.29592
FHL2	0.445805	1.29573
SLCO2A1	0	1.29364
UBN1	0.591223	1.29193
EHMT2	0.21572	1.28739
C1GALT1	0.341711	1.28018
NAV2	0	1.27953
GNPTG	0.342406	1.27841
PLA2G2F	0	1.27573
ERC1	0.322356	1.27004
PSMB10	0.565188	1.26845
ZNF644	0.409779	1.26776
SRPK1	0	1.26733
SLC44A3	0.441908	1.2642
EIF1AY	0.55509	1.26373
IMPA1	0.35843	1.26323
DYRK2	0.216998	1.26301
PMM2	0.601541	1.26198
ARIH1	0	1.25974
CAB39	0	1.25899
STYK1	0	1.2575
TIA1	0.597369	1.25569
TSC22D2	0.575598	1.25486
NBEAL2	0.219678	1.24973
GPR22	0	1.24298
MPRIP	0.100543	1.24278
MTPN	0.478112	1.24109
ZNF704	0	1.23907
ELF2	0.558622	1.23686
SORBS2	0	1.23677
ALDH1B1	0.517985	1.23513
EIF4G3	0.376765	1.23479
IFITM1	0	1.23254
IL18R1	0	1.2306
UPP1	0.438063	1.22792
TSN	0.566972	1.22758
SLC36A1	0	1.22749
RASA2	0.492244	1.22607
ARHGEF38	0	1.22322
LUC7L	0.217176	1.22212
LRRC58	0.333058	1.22194
FAM160A2	0.439086	1.21977
KDM2A	0.601137	1.21777
IL6R	0.216998	1.21775
ABHD16A	0.1192	1.21726
SLC25A35	0	1.2161
LPIN2	0.578123	1.21121
RLIM	0	1.20878
ANXA6	0.550292	1.20861
CREBBP	0.12821	1.20823
DHX15	0.379454	1.20762
LIMK2	0	1.20607
TAF15	0.577859	1.20066
MAN1A2	0.294024	1.19955
TXNDC9	0.317448	1.19827
SGTA	0.590832	1.19743
SEL1L	0.233796	1.19741
NRDC	0.438464	1.19604
SMAD1	0	1.1953
SNRNP48	0.589732	1.19335
MGA	0.424941	1.19319
ACTR10	0	1.19166
FAM135A	0.394281	1.19066
NDUFA10	0.56079	1.18902
CLPTM1	0.5106	1.18862
DNM2	0.44682	1.18819
JADE1	0.502911	1.18779
RBM26	0.561127	1.18585
ATF2	0.233796	1.18546
HECTD1	0.476043	1.18375
KHDRBS3	0.431871	1.18283
RSBN1L	0.572366	1.18282
ELAVL1	0.55179	1.18222
ADCK5	0.23946	1.18136
BRD1	0	1.18094
PCGF5	0.1192	1.17849
DIAPH1	0.143644	1.17844
SGMS1	0	1.1779
BICD1	0.378368	1.17782
ACADSB	0	1.17618
ZKSCAN4	0	1.17465
PRKCZ	0.1192	1.17428
TCF12	0	1.17387
PLCB4	0.448441	1.17345
BCL11B	0.242636	1.17138
CDC42BPA	0.226226	1.17107
TNRC6C	0.192219	1.16844
EDN1	0	1.16588
SYN2	0	1.16579
GATAD2B	0.57538	1.1652
TRIM31	0	1.16519
LMO7	0.560702	1.16452
PPP1R12A	0.402988	1.16133
LRP6	0.194925	1.15703
TCF4	0	1.15634
XPO1	0.353279	1.15573
CBL	0.143644	1.15495
CHTOP	0.505416	1.15379
CREB3L1	0.466607	1.15209
MXD4	0.394281	1.14403
KLF9	0.299162	1.14363
GNA13	0.247695	1.14232
B4GALT6	0	1.14041
CSRP2	0	1.14033
CXXC5	0	1.13638
CHD2	0.381942	1.13628
GTF2B	0.529732	1.13588
UPB1	0	1.13374
ACBD5	0.529638	1.13271
USP33	0.464711	1.13263
KIF21A	0.483172	1.13168
PPP2R5C	0.474472	1.13105
LIMS3	0	1.12983
RHPN2	0.278382	1.12925
SYNGR2	0.516861	1.12812
HM13	0.496853	1.12416
FCHSD2	0	1.12305
ADIPOR2	0.418551	1.11938
STK38L	0.353279	1.11917
DNAJB14	0.322412	1.1185
CREG1	0.21572	1.11835
ST6GALNAC2	0	1.11735
USP7	0.556	1.11536
AHCYL2	0	1.11241
DCBLD1	0.219678	1.11227
PPP4R3B	0.464407	1.11217
SV2C	0	1.1118
STK39	0.505353	1.11174
B4GALNT1	0	1.11072
PGP	0.464711	1.10567
HS2ST1	0.495887	1.10542
ERP44	0.394132	1.10491
SMC6	0	1.10487
SNX15	0	1.10321
UBE2E1	0.411819	1.10277
NFKB1	0.269223	1.10095
MCF2L	0.447812	1.10071
KIT	0.242636	1.10046
ZBTB10	0.360722	1.0995
CHN2	0.545135	1.09916
GALE	0.226226	1.09836
GRTP1	0.301176	1.09769
FBXL5	0.52505	1.09618
SFXN1	0.322412	1.09611
HIP1R	0.429736	1.09546
IPMK	0.23946	1.09438
CPNE3	0.416699	1.09265
CDK14	0.192219	1.09241
ATP2C1	0.464711	1.09189
PKP4	0.192219	1.0913
NOSTRIN	0.12821	1.09122
ABCB9	0	1.08865
DLST	0.208936	1.0885
SMC1A	0	1.08805
PKN1	0.473314	1.08794
RABEP1	0.259119	1.08787
TJP1	0.314587	1.08376
BACH1	0	1.08337
ZC3H7A	0.490404	1.07791
DUSP11	0	1.07636
COPS4	0.443195	1.07353
NOP58	0.247695	1.06801
TGIF1	0.37451	1.06663
CDK13	0.438027	1.06576
GNPDA2	0.226226	1.06425
TXNDC12	0.360722	1.06258
STAG2	0.255622	1.06151
SMNDC1	0.37905	1.06044
CSK	0.100543	1.05623
GCK	0	1.05615
B4GALT1	0.445019	1.05587
FCHO2	0.1192	1.05566
SNX2	0.233796	1.05507
CDC37L1	0.194925	1.05357
DESI1	0.281349	1.05297
IFNGR1	0.192219	1.05147
OXCT1	0.438464	1.05108
EP400	0	1.04955
RNF217	0.32423	1.04895
SETD7	0.198149	1.04644
THBS1	0	1.04627
KIF2A	0.410597	1.0445
CLK4	0.319423	1.04427
SVIL	0.21572	1.04313
TMOD3	0.505052	1.04137
PRPF19	0.316467	1.04105
LUZP1	0.423825	1.03914
GHR	0	1.03892
SMAP1	0.403076	1.0377
CHD6	0.225692	1.03486
NARS2	0	1.0334
ZBTB38	0.48472	1.03316
TNRC18	0.100543	1.03259
SNX10	0.143644	1.02993
CHD1	0.430118	1.02695
CEACAM20	0	1.02402
ABCC2	0	1.022
APPL1	0.301594	1.0209
IWS1	0.299162	1.01955
WNT3	0	1.01846
PDE4D	0.198149	1.0176
CHORDC1	0.143644	1.01568
MLLT10	0.363454	1.01502
ANKRD13A	0	1.01484
MBTD1	0.495315	1.01404
TSHZ1	0	1.01369
PIK3C2A	0	1.01282
TANC2	0	1.01276
NRP1	0.23946	1.01249
ASXL2	0.143644	1.0119
SHISA2	0	1.0114
PDHA1	0.386849	1.01107
DLD	0.12821	1.01035
MAP4K4	0.242636	1.00999
BPNT1	0.233796	1.00865
TOR3A	0.357983	1.0072
TTLL7	0	1.00707
TM2D2	0	1.00111
KAT6A	0.438302	1.0007
LNPEP	0.21572	0.999608
VPS13D	0	0.999365
ARHGEF12	0.395942	0.997429
PRRG2	0	0.997241
GRB7	0	0.997078
NCOA7	0.23946	0.996927
NCAM2	0	0.996863
SIN3B	0	0.996802
BCL7C	0.301594	0.995039
MYO7B	0.412777	0.994974
IDH3A	0.393062	0.993943
PAK1IP1	0.1192	0.993384
STIP1	0.49235	0.992471
ZNF462	0.1192	0.990798
AP3B1	0.394132	0.990445
PGLYRP1	0	0.990064
UNC13B	0.216998	0.990014
ARFGAP3	0.420952	0.989122
CORO1C	0.353279	0.986746
PJA1	0.319423	0.98567
TIMM17A	0.456286	0.982166
FAM117A	0	0.982059
BAG4	0.242636	0.981108
ADCY8	0	0.98072
RAB15	0.100543	0.978043
TOX4	0.438464	0.977191
SETD2	0.438464	0.974724
MAP3K15	0	0.973125
BZW2	0.320304	0.972053
PARD3	0	0.971854
TBC1D16	0.35703	0.971583
SEMA5A	0	0.971463
SLC18A2	0	0.970073
RPRD2	0.314587	0.969612
ZNF445	0.208936	0.969443
GLO1	0.342406	0.968569
KLHL9	0.301594	0.968536
CLDN2	0	0.967315
PRR14L	0.296944	0.966661
SUGT1	0	0.96387
NFX1	0.412982	0.963096
EFNB1	0	0.962745
LARP4	0.304492	0.962536
SLC31A1	0	0.961401
STX7	0.337329	0.960894
GNL3L	0.333058	0.960382
BMPR1A	0.192219	0.960022
TIFA	0	0.959339
PON2	0.143644	0.959313
ZNF280D	0	0.959307
GAPVD1	0.21572	0.957888
ZDHHC20	0.470244	0.956668
DEPTOR	0.341711	0.956605
NFIA	0.12821	0.956532
PPP1R13B	0.32423	0.954901
RASSF4	0.100543	0.954296
PAX4	0.337585	0.952557
ZMIZ1	0	0.952416
ILDR1	0.12821	0.951639
TET2	0.353279	0.950643
BRAF	0.23946	0.95064
PCMTD1	0.398659	0.950565
DNER	0	0.94927
GORASP2	0.12821	0.947374
KHNYN	0.4665	0.945182
SGMS2	0	0.943781
PSD3	0.320304	0.943213
SNX1	0.410153	0.941948
ZFPM1	0	0.940012
MYEF2	0.333058	0.939102
RMND5A	0.219678	0.938864
RRAGC	0	0.938785
TTYH2	0	0.938529
UBXN2A	0.143644	0.937034
TRIM26	0.242636	0.936741
AMPD2	0.416699	0.936594
IPO7	0.294024	0.93652
CLSTN1	0.465187	0.935678
MEGF9	0	0.935445
DIDO1	0.216998	0.930644
RAB28	0.379454	0.930125
RAPH1	0.100543	0.929607
ZCCHC9	0.12821	0.929496
FMO1	0.23946	0.929164
RYK	0	0.925844
TLK1	0.418551	0.924493
RCOR1	0.194925	0.924287
GSR	0.312875	0.924268
NCBP2	0.143644	0.924245
PCCB	0.247695	0.923301
TP53BP2	0	0.922451
TAOK1	0.35338	0.922434
GRPEL2	0	0.922109
DLL4	0	0.921743
PHF2	0.226226	0.921322
SUCLA2	0.208936	0.920107
HCN1	0.1192	0.920049
MICU3	0	0.919611
DNAJC2	0.12821	0.919414
SNED1	0	0.914841
ANO6	0	0.914631
PAXBP1	0.42402	0.913752
ATP6V1C1	0.192219	0.913046
ARHGEF16	0.322356	0.911769
ARRDC3	0.399683	0.910443
INSIG2	0.226226	0.909615
MBD3	0.415653	0.908462
COPS3	0.314035	0.907864
FGD2	0	0.907411
FBXL3	0.378368	0.907054
TTYH1	0	0.906559
SCPEP1	0.317448	0.904168
USP19	0.192219	0.90335
SLC12A8	0.322412	0.902349
TRIM35	0	0.901938
AKAP8L	0.354197	0.901632
NAA15	0.291573	0.901003
GBP6	0	0.899266
ERLIN2	0.387303	0.899126
TSPAN31	0	0.899014
CCNT2	0.1192	0.898466
CERKL	0.216998	0.896946
EGFR	0	0.89647
FEM1B	0.402929	0.894142
ASNS	0.296944	0.893913
PBX2	0.431871	0.893681
ARHGEF7	0.33444	0.893224
MON2	0.32423	0.892904
MRPS5	0.387383	0.892648
GALK2	0.445857	0.891907
HRAS	0.301176	0.891129
ZFHX2	0.100543	0.890774
PPIL2	0.412777	0.890465
ORMDL2	0.322412	0.88993
MYSM1	0.12821	0.889703
TSPAN15	0	0.888061
PLEC	0.430118	0.887405
RIOK1	0.226226	0.886778
REEP4	0.191894	0.885993
SERPINF2	0.409277	0.884307
FBLN2	0	0.883578
UBE2J2	0.410101	0.879578
SPEN	0.192219	0.878177
SIKE1	0.321615	0.877681
TAF6L	0	0.877545
MAP2	0	0.876943
ATAD2B	0	0.876892
ZYG11B	0.12821	0.876421
RAPGEF6	0	0.876408
SCFD1	0.429794	0.87608
JAK2	0.12821	0.875962
EXOC6B	0.192219	0.875918
HPD	0	0.87554
GDF15	0.429479	0.874635
GTPBP4	0.194925	0.873793
DCUN1D5	0.219678	0.871377
AKR1B1	0.208936	0.870637
ITCH	0.320304	0.869591
ZNF407	0.194925	0.868759
ARHGEF1	0.216998	0.86871
TNS3	0.226226	0.867556
TMCC1	0.198149	0.867351
ATXN7L3	0.216998	0.867335
SEL1L3	0.216998	0.867113
DUSP2	0.275594	0.866281
NLK	0.360722	0.863532
MBD2	0.359477	0.863158
CNOT6	0.321455	0.862956
TNPO3	0	0.862592
SMARCC2	0.1192	0.861838
PGAP1	0.394132	0.861064
N4BP1	0	0.859819
SLC35G2	0	0.859258
POMT2	0.194925	0.858659
NOP56	0.192219	0.858242
SP1	0.192219	0.857473
SDE2	0.226226	0.856108
MPZL1	0.217176	0.854988
CLDN23	0.21572	0.854825
DLK1	0	0.854153
CRYZL1	0.23946	0.854123
TRIM7	0.192219	0.852748
GTPBP2	0.269223	0.852107
ATF1	0.333058	0.851693
OXR1	0	0.851604
IKBKB	0	0.850991
MICAL3	0	0.850217
PSMD3	0.360722	0.85001
RNF20	0.378368	0.849923
PRKAA1	0.242636	0.849362
COPS7A	0	0.849236
SUPT20H	0.208936	0.848475
WDR43	0.143644	0.848274
PCGF3	0	0.847035
UBAP2	0	0.847004
AEBP2	0	0.846421
YIPF6	0.316467	0.845473
DNAJC13	0.198149	0.84496
IGHM	0	0.844349
TMEM131	0.353279	0.844237
NAA50	0.353279	0.843999
EDEM2	0	0.842831
APBB2	0	0.842641
PKLR	0	0.84244
MRPS17	0.296944	0.84193
BCL2L2-PABPN1	0	0.841114
MTHFD2	0	0.840863
FNDC3B	0	0.839888
ABHD17B	0.216998	0.839452
QRICH1	0.23946	0.838419
GLOD5	0.194925	0.837966
ITSN2	0.336579	0.836824
CEP83	0.143644	0.836129
EXOSC7	0.38846	0.835811
TTC4	0	0.835363
LY6D	0	0.834531
FBRSL1	0.336599	0.834324
AGAP1	0.216998	0.833847
POLR3K	0.393062	0.833734
PRPSAP1	0.194925	0.833085
MTMR3	0	0.833071
GTF2A1	0.397445	0.832802
CHD8	0	0.831804
RHOU	0.100543	0.829951
SLC16A10	0.32387	0.829339
MYRF	0.242636	0.827817
LYST	0.32387	0.826841
FASN	0.376765	0.826643
FGD4	0.405155	0.825648
ACER2	0	0.824423
NIPAL1	0	0.823562
SEC24A	0.278382	0.822444
PRKAA2	0	0.821959
LIPH	0.100543	0.821503
NUP210	0	0.821225
CXXC1	0.219678	0.819723
AQR	0.1192	0.818047
OTC	0	0.816109
TRIO	0.194925	0.815853
SLC35A2	0.312187	0.815537
BHLHE40	0	0.815484
HPRT1	0.329771	0.814292
SIPA1L3	0.23946	0.814248
MSMO1	0.255622	0.813962
WBP1	0.216998	0.813341
MFSD14B	0.21572	0.813227
CNOT3	0.397445	0.808517
TTYH3	0	0.808486
VAMP7	0.353279	0.807049
NEFL	0	0.805617
HNRNPLL	0.247695	0.805204
BLNK	0	0.804777
SLC17A5	0.242636	0.804324
EHMT1	0.296944	0.803629
BCL9	0.344579	0.802308
TOM1L2	0.375676	0.802031
PDE3B	0	0.801872
TRAPPC6B	0.225692	0.801061
PDE7A	0.1192	0.800898
SWAP70	0.32387	0.800608
STK17B	0	0.800305
STON2	0	0.799306
DAB2IP	0	0.798521
ADGRG1	0.376765	0.79655
ETV3	0.143644	0.796246
APPL2	0.35703	0.795443
STK3	0.341711	0.794338
FRY	0	0.793585
TRAPPC10	0.314035	0.793101
NR2C2	0.333058	0.792994
DLG4	0.378368	0.79174
SIRT1	0	0.791664
MON1A	0.21572	0.791084
ACTR1B	0.386849	0.788125
AKT1	0.307212	0.788036
STX8	0.259119	0.787104
KLHL2	0	0.785311
NPEPL1	0.386849	0.785172
GRAMD1A	0.21572	0.784471
ARMC10	0	0.783836
RAB24	0.143644	0.78225
BCL11A	0.296944	0.782065
GPRC5A	0.314035	0.781213
FKBP15	0	0.780406
SPHK2	0	0.779564
UBR2	0.3768	0.778255
GPS1	0.371744	0.778153
PPP4R3A	0.255622	0.77793
YEATS2	0	0.77688
SLC38A9	0.353279	0.776177
ZDHHC1	0.242636	0.775618
MPP6	0	0.775254
ZDHHC5	0	0.77466
RPRD1B	0	0.774009
COPS5	0.3768	0.773605
FAM76A	0.219678	0.773427
CETN3	0	0.773377
FOXJ3	0	0.772436
ZNF329	0	0.771004
XPO7	0.194925	0.770918
ST3GAL6	0	0.770445
KATNA1	0.12821	0.770343
ARHGEF11	0.307212	0.769842
ADAMTS15	0	0.768537
TRIM41	0	0.768481
OSBPL9	0.373146	0.76753
CPSF3	0.225692	0.767529
RNF216	0.100543	0.765714
BDNF	0	0.765471
ABHD17C	0.322356	0.765325
PIM3	0.275594	0.764525
DGKD	0.23946	0.763888
HDAC4	0.320304	0.763722
IKZF4	0.194925	0.763507
ZNF397	0.23946	0.763241
SYT11	0.12821	0.760961
LANCL3	0	0.760602
MAOB	0	0.760508
TMCC3	0	0.760379
FRMD4A	0	0.759789
MGAM	0	0.759116
PAXIP1	0.198149	0.758314
STAM2	0.314035	0.756998
SPOPL	0.143644	0.756787
ZC3H18	0.337585	0.755465
ATXN1	0.312187	0.753128
DOCK7	0.192219	0.751897
ZBTB44	0	0.751745
GABPB2	0.241834	0.750676
IQGAP2	0.219678	0.748677
ARHGEF2	0.12821	0.748644
FAM160B1	0	0.748403
SLC27A2	0.316467	0.747832
EIF4E3	0.12821	0.747808
TRIM8	0.1192	0.747661
FFAR4	0.219678	0.746852
SLC9A2	0.219678	0.746647
GGPS1	0.23946	0.745798
ANKRD54	0.143644	0.745105
FAM102A	0.307212	0.744975
SEMA4A	0.363454	0.744414
LPCAT3	0.294024	0.74389
LSG1	0.316467	0.741854
FAM114A2	0.1192	0.741222
ALG2	0.312875	0.740499
FAM98B	0	0.740481
IMPDH1	0.226226	0.74047
ZNF740	0	0.73933
PIK3CA	0.194925	0.73928
XPNPEP1	0.320304	0.739261
UFSP2	0.242636	0.739182
SMAP2	0.1192	0.737338
HUNK	0	0.737133
SPG7	0.312187	0.737091
MEF2D	0.12821	0.736809
MPP5	0	0.736704
INPP5J	0	0.73669
HSF2	0	0.736426
VLDLR	0	0.735348
GAA	0.143644	0.734307
NIPAL3	0.143644	0.734023
NMT2	0.255622	0.733595
EBF1	0	0.733058
TMPRSS4	0	0.731769
ARNT	0.312875	0.73032
MIER3	0.21572	0.730082
CHUK	0.299162	0.729651
BCO1	0.242636	0.729489
USP4	0.21572	0.728945
ZMIZ2	0	0.728817
TRAF3	0.344579	0.728467
GPATCH2	0	0.727775
ARAP2	0.231306	0.726111
NPC1L1	0	0.726066
ELOVL5	0	0.725556
ABCA7	0	0.725201
SLC35G1	0.242636	0.724922
CGREF1	0.353279	0.72362
CSNK2A2	0.1192	0.723406
BRCC3	0.353279	0.719179
MBOAT7	0.198149	0.718632
KLF7	0.1192	0.718501
RIMS2	0.23946	0.718308
ZNF384	0.329771	0.716196
MTMR2	0.294024	0.715915
PCBD2	0	0.715881
ZFP62	0.12821	0.71507
ALDH3A2	0.143644	0.712827
EHF	0.100543	0.712014
ADK	0	0.711871
EMC8	0.34693	0.711416
GPATCH8	0.216998	0.71129
CYB5R4	0	0.709679
PPIP5K2	0.349149	0.707749
KCNT1	0	0.707593
MCEE	0.194925	0.70757
HSPA14	0	0.70691
SOS1	0.143644	0.705731
ZNF687	0.242636	0.705194
CNR1	0	0.704636
SERHL2	0.21572	0.704332
CEP164	0.1192	0.700923
PI4K2A	0.192219	0.700212
USP24	0	0.699687
CFL2	0.1192	0.699464
TRPM2	0	0.697494
RAP1GAP	0.143644	0.697404
BTRC	0.242636	0.696589
SLC9A8	0	0.696268
ADGRA3	0	0.69593
PIAS4	0.192219	0.695107
SSTR5	0	0.694736
TOR1AIP1	0.336579	0.694585
OXSR1	0.334195	0.694322
NDUFS1	0.278382	0.69345
TAF3	0.143644	0.693267
PTPRD	0.100543	0.693027
REV1	0.314035	0.692895
MAN2B1	0	0.691194
SACM1L	0.12821	0.690856
STAU2	0.241834	0.690567
ZNF260	0.242636	0.690001
JPH4	0	0.688928
SCD	0	0.688505
CLASP1	0	0.68834
RNGTT	0	0.688328
PPAN-P2RY11	0	0.688103
PIKFYVE	0	0.687743
CHIC1	0	0.68759
STARD4	0	0.687084
SLC13A1	0	0.685488
SPDEF	0.23946	0.685456
CSNK1G1	0.291573	0.685356
USP48	0.100543	0.685189
DMTF1	0.337329	0.684192
MTHFD1L	0	0.683232
SRC	0.259119	0.683219
MTMR7	0	0.683004
CORO1A	0	0.681977
POU2F2	0	0.681977
NRN1	0	0.681174
PHF12	0.12821	0.681155
CR1	0	0.680997
VPS13C	0.194925	0.680153
KCNC3	0.143644	0.679808
MSANTD2	0	0.679004
KIF1C	0.32423	0.678588
RLF	0	0.677437
IGF1R	0	0.677146
SMG7	0	0.676799
RNF111	0	0.674083
LRCH1	0	0.674005
DEGS1	0.192219	0.67295
TIGD2	0	0.672143
SENP7	0	0.671037
TFE3	0	0.670806
KCNAB3	0.242636	0.670686
EMB	0.312187	0.669371
F2RL1	0.241834	0.668997
CACNB3	0.1192	0.667626
STX6	0	0.667557
CHM	0	0.667484
GALNT10	0.198149	0.666108
TMIGD3	0	0.665964
MAST3	0	0.664089
MOV10	0.247695	0.663971
PEX6	0.242636	0.663717
ING1	0.32423	0.662808
KBTBD7	0.321455	0.662687
CASP8	0	0.662619
SLF1	0.198149	0.660778
ATL2	0.23946	0.660244
ST14	0.255622	0.659314
PTK2	0	0.659055
KDM5C	0	0.658935
DENND4C	0	0.658922
MPND	0	0.658895
BMP2K	0	0.65878
MLLT3	0.23946	0.658775
PPP2R3A	0	0.658248
ST7L	0	0.657661
SYVN1	0	0.657618
TMEM126A	0.226226	0.657344
TMEM184A	0	0.656949
[truncated: 473 more rows]
