# Supplementary material for: Cross-species single-cell transcriptomic analysis reveals divergence of cell composition and functions in mammalian ileum epithelium
Source: Cell Regen. 2022 May 5;11:19. doi: 10.1186/s13619-022-00118-7 (PMC9072607; doi:10.1186/s13619-022-00118-7)
Supplement: Supplementary file 5 — Additional file 5: Table S5. Shows differentially expressed genes in murine and human Paneth cells in Fig. 3C. [file 13619_2022_118_MOESM5_ESM.xlsx]

## Sheet: Paneth cell in human-Fig 3C
	p_val	avg_log2FC	pct.1	pct.2	p_val_adj	species
PRSS2	1.77163e-09	10.9227	0.929	0	1.90964e-05	human
FABP1	1.68537e-10	6.04533	1	0	1.81666e-06	human
LCN2	1.58063e-08	5.391	0.857	0	0.000170376	human
GAPDH	1.68537e-10	4.92085	1	0	1.81666e-06	human
S100A6	7.67274e-10	4.70911	1	0.391	8.27045e-06	human
IGFBP2	1.68537e-10	4.69353	1	0	1.81666e-06	human
PRAP1	6.9801e-10	4.56942	1	0.348	7.52385e-06	human
RBP2	4.06966e-10	4.21499	1	0.174	4.38669e-06	human
HSPB1	1.77163e-09	3.78753	0.929	0	1.90964e-05	human
ALDOB	7.97971e-10	3.64087	1	0.304	8.60133e-06	human
APOA4	6.99185e-08	3.12878	0.857	0.13	0.000753652	human
CDKN1C	1.41172e-05	3.12812	0.714	0.13	0.152169	human
AZGP1	1.21003e-07	3.04935	0.786	0	0.00130429	human
SLC39A5	1.68286e-07	2.82018	0.857	0.13	0.00181396	human
DPEP1	2.46399e-06	2.77055	0.786	0.217	0.0265593	human
KLK12	2.40994e-05	2.73789	0.571	0	0.259767	human
GDF15	0.000306921	2.72903	0.5	0.043	1	human
PPDPF	1.15827e-07	2.66427	0.929	0.609	0.0012485	human
C15orf48	1.68473e-07	2.58251	0.857	0.087	0.00181597	human
PRUNE2	0.00343719	2.40696	0.429	0.087	1	human
MARCKSL1	1.79143e-05	2.34533	0.786	0.348	0.193098	human
MPST	0.000293408	2.13849	0.643	0.261	1	human
NBEAL1	5.55806e-05	2.11738	0.714	0.304	0.599103	human
SYCE1L	2.40994e-05	2.10273	0.571	0	0.259767	human
MST1	6.17405e-05	2.06803	0.571	0.043	0.665501	human
CLU	0.00011113	2.06642	0.5	0	1	human
RAB26	0.000306921	2.0227	0.5	0.043	1	human
LGALS3	2.42528e-05	2.01074	0.786	0.261	0.261421	human
ASCL2	2.40994e-05	1.96648	0.571	0	0.259767	human
EPHB2	0.00121561	1.94122	0.643	0.348	1	human
KIF19	0.000306921	1.93865	0.5	0.043	1	human
ID2	0.00381016	1.93789	0.5	0.174	1	human
KRT10	1.71813e-06	1.92929	0.714	0.043	0.0185198	human
TM4SF5	8.77354e-08	1.9173	1	0.565	0.0009457	human
CHP2	7.46618e-05	1.8831	0.571	0.043	0.80478	human
DDAH1	2.40994e-05	1.88173	0.571	0	0.259767	human
HES1	0.00360823	1.84148	0.643	0.391	1	human
CD46	0.000463182	1.82623	0.429	0	1	human
A1CF	0.00074776	1.82619	0.5	0.087	1	human
SLC4A7	6.56466e-07	1.80561	0.929	0.522	0.00707605	human
SAT2	4.67576e-06	1.79259	0.643	0	0.0504	human
PLEKHB1	4.02703e-06	1.78407	0.857	0.217	0.0434074	human
ABCA5	1.10017e-05	1.76085	0.643	0.043	0.118587	human
CRYL1	0.000140082	1.74761	0.643	0.13	1	human
PRDX4	0.00617964	1.71754	0.5	0.217	1	human
HDHD3	0.00136575	1.71237	0.429	0.043	1	human
OLFM4	1.69926e-06	1.71055	1	0.522	0.0183163	human
COL16A1	0.000463182	1.70194	0.429	0	1	human
PSTPIP1	0.00011113	1.69689	0.5	0	1	human
FBP1	0.00074776	1.69426	0.5	0.087	1	human
VILL	0.00176342	1.69225	0.357	0	1	human
HOOK2	0.000109509	1.68892	0.786	0.522	1	human
AOC1	8.37508e-05	1.67198	0.714	0.217	0.90275	human
HNRNPA1	0.00141126	1.65801	0.857	0.652	1	human
LUC7L3	0.000228564	1.64901	0.714	0.348	1	human
SEZ6L2	0.000463182	1.64452	0.429	0	1	human
ST6GALNAC1	0.000463182	1.62957	0.429	0	1	human
TSPO	6.13733e-06	1.61576	0.857	0.391	0.0661543	human
XRCC6	0.000168824	1.61131	0.643	0.217	1	human
CCNI	0.00669493	1.59657	0.643	0.435	1	human
CHPF	0.0019942	1.59292	0.571	0.261	1	human
ALDH1A1	0.000421528	1.59188	0.714	0.348	1	human
NEURL1	0.00176342	1.54932	0.357	0	1	human
TPRN	0.0140064	1.53554	0.357	0.087	1	human
EMP2	0.000463182	1.5339	0.429	0	1	human
PPIC	0.00176342	1.50501	0.357	0	1	human
DAAM1	0.0305189	1.47686	0.357	0.13	1	human
RASSF7	0.00617964	1.47479	0.5	0.217	1	human
AREG	0.0544877	1.43917	0.071	0.304	1	human
ZKSCAN1	0.0168936	1.43262	0.5	0.217	1	human
AHI1	0.00549705	1.40968	0.357	0.043	1	human
ITPR2	0.00347083	1.40816	0.5	0.13	1	human
HMGN3	0.00176342	1.39818	0.357	0	1	human
SLC44A4	0.000708555	1.39129	0.571	0.174	1	human
FLNB	0.00343719	1.37005	0.429	0.087	1	human
PCK1	0.00118619	1.36973	0.643	0.304	1	human
LSM8	0.00130935	1.36831	0.571	0.217	1	human
PHB	0.000570655	1.36103	0.714	0.435	1	human
EIF2AK1	0.00761369	1.36073	0.429	0.13	1	human
D2HGDH	0.00549705	1.35968	0.357	0.043	1	human
NSUN6	0.00549705	1.3484	0.357	0.043	1	human
IP6K2	0.00761369	1.34595	0.429	0.13	1	human
FGFR4	0.00176342	1.33211	0.357	0	1	human
PSMB9	0.0277807	1.33025	0.429	0.217	1	human
ZNF358	0.01519	1.3295	0.429	0.174	1	human
CAPN5	0.00549705	1.31899	0.357	0.043	1	human
CUL5	0.0277807	1.30777	0.429	0.217	1	human
HPCAL1	0.00757426	1.30636	0.643	0.391	1	human
RHOBTB3	0.00549705	1.30591	0.357	0.043	1	human
TSTD1	0.000943737	1.30531	0.714	0.391	1	human
ACE	0.0140064	1.30386	0.357	0.087	1	human
RAD9A	0.00761369	1.30199	0.429	0.13	1	human
DDX18	0.00514676	1.29511	0.571	0.261	1	human
SYP	0.00176342	1.28778	0.357	0	1	human
NBL1	0.00343719	1.26862	0.429	0.087	1	human
RNF145	0.0102928	1.2685	0.357	0.043	1	human
NR4A2	0.0175167	1.26486	0.5	0.261	1	human
MXI1	0.00761369	1.26463	0.429	0.13	1	human
GPATCH2L	0.0204608	1.26433	0.214	0	1	human
FBXL15	0.00761369	1.26374	0.429	0.13	1	human
STYXL1	0.0204608	1.25825	0.214	0	1	human
TMEM25	0.00549705	1.25629	0.357	0.043	1	human
MON1B	0.00549705	1.25458	0.357	0.043	1	human
NDRG2	0.00343719	1.2536	0.429	0.087	1	human
PDIA4	0.000262499	1.24858	0.857	0.652	1	human
PARP1	0.0305189	1.23682	0.357	0.13	1	human
SEMA3B	0.0311436	1.22866	0.429	0.217	1	human
PHLDA2	0.00620406	1.22767	0.286	0	1	human
GPRC5C	0.00176342	1.22557	0.357	0	1	human
PMM1	0.00549705	1.22273	0.357	0.043	1	human
CAPN1	0.00211254	1.22001	0.643	0.348	1	human
ELMO3	0.0277807	1.2193	0.429	0.217	1	human
TRIM50	0.00620406	1.2151	0.286	0	1	human
BCL3	0.0140064	1.21508	0.357	0.087	1	human
LRRFIP1	0.00136575	1.21381	0.429	0.043	1	human
PHKA2	0.0204608	1.20622	0.214	0	1	human
EPHX2	0.01519	1.20569	0.429	0.174	1	human
TMEM87A	0.0305189	1.20102	0.357	0.13	1	human
CDK10	0.00761369	1.20038	0.429	0.13	1	human
ABCD1	0.0140064	1.19457	0.357	0.087	1	human
DDAH2	0.00620406	1.18947	0.286	0	1	human
GSDMD	0.000267445	1.18339	0.571	0.043	1	human
MAL2	0.00549705	1.17357	0.357	0.043	1	human
PLEKHA3	0.0202261	1.17012	0.286	0.043	1	human
CMTM8	0.00620406	1.16553	0.286	0	1	human
CMTR2	0.00549705	1.1649	0.357	0.043	1	human
HMGXB4	0.0202261	1.16053	0.286	0.043	1	human
IL22RA1	0.00620406	1.1583	0.286	0	1	human
DEF6	0.00620406	1.1574	0.286	0	1	human
FAM177A1	0.00176342	1.15697	0.357	0	1	human
CLASRP	0.00330539	1.15672	0.5	0.174	1	human
MYO1C	0.0138289	1.15233	0.5	0.261	1	human
DDC	0.00176342	1.15207	0.357	0	1	human
RHBDL1	0.00176342	1.14686	0.357	0	1	human
TCEAL1	0.00620406	1.13402	0.286	0	1	human
CD59	0.0202261	1.12859	0.286	0.043	1	human
SLC6A19	0.0272332	1.12475	0.286	0.043	1	human
CDC25B	0.0202261	1.12239	0.286	0.043	1	human
RPUSD1	0.0204608	1.11086	0.214	0	1	human
PLAG1	0.0204608	1.10723	0.214	0	1	human
MSRB2	0.0202261	1.10006	0.286	0.043	1	human
PROX1	0.0178112	1.09879	0.571	0.348	1	human
CYP27A1	0.0202261	1.09643	0.286	0.043	1	human
RBBP8NL	0.0204608	1.09134	0.214	0	1	human
VWA1	0.00620406	1.0861	0.286	0	1	human
U2AF1L4	0.00549705	1.08213	0.357	0.043	1	human
APOA1	1.36627e-05	1.07541	1	0.739	0.14727	human
MFSD12	0.0305189	1.06974	0.357	0.13	1	human
FBXO11	0.0140064	1.06399	0.357	0.087	1	human
STAP2	0.0434014	1.0578	0.429	0.217	1	human
SERPINF1	0.00620406	1.05663	0.286	0	1	human
ARSA	0.0202261	1.0526	0.286	0.043	1	human
TAB3	0.00620406	1.05241	0.286	0	1	human
DST	0.00725577	1.04682	0.429	0.087	1	human
NME3	0.00725577	1.04574	0.429	0.087	1	human
RTN4	0.00958458	1.04367	0.643	0.391	1	human
GABPB1	0.0277807	1.04138	0.429	0.217	1	human
VAV3	0.0204608	1.03398	0.214	0	1	human
MARCKS	0.00309967	1.02557	0.714	0.217	1	human
CAPN12	0.0204608	1.01957	0.214	0	1	human
B4GALT2	0.00367134	1.00334	0.429	0.043	1	human
CKAP4	0.0277807	1.00134	0.429	0.217	1	human
MKKS	0.00549705	1.00121	0.357	0.043	1	human
ADAM15	0.0202261	0.99966	0.286	0.043	1	human
RBL2	0.00725577	0.998541	0.429	0.087	1	human
SLC39A6	0.00620406	0.997808	0.286	0	1	human
SAPCD2	0.0204608	0.993427	0.214	0	1	human
SHB	0.0389801	0.989978	0.357	0.13	1	human
SARS2	0.00620406	0.978236	0.286	0	1	human
SLC5A1	0.00203383	0.97561	0.571	0.174	1	human
PLXNB1	0.0202261	0.975093	0.286	0.043	1	human
CHD9	0.0151441	0.966902	0.643	0.348	1	human
CARD10	0.00620406	0.955176	0.286	0	1	human
PDLIM4	0.0204608	0.954367	0.214	0	1	human
PDK2	0.0311436	0.953522	0.429	0.217	1	human
DGKH	0.0204608	0.948704	0.214	0	1	human
AKAP9	0.00954952	0.945761	0.929	0.696	1	human
CALCOCO2	0.0204608	0.945683	0.214	0	1	human
BEST1	0.0204608	0.93974	0.214	0	1	human
INSR	0.0140064	0.937416	0.357	0.087	1	human
VSIG10	0.0204608	0.93186	0.214	0	1	human
ANGEL1	0.0204608	0.930832	0.214	0	1	human
HEBP1	0.0202261	0.930044	0.286	0.043	1	human
MICAL1	0.0119641	0.928301	0.357	0.043	1	human
MAOA	0.00293893	0.926966	0.714	0.435	1	human
CEBPD	0.0140064	0.926052	0.357	0.087	1	human
ILF2	0.049356	0.921554	0.357	0.13	1	human
DNASE1	0.00620406	0.919818	0.286	0	1	human
RCCD1	0.0202261	0.912134	0.286	0.043	1	human
HSD17B2	0.00620406	0.91029	0.286	0	1	human
ACSL4	0.00620406	0.906297	0.286	0	1	human
MAP3K11	0.0279711	0.903477	0.429	0.174	1	human
TESC	0.00620406	0.90011	0.286	0	1	human
DUSP22	0.0202261	0.899838	0.286	0.043	1	human
YBEY	0.0202261	0.8921	0.286	0.043	1	human
DCTD	0.0202261	0.885966	0.286	0.043	1	human
TINAGL1	0.0345286	0.881766	0.357	0.13	1	human
PAQR8	0.00620406	0.872501	0.286	0	1	human
TESK2	0.0202261	0.862705	0.286	0.043	1	human
RABEP2	0.00620406	0.855261	0.286	0	1	human
GBE1	0.0202261	0.839293	0.286	0.043	1	human
KLHDC3	0.0170059	0.837642	0.429	0.13	1	human
SPATA2L	0.0204608	0.829525	0.214	0	1	human
INPP1	0.0305189	0.815518	0.357	0.13	1	human
EPC1	0.0149888	0.81382	0.5	0.217	1	human
ARHGAP44	0.0204608	0.811915	0.214	0	1	human
STOML2	0.00571567	0.811048	0.714	0.478	1	human
TEAD2	0.0204608	0.805893	0.214	0	1	human
NUBPL	0.0204608	0.802824	0.214	0	1	human
CPM	0.0204608	0.799566	0.214	0	1	human
CFAP65	0.0204608	0.792955	0.214	0	1	human
ACYP2	0.0204608	0.792488	0.214	0	1	human
ISOC2	0.00595052	0.790798	0.643	0.391	1	human
SLC38A5	0.0204608	0.786882	0.214	0	1	human
ARHGEF7	0.0204608	0.784294	0.214	0	1	human
KIF12	0.0204608	0.782366	0.214	0	1	human
ENC1	0.0218752	0.781198	0.429	0.13	1	human
CELF2	0.0204608	0.77756	0.214	0	1	human
HSH2D	0.0204608	0.775515	0.214	0	1	human
SLC7A9	0.0119641	0.769998	0.357	0.043	1	human
CSRNP2	0.0204608	0.768106	0.214	0	1	human
UPRT	0.0204608	0.765244	0.214	0	1	human
CREB3L3	0.0204608	0.760381	0.214	0	1	human
HSD3B7	0.0204608	0.759372	0.214	0	1	human
ENG	0.0204608	0.751455	0.214	0	1	human
ATP1B3	0.0454739	0.739897	0.571	0.348	1	human
KLK11	0.0204608	0.725331	0.214	0	1	human
ZKSCAN8	0.0204608	0.72358	0.214	0	1	human
GGT7	0.0204608	0.698558	0.214	0	1	human
KDM5D	0.0362432	0.691043	0.286	0.043	1	human
JPH1	0.0204608	0.686662	0.214	0	1	human
LRP5	0.0314236	0.676659	0.429	0.174	1	human
NKX2-2	0.0204608	0.663188	0.214	0	1	human
JADE2	0.0362432	0.653108	0.286	0.043	1	human
UGT8	0.0204608	0.643723	0.214	0	1	human
NEK10	0.0204608	0.624894	0.214	0	1	human
TRAP1	0.0544877	0.56203	0.071	0.304	1	human
SAT1	0.000541704	0.557165	0.929	0.565	1	human
UBE2Z	0.0691038	0.557071	0.143	0.435	1	human
LCMT1	0.207589	0.525206	0.143	0.348	1	human
UBE2I	0.787139	0.497049	0.429	0.652	1	human
SLC17A5	0.554399	0.477389	0.286	0.522	1	human
DHRS1	0.245181	0.418965	0.214	0.478	1	human
PXN	0.351382	0.401754	0.214	0.435	1	human
SRSF9	0.909257	0.350207	0.357	0.565	1	human
SLC2A5	0.18981	0.315954	0.143	0.348	1	human
RBM14	0.0556144	0.309774	0.143	0.435	1	human
YTHDF2	0.152738	0.307839	0.214	0.522	1	human
XRN2	0.334481	0.293128	0.286	0.565	1	human
MCTS1	0.174682	0.270415	0.286	0.652	1	human
KLHL9	0.207589	0.265713	0.143	0.348	1	human

## Sheet: Paneth cell in mouse-Fig 3C
	p_val	avg_log2FC	pct.1	pct.2	p_val_adj	species
CLPS	2.71047e-11	9.17455	0	1	2.92161e-07	mouse
RETNLB	2.71047e-11	8.02542	0	1	2.92161e-07	mouse
MMP7	2.71047e-11	7.27289	0	1	2.92161e-07	mouse
PGLYRP1	2.71047e-11	6.69388	0	1	2.92161e-07	mouse
LYPD8	6.41155e-11	5.23102	0.071	1	6.91101e-07	mouse
REG4	8.27245e-09	4.79732	0.5	0.957	8.91688e-05	mouse
THBS1	6.98339e-09	4.63509	0	0.826	7.5274e-05	mouse
IGKC	1.17354e-10	4.13883	0	0.957	1.26496e-06	mouse
IFITM1	1.17354e-10	4.00798	0	0.957	1.26496e-06	mouse
BAMBI	4.81869e-10	3.98372	0	0.913	5.19407e-06	mouse
AGR2	1.40964e-09	3.96834	0.786	1	1.51945e-05	mouse
TSPAN1	6.00813e-09	3.74453	0.429	0.957	6.47616e-05	mouse
GUCA2B	1.35299e-09	3.73815	0.714	1	1.45839e-05	mouse
REEP5	7.42076e-10	3.68978	0.143	0.957	7.99884e-06	mouse
TMED6	2.21046e-10	3.63226	0.214	1	2.38265e-06	mouse
RNASE4	1.46509e-09	3.59165	0.214	0.957	1.57922e-05	mouse
TM4SF4	4.81869e-10	3.50608	0	0.913	5.19407e-06	mouse
HPD	4.81869e-10	3.46786	0	0.913	5.19407e-06	mouse
KLF2	0.000139317	3.37249	0	0.435	1	mouse
PHLDA1	1.99001e-09	3.36997	0.071	0.913	2.14503e-05	mouse
CHKA	2.56629e-09	3.35528	0.071	0.913	2.7662e-05	mouse
MANF	2.21046e-10	3.34065	0.214	1	2.38265e-06	mouse
NEURL3	7.24313e-06	3.31069	0	0.565	0.0780737	mouse
SLC30A2	2.47409e-08	3.27877	0	0.783	0.000266682	mouse
HABP2	2.47409e-08	3.25362	0	0.783	0.000266682	mouse
KLF4	5.63049e-08	3.22521	0.214	0.913	0.00060691	mouse
HSPA8	2.00363e-09	3.2188	0.5	1	2.15972e-05	mouse
LARS2	1.88008e-09	3.20078	0	0.87	2.02654e-05	mouse
KRT7	1.88008e-09	3.14761	0	0.87	2.02654e-05	mouse
MAGT1	4.01354e-09	3.04405	0.143	0.913	4.32619e-05	mouse
SYPL1	1.74544e-08	3.01647	0.286	0.913	0.000188141	mouse
ARF5	8.84748e-09	2.98955	0.071	0.87	9.5367e-05	mouse
DNAJC3	3.08712e-08	2.93745	0.357	0.913	0.00033276	mouse
TXNDC5	4.81183e-08	2.9257	0.071	0.87	0.000518667	mouse
SERINC3	8.32739e-09	2.90276	0.143	0.913	8.9761e-05	mouse
INSIG1	3.23902e-08	2.80734	0.143	0.87	0.000349134	mouse
DUSP5	8.17818e-06	2.76128	0.143	0.696	0.0881526	mouse
TP53INP1	4.76079e-07	2.74818	0.143	0.87	0.00513166	mouse
QSOX1	1.32923e-08	2.73625	0.286	0.957	0.000143278	mouse
CES1	2.47409e-08	2.70675	0	0.783	0.000266682	mouse
TULP4	1.88008e-09	2.66289	0	0.87	2.02654e-05	mouse
HSPA5	1.33463e-08	2.63664	0.714	1	0.00014386	mouse
LARP4B	8.84748e-09	2.5827	0.071	0.87	9.5367e-05	mouse
NAPA	2.47409e-08	2.56374	0	0.783	0.000266682	mouse
COPZ2	6.98339e-09	2.53898	0	0.826	7.5274e-05	mouse
CRIP1	6.0235e-07	2.53792	0.5	0.913	0.00649273	mouse
STX17	4.81869e-10	2.52488	0	0.913	5.19407e-06	mouse
C1GALT1C1	1.44767e-08	2.50486	0.071	0.87	0.000156045	mouse
SPINT2	1.06791e-09	2.49018	0.714	1	1.1511e-05	mouse
PTP4A1	9.87753e-08	2.4851	0.286	0.957	0.0010647	mouse
KCNK1	8.37582e-08	2.47672	0	0.739	0.000902829	mouse
TPD52	2.03039e-08	2.47104	0.5	0.957	0.000218856	mouse
GALNT7	1.23064e-06	2.46161	0.143	0.783	0.0132651	mouse
HMGCS1	3.97512e-07	2.44891	0.214	0.913	0.00428478	mouse
DDIT4	8.37582e-08	2.42783	0	0.739	0.000902829	mouse
PPP2CA	8.37582e-08	2.40403	0	0.739	0.000902829	mouse
LAPTM4A	1.87443e-07	2.3971	0.143	0.826	0.00202045	mouse
TMEM167A	6.47919e-07	2.39123	0.143	0.783	0.00698392	mouse
PLA2G2F	8.37582e-08	2.36366	0	0.739	0.000902829	mouse
PSENEN	1.06172e-06	2.34561	0.143	0.826	0.0114443	mouse
B4GALNT1	6.98339e-09	2.34045	0	0.826	7.5274e-05	mouse
ATP13A3	6.98339e-09	2.33526	0	0.826	7.5274e-05	mouse
EDEM2	9.18985e-07	2.33258	0.214	0.826	0.00990574	mouse
TRAM1	6.00813e-09	2.31896	0.429	0.957	6.47616e-05	mouse
MUC13	1.14603e-08	2.30507	0.571	1	0.00012353	mouse
IVNS1ABP	1.07612e-07	2.30106	0.286	0.87	0.00115995	mouse
PMM2	2.47409e-08	2.27252	0	0.783	0.000266682	mouse
STARD3NL	3.63674e-07	2.26294	0.143	0.826	0.00392004	mouse
RAB1A	8.03764e-07	2.25812	0.143	0.783	0.00866377	mouse
HOMER2	2.71456e-07	2.2435	0	0.696	0.00292602	mouse
TSPAN13	1.05743e-08	2.23567	0.357	1	0.00011398	mouse
CALM1	5.81794e-09	2.23516	0.571	1	6.27116e-05	mouse
ASNS	7.46396e-07	2.23318	0.214	0.826	0.0080454	mouse
GRPEL2	2.71456e-07	2.20401	0	0.696	0.00292602	mouse
LGR4	2.35262e-08	2.19828	0.071	0.87	0.000253589	mouse
HSP90AB1	3.12406e-08	2.19435	0.714	0.957	0.000336742	mouse
TM9SF3	3.09427e-07	2.19089	0.571	0.913	0.00333531	mouse
GCNT3	8.37582e-08	2.17732	0	0.739	0.000902829	mouse
ZFAND5	6.56087e-05	2.17086	0.214	0.696	0.707197	mouse
GLRX3	2.47409e-08	2.17059	0	0.783	0.000266682	mouse
FNDC3A	8.37582e-08	2.17039	0	0.739	0.000902829	mouse
KLF6	1.36021e-06	2.16652	0.429	0.913	0.0146617	mouse
ASCC3	2.34483e-07	2.16346	0.071	0.783	0.00252749	mouse
MAPK13	1.06172e-06	2.16311	0.143	0.826	0.0114443	mouse
DDX39B	8.37582e-08	2.16177	0	0.739	0.000902829	mouse
CGREF1	2.47409e-08	2.15656	0	0.783	0.000266682	mouse
OGDH	2.71456e-07	2.1424	0	0.696	0.00292602	mouse
NEDD4	5.80106e-07	2.13178	0.071	0.783	0.00625296	mouse
EIF4G2	2.52449e-07	2.13141	0.571	0.913	0.00272115	mouse
DUSP1	1.7662e-05	2.12733	0.5	0.87	0.190379	mouse
WNT3	2.71456e-07	2.12732	0	0.696	0.00292602	mouse
KIF21A	6.74533e-06	2.12594	0.071	0.652	0.072708	mouse
BCAT2	2.47409e-08	2.12444	0	0.783	0.000266682	mouse
SFT2D2	8.37582e-08	2.12144	0	0.739	0.000902829	mouse
EDEM1	3.2291e-06	2.11145	0.143	0.739	0.0348064	mouse
TAF6L	6.98339e-09	2.08843	0	0.826	7.5274e-05	mouse
CYB5B	9.02704e-07	2.07317	0.071	0.783	0.00973025	mouse
NKTR	7.06126e-05	2.06014	0.429	0.826	0.761133	mouse
GDPD1	8.70072e-07	2.04778	0.071	0.739	0.00937851	mouse
P2RX4	6.57568e-06	2.04258	0.214	0.739	0.0708793	mouse
MIEN1	1.69889e-06	2.03679	0.214	0.826	0.0183124	mouse
RHEB	6.09608e-06	2.03049	0.214	0.783	0.0657096	mouse
DIO1	2.71456e-07	2.02385	0	0.696	0.00292602	mouse
CRLF1	8.37582e-08	2.01723	0	0.739	0.000902829	mouse
MSMO1	2.71456e-07	2.01005	0	0.696	0.00292602	mouse
ARHGAP5	1.07675e-05	2.00894	0.143	0.739	0.116063	mouse
MRPL23	1.08075e-05	2.00841	0.071	0.696	0.116494	mouse
STYK1	8.37582e-08	2.00216	0	0.739	0.000902829	mouse
TMED7-TICAM2	6.98339e-09	1.99781	0	0.826	7.5274e-05	mouse
PTP4A2	2.82687e-06	1.99188	0.143	0.783	0.0304708	mouse
HGFAC	2.71456e-07	1.99058	0	0.696	0.00292602	mouse
DBI	3.24233e-08	1.98927	0.643	0.957	0.00034949	mouse
ATP2A3	9.65463e-08	1.98698	0.214	0.957	0.00104067	mouse
CD2AP	2.47409e-08	1.97553	0	0.783	0.000266682	mouse
TMED3	1.93891e-06	1.96333	0.5	0.913	0.0208995	mouse
CLCN3	1.5189e-06	1.9623	0.143	0.783	0.0163722	mouse
LARP4	4.63052e-05	1.9519	0.143	0.696	0.499123	mouse
ACVR1C	7.24313e-06	1.93724	0	0.565	0.0780737	mouse
TXNL1	3.2291e-06	1.92606	0.143	0.739	0.0348064	mouse
MTHFD2	2.5198e-06	1.91259	0	0.609	0.0271609	mouse
CHAC1	0.000241168	1.91226	0.071	0.522	1	mouse
IDH3A	2.71456e-07	1.90415	0	0.696	0.00292602	mouse
ERGIC2	3.70138e-07	1.90038	0.071	0.783	0.00398971	mouse
FKBP4	4.63792e-07	1.89951	0.071	0.783	0.00499922	mouse
PPP1R15B	1.3947e-06	1.89569	0.071	0.783	0.0150335	mouse
SLC38A2	1.79918e-06	1.89469	0.429	0.957	0.0193933	mouse
UBAP2L	8.43758e-07	1.89316	0	0.652	0.00909486	mouse
DNAJB9	2.4733e-05	1.89242	0.214	0.826	0.266597	mouse
EIF3M	1.67142e-06	1.88984	0.143	0.87	0.0180163	mouse
LAMP1	7.47915e-08	1.88369	0.5	0.957	0.000806178	mouse
LAMP2	4.02586e-07	1.88183	0.357	0.913	0.00433947	mouse
MBNL2	7.69555e-06	1.87898	0.143	0.783	0.0829503	mouse
AK2	1.68389e-06	1.86596	0.071	0.739	0.0181507	mouse
NIPAL1	2.71456e-07	1.86249	0	0.696	0.00292602	mouse
ADK	1.91913e-07	1.86186	0.071	0.826	0.00206863	mouse
RAMP1	3.57429e-09	1.86061	0.786	1	3.85273e-05	mouse
PPT2	8.37582e-08	1.85543	0	0.739	0.000902829	mouse
TCF12	3.79997e-06	1.85025	0.071	0.696	0.0409599	mouse
KIT	2.71456e-07	1.8501	0	0.696	0.00292602	mouse
PSEN1	7.24313e-06	1.84604	0	0.565	0.0780737	mouse
HSPE1-MOB4	2.5198e-06	1.8447	0	0.609	0.0271609	mouse
AGT	2.5198e-06	1.84407	0	0.609	0.0271609	mouse
MDH1	5.56157e-06	1.83223	0.214	0.826	0.0599482	mouse
BSG	2.07383e-07	1.83069	0.714	0.957	0.00223538	mouse
FAM3D	1.02222e-06	1.82055	0.214	0.87	0.0110186	mouse
COPB2	1.36129e-06	1.809	0.143	0.87	0.0146733	mouse
KDM2A	2.00763e-05	1.80492	0	0.522	0.216402	mouse
IRF7	4.66608e-05	1.8033	0.214	0.783	0.502957	mouse
PRDX1	7.13054e-08	1.80013	0.643	1	0.000768601	mouse
KIF1B	3.2055e-06	1.79582	0.071	0.739	0.0345521	mouse
SEL1L	4.88664e-06	1.79262	0.286	0.913	0.0526731	mouse
DSTN	1.05631e-06	1.79242	0.643	0.957	0.011386	mouse
CLIC4	0.000350149	1.79137	0	0.391	1	mouse
SCML4	5.37569e-05	1.77764	0	0.478	0.579446	mouse
CIB2	8.37582e-08	1.765	0	0.739	0.000902829	mouse
SC5D	8.43758e-07	1.7569	0	0.652	0.00909486	mouse
ASXL2	2.5198e-06	1.7486	0	0.609	0.0271609	mouse
RNF128	2.95931e-05	1.74498	0.214	0.826	0.318984	mouse
SURF4	3.53279e-06	1.74036	0.429	0.913	0.03808	mouse
APOE	7.24313e-06	1.73964	0	0.565	0.0780737	mouse
TMPRSS2	5.07102e-05	1.73607	0.429	0.826	0.546605	mouse
SREBF2	3.2055e-06	1.73576	0.071	0.739	0.0345521	mouse
GOLM1	9.35462e-06	1.73546	0.143	0.783	0.100833	mouse
ZNF34	1.12305e-06	1.73364	0.071	0.783	0.0121054	mouse
TOR2A	1.26436e-05	1.7303	0.071	0.652	0.136285	mouse
EIF1AY	4.12154e-06	1.72593	0.214	0.87	0.0444261	mouse
PSMB5	1.13522e-05	1.71995	0.143	0.783	0.122366	mouse
CHCHD3	8.37582e-08	1.71508	0	0.739	0.000902829	mouse
PYCR2	1.97944e-06	1.70394	0.143	0.826	0.0213364	mouse
EGR1	4.95972e-05	1.69283	0.643	1	0.534609	mouse
FCHSD2	0.000350149	1.69152	0	0.391	1	mouse
LURAP1L	8.43758e-07	1.68538	0	0.652	0.00909486	mouse
ST6GALNAC2	2.71456e-07	1.68054	0	0.696	0.00292602	mouse
OGT	0.0110242	1.67408	0.429	0.783	1	mouse
UCP2	7.47915e-08	1.67389	0.5	0.957	0.000806178	mouse
DNAJA1	3.1773e-06	1.67369	0.429	0.957	0.0342481	mouse
TANC2	2.5198e-06	1.67275	0	0.609	0.0271609	mouse
SIN3B	1.32451e-05	1.6695	0.071	0.696	0.142768	mouse
RAB27B	2.40973e-07	1.66474	0.071	0.826	0.00259745	mouse
FGFR1OP2	3.37401e-05	1.66433	0.143	0.739	0.363684	mouse
RSRC2	0.000225315	1.66281	0.214	0.826	1	mouse
PRKAR2A	1.1878e-05	1.65952	0.214	0.826	0.128033	mouse
TSC22D1	5.48551e-05	1.65915	0.429	0.87	0.591283	mouse
FAM135A	5.37569e-05	1.65875	0	0.478	0.579446	mouse
CREB3L4	1.90343e-05	1.65649	0.071	0.652	0.205171	mouse
MAPK1	8.70072e-07	1.65413	0.071	0.739	0.00937851	mouse
ACTR2	1.37532e-05	1.65365	0.143	0.783	0.148246	mouse
GALE	0.000255768	1.64366	0.214	0.696	1	mouse
ACSL1	1.90343e-05	1.64318	0.071	0.652	0.205171	mouse
HEXA	4.21416e-05	1.6414	0.071	0.652	0.454244	mouse
UBA5	9.41287e-06	1.63391	0.286	0.826	0.101461	mouse
ZFP36	0.000176692	1.62938	0.286	0.826	1	mouse
PHGDH	2.5198e-06	1.62898	0	0.609	0.0271609	mouse
FAM20B	8.43758e-07	1.62851	0	0.652	0.00909486	mouse
ATP2B1	8.43758e-07	1.62664	0	0.652	0.00909486	mouse
PITPNA	5.80525e-06	1.62241	0.071	0.696	0.0625747	mouse
SH3BGRL	1.62018e-05	1.6216	0.071	0.696	0.174639	mouse
FAM83E	2.71456e-07	1.6173	0	0.696	0.00292602	mouse
AP3S1	0.000102192	1.61475	0.214	0.739	1	mouse
BZW1	3.84626e-05	1.61466	0.143	0.696	0.414588	mouse
ANXA4	2.54048e-05	1.61432	0.429	0.913	0.273839	mouse
UBN2	7.24313e-06	1.61131	0	0.565	0.0780737	mouse
WBP1	2.5198e-06	1.60821	0	0.609	0.0271609	mouse
NAGA	2.00763e-05	1.60569	0	0.522	0.216402	mouse
MARK2	8.80191e-06	1.60382	0.071	0.696	0.0948758	mouse
MSRB1	1.9794e-05	1.60273	0.429	0.87	0.213359	mouse
ENTPD7	7.24313e-06	1.5982	0	0.565	0.0780737	mouse
SCD	3.73751e-06	1.59522	0.143	0.87	0.0402866	mouse
VTI1B	8.43758e-07	1.59315	0	0.652	0.00909486	mouse
TM2D2	8.33313e-06	1.58452	0.071	0.652	0.0898228	mouse
MAPRE1	3.2055e-06	1.5817	0.071	0.739	0.0345521	mouse
TIMM10B	4.86976e-05	1.57978	0.143	0.739	0.524912	mouse
EIF4A1	9.45252e-05	1.57947	0.643	0.87	1	mouse
PRR15	1.32451e-05	1.57818	0.071	0.696	0.142768	mouse
CLPTM1L	4.69688e-05	1.57684	0.286	0.826	0.506277	mouse
KDM6B	0.000135864	1.57655	0.143	0.696	1	mouse
STT3A	0.00011359	1.57488	0.286	0.783	1	mouse
CHUK	8.37582e-08	1.566	0	0.739	0.000902829	mouse
MCFD2	7.49489e-06	1.5658	0.286	0.87	0.0807875	mouse
CDK2AP1	1.90343e-05	1.56493	0.071	0.652	0.205171	mouse
KDELR3	2.71456e-07	1.5637	0	0.696	0.00292602	mouse
SEMA4A	2.00763e-05	1.56298	0	0.522	0.216402	mouse
CLDN15	8.1413e-05	1.56146	0.5	0.826	0.877551	mouse
FBXL3	2.00763e-05	1.56065	0	0.522	0.216402	mouse
PNLIPRP1	8.43758e-07	1.5599	0	0.652	0.00909486	mouse
DUSP11	2.71456e-07	1.55885	0	0.696	0.00292602	mouse
NDEL1	2.5198e-06	1.5547	0	0.609	0.0271609	mouse
HACD1	7.15499e-06	1.54365	0.071	0.696	0.0771236	mouse
GNB1	3.73751e-06	1.5435	0.143	0.87	0.0402866	mouse
LARP1	8.33601e-05	1.54295	0.143	0.739	0.898538	mouse
HM13	7.38647e-06	1.54176	0.429	0.913	0.0796188	mouse
CCT7	5.09771e-05	1.5383	0.214	0.739	0.549482	mouse
DERL1	1.58655e-05	1.535	0.143	0.739	0.171014	mouse
SEC31A	1.03208e-06	1.53412	0.286	0.913	0.0111247	mouse
METTL23	2.00763e-05	1.53394	0	0.522	0.216402	mouse
ETS2	7.31763e-06	1.53191	0.214	0.87	0.0788767	mouse
ZNF292	0.00115156	1.52874	0.071	0.478	1	mouse
CAPRIN1	0.000114052	1.52796	0.143	0.696	1	mouse
OTUD4	5.37569e-05	1.5266	0	0.478	0.579446	mouse
RBBP6	0.0149633	1.52397	0.143	0.478	1	mouse
CLPTM1	3.95819e-06	1.5196	0.071	0.739	0.0426653	mouse
APP	2.47836e-05	1.51521	0.143	0.826	0.267143	mouse
GNPTG	0.000139317	1.50962	0	0.435	1	mouse
SMAD1	2.5198e-06	1.50637	0	0.609	0.0271609	mouse
SLC9A3R1	0.000153971	1.50547	0.214	0.783	1	mouse
EHMT2	0.000139317	1.49877	0	0.435	1	mouse
FRY	7.24313e-06	1.49585	0	0.565	0.0780737	mouse
RNASE1	0.00452126	1.4941	0.286	0.609	1	mouse
FAM71A	0.00550526	1.48958	0.071	0.391	1	mouse
GHR	2.5198e-06	1.48811	0	0.609	0.0271609	mouse
TTC39A	4.86976e-05	1.48687	0.143	0.739	0.524912	mouse
FAM13A	0.0453783	1.48534	0.286	0.609	1	mouse
VAMP4	2.5198e-06	1.48511	0	0.609	0.0271609	mouse
GRPEL1	4.88579e-05	1.48451	0.071	0.609	0.526639	mouse
MEP1B	5.37569e-05	1.48298	0	0.478	0.579446	mouse
DNAJB11	1.0646e-05	1.48129	0.214	0.87	0.114753	mouse
NPM3	2.00763e-05	1.48076	0	0.522	0.216402	mouse
HPRT1	7.85845e-05	1.47979	0.214	0.783	0.847062	mouse
VCP	7.9661e-06	1.47914	0.429	0.957	0.0858666	mouse
UCHL5	3.95819e-06	1.47517	0.071	0.739	0.0426653	mouse
UBE2E1	7.24313e-06	1.47366	0	0.565	0.0780737	mouse
TXNIP	0.00388945	1.47326	0.5	0.783	1	mouse
DNAJC5	7.24313e-06	1.47058	0	0.565	0.0780737	mouse
ACBD5	2.00763e-05	1.46995	0	0.522	0.216402	mouse
PSMD12	9.03537e-06	1.46752	0.071	0.739	0.0973923	mouse
RALA	1.12305e-06	1.46707	0.071	0.783	0.0121054	mouse
RNF5	1.62018e-05	1.46629	0.071	0.696	0.174639	mouse
ATG7	0.000128983	1.46561	0.143	0.652	1	mouse
KDELR1	8.85017e-06	1.46292	0.429	0.913	0.095396	mouse
CHMP2B	7.24313e-06	1.46207	0	0.565	0.0780737	mouse
PCYOX1L	7.24313e-06	1.46167	0	0.565	0.0780737	mouse
SYT7	7.24313e-06	1.46059	0	0.565	0.0780737	mouse
STK38	5.37569e-05	1.45665	0	0.478	0.579446	mouse
VMP1	0.000247501	1.45465	0.357	0.783	1	mouse
ATXN1	7.24313e-06	1.44528	0	0.565	0.0780737	mouse
ITM2B	1.4877e-06	1.44366	0.714	0.957	0.0160359	mouse
SYTL2	0.000770827	1.44335	0.214	0.696	1	mouse
HIBADH	7.24313e-06	1.44117	0	0.565	0.0780737	mouse
CXADR	0.0522751	1.4388	0.286	0.565	1	mouse
FXYD3	1.10673e-05	1.43782	0.714	0.957	0.119295	mouse
COBL	1.62018e-05	1.43706	0.071	0.696	0.174639	mouse
PPP3CA	0.000783497	1.4369	0.143	0.609	1	mouse
TMEM248	1.66339e-05	1.43312	0.143	0.783	0.179297	mouse
PLCB1	2.00763e-05	1.43155	0	0.522	0.216402	mouse
SLC27A1	2.5198e-06	1.42831	0	0.609	0.0271609	mouse
SRPRA	1.66171e-05	1.42663	0.429	0.87	0.179115	mouse
ARL1	0.000133665	1.42584	0.357	0.826	1	mouse
TXNDC9	2.00763e-05	1.42543	0	0.522	0.216402	mouse
EIF4H	0.000135864	1.42314	0.143	0.696	1	mouse
PSMB6	0.00038482	1.4224	0.357	0.739	1	mouse
EIF4A3	1.13522e-05	1.41988	0.143	0.783	0.122366	mouse
C1GALT1	1.08075e-05	1.41785	0.071	0.696	0.116494	mouse
CBFA2T3	0.000211759	1.41555	0.357	0.783	1	mouse
SLC41A1	5.37569e-05	1.41334	0	0.478	0.579446	mouse
ARF1	6.00716e-06	1.4133	0.643	0.913	0.0647511	mouse
CELA1	0.000350149	1.41077	0	0.391	1	mouse
SAR1B	4.88406e-05	1.40969	0.286	0.783	0.526452	mouse
PLLP	6.00221e-06	1.40933	0.071	0.739	0.0646978	mouse
RAB2A	1.12067e-06	1.40782	0.643	0.913	0.0120798	mouse
SPSB2	0.000139317	1.40692	0	0.435	1	mouse
SLC3A2	0.000114052	1.40575	0.143	0.696	1	mouse
HSPA13	6.9805e-05	1.40399	0.143	0.739	0.752428	mouse
SLC35B2	8.43758e-07	1.40379	0	0.652	0.00909486	mouse
DYNLL2	7.1689e-05	1.40039	0.143	0.783	0.772736	mouse
DYNLL1	1.154e-05	1.40008	0.643	0.957	0.124389	mouse
GALNT3	0.000343269	1.39566	0.143	0.609	1	mouse
SETD3	2.00763e-05	1.39482	0	0.522	0.216402	mouse
CALM3	2.35442e-05	1.39215	0.429	0.87	0.253783	mouse
TOR1AIP1	2.5198e-06	1.39127	0	0.609	0.0271609	mouse
FUCA1	0.000133856	1.38798	0.286	0.783	1	mouse
SLC25A39	7.2178e-05	1.38654	0.071	0.609	0.778007	mouse
WDR26	3.37401e-05	1.38543	0.143	0.739	0.363684	mouse
TRIB1	0.000251543	1.38535	0.357	0.87	1	mouse
RIPK4	5.37569e-05	1.38306	0	0.478	0.579446	mouse
GLS	0.00127196	1.38182	0.214	0.739	1	mouse
LRRC26	4.0105e-05	1.38046	0.643	0.913	0.432292	mouse
CHAC2	5.37569e-05	1.37724	0	0.478	0.579446	mouse
PRKCZ	0.000256531	1.37463	0.071	0.565	1	mouse
IPMK	5.37569e-05	1.37257	0	0.478	0.579446	mouse
ARFGEF1	0.000566356	1.37151	0.143	0.609	1	mouse
SLC44A3	2.00763e-05	1.36975	0	0.522	0.216402	mouse
IDI1	0.000590944	1.3659	0.143	0.652	1	mouse
UBE3A	8.74632e-05	1.36564	0.071	0.609	0.942765	mouse
CSRP2	7.24313e-06	1.35992	0	0.565	0.0780737	mouse
SCAMP1	9.03537e-06	1.35934	0.071	0.739	0.0973923	mouse
FARSB	5.11553e-05	1.35905	0.071	0.652	0.551403	mouse
NDFIP2	0.00011359	1.35876	0.286	0.783	1	mouse
VPS4B	2.00763e-05	1.35776	0	0.522	0.216402	mouse
UBN1	5.11553e-05	1.35573	0.071	0.652	0.551403	mouse
RFX7	0.00203536	1.35429	0	0.304	1	mouse
ERGIC1	5.96998e-05	1.35245	0.357	0.87	0.643505	mouse
SLC19A1	7.24313e-06	1.34954	0	0.565	0.0780737	mouse
SNTB1	6.19765e-05	1.34919	0.071	0.652	0.668045	mouse
RTN3	5.05108e-05	1.34837	0.357	0.87	0.544456	mouse
RAB14	9.55733e-05	1.34811	0.143	0.696	1	mouse
CSNK1G3	2.5198e-06	1.34599	0	0.609	0.0271609	mouse
ACTR3	8.21489e-05	1.34588	0.357	0.826	0.885482	mouse
ZDHHC5	7.24313e-06	1.34561	0	0.565	0.0780737	mouse
MLPH	1.35022e-05	1.34473	0.071	0.739	0.145541	mouse
TRA2B	0.000896454	1.34356	0.214	0.696	1	mouse
SKIL	0.000139317	1.34309	0	0.435	1	mouse
IMPA1	2.00763e-05	1.33997	0	0.522	0.216402	mouse
GALNT10	5.37569e-05	1.33509	0	0.478	0.579446	mouse
RAB7A	6.31977e-05	1.33148	0.214	0.87	0.681208	mouse
FHL2	5.37569e-05	1.32814	0	0.478	0.579446	mouse
ST3GAL1	0.000139317	1.32775	0	0.435	1	mouse
MAN2A1	0.000196974	1.325	0.429	0.87	1	mouse
ITCH	5.37569e-05	1.32259	0	0.478	0.579446	mouse
DEGS2	0.000441024	1.32005	0.5	0.826	1	mouse
SIKE1	2.00763e-05	1.31787	0	0.522	0.216402	mouse
TMED5	0.00528308	1.31767	0.214	0.652	1	mouse
PRKCD	2.5198e-06	1.31763	0	0.609	0.0271609	mouse
TMPRSS4	5.02585e-05	1.31227	0.143	0.783	0.541736	mouse
SLC6A6	0.000256531	1.30725	0.071	0.565	1	mouse
PCMTD1	7.85845e-05	1.30638	0.214	0.783	0.847062	mouse
CDK12	0.00203536	1.30543	0	0.304	1	mouse
MORF4L1	0.000395225	1.30488	0.357	0.826	1	mouse
APEH	2.5198e-06	1.30448	0	0.609	0.0271609	mouse
EIF3F	0.000547288	1.30425	0.286	0.783	1	mouse
OSBP	1.08075e-05	1.30354	0.071	0.696	0.116494	mouse
PIM3	0.000972685	1.30353	0.214	0.652	1	mouse
BLNK	2.5198e-06	1.30331	0	0.609	0.0271609	mouse
THRAP3	0.00069846	1.30229	0.286	0.826	1	mouse
PPP1R2	7.2178e-05	1.29932	0.071	0.609	0.778007	mouse
MLLT3	8.43758e-07	1.29729	0	0.652	0.00909486	mouse
SRCAP	0.000139317	1.29636	0	0.435	1	mouse
ARL5B	5.37569e-05	1.29438	0	0.478	0.579446	mouse
ASF1A	5.37569e-05	1.29249	0	0.478	0.579446	mouse
PPA1	0.000820046	1.29203	0.429	0.739	1	mouse
NAP1L4	0.000503551	1.29144	0.071	0.522	1	mouse
MYH9	0.00438131	1.28964	0.286	0.652	1	mouse
HNF4A	2.84326e-05	1.28628	0.071	0.652	0.306475	mouse
GNB2	0.000183547	1.28613	0.357	0.826	1	mouse
GPR107	0.000139317	1.28541	0	0.435	1	mouse
BRWD3	0.010788	1.28539	0	0.217	1	mouse
MPP6	3.46486e-05	1.28389	0.071	0.652	0.373478	mouse
SLC25A3	5.56242e-05	1.28204	0.643	0.913	0.599573	mouse
EPB41L3	0.00162303	1.28202	0.071	0.478	1	mouse
FASN	0.00230218	1.28182	0.143	0.609	1	mouse
PAK1	5.37569e-05	1.28021	0	0.478	0.579446	mouse
PRDX6	0.000143278	1.27723	0.214	0.739	1	mouse
OTC	0.000855296	1.27654	0	0.348	1	mouse
STK39	4.21416e-05	1.27563	0.071	0.652	0.454244	mouse
PCYT1A	0.000855296	1.2747	0	0.348	1	mouse
GNAS	1.40114e-05	1.27105	0.5	0.957	0.151029	mouse
UPF3B	0.000250743	1.27066	0.214	0.783	1	mouse
DDX3Y	0.00353969	1.26989	0.214	0.652	1	mouse
ARHGEF12	0.000855296	1.26896	0	0.348	1	mouse
CCT5	0.000395225	1.26869	0.357	0.826	1	mouse
CREG1	0.000490941	1.2681	0.286	0.739	1	mouse
CEP170B	5.37569e-05	1.26421	0	0.478	0.579446	mouse
ARIH1	0.000368582	1.26353	0.071	0.565	1	mouse
RBM39	3.57543e-05	1.26289	0.643	0.87	0.385396	mouse
SORBS2	0.00473218	1.26076	0	0.261	1	mouse
MED13	2.00763e-05	1.25957	0	0.522	0.216402	mouse
IRF6	0.000307816	1.25659	0.071	0.565	1	mouse
RAB25	0.001369	1.25501	0.286	0.739	1	mouse
CBX5	0.000718137	1.25483	0.071	0.522	1	mouse
TXNRD1	5.37569e-05	1.25377	0	0.478	0.579446	mouse
ANKRD13C	0.0040143	1.25332	0.143	0.565	1	mouse
LMAN1	2.78329e-05	1.25265	0.571	0.957	0.300011	mouse
SLC39A1	0.000105772	1.25092	0.071	0.609	1	mouse
PI4K2B	0.000127656	1.24876	0.071	0.609	1	mouse
BMP7	0.00162303	1.24721	0.071	0.478	1	mouse
DNAJC1	0.000130454	1.24637	0.214	0.783	1	mouse
LIMD1	2.00763e-05	1.2444	0	0.522	0.216402	mouse
CDC25A	0.000139317	1.24392	0	0.435	1	mouse
GALNT6	0.000503551	1.24318	0.071	0.522	1	mouse
WDR61	1.62018e-05	1.24117	0.071	0.696	0.174639	mouse
MACF1	0.000350149	1.23757	0	0.391	1	mouse
CHD2	0.00115156	1.2371	0.071	0.478	1	mouse
KAT6B	0.000350149	1.23694	0	0.391	1	mouse
EXOSC7	2.00763e-05	1.23682	0	0.522	0.216402	mouse
ZCCHC9	0.000139317	1.23635	0	0.435	1	mouse
GFPT1	0.000278841	1.22927	0.571	0.87	1	mouse
PLPP5	5.66281e-06	1.22828	0.214	0.957	0.0610394	mouse
CHMP4C	6.19765e-05	1.22751	0.071	0.652	0.668045	mouse
PRSS23	0.000213344	1.22637	0.071	0.565	1	mouse
PSMD6	2.00763e-05	1.22428	0	0.522	0.216402	mouse
VAMP3	5.37569e-05	1.22301	0	0.478	0.579446	mouse
DDX54	2.5198e-06	1.22261	0	0.609	0.0271609	mouse
MINK1	0.000350149	1.2193	0	0.391	1	mouse
SUCLA2	5.37569e-05	1.21895	0	0.478	0.579446	mouse
PSMB3	0.000609409	1.21762	0.429	0.826	1	mouse
BICD1	0.00473218	1.21696	0	0.261	1	mouse
GCAT	0.000602004	1.21529	0.071	0.522	1	mouse
DESI2	0.000503551	1.21517	0.071	0.522	1	mouse
MCU	7.24313e-06	1.21494	0	0.565	0.0780737	mouse
DPYSL2	0.000139317	1.20991	0	0.435	1	mouse
TFPI	0.00157521	1.20722	0.286	0.739	1	mouse
DOCK7	0.000139317	1.20556	0	0.435	1	mouse
MPC1	0.000300919	1.20375	0.214	0.696	1	mouse
BCKDK	0.000135864	1.20341	0.143	0.696	1	mouse
DLST	5.11553e-05	1.20293	0.071	0.652	0.551403	mouse
PDIA5	0.000139317	1.20273	0	0.435	1	mouse
PTBP3	0.00290787	1.2026	0.214	0.609	1	mouse
EIF4E	2.00763e-05	1.20222	0	0.522	0.216402	mouse
NIPAL2	0.000666753	1.20184	0.143	0.609	1	mouse
JAKMIP1	8.43758e-07	1.19796	0	0.652	0.00909486	mouse
SLC26A2	8.74632e-05	1.19643	0.071	0.609	0.942765	mouse
PSMD11	0.000374224	1.19554	0.143	0.696	1	mouse
SORD	0.000414473	1.19546	0.214	0.696	1	mouse
PSMB4	0.000283206	1.19279	0.286	0.826	1	mouse
GATAD2B	5.37569e-05	1.18806	0	0.478	0.579446	mouse
UBE2R2	0.000268842	1.18789	0.143	0.696	1	mouse
PSMA2	0.00184613	1.18584	0.357	0.696	1	mouse
SLC1A4	0.000227269	1.18488	0.143	0.696	1	mouse
UBE2D3	0.000334633	1.18271	0.643	0.957	1	mouse
ABHD17A	0.000108742	1.18202	0.286	0.826	1	mouse
RAPGEF3	0.000855296	1.17966	0	0.348	1	mouse
NXF1	8.33601e-05	1.1794	0.143	0.739	0.898538	mouse
KLF7	0.00162303	1.1781	0.071	0.478	1	mouse
FUS	0.000874893	1.17532	0.5	0.87	1	mouse
STARD4	0.0022315	1.17237	0.143	0.565	1	mouse
CHD7	0.000153758	1.17185	0.071	0.609	1	mouse
IP6K1	0.000350149	1.1718	0	0.391	1	mouse
GSR	0.000503551	1.17136	0.071	0.522	1	mouse
TRAPPC4	0.00136868	1.16729	0.071	0.478	1	mouse
TBC1D15	0.000590944	1.16629	0.143	0.652	1	mouse
CRNKL1	0.00203536	1.16596	0	0.304	1	mouse
MAP3K1	5.37569e-05	1.16556	0	0.478	0.579446	mouse
DERL2	0.000166652	1.16439	0.143	0.739	1	mouse
IRAK1	0.00191773	1.16362	0.143	0.565	1	mouse
WWC1	0.000855296	1.16239	0	0.348	1	mouse
CXXC5	0.00081256	1.16135	0.143	0.652	1	mouse
TPD52L2	0.000139317	1.16063	0	0.435	1	mouse
AKR1B1	4.21416e-05	1.15919	0.071	0.652	0.454244	mouse
WBP2	0.000602004	1.15886	0.071	0.522	1	mouse
MIB1	0.000854808	1.15799	0.071	0.522	1	mouse
MICU1	0.000855296	1.15354	0	0.348	1	mouse
ALG5	9.9377e-05	1.14954	0.143	0.739	1	mouse
RAB18	0.000161564	1.14922	0.143	0.696	1	mouse
EIF2AK3	0.000153758	1.14782	0.071	0.609	1	mouse
WNK1	0.00347607	1.14756	0.143	0.565	1	mouse
RTP4	0.00115156	1.14698	0.071	0.478	1	mouse
BRD1	0.00418295	1.14541	0.071	0.435	1	mouse
DHX9	0.000139317	1.14378	0	0.435	1	mouse
TCEA1	0.000503551	1.14367	0.071	0.522	1	mouse
USP34	0.00191773	1.1433	0.143	0.565	1	mouse
HINT3	0.000213344	1.14173	0.071	0.565	1	mouse
VCL	5.37569e-05	1.13949	0	0.478	0.579446	mouse
SLC7A4	2.00763e-05	1.13841	0	0.522	0.216402	mouse
TNRC6C	2.5198e-06	1.13735	0	0.609	0.0271609	mouse
SNRNP48	2.00763e-05	1.13691	0	0.522	0.216402	mouse
DIAPH1	0.000368582	1.13591	0.071	0.565	1	mouse
DDX50	0.000184825	1.13505	0.071	0.609	1	mouse
PRPF4B	0.00146661	1.13465	0.143	0.609	1	mouse
AP2B1	0.000426701	1.13165	0.143	0.652	1	mouse
ACBD3	0.000590944	1.13	0.143	0.652	1	mouse
CDK7	0.000350149	1.12706	0	0.391	1	mouse
BAIAP2L1	0.000127656	1.1268	0.071	0.609	1	mouse
GLTP	7.24313e-06	1.1266	0	0.565	0.0780737	mouse
SOAT1	0.000854808	1.12605	0.071	0.522	1	mouse
ANGEL2	0.00203536	1.12386	0	0.304	1	mouse
GOLGA1	0.00120325	1.12345	0.071	0.522	1	mouse
PANX1	0.000139317	1.12329	0	0.435	1	mouse
GOLPH3L	0.000693569	1.12275	0.143	0.652	1	mouse
LUC7L	2.00763e-05	1.1206	0	0.522	0.216402	mouse
SMARCD2	0.00300432	1.11986	0.143	0.565	1	mouse
ETNK1	0.0471159	1.11934	0.357	0.696	1	mouse
ANK3	5.37569e-05	1.11802	0	0.478	0.579446	mouse
LYSMD3	0.00102634	1.11781	0.143	0.565	1	mouse
ARPC5	0.00131143	1.11696	0.214	0.652	1	mouse
NAV2	0.00192025	1.11612	0.071	0.478	1	mouse
AGPAT5	6.19765e-05	1.11355	0.071	0.652	0.668045	mouse
AKAP13	0.000384951	1.11353	0.286	0.826	1	mouse
ARL8B	0.000213344	1.11317	0.071	0.565	1	mouse
G3BP2	2.93215e-05	1.11272	0.071	0.696	0.316057	mouse
SLC25A11	0.000361612	1.1126	0.143	0.652	1	mouse
ATF2	0.000718137	1.11201	0.071	0.522	1	mouse
SLC17A4	2.00763e-05	1.11167	0	0.522	0.216402	mouse
RAPH1	0.00884444	1.11089	0.071	0.391	1	mouse
YIF1B	0.00164495	1.10894	0.143	0.565	1	mouse
MAP2K1	2.00763e-05	1.10846	0	0.522	0.216402	mouse
RAB9A	0.000350149	1.10829	0	0.391	1	mouse
CLCN4	7.24313e-06	1.10819	0	0.565	0.0780737	mouse
ABHD17C	0.00069846	1.10795	0.286	0.826	1	mouse
GPX1	0.0020036	1.1078	0.571	0.913	1	mouse
VAMP7	2.00763e-05	1.10711	0	0.522	0.216402	mouse
UNC13B	0.000854808	1.10685	0.071	0.522	1	mouse
YIPF5	0.000421409	1.10677	0.286	0.739	1	mouse
SDCBP	0.000195835	1.10677	0.286	0.87	1	mouse
GLYR1	0.000324114	1.10618	0.214	0.739	1	mouse
ATP2A2	0.000945108	1.10571	0.357	0.826	1	mouse
DNAJC7	6.19765e-05	1.10481	0.071	0.652	0.668045	mouse
STT3B	0.000604808	1.10062	0.214	0.739	1	mouse
ABCD3	0.000139317	1.10039	0	0.435	1	mouse
CUL1	7.24313e-06	1.09964	0	0.565	0.0780737	mouse
SUSD6	0.000855296	1.09821	0	0.348	1	mouse
IKZF5	0.000350149	1.09764	0	0.391	1	mouse
TIAL1	0.0131277	1.09645	0.143	0.478	1	mouse
ASAP2	0.000139317	1.09493	0	0.435	1	mouse
LATS1	2.00763e-05	1.0945	0	0.522	0.216402	mouse
COPS7A	0.000502602	1.09366	0.143	0.652	1	mouse
MRPS12	0.000374224	1.09315	0.143	0.696	1	mouse
RCBTB1	0.000855296	1.09313	0	0.348	1	mouse
TPRG1L	0.000139317	1.09237	0	0.435	1	mouse
MLF2	0.000693569	1.09175	0.143	0.652	1	mouse
TET3	0.010788	1.09169	0	0.217	1	mouse
DHCR7	0.000855296	1.08884	0	0.348	1	mouse
PPP6R3	0.00744272	1.0869	0.214	0.609	1	mouse
SRPK1	2.00763e-05	1.0858	0	0.522	0.216402	mouse
AHCYL2	0.00203536	1.08482	0	0.304	1	mouse
MXD1	0.00418295	1.08482	0.071	0.435	1	mouse
IQGAP2	0.0103061	1.08406	0.071	0.391	1	mouse
BHLHE40	0.00136868	1.08231	0.071	0.478	1	mouse
BCL2L2-PABPN1	5.37569e-05	1.08216	0	0.478	0.579446	mouse
COPA	0.000150523	1.08216	0.286	0.826	1	mouse
GALNT12	0.00336563	1.08205	0.286	0.652	1	mouse
QPCTL	0.000139317	1.08197	0	0.435	1	mouse
NT5C3A	5.37569e-05	1.08071	0	0.478	0.579446	mouse
ARL6IP5	0.000966666	1.08066	0.071	0.478	1	mouse
SAFB	0.00473218	1.08028	0	0.261	1	mouse
ATP2C2	0.000966666	1.07958	0.071	0.478	1	mouse
SERINC5	0.00203536	1.07725	0	0.304	1	mouse
UBQLN2	0.000350149	1.077	0	0.391	1	mouse
MAP7	0.000590944	1.07678	0.143	0.652	1	mouse
PDCL	0.000718137	1.07619	0.071	0.522	1	mouse
ORMDL3	0.00162303	1.07546	0.071	0.478	1	mouse
CR1	0.000139317	1.07505	0	0.435	1	mouse
IPO7	0.00023323	1.07402	0.143	0.739	1	mouse
OASL	0.000139317	1.07386	0	0.435	1	mouse
SPAST	0.000139317	1.07368	0	0.435	1	mouse
UBE2D1	0.00203536	1.07321	0	0.304	1	mouse
STX8	5.37569e-05	1.07249	0	0.478	0.579446	mouse
YIPF6	0.00163175	1.07097	0.286	0.826	1	mouse
DLGAP4	0.0314886	1.07093	0.071	0.304	1	mouse
MORF4L2	0.00166455	1.07035	0.571	0.826	1	mouse
DEPTOR	0.0196792	1.06879	0.214	0.609	1	mouse
VPS37C	0.000139317	1.0675	0	0.435	1	mouse
ZNF395	0.000139317	1.06639	0	0.435	1	mouse
TFAM	0.000855296	1.0663	0	0.348	1	mouse
DYRK1A	0.000139317	1.06541	0	0.435	1	mouse
NDFIP1	0.000704028	1.06481	0.214	0.739	1	mouse
MRI1	5.37569e-05	1.06403	0	0.478	0.579446	mouse
MYO1B	2.00763e-05	1.06364	0	0.522	0.216402	mouse
ALCAM	0.00230218	1.06223	0.143	0.609	1	mouse
ARMCX3	3.76471e-05	1.0615	0.214	0.87	0.405798	mouse
GTF2IRD1	0.000139317	1.05797	0	0.435	1	mouse
AGAP1	0.000855296	1.05728	0	0.348	1	mouse
CDKN1A	0.0217624	1.05581	0.286	0.609	1	mouse
CDK16	0.000139317	1.05408	0	0.435	1	mouse
CRELD2	0.00282748	1.05273	0.214	0.696	1	mouse
LITAF	0.00891161	1.05272	0.286	0.696	1	mouse
PSMD1	5.37569e-05	1.05095	0	0.478	0.579446	mouse
PRPF19	0.00230218	1.05093	0.143	0.609	1	mouse
ZC3HAV1	0.00198455	1.05033	0.143	0.609	1	mouse
AKAP8	0.00226673	1.04967	0.071	0.478	1	mouse
ORMDL2	0.00120649	1.04949	0.214	0.696	1	mouse
TKT	0.00359599	1.04903	0.357	0.826	1	mouse
UCK2	0.000350149	1.04835	0	0.391	1	mouse
UBXN2A	0.00162303	1.0482	0.071	0.478	1	mouse
ELOVL6	0.00203536	1.04812	0	0.304	1	mouse
RAB24	0.000227269	1.04805	0.143	0.696	1	mouse
RND3	0.00162303	1.04773	0.071	0.478	1	mouse
ZCCHC7	0.00081256	1.04666	0.143	0.652	1	mouse
GLO1	0.00120649	1.04489	0.214	0.696	1	mouse
SEC24A	0.00081256	1.04467	0.143	0.652	1	mouse
SEC11C	0.000371105	1.04392	0.714	0.957	1	mouse
TAGLN2	0.000271429	1.04356	0.429	0.783	1	mouse
PIP5K1B	0.00125732	1.04332	0.143	0.609	1	mouse
SFPQ	0.00244359	1.04315	0.357	0.739	1	mouse
COPS3	0.000718137	1.04302	0.071	0.522	1	mouse
TSPAN31	0.0017076	1.04137	0.143	0.609	1	mouse
DLD	0.000127656	1.03997	0.071	0.609	1	mouse
TSN	0.0049065	1.0395	0.071	0.435	1	mouse
HSD17B8	0.00197679	1.03874	0.286	0.783	1	mouse
TMOD3	0.000307816	1.03832	0.071	0.565	1	mouse
CITED2	0.00462715	1.03679	0.143	0.565	1	mouse
EIF2B4	0.000368582	1.03661	0.071	0.565	1	mouse
EIF4E2	0.00744272	1.03607	0.214	0.609	1	mouse
TMEM126A	0.00120649	1.03604	0.214	0.696	1	mouse
ADIPOR2	0.00146661	1.03453	0.143	0.609	1	mouse
JADE1	5.37569e-05	1.03446	0	0.478	0.579446	mouse
SLC22A1	0.00473218	1.0331	0	0.261	1	mouse
PDHA1	0.000661712	1.03302	0.214	0.696	1	mouse
PEX7	0.000503551	1.03299	0.071	0.522	1	mouse
CD82	0.00848783	1.03006	0.286	0.739	1	mouse
TRIM25	0.0017076	1.02817	0.143	0.609	1	mouse
MBTD1	0.00203536	1.02758	0	0.304	1	mouse
ARAF	5.37569e-05	1.02615	0	0.478	0.579446	mouse
TIMM8A	0.000855296	1.02509	0	0.348	1	mouse
LYRM9	0.000918983	1.02469	0.143	0.609	1	mouse
COMT	0.00845438	1.02459	0.214	0.609	1	mouse
CNBP	0.00123679	1.0242	0.357	0.739	1	mouse
CAPN7	0.00203536	1.02382	0	0.304	1	mouse
LPGAT1	0.000350149	1.02107	0	0.391	1	mouse
ZNF644	0.00136868	1.01975	0.071	0.478	1	mouse
GGA3	0.010788	1.01897	0	0.217	1	mouse
TTC7A	0.000350149	1.01843	0	0.391	1	mouse
KEAP1	2.00763e-05	1.0184	0	0.522	0.216402	mouse
PEX6	0.000139317	1.0178	0	0.435	1	mouse
MLX	0.000590944	1.01681	0.143	0.652	1	mouse
PLEKHA7	0.010788	1.01646	0	0.217	1	mouse
CDK13	0.00473218	1.01414	0	0.261	1	mouse
HSPH1	0.0390028	1.01342	0.143	0.391	1	mouse
SLC35C1	0.00192025	1.01245	0.071	0.478	1	mouse
P4HA1	0.000855296	1.00913	0	0.348	1	mouse
CDHR2	0.016924	1.00828	0.357	0.696	1	mouse
FRK	0.000350149	1.00694	0	0.391	1	mouse
ITPKC	0.00203536	1.00692	0	0.304	1	mouse
UBE2S	0.00519611	1.00543	0.286	0.739	1	mouse
MTX2	0.000854808	1.00531	0.071	0.522	1	mouse
PDP2	0.000855296	1.00498	0	0.348	1	mouse
ARHGEF38	5.37569e-05	1.0037	0	0.478	0.579446	mouse
CHID1	0.00211478	1.0034	0.357	0.696	1	mouse
ARHGEF26	0.000350149	1.00226	0	0.391	1	mouse
PLPP1	7.49411e-05	1.00172	0.071	0.652	0.80779	mouse
PSMD2	0.000950265	1.00016	0.143	0.652	1	mouse
NCOA1	0.00355755	1.00006	0.071	0.435	1	mouse
ERLIN2	0.000350149	0.997249	0	0.391	1	mouse
NUBP1	0.00192025	0.99651	0.071	0.478	1	mouse
NDUFA10	0.00544373	0.996197	0.286	0.696	1	mouse
ING1	0.00101528	0.995986	0.071	0.522	1	mouse
ILKAP	0.000307816	0.99568	0.071	0.565	1	mouse
PPP1R15A	0.117682	0.995473	0.357	0.565	1	mouse
DACT2	0.000350149	0.994775	0	0.391	1	mouse
HERC1	0.00259169	0.994275	0.143	0.565	1	mouse
EP400	0.00192025	0.993232	0.071	0.478	1	mouse
STK3	0.00418295	0.993137	0.071	0.435	1	mouse
SLC39A7	0.00279462	0.992754	0.357	0.783	1	mouse
ACTR10	0.000854808	0.991762	0.071	0.522	1	mouse
ZNF652	0.000139317	0.990846	0	0.435	1	mouse
KRTCAP3	0.025904	0.988849	0.286	0.652	1	mouse
CCDC85C	0.00203536	0.988439	0	0.304	1	mouse
FOXP4	0.000199877	0.988384	0.143	0.783	1	mouse
MEF2D	0.000855296	0.986292	0	0.348	1	mouse
ACAA1	0.0110242	0.98572	0.429	0.783	1	mouse
RNF38	0.00473218	0.985645	0	0.261	1	mouse
CPSF7	0.000854808	0.985596	0.071	0.522	1	mouse
STX3	0.00355755	0.984303	0.071	0.435	1	mouse
TXLNG	0.000350149	0.984228	0	0.391	1	mouse
SLC35E1	0.000307816	0.98386	0.071	0.565	1	mouse
PAXBP1	0.000350149	0.982565	0	0.391	1	mouse
RXRB	0.000854808	0.981964	0.071	0.522	1	mouse
SERBP1	0.000661281	0.981903	0.714	1	1	mouse
RANBP2	0.00464665	0.981651	0.357	0.783	1	mouse
STXBP6	0.000693569	0.981182	0.143	0.652	1	mouse
ZNF131	0.000139317	0.981093	0	0.435	1	mouse
LGALS12	0.00473218	0.980003	0	0.261	1	mouse
EFR3A	0.000855296	0.979936	0	0.348	1	mouse
UAP1	0.00180968	0.979146	0.286	0.739	1	mouse
CCNH	5.37569e-05	0.978495	0	0.478	0.579446	mouse
DNM2	0.0040143	0.97848	0.143	0.565	1	mouse
PPP1R37	0.00192025	0.977588	0.071	0.478	1	mouse
OXCT1	0.000350149	0.977281	0	0.391	1	mouse
TMC4	0.000769284	0.976159	0.214	0.826	1	mouse
NOCT	0.000440424	0.975545	0.071	0.565	1	mouse
BPNT1	0.0181669	0.975283	0.071	0.348	1	mouse
UPB1	5.37569e-05	0.975029	0	0.478	0.579446	mouse
NIPA2	0.00136868	0.974641	0.071	0.478	1	mouse
RCAN3	0.000139317	0.974327	0	0.435	1	mouse
GPN1	0.00203536	0.973955	0	0.304	1	mouse
CSNK1A1	0.000248659	0.972395	0.571	0.913	1	mouse
ARAP2	0.000350149	0.972228	0	0.391	1	mouse
FGFR3	0.000350149	0.970741	0	0.391	1	mouse
KDM7A	5.37569e-05	0.970651	0	0.478	0.579446	mouse
LPIN1	0.00203536	0.970292	0	0.304	1	mouse
TM9SF4	5.37569e-05	0.970221	0	0.478	0.579446	mouse
UBR2	0.000139317	0.969995	0	0.435	1	mouse
VASP	0.00528308	0.967728	0.214	0.652	1	mouse
B4GALT1	0.00301841	0.967203	0.071	0.435	1	mouse
KLHDC8A	5.37569e-05	0.965959	0	0.478	0.579446	mouse
APPL2	0.00192025	0.964341	0.071	0.478	1	mouse
MMP15	0.00355755	0.964328	0.071	0.435	1	mouse
CAPZA2	0.000374224	0.964321	0.143	0.696	1	mouse
RBM7	5.37569e-05	0.964235	0	0.478	0.579446	mouse
RNF126	0.00462715	0.963798	0.143	0.565	1	mouse
CDK9	0.000855296	0.961371	0	0.348	1	mouse
PSMC3	0.00336286	0.961347	0.286	0.783	1	mouse
RPS6KB1	0.000440424	0.958959	0.071	0.565	1	mouse
ZMYM5	0.000139317	0.958103	0	0.435	1	mouse
SLC43A2	0.00300432	0.957473	0.143	0.565	1	mouse
BNIP3L	0.0126902	0.955625	0.286	0.696	1	mouse
NFIA	0.00230218	0.9549	0.143	0.609	1	mouse
TMF1	0.00845438	0.952815	0.214	0.609	1	mouse
GTPBP2	0.000855296	0.951751	0	0.348	1	mouse
KDM5B	0.000139317	0.951562	0	0.435	1	mouse
TRIM26	0.00203536	0.950695	0	0.304	1	mouse
HSPA4	0.00125732	0.949842	0.143	0.609	1	mouse
COX7A1	0.00203536	0.949247	0	0.304	1	mouse
MDH2	0.0176506	0.94909	0.5	0.739	1	mouse
SH3GLB1	0.00107108	0.948877	0.429	0.826	1	mouse
PPP5C	0.000855296	0.948432	0	0.348	1	mouse
CASP8	0.000139317	0.94824	0	0.435	1	mouse
KLF15	0.000350149	0.947975	0	0.391	1	mouse
ST7L	0.0210224	0.947659	0.071	0.348	1	mouse
HNRNPU	0.00521867	0.947552	0.429	0.739	1	mouse
IMMP1L	0.000517291	0.94529	0.143	0.696	1	mouse
ERO1A	0.000854808	0.944429	0.071	0.522	1	mouse
TFCP2L1	0.000993811	0.944403	0.214	0.783	1	mouse
DRAP1	0.00644179	0.944298	0.5	0.739	1	mouse
FDX1	0.00203536	0.943977	0	0.304	1	mouse
ATG4B	0.000350149	0.943352	0	0.391	1	mouse
SMG5	0.000350149	0.942841	0	0.391	1	mouse
ARF6	0.00848783	0.942001	0.286	0.739	1	mouse
MAPRE2	0.000184825	0.941937	0.071	0.609	1	mouse
RIOK1	0.00757084	0.941317	0.071	0.391	1	mouse
IQGAP1	0.007525	0.94025	0.286	0.739	1	mouse
CDKN1B	0.00574145	0.93865	0.071	0.435	1	mouse
SH3RF1	0.00101528	0.938555	0.071	0.522	1	mouse
ZFP36L1	0.0166857	0.938335	0.357	0.783	1	mouse
CDC42	0.00171515	0.938225	0.571	0.87	1	mouse
TSPAN12	0.000855296	0.937934	0	0.348	1	mouse
ZFR	0.00418295	0.937887	0.071	0.435	1	mouse
PGM1	0.000184825	0.936012	0.071	0.609	1	mouse
UNC93B1	0.0189043	0.935185	0.143	0.435	1	mouse
PHC2	0.000855296	0.93512	0	0.348	1	mouse
ALDH1B1	0.00266773	0.933887	0.5	0.783	1	mouse
PCCB	0.000374224	0.933557	0.143	0.696	1	mouse
MFSD6	0.0319721	0.933303	0.286	0.652	1	mouse
PAIP2	0.00211478	0.933294	0.357	0.696	1	mouse
SAMD4B	0.0049065	0.932988	0.071	0.435	1	mouse
CDH17	0.00891161	0.932343	0.286	0.696	1	mouse
JARID2	0.00101528	0.930705	0.071	0.522	1	mouse
ARPC5L	0.0182237	0.93029	0.214	0.522	1	mouse
SLC12A8	0.00405193	0.929674	0.214	0.652	1	mouse
TPP2	0.0049065	0.929539	0.071	0.435	1	mouse
AIFM1	0.0181669	0.928756	0.071	0.348	1	mouse
YWHAZ	0.000310686	0.928327	0.429	0.87	1	mouse
GMFG	5.37569e-05	0.92741	0	0.478	0.579446	mouse
HOMER1	0.00473218	0.927098	0	0.261	1	mouse
ABHD17B	0.00370691	0.926482	0.214	0.696	1	mouse
ZNF148	0.000440424	0.926465	0.071	0.565	1	mouse
NT5C3B	0.010788	0.926147	0	0.217	1	mouse
ISCA2	0.000854808	0.926108	0.071	0.522	1	mouse
SH3D19	0.00880437	0.925333	0.214	0.652	1	mouse
DNAJB6	0.0148971	0.923727	0.286	0.652	1	mouse
MRPS17	0.00230218	0.923393	0.143	0.609	1	mouse
YBX3	0.000709485	0.922977	0.357	0.87	1	mouse
GRB7	0.00230218	0.922036	0.143	0.609	1	mouse
OSBPL2	0.00110932	0.921124	0.143	0.652	1	mouse
RPS6KA1	0.00266577	0.921035	0.143	0.609	1	mouse
SLC25A35	0.000854808	0.919553	0.071	0.522	1	mouse
NAT8	0.00203536	0.918763	0	0.304	1	mouse
DGAT2	0.00203536	0.918369	0	0.304	1	mouse
ARID1B	0.000855296	0.918357	0	0.348	1	mouse
TWF1	0.000854808	0.91766	0.071	0.522	1	mouse
ANO10	0.0040143	0.917575	0.143	0.565	1	mouse
HNRNPF	0.00711619	0.917058	0.571	0.783	1	mouse
PIAS2	0.00473218	0.916863	0	0.261	1	mouse
GDI2	0.0026878	0.916739	0.214	0.652	1	mouse
SLC35A2	0.00467663	0.916542	0.071	0.391	1	mouse
KLF9	0.00544373	0.915957	0.286	0.696	1	mouse
CPNE3	0.011979	0.914032	0.071	0.391	1	mouse
CLIP1	0.000184825	0.912578	0.071	0.609	1	mouse
NABP1	0.00282748	0.912297	0.214	0.696	1	mouse
SULT1C2	0.010788	0.912017	0	0.217	1	mouse
USP15	0.0049065	0.910478	0.071	0.435	1	mouse
TSPAN7	2.00763e-05	0.910226	0	0.522	0.216402	mouse
SLC30A4	0.000350149	0.910157	0	0.391	1	mouse
NIP7	0.00192025	0.909123	0.071	0.478	1	mouse
TAB1	0.000855296	0.908003	0	0.348	1	mouse
POLB	0.00884444	0.907791	0.071	0.391	1	mouse
BOLA1	0.000368582	0.90771	0.071	0.565	1	mouse
DEGS1	0.000855296	0.907331	0	0.348	1	mouse
CHMP5	0.00336563	0.906298	0.286	0.652	1	mouse
ERI3	0.00203536	0.904942	0	0.304	1	mouse
REEP3	0.00301841	0.904829	0.071	0.435	1	mouse
TCF4	0.000350149	0.903598	0	0.391	1	mouse
UBXN6	0.00347607	0.903465	0.143	0.565	1	mouse
MTSS1	0.000350149	0.902996	0	0.391	1	mouse
ANKRD40	0.000139317	0.902311	0	0.435	1	mouse
DNASE2	0.00203536	0.901682	0	0.304	1	mouse
ASPA	0.00473218	0.900681	0	0.261	1	mouse
DNAJC25	0.00462715	0.900542	0.143	0.565	1	mouse
RAB10	0.00965772	0.900173	0.286	0.609	1	mouse
SAV1	0.00473218	0.898476	0	0.261	1	mouse
TIPARP	0.000139317	0.897089	0	0.435	1	mouse
BLOC1S2	0.00418295	0.896781	0.071	0.435	1	mouse
POLR3K	0.000381239	0.89628	0.143	0.739	1	mouse
VEZF1	0.000855296	0.895949	0	0.348	1	mouse
SPEN	0.000855296	0.895118	0	0.348	1	mouse
LIMS3	0.000139317	0.894926	0	0.435	1	mouse
FFAR4	0.00473218	0.893904	0	0.261	1	mouse
CENPV	0.00192025	0.893057	0.071	0.478	1	mouse
PELI1	0.0040143	0.892924	0.143	0.565	1	mouse
USP9X	0.0040143	0.892221	0.143	0.565	1	mouse
PGM3	0.00294357	0.892003	0.214	0.739	1	mouse
CAPN8	0.010788	0.891288	0	0.217	1	mouse
TRMT1	0.00884444	0.890907	0.071	0.391	1	mouse
TEP1	0.00473218	0.890777	0	0.261	1	mouse
UGGT1	0.00405193	0.888071	0.214	0.652	1	mouse
ZNF397	0.000350149	0.887782	0	0.391	1	mouse
ELF1	0.000265455	0.887557	0.071	0.609	1	mouse
SFT2D1	0.00418295	0.886545	0.071	0.435	1	mouse
NINJ1	0.0017076	0.886187	0.143	0.609	1	mouse
PDLIM1	0.000447119	0.886071	0.571	0.913	1	mouse
RRAGC	0.0210224	0.883147	0.071	0.348	1	mouse
ADGRG1	0.00226673	0.882916	0.071	0.478	1	mouse
MYO5C	0.00353969	0.881803	0.214	0.652	1	mouse
PAFAH1B1	0.00502638	0.880707	0.214	0.609	1	mouse
DNAJA3	0.00192025	0.880574	0.071	0.478	1	mouse
MOB2	0.00266577	0.87918	0.143	0.609	1	mouse
RNF2	0.00473218	0.878689	0	0.261	1	mouse
RAB40C	0.00473218	0.878532	0	0.261	1	mouse
ESRP1	0.000221723	0.878405	0.071	0.609	1	mouse
PON2	0.00198455	0.878364	0.143	0.609	1	mouse
SF3B3	0.00884444	0.875765	0.071	0.391	1	mouse
EIF4G1	0.0386976	0.875515	0.571	0.826	1	mouse
MAPK9	0.00757084	0.874919	0.071	0.391	1	mouse
EHHADH	0.0049065	0.874467	0.071	0.435	1	mouse
RASEF	0.00787024	0.873649	0.143	0.522	1	mouse
UBA3	0.00473218	0.873505	0	0.261	1	mouse
FNDC3B	0.00353969	0.872036	0.214	0.652	1	mouse
NGDN	0.000350149	0.871948	0	0.391	1	mouse
RBM47	0.170307	0.870964	0.571	0.87	1	mouse
EXT2	0.000855296	0.870876	0	0.348	1	mouse
CUL3	0.00787024	0.870678	0.143	0.522	1	mouse
SLC4A2	0.0170213	0.869955	0.143	0.478	1	mouse
SRSF3	0.00252348	0.869907	0.571	0.87	1	mouse
GPER1	0.000139317	0.869691	0	0.435	1	mouse
SPTAN1	0.00203536	0.868094	0	0.304	1	mouse
EPB42	0.00203536	0.867732	0	0.304	1	mouse
KLF10	0.000855296	0.867419	0	0.348	1	mouse
SMARCC2	0.0311771	0.867274	0.143	0.435	1	mouse
ING4	0.00136868	0.866998	0.071	0.478	1	mouse
TOX	0.00482835	0.865783	0.214	0.696	1	mouse
R3HDM2	0.0114941	0.865473	0.143	0.478	1	mouse
KPNA4	0.041661	0.865234	0.071	0.304	1	mouse
LAP3	0.00282748	0.864226	0.214	0.696	1	mouse
ATXN7	0.0210224	0.863848	0.071	0.348	1	mouse
THUMPD3	0.000139317	0.863848	0	0.435	1	mouse
DHRS7	0.00310433	0.863365	0.286	0.739	1	mouse
RMDN3	0.000139317	0.863293	0	0.435	1	mouse
METTL6	0.000855296	0.862184	0	0.348	1	mouse
MID1IP1	0.0402991	0.861176	0.214	0.522	1	mouse
CCNY	0.00787024	0.859276	0.143	0.522	1	mouse
ANKRD17	0.00463058	0.858642	0.214	0.652	1	mouse
SHISA5	0.0017076	0.858076	0.143	0.609	1	mouse
ROCK1	0.00259169	0.857675	0.143	0.565	1	mouse
UBQLN1	0.00192025	0.856518	0.071	0.478	1	mouse
RABGAP1	0.000855296	0.856335	0	0.348	1	mouse
PPARD	0.00203536	0.856185	0	0.304	1	mouse
SLC31A1	0.0288007	0.855122	0.286	0.652	1	mouse
GABARAPL2	0.0210891	0.854869	0.429	0.783	1	mouse
PAPSS1	0.000368582	0.854573	0.071	0.565	1	mouse
STK25	0.000350149	0.853823	0	0.391	1	mouse
IGDCC4	0.00473218	0.853652	0	0.261	1	mouse
GOLPH3	0.025904	0.853611	0.286	0.652	1	mouse
GRK6	0.00473218	0.85193	0	0.261	1	mouse
AGO2	0.000855296	0.851715	0	0.348	1	mouse
CREB3L2	0.00901282	0.85133	0.143	0.522	1	mouse
DDX6	0.000613716	0.851053	0.143	0.739	1	mouse
TM2D1	0.00192025	0.850655	0.071	0.478	1	mouse
SYNCRIP	0.00462715	0.849799	0.143	0.565	1	mouse
SDC4	0.00192025	0.849741	0.071	0.478	1	mouse
ERO1B	0.0351882	0.849361	0.357	0.696	1	mouse
GOLT1B	0.00230218	0.848466	0.143	0.609	1	mouse
ISCA1	0.00226673	0.848065	0.071	0.478	1	mouse
ITGB1	0.000855296	0.847787	0	0.348	1	mouse
UBAC2	0.010788	0.84626	0	0.217	1	mouse
BTBD1	0.000855296	0.84523	0	0.348	1	mouse
PPP2R5A	0.00101528	0.845063	0.071	0.522	1	mouse
RAE1	0.000139317	0.843196	0	0.435	1	mouse
ERP44	0.0217732	0.842869	0.429	0.696	1	mouse
YTHDF1	0.00203536	0.842729	0	0.304	1	mouse
TRAPPC6B	0.00300432	0.842669	0.143	0.565	1	mouse
ZNF217	0.00473218	0.84258	0	0.261	1	mouse
PPP1R13B	0.0131277	0.842529	0.143	0.478	1	mouse
PCMTD2	0.00203536	0.842252	0	0.304	1	mouse
CTSZ	0.00758035	0.84022	0.357	0.739	1	mouse
GON4L	0.0768266	0.840047	0.143	0.348	1	mouse
GXYLT1	0.010788	0.839227	0	0.217	1	mouse
IMPDH1	0.00532353	0.838153	0.143	0.565	1	mouse
PSMA4	0.00266577	0.837981	0.143	0.609	1	mouse
SFSWAP	0.00192025	0.837582	0.071	0.478	1	mouse
AZIN1	0.00423407	0.837071	0.214	0.696	1	mouse
CDC34	0.00684273	0.836831	0.214	0.652	1	mouse
SDE2	0.000139317	0.836677	0	0.435	1	mouse
R3HDM1	0.00901282	0.835928	0.143	0.522	1	mouse
MAN1B1	0.0103061	0.834736	0.071	0.391	1	mouse
TNFAIP8L1	0.00203536	0.834267	0	0.304	1	mouse
GOLGA7	0.000139317	0.831575	0	0.435	1	mouse
LTA4H	0.0103061	0.830449	0.071	0.391	1	mouse
WASL	0.00685918	0.829977	0.143	0.522	1	mouse
NLRP6	0.0954016	0.829828	0.143	0.348	1	mouse
TAB2	0.00884444	0.829328	0.071	0.391	1	mouse
ACYP1	0.00203536	0.828325	0	0.304	1	mouse
PSEN2	0.00473218	0.828188	0	0.261	1	mouse
CDC5L	0.00192025	0.827615	0.071	0.478	1	mouse
MGAM	0.039542	0.827557	0.143	0.435	1	mouse
VDAC2	0.00396955	0.827484	0.429	0.826	1	mouse
BSN	0.00473218	0.826783	0	0.261	1	mouse
ZDHHC14	0.0193237	0.82671	0.143	0.478	1	mouse
PSMD7	0.00423407	0.82572	0.214	0.696	1	mouse
RRAS2	0.00574145	0.82543	0.071	0.435	1	mouse
TUBB	0.00266577	0.82542	0.143	0.609	1	mouse
SHROOM3	0.000525171	0.825137	0.071	0.565	1	mouse
PPM1A	0.0402991	0.824946	0.214	0.522	1	mouse
UBE2D2	0.00256967	0.823181	0.214	0.739	1	mouse
SNX15	0.000350149	0.822667	0	0.391	1	mouse
PSMC4	0.0040143	0.82138	0.143	0.565	1	mouse
CDC16	0.00473218	0.820583	0	0.261	1	mouse
WNK4	0.010788	0.820136	0	0.217	1	mouse
INSRR	0.00203536	0.82013	0	0.304	1	mouse
HACD2	0.000855296	0.819605	0	0.348	1	mouse
CHORDC1	0.000440424	0.818821	0.071	0.565	1	mouse
ATP6V0A2	5.37569e-05	0.81823	0	0.478	0.579446	mouse
ABCF3	0.00646419	0.818184	0.071	0.391	1	mouse
HAPLN4	0.010788	0.81785	0	0.217	1	mouse
APOO	0.000139317	0.817774	0	0.435	1	mouse
YIPF3	0.0437938	0.817501	0.5	0.87	1	mouse
GLUL	0.0196088	0.8171	0.429	0.826	1	mouse
SLK	0.000718137	0.816912	0.071	0.522	1	mouse
ATP6V1C1	0.000350149	0.816882	0	0.391	1	mouse
CHD6	0.044821	0.816318	0.214	0.522	1	mouse
SLC35A1	0.00266577	0.816007	0.143	0.609	1	mouse
RHOA	0.00145608	0.81558	0.643	1	1	mouse
ESCO1	0.0483249	0.813291	0.214	0.478	1	mouse
CNOT3	0.000350149	0.813133	0	0.391	1	mouse
CREM	0.000855296	0.812424	0	0.348	1	mouse
RBM5	0.00370691	0.812028	0.214	0.696	1	mouse
ANAPC2	0.000855296	0.811733	0	0.348	1	mouse
ENPP4	0.00203536	0.811284	0	0.304	1	mouse
USP24	0.0156569	0.810946	0.071	0.348	1	mouse
CYTH2	0.000350149	0.810372	0	0.391	1	mouse
YIF1A	0.00465154	0.809234	0.357	0.739	1	mouse
ADAL	0.010788	0.809086	0	0.217	1	mouse
TARDBP	0.0122665	0.808776	0.214	0.609	1	mouse
YIPF4	0.0012927	0.808295	0.143	0.652	1	mouse
NFAT5	0.00226673	0.807713	0.071	0.478	1	mouse
UHRF2	0.000855296	0.807446	0	0.348	1	mouse
SERTAD2	0.000350149	0.80621	0	0.391	1	mouse
MAP2K6	0.000525171	0.806198	0.071	0.565	1	mouse
ENPP5	0.000139317	0.806017	0	0.435	1	mouse
ALKBH8	0.00473218	0.805677	0	0.261	1	mouse
PRMT3	0.00473218	0.805376	0	0.261	1	mouse
IRS2	0.0103061	0.804025	0.071	0.391	1	mouse
MRPL38	0.00418295	0.803654	0.071	0.435	1	mouse
CLN5	0.0181669	0.802929	0.071	0.348	1	mouse
HDAC10	0.00473218	0.802673	0	0.261	1	mouse
ARHGAP32	0.0103061	0.802448	0.071	0.391	1	mouse
PRELID3B	0.0324076	0.801681	0.214	0.522	1	mouse
AIG1	0.0168397	0.801517	0.357	0.739	1	mouse
MYOF	0.000855296	0.80144	0	0.348	1	mouse
CCNT1	0.00418295	0.801045	0.071	0.435	1	mouse
UBE2Q1	0.000221723	0.800632	0.071	0.609	1	mouse
SPDEF	0.00698667	0.800508	0.286	0.696	1	mouse
DNAJC12	0.00891161	0.800303	0.286	0.696	1	mouse
PSMC2	0.00423407	0.800219	0.214	0.696	1	mouse
TSC22D2	0.00574145	0.797576	0.071	0.435	1	mouse
IPO4	0.0210224	0.797096	0.071	0.348	1	mouse
MPV17	0.0049065	0.795335	0.071	0.435	1	mouse
KLF3	0.135156	0.794334	0.286	0.522	1	mouse
FFAR2	0.000855296	0.793839	0	0.348	1	mouse
CCNL1	0.0114181	0.791643	0.643	0.87	1	mouse
UFSP2	0.00744272	0.790698	0.214	0.609	1	mouse
ICE1	0.0242614	0.790686	0.071	0.348	1	mouse
SREBF1	0.00203536	0.790392	0	0.304	1	mouse
ADCY9	0.00473218	0.7897	0	0.261	1	mouse
SDSL	0.0954016	0.786949	0.143	0.348	1	mouse
GTF2B	0.0132869	0.785137	0.214	0.565	1	mouse
NAA15	0.00226673	0.784912	0.071	0.478	1	mouse
MTHFD1L	0.00473218	0.784851	0	0.261	1	mouse
PCBD2	0.00418295	0.783926	0.071	0.435	1	mouse
HNRNPH2	0.000525171	0.783296	0.071	0.565	1	mouse
CTNND1	0.0257357	0.782553	0.357	0.739	1	mouse
CCNT2	0.00473218	0.781795	0	0.261	1	mouse
NAA25	0.010788	0.781675	0	0.217	1	mouse
MAST4	0.00162303	0.781522	0.071	0.478	1	mouse
TUBA4A	0.0142333	0.780322	0.286	0.696	1	mouse
LSM14A	0.00646419	0.780188	0.071	0.391	1	mouse
ARHGAP24	0.000350149	0.779753	0	0.391	1	mouse
IFNGR1	0.000855296	0.779524	0	0.348	1	mouse
ATP1B1	0.0217507	0.779521	0.429	0.826	1	mouse
LANCL1	0.000350149	0.779235	0	0.391	1	mouse
LIN7C	0.00226673	0.778382	0.071	0.478	1	mouse
TBC1D5	0.00473218	0.777912	0	0.261	1	mouse
SDHA	0.0242856	0.777807	0.286	0.609	1	mouse
GNA11	0.00521977	0.777361	0.357	0.826	1	mouse
BPHL	0.0142908	0.777245	0.214	0.652	1	mouse
ABCF1	0.0119796	0.775627	0.357	0.783	1	mouse
FER	0.00203536	0.775497	0	0.304	1	mouse
MBD1	0.0239558	0.775104	0.214	0.565	1	mouse
RASSF1	5.37569e-05	0.774801	0	0.478	0.579446	mouse
PGRMC1	0.0226091	0.774449	0.429	0.739	1	mouse
FKBP3	0.0108536	0.774268	0.214	0.609	1	mouse
PPAN-P2RY11	0.00203536	0.774181	0	0.304	1	mouse
GPA33	0.00150371	0.773812	0.143	0.652	1	mouse
TRAK1	5.37569e-05	0.772743	0	0.478	0.579446	mouse
SMS	0.00884444	0.77255	0.071	0.391	1	mouse
COQ6	0.00473218	0.772545	0	0.261	1	mouse
BLVRA	0.00473218	0.772445	0	0.261	1	mouse
GAL3ST1	0.010788	0.772312	0	0.217	1	mouse
RMND5A	0.0268144	0.77216	0.214	0.565	1	mouse
SFXN1	0.0132746	0.771688	0.286	0.652	1	mouse
SMC6	0.000855296	0.770734	0	0.348	1	mouse
STIP1	0.000350149	0.770525	0	0.391	1	mouse
POLR2J3	0.00023323	0.770143	0.143	0.739	1	mouse
DCUN1D3	0.0477131	0.768942	0.071	0.304	1	mouse
PGP	0.00162303	0.768874	0.071	0.478	1	mouse
CTSB	0.0194585	0.768815	0.571	0.826	1	mouse
STK24	0.0117512	0.766394	0.143	0.522	1	mouse
RBM6	0.00266965	0.766293	0.071	0.478	1	mouse
ATF6	0.0218937	0.766292	0.143	0.478	1	mouse
PCBD1	0.00222931	0.765845	0.5	0.87	1	mouse
CTCF	0.000855296	0.765054	0	0.348	1	mouse
FAM234B	0.00473218	0.764319	0	0.261	1	mouse
ACER2	0.010788	0.763229	0	0.217	1	mouse
DUSP16	0.011979	0.763139	0.071	0.391	1	mouse
UBA1	0.00684273	0.762621	0.214	0.652	1	mouse
GOSR2	0.000139317	0.761297	0	0.435	1	mouse
DHX15	0.00611322	0.761123	0.143	0.565	1	mouse
DIP2B	0.00203536	0.760849	0	0.304	1	mouse
RALB	0.0103061	0.760146	0.071	0.391	1	mouse
SCAF1	0.010788	0.759954	0	0.217	1	mouse
RAB27A	0.0170213	0.759622	0.143	0.478	1	mouse
TSPAN5	0.00203536	0.758248	0	0.304	1	mouse
NEDD9	0.00646419	0.757399	0.071	0.391	1	mouse
CAPN9	0.00203536	0.756836	0	0.304	1	mouse
SDF2	0.000525171	0.756011	0.071	0.565	1	mouse
PDLIM7	0.000350149	0.75548	0	0.391	1	mouse
GORASP2	0.00959187	0.755259	0.357	0.739	1	mouse
DDX52	0.00473218	0.754489	0	0.261	1	mouse
FAF1	0.0049065	0.753868	0.071	0.435	1	mouse
GMPPA	0.0304538	0.753728	0.286	0.696	1	mouse
SERINC1	0.000324189	0.753501	0.143	0.739	1	mouse
CLDN23	0.00418295	0.753156	0.071	0.435	1	mouse
BPGM	0.010788	0.753115	0	0.217	1	mouse
TM2D3	0.0103013	0.752746	0.143	0.522	1	mouse
CLK4	0.00226673	0.752529	0.071	0.478	1	mouse
PON3	0.00203536	0.752493	0	0.304	1	mouse
IVD	0.0242614	0.750859	0.071	0.348	1	mouse
PEX11A	0.00473218	0.750067	0	0.261	1	mouse
SLC18A1	0.000854808	0.749966	0.071	0.522	1	mouse
COQ2	0.00347607	0.749462	0.143	0.565	1	mouse
COPS4	0.0169068	0.74917	0.214	0.565	1	mouse
MAP2K2	0.111457	0.749018	0.5	0.739	1	mouse
MBD2	0.00347607	0.748873	0.143	0.565	1	mouse
TUBGCP3	0.00473218	0.748735	0	0.261	1	mouse
HUWE1	0.00355477	0.748405	0.143	0.609	1	mouse
ABHD16A	0.000855296	0.748386	0	0.348	1	mouse
UBALD1	0.0133793	0.747007	0.143	0.522	1	mouse
CARHSP1	0.00666127	0.746099	0.286	0.739	1	mouse
PTPN1	0.000855296	0.744921	0	0.348	1	mouse
MAPK8IP3	0.00203536	0.744825	0	0.304	1	mouse
CDKN2B	0.00473218	0.744031	0	0.261	1	mouse
LETM1	0.00266965	0.743519	0.071	0.478	1	mouse
IRAK2	0.00203536	0.742773	0	0.304	1	mouse
ZBTB33	0.00473218	0.741141	0	0.261	1	mouse
SEC23B	0.007525	0.738976	0.286	0.739	1	mouse
METAP1	0.0049065	0.737993	0.071	0.435	1	mouse
PDHB	0.00574145	0.737936	0.071	0.435	1	mouse
AGAP3	0.00473218	0.736489	0	0.261	1	mouse
NUDT5	0.029963	0.736282	0.214	0.565	1	mouse
GOLGA3	0.00120325	0.736258	0.071	0.522	1	mouse
PLEKHG2	0.010788	0.73532	0	0.217	1	mouse
ASNSD1	0.00192025	0.735131	0.071	0.478	1	mouse
TCP1	0.0324076	0.734434	0.214	0.522	1	mouse
AFF4	0.0142333	0.734219	0.286	0.696	1	mouse
SECISBP2L	0.0553861	0.734108	0.143	0.391	1	mouse
NPC1L1	0.010788	0.733709	0	0.217	1	mouse
ATP11B	0.0413813	0.733666	0.214	0.565	1	mouse
FBLN1	0.000350149	0.733628	0	0.391	1	mouse
PPFIA1	0.000139317	0.733422	0	0.435	1	mouse
CTSA	0.0234403	0.733418	0.286	0.739	1	mouse
TLN1	0.0362718	0.732985	0.071	0.304	1	mouse
ARID1A	0.0170213	0.732425	0.143	0.478	1	mouse
REST	0.000855296	0.730724	0	0.348	1	mouse
UBR3	0.00418295	0.730641	0.071	0.435	1	mouse
BMP2	0.010788	0.730621	0	0.217	1	mouse
ANP32A	0.0354383	0.730571	0.286	0.652	1	mouse
DDX58	0.00203536	0.729824	0	0.304	1	mouse
PPP1R12C	0.010788	0.729711	0	0.217	1	mouse
MPND	0.00192025	0.728773	0.071	0.478	1	mouse
PSMA7	0.00369004	0.727576	0.5	0.87	1	mouse
SLC1A5	0.0484709	0.727499	0.429	0.87	1	mouse
BAIAP2L2	0.00566871	0.724533	0.214	0.739	1	mouse
PPP2R2A	0.0218937	0.723943	0.143	0.478	1	mouse
FLYWCH1	0.010788	0.7238	0	0.217	1	mouse
MORC3	0.00473218	0.723775	0	0.261	1	mouse
EPB41L5	0.0049065	0.722751	0.071	0.435	1	mouse
CRK	0.055155	0.722293	0.214	0.522	1	mouse
CPEB3	0.000855296	0.719477	0	0.348	1	mouse
CDH1	0.00496606	0.719287	0.5	0.783	1	mouse
HIBCH	0.0272569	0.717771	0.071	0.304	1	mouse
CD200	0.010788	0.716503	0	0.217	1	mouse
STAM2	0.000350149	0.71627	0	0.391	1	mouse
MTMR10	0.00473218	0.71591	0	0.261	1	mouse
TNRC6A	0.140426	0.714533	0.286	0.565	1	mouse
ZC3H7A	0.109272	0.714474	0.286	0.565	1	mouse
STK17B	0.0210224	0.713883	0.071	0.348	1	mouse
PSMB1	0.0106486	0.713048	0.571	0.913	1	mouse
AP2A2	0.00150371	0.712209	0.143	0.652	1	mouse
AMFR	0.0483249	0.712028	0.214	0.478	1	mouse
C8orf76	0.010788	0.711679	0	0.217	1	mouse
ELAVL1	0.0319721	0.710912	0.286	0.652	1	mouse
NFKBIB	0.00203536	0.710613	0	0.304	1	mouse
NAA50	0.00462715	0.710084	0.143	0.565	1	mouse
OCLN	0.0117512	0.709232	0.143	0.522	1	mouse
COPG1	0.0316063	0.708781	0.429	0.783	1	mouse
LNPEP	0.0692243	0.708771	0.143	0.391	1	mouse
PLEKHA8	0.00473218	0.708208	0	0.261	1	mouse
ZNF667	0.00473218	0.708044	0	0.261	1	mouse
TMBIM1	0.00611322	0.707074	0.143	0.565	1	mouse
RSF1	0.0103061	0.706313	0.071	0.391	1	mouse
TMEM50A	0.00709088	0.706029	0.214	0.696	1	mouse
EXOSC10	0.010788	0.705607	0	0.217	1	mouse
CACTIN	0.010788	0.705343	0	0.217	1	mouse
RANBP10	0.00473218	0.704712	0	0.261	1	mouse
COLGALT1	0.00203536	0.704608	0	0.304	1	mouse
YES1	0.00226673	0.702714	0.071	0.478	1	mouse
MTMR3	0.000855296	0.702304	0	0.348	1	mouse
LAMB1	0.010788	0.702049	0	0.217	1	mouse
NR4A1	0.0954102	0.700262	0.643	0.913	1	mouse
RIN2	0.000855296	0.699998	0	0.348	1	mouse
FOSL2	0.0493823	0.698988	0.143	0.391	1	mouse
MED25	0.000855296	0.698975	0	0.348	1	mouse
EXOC6B	0.000855296	0.698084	0	0.348	1	mouse
ATG2B	0.00203536	0.697858	0	0.304	1	mouse
INSL6	0.00473218	0.696637	0	0.261	1	mouse
EGR2	0.11498	0.694471	0.214	0.435	1	mouse
AGFG1	0.010788	0.693705	0	0.217	1	mouse
ABCB10	0.010788	0.693557	0	0.217	1	mouse
PDGFA	0.0152036	0.692778	0.143	0.522	1	mouse
ADIPOR1	0.0108536	0.691648	0.214	0.609	1	mouse
PPP1R12A	0.0771425	0.691222	0.143	0.391	1	mouse
TIGD2	0.00473218	0.691048	0	0.261	1	mouse
ZKSCAN4	0.000855296	0.690831	0	0.348	1	mouse
FGL2	0.00473218	0.690812	0	0.261	1	mouse
MKX	0.010788	0.690169	0	0.217	1	mouse
ZNF513	0.010788	0.690169	0	0.217	1	mouse
LTV1	0.00203536	0.689621	0	0.304	1	mouse
SSRP1	0.00203536	0.689534	0	0.304	1	mouse
DUSP8	0.0049065	0.689211	0.071	0.435	1	mouse
MCTP2	0.0103061	0.688128	0.071	0.391	1	mouse
TBL3	0.010788	0.687744	0	0.217	1	mouse
POLG2	0.00203536	0.686742	0	0.304	1	mouse
FAM193A	0.00203536	0.686513	0	0.304	1	mouse
NOP58	0.00700691	0.686286	0.143	0.565	1	mouse
ZFAND6	0.0287567	0.68522	0.357	0.696	1	mouse
LEPROTL1	0.000525171	0.684972	0.071	0.565	1	mouse
SEC22B	0.00336649	0.684417	0.214	0.739	1	mouse
ACADM	0.00266577	0.684322	0.143	0.609	1	mouse
BRCC3	0.00880437	0.683668	0.214	0.652	1	mouse
RAD23B	0.013533	0.683448	0.286	0.739	1	mouse
IWS1	0.00801622	0.682501	0.143	0.565	1	mouse
ATG4D	0.000108938	0.681888	0.071	0.652	1	mouse
FAM98C	0.0497634	0.68052	0.214	0.522	1	mouse
ARL8A	0.000350149	0.680206	0	0.391	1	mouse
GAS2L1	0.00473218	0.680166	0	0.261	1	mouse
PHF10	0.041661	0.679024	0.071	0.304	1	mouse
EIF3H	0.0180196	0.678977	0.357	0.87	1	mouse
ADGRE5	0.0103013	0.678884	0.143	0.522	1	mouse
ZFAND2A	0.000855296	0.678529	0	0.348	1	mouse
MTPN	0.00355477	0.678417	0.143	0.609	1	mouse
PUS7	0.00473218	0.678094	0	0.261	1	mouse
FGD4	0.0049065	0.677176	0.071	0.435	1	mouse
CCND3	0.011979	0.677152	0.071	0.391	1	mouse
VKORC1L1	0.0193237	0.677126	0.143	0.478	1	mouse
GTPBP4	0.00685918	0.676747	0.143	0.522	1	mouse
GNA13	0.0049065	0.67614	0.071	0.435	1	mouse
PPM1G	0.00884444	0.676139	0.071	0.391	1	mouse
TUSC3	0.000855296	0.67606	0	0.348	1	mouse
HCFC2	0.000525171	0.675641	0.071	0.565	1	mouse
GNAT2	0.000855296	0.675181	0	0.348	1	mouse
CTTN	0.0334243	0.6747	0.214	0.565	1	mouse
PUS1	0.000350149	0.674694	0	0.391	1	mouse
TAX1BP1	0.0188722	0.674474	0.357	0.696	1	mouse
MGAT5	0.0210224	0.673918	0.071	0.348	1	mouse
KDM2B	0.00473218	0.672913	0	0.261	1	mouse
FAM110A	0.000350149	0.672054	0	0.391	1	mouse
LAGE3	0.0149633	0.671856	0.143	0.478	1	mouse
AMMECR1L	0.0210224	0.671146	0.071	0.348	1	mouse
RBX1	0.0135614	0.670122	0.5	0.826	1	mouse
HS6ST1	0.010788	0.669558	0	0.217	1	mouse
PIGK	0.010788	0.668732	0	0.217	1	mouse
DNAJC10	0.0428092	0.668576	0.357	0.696	1	mouse
EPS8	0.0801736	0.668439	0.286	0.609	1	mouse
AP3M1	0.00611322	0.667827	0.143	0.565	1	mouse
HSD17B10	0.01384	0.667535	0.214	0.609	1	mouse
GLA	0.0210224	0.667342	0.071	0.348	1	mouse
AKIRIN2	0.000350149	0.666785	0	0.391	1	mouse
GALNT1	0.0268144	0.666618	0.214	0.565	1	mouse
ABCC2	0.00203536	0.666318	0	0.304	1	mouse
SLC18B1	0.00473218	0.665839	0	0.261	1	mouse
RASSF4	0.00203536	0.665092	0	0.304	1	mouse
RIC8A	0.000855296	0.664967	0	0.348	1	mouse
CCS	0.0049065	0.664612	0.071	0.435	1	mouse
ANP32E	0.00203536	0.664178	0	0.304	1	mouse
TRIOBP	0.00308116	0.66332	0.143	0.609	1	mouse
SAMD8	0.0210224	0.663234	0.071	0.348	1	mouse
RAB8A	0.00308116	0.663179	0.143	0.609	1	mouse
MDM2	0.041661	0.663139	0.071	0.304	1	mouse
SNX17	0.0117512	0.661124	0.143	0.522	1	mouse
ZFAND1	0.00473218	0.661119	0	0.261	1	mouse
CAP1	0.0155891	0.661009	0.214	0.609	1	mouse
STAM	0.00203536	0.660754	0	0.304	1	mouse
GPN3	0.010788	0.659186	0	0.217	1	mouse
LCP1	0.0049065	0.65875	0.071	0.435	1	mouse
FAM114A2	0.00266965	0.657781	0.071	0.478	1	mouse
MSL3	0.010788	0.657606	0	0.217	1	mouse
PYCARD	0.0135614	0.657572	0.5	0.826	1	mouse
DYNLRB1	0.0463355	0.656934	0.429	0.783	1	mouse
PTPRH	0.010788	0.655577	0	0.217	1	mouse
GTPBP1	0.00473218	0.65527	0	0.261	1	mouse
SAP30L	0.00226673	0.655101	0.071	0.478	1	mouse
BAG3	0.00473218	0.655036	0	0.261	1	mouse
MAN2B1	0.000139317	0.654876	0	0.435	1	mouse
TEX30	0.000350149	0.654336	0	0.391	1	mouse
TNRC18	0.0692243	0.652359	0.143	0.391	1	mouse
OSBPL9	0.000350149	0.652235	0	0.391	1	mouse
JUP	0.029963	0.652142	0.214	0.565	1	mouse
XPO4	0.010788	0.650553	0	0.217	1	mouse
SORT1	0.0453783	0.649846	0.286	0.609	1	mouse
XRN1	0.00226673	0.649475	0.071	0.478	1	mouse
GNL3L	0.00203536	0.64895	0	0.304	1	mouse
ZNF654	0.00473218	0.64894	0	0.261	1	mouse
MCEE	0.00120325	0.648509	0.071	0.522	1	mouse
CORO1C	0.0362718	0.647702	0.071	0.304	1	mouse
BIRC6	0.00801622	0.647507	0.143	0.565	1	mouse
FBXO30	0.010788	0.646656	0	0.217	1	mouse
ATRX	0.0354383	0.645612	0.286	0.652	1	mouse
COQ10A	0.0103061	0.645116	0.071	0.391	1	mouse
KRIT1	0.0210224	0.644934	0.071	0.348	1	mouse
TRIM41	0.0242614	0.644915	0.071	0.348	1	mouse
TIMM17B	0.11657	0.643902	0.429	0.739	1	mouse
FAM98A	0.0619862	0.643646	0.143	0.391	1	mouse
RRAGA	0.00801622	0.643485	0.143	0.565	1	mouse
TPSG1	0.010788	0.643005	0	0.217	1	mouse
CELF1	0.0439343	0.642808	0.143	0.391	1	mouse
CAMK1	0.00473218	0.641856	0	0.261	1	mouse
AQR	0.00473218	0.641552	0	0.261	1	mouse
GPATCH8	0.0103061	0.641011	0.071	0.391	1	mouse
EVI5	0.0181669	0.640627	0.071	0.348	1	mouse
SMARCA4	0.00270465	0.640023	0.143	0.652	1	mouse
CRACR2A	0.0853361	0.639805	0.5	0.783	1	mouse
NACC1	0.00203536	0.638243	0	0.304	1	mouse
ARHGAP18	0.041661	0.637814	0.071	0.304	1	mouse
SCAF8	0.000855296	0.637547	0	0.348	1	mouse
KIAA1671	0.0103061	0.637481	0.071	0.391	1	mouse
PPP3CB	0.0247561	0.636243	0.143	0.478	1	mouse
CSNK1G2	0.0117512	0.634448	0.143	0.522	1	mouse
ATF1	0.00203536	0.634162	0	0.304	1	mouse
NEK1	0.00266965	0.634087	0.071	0.478	1	mouse
NAA30	0.00473218	0.631592	0	0.261	1	mouse
DHRS7B	0.00574145	0.630795	0.071	0.435	1	mouse
RBM15B	0.0049065	0.629517	0.071	0.435	1	mouse
SEC11A	0.0217476	0.629271	0.5	0.739	1	mouse
POLR2C	0.0170213	0.629216	0.143	0.478	1	mouse
YKT6	0.00884444	0.629151	0.071	0.391	1	mouse
TTYH2	0.00473218	0.628954	0	0.261	1	mouse
MECOM	0.00266965	0.628523	0.071	0.478	1	mouse
CETN3	0.0152036	0.627057	0.143	0.522	1	mouse
GAN	0.00473218	0.625914	0	0.261	1	mouse
G2E3	0.010788	0.625834	0	0.217	1	mouse
FAM222A	0.00203536	0.625333	0	0.304	1	mouse
DPP8	0.00473218	0.62423	0	0.261	1	mouse
USP39	0.010788	0.623975	0	0.217	1	mouse
SLC27A2	0.0242614	0.623613	0.071	0.348	1	mouse
TMEM86A	0.00473218	0.623294	0	0.261	1	mouse
VAT1	0.0351476	0.623153	0.143	0.435	1	mouse
REXO1	0.0103061	0.623025	0.071	0.391	1	mouse
SLC39A10	0.00266965	0.622774	0.071	0.478	1	mouse
FUBP1	0.172225	0.622765	0.286	0.522	1	mouse
SLC35B3	0.00473218	0.622601	0	0.261	1	mouse
RCOR1	0.00473218	0.622265	0	0.261	1	mouse
SCLY	0.010788	0.622199	0	0.217	1	mouse
SNX19	0.010788	0.621572	0	0.217	1	mouse
LRRC8A	0.00473218	0.621475	0	0.261	1	mouse
SLC16A7	0.0351476	0.62124	0.143	0.435	1	mouse
TNK2	0.00203536	0.621011	0	0.304	1	mouse
GATAD2A	0.0193237	0.620801	0.143	0.478	1	mouse
TAOK1	0.0210224	0.620189	0.071	0.348	1	mouse
GLRX5	0.00801622	0.619611	0.143	0.565	1	mouse
NFIL3	0.0210224	0.619554	0.071	0.348	1	mouse
USP3	0.0152036	0.619125	0.143	0.522	1	mouse
DDX39A	0.0152036	0.618719	0.143	0.522	1	mouse
SEC24B	0.010788	0.618349	0	0.217	1	mouse
SSH3	0.00473218	0.617843	0	0.261	1	mouse
DSP	0.018764	0.617717	0.357	0.739	1	mouse
TBC1D22B	0.000350149	0.617407	0	0.391	1	mouse
USP50	0.00473218	0.617227	0	0.261	1	mouse
RAP1GAP	0.0210224	0.616437	0.071	0.348	1	mouse
FOXA1	0.0912447	0.615476	0.286	0.652	1	mouse
CHD3	0.00473218	0.61546	0	0.261	1	mouse
ADAM9	0.0362718	0.614922	0.071	0.304	1	mouse
CWF19L2	0.0362718	0.614016	0.071	0.304	1	mouse
FUCA2	0.0152036	0.613968	0.143	0.522	1	mouse
NSUN2	0.0049065	0.613808	0.071	0.435	1	mouse
INO80	0.00473218	0.613176	0	0.261	1	mouse
AC136616.1	0.000855296	0.613109	0	0.348	1	mouse
PTTG1	0.0103061	0.612343	0.071	0.391	1	mouse
SLC39A8	0.0103013	0.61182	0.143	0.522	1	mouse
KHDRBS3	0.0117512	0.611812	0.143	0.522	1	mouse
PHF21A	0.00203536	0.611729	0	0.304	1	mouse
GABPA	0.010788	0.611305	0	0.217	1	mouse
RASSF3	0.00203536	0.610842	0	0.304	1	mouse
SYNJ2	0.00473218	0.610117	0	0.261	1	mouse
POMGNT2	0.010788	0.609868	0	0.217	1	mouse
HACD3	0.0351476	0.609737	0.143	0.435	1	mouse
CHM	0.010788	0.609276	0	0.217	1	mouse
USP7	0.0553861	0.607442	0.143	0.391	1	mouse
ZC3H18	0.00473218	0.607387	0	0.261	1	mouse
SLC38A10	0.039366	0.607071	0.429	0.826	1	mouse
SP3	0.00266965	0.606578	0.071	0.478	1	mouse
ARFGAP1	0.0103013	0.605979	0.143	0.522	1	mouse
SRSF11	0.0877514	0.605887	0.5	0.87	1	mouse
HIGD2A	0.0721537	0.604856	0.571	0.826	1	mouse
TRPM7	0.0311771	0.603703	0.143	0.435	1	mouse
SNX7	0.00203536	0.603262	0	0.304	1	mouse
ARHGEF28	0.00473218	0.602373	0	0.261	1	mouse
CBLB	0.041661	0.600911	0.071	0.304	1	mouse
ADRB2	0.00473218	0.599931	0	0.261	1	mouse
LRRC58	0.0181669	0.598753	0.071	0.348	1	mouse
SUGP1	0.000350149	0.598711	0	0.391	1	mouse
SBNO2	0.010788	0.598623	0	0.217	1	mouse
BCR	0.00203536	0.598416	0	0.304	1	mouse
TTC1	0.0372221	0.598308	0.214	0.565	1	mouse
KIF2A	0.00473218	0.598074	0	0.261	1	mouse
PHF23	0.00473218	0.597997	0	0.261	1	mouse
PCDH1	0.0497395	0.5976	0.143	0.435	1	mouse
PTPN11	0.00473218	0.596882	0	0.261	1	mouse
PAK1IP1	0.00574145	0.59685	0.071	0.435	1	mouse
SERHL2	0.010788	0.596013	0	0.217	1	mouse
CPD	0.0151498	0.595998	0.286	0.739	1	mouse
DOCK1	0.00203536	0.59579	0	0.304	1	mouse
GABBR1	0.010788	0.595723	0	0.217	1	mouse
AMPD2	0.000350149	0.594137	0	0.391	1	mouse
LPP	0.0473356	0.594105	0.286	0.565	1	mouse
CRYZL1	0.000350149	0.594011	0	0.391	1	mouse
CDK17	0.010788	0.593758	0	0.217	1	mouse
GPATCH4	0.00473218	0.593503	0	0.261	1	mouse
ASH1L	0.0142333	0.59343	0.286	0.696	1	mouse
MON1A	0.0103061	0.592423	0.071	0.391	1	mouse
MOCS3	0.00473218	0.592136	0	0.261	1	mouse
KRCC1	0.0220553	0.591331	0.214	0.609	1	mouse
PMEPA1	0.010788	0.591313	0	0.217	1	mouse
EHD4	0.00203536	0.591043	0	0.304	1	mouse
PPIL4	0.0218937	0.590582	0.143	0.478	1	mouse
MAFK	0.00670246	0.590448	0.071	0.435	1	mouse
PTBP1	0.0629223	0.590384	0.357	0.652	1	mouse
EXOSC4	0.0247561	0.589842	0.143	0.478	1	mouse
GHITM	0.0277349	0.589719	0.429	0.739	1	mouse
USP33	0.0049065	0.589454	0.071	0.435	1	mouse
RRM2B	0.00203536	0.589064	0	0.304	1	mouse
ADCK5	0.00203536	0.588921	0	0.304	1	mouse
LENG8	0.100431	0.587667	0.5	0.783	1	mouse
KAT6A	0.000855296	0.587533	0	0.348	1	mouse
ACTN4	0.00539962	0.58725	0.143	0.609	1	mouse
SLC16A6	0.00203536	0.586239	0	0.304	1	mouse
DBT	0.0210224	0.585385	0.071	0.348	1	mouse
PCYOX1	0.0210224	0.585171	0.071	0.348	1	mouse
CAMK1D	0.00473218	0.584421	0	0.261	1	mouse
TIMM8B	0.0166857	0.584402	0.357	0.783	1	mouse
ZYX	0.00266965	0.584381	0.071	0.478	1	mouse
PM20D1	0.010788	0.583983	0	0.217	1	mouse
CHMP2A	0.0926371	0.583868	0.5	0.783	1	mouse
ATP13A2	0.0152036	0.583794	0.143	0.522	1	mouse
GCC2	0.0479881	0.58357	0.5	0.87	1	mouse
ANXA11	0.0481009	0.583098	0.429	0.696	1	mouse
RFC2	0.00473218	0.582594	0	0.261	1	mouse
ARHGEF19	0.00203536	0.58251	0	0.304	1	mouse
PUM2	0.0220553	0.582423	0.214	0.609	1	mouse
BCL7B	0.00266965	0.581855	0.071	0.478	1	mouse
AGPAT3	0.0279371	0.581723	0.143	0.478	1	mouse
UBE2A	0.0133793	0.581541	0.143	0.522	1	mouse
DCUN1D5	0.0103013	0.581056	0.143	0.522	1	mouse
NKIRAS1	0.00203536	0.580219	0	0.304	1	mouse
ATP8A2	0.010788	0.579858	0	0.217	1	mouse
ABCB9	0.00266965	0.579831	0.071	0.478	1	mouse
FZD5	0.00266965	0.578488	0.071	0.478	1	mouse
CCL27	0.00473218	0.578462	0	0.261	1	mouse
MLLT10	0.000855296	0.576517	0	0.348	1	mouse
ZNF672	0.00203536	0.576259	0	0.304	1	mouse
ZNF787	0.00266965	0.575907	0.071	0.478	1	mouse
UBE2H	0.0279371	0.575817	0.143	0.478	1	mouse
ZYG11B	0.00473218	0.574942	0	0.261	1	mouse
CDC40	0.0771425	0.573838	0.143	0.391	1	mouse
AZI2	0.0220553	0.572186	0.214	0.609	1	mouse
TSPAN3	0.111457	0.571557	0.5	0.739	1	mouse
ZNF639	0.000350149	0.570796	0	0.391	1	mouse
CPT2	0.00574145	0.569115	0.071	0.435	1	mouse
SMAP2	0.041661	0.56899	0.071	0.304	1	mouse
PPP2R5C	0.106647	0.568647	0.214	0.478	1	mouse
SLC22A15	0.00203536	0.567488	0	0.304	1	mouse
SPATS2L	0.0698007	0.567482	0.286	0.652	1	mouse
ZNF740	0.000855296	0.56726	0	0.348	1	mouse
HSBP1L1	0.00574145	0.566977	0.071	0.435	1	mouse
FARS2	0.000855296	0.566391	0	0.348	1	mouse
EFNB1	0.000855296	0.566144	0	0.348	1	mouse
SDHD	0.0178233	0.565681	0.286	0.696	1	mouse
NAPG	0.125973	0.565057	0.214	0.435	1	mouse
SENP2	0.00203536	0.564582	0	0.304	1	mouse
RSBN1L	0.0152036	0.564165	0.143	0.522	1	mouse
DMXL1	0.0103061	0.564136	0.071	0.391	1	mouse
STX5	0.0433393	0.563827	0.286	0.652	1	mouse
SEC22A	0.000350149	0.563526	0	0.391	1	mouse
ALKBH6	0.00203536	0.563026	0	0.304	1	mouse
ING3	0.00473218	0.562638	0	0.261	1	mouse
PPFIBP2	0.00884444	0.562381	0.071	0.391	1	mouse
ACADSB	0.000855296	0.562049	0	0.348	1	mouse
MMP20	0.00473218	0.561481	0	0.261	1	mouse
NUAK2	0.011979	0.561104	0.071	0.391	1	mouse
RAP1A	0.0232627	0.560756	0.286	0.652	1	mouse
TMEM54	0.199805	0.560674	0.357	0.609	1	mouse
TSHZ1	0.0210224	0.560328	0.071	0.348	1	mouse
GOT1	0.00313704	0.55982	0.071	0.478	1	mouse
FNBP1L	0.0196792	0.559773	0.214	0.609	1	mouse
ZSCAN26	0.0477131	0.559181	0.071	0.304	1	mouse
DGKA	0.00203536	0.55772	0	0.304	1	mouse
TOP1	0.0357817	0.557497	0.429	0.826	1	mouse
ENPP1	0.00473218	0.555602	0	0.261	1	mouse
SPTBN1	0.0402991	0.554042	0.214	0.522	1	mouse
GPT2	0.0117512	0.553499	0.143	0.522	1	mouse
DENND2D	0.0242614	0.552698	0.071	0.348	1	mouse
UTP4	0.00203536	0.552694	0	0.304	1	mouse
TBC1D8	0.041661	0.552347	0.071	0.304	1	mouse
RGL2	0.010788	0.551699	0	0.217	1	mouse
CDK18	0.00203536	0.551613	0	0.304	1	mouse
OAS1	0.0117512	0.551521	0.143	0.522	1	mouse
OSBPL5	0.00203536	0.551183	0	0.304	1	mouse
GATA6	0.117412	0.551106	0.143	0.348	1	mouse
NXNL2	0.00203536	0.550329	0	0.304	1	mouse
UBALD2	0.0525569	0.550254	0.357	0.609	1	mouse
IGFBP4	0.00203536	0.550113	0	0.304	1	mouse
HBS1L	0.00266965	0.549921	0.071	0.478	1	mouse
AHCYL1	0.0307392	0.549291	0.214	0.609	1	mouse
RHPN2	0.041661	0.549264	0.071	0.304	1	mouse
UBE2B	0.0112539	0.548373	0.214	0.652	1	mouse
ZNF771	0.0103061	0.547212	0.071	0.391	1	mouse
LDLR	0.0218937	0.546575	0.143	0.478	1	mouse
ABCB7	0.010788	0.545454	0	0.217	1	mouse
POGK	0.00203536	0.544654	0	0.304	1	mouse
UBE4A	0.011979	0.544113	0.071	0.391	1	mouse
HDGF	0.0691309	0.542689	0.429	0.696	1	mouse
PDZRN3	0.000350149	0.54238	0	0.391	1	mouse
ZBTB8A	0.010788	0.54123	0	0.217	1	mouse
TNFRSF1A	0.123691	0.540342	0.429	0.696	1	mouse
TLE1	0.00120325	0.53856	0.071	0.522	1	mouse
CCT4	0.0206618	0.537706	0.357	0.783	1	mouse
RBM28	0.011979	0.537357	0.071	0.391	1	mouse
CREB3L1	0.0473356	0.537349	0.286	0.565	1	mouse
IPO5	0.0562879	0.537338	0.214	0.565	1	mouse
FYN	0.00203536	0.537007	0	0.304	1	mouse
SMAD4	0.0864814	0.536868	0.214	0.435	1	mouse
TXLNA	0.00203536	0.536384	0	0.304	1	mouse
LAPTM4B	0.0379176	0.536313	0.357	0.783	1	mouse
TMX1	0.00700691	0.536208	0.143	0.565	1	mouse
USP25	0.00473218	0.535946	0	0.261	1	mouse
BABAM1	0.186137	0.535664	0.286	0.522	1	mouse
SUDS3	0.00313704	0.534794	0.071	0.478	1	mouse
PIKFYVE	0.00473218	0.534694	0	0.261	1	mouse
MAPK3	0.0432505	0.53228	0.429	0.826	1	mouse
MRPS9	0.000855296	0.531938	0	0.348	1	mouse
ZCRB1	0.0311771	0.531468	0.143	0.435	1	mouse
KAT7	0.0362718	0.530084	0.071	0.304	1	mouse
SCAF11	0.104703	0.529806	0.357	0.696	1	mouse
NR2F6	0.0133793	0.529675	0.143	0.522	1	mouse
SMYD2	0.041661	0.528821	0.071	0.304	1	mouse
LZTS2	0.0210224	0.528721	0.071	0.348	1	mouse
VLDLR	0.00203536	0.52819	0	0.304	1	mouse
KDM1B	0.00203536	0.52652	0	0.304	1	mouse
GANAB	0.148117	0.526034	0.357	0.609	1	mouse
AFTPH	0.0351476	0.525347	0.143	0.435	1	mouse
EMC8	0.00203536	0.525291	0	0.304	1	mouse
SLC41A2	0.0477131	0.523893	0.071	0.304	1	mouse
HDAC2	0.106647	0.523651	0.214	0.478	1	mouse
ABCF2	0.0477131	0.523288	0.071	0.304	1	mouse
SLC9A1	0.041661	0.522648	0.071	0.304	1	mouse
EPM2AIP1	0.00203536	0.520881	0	0.304	1	mouse
TTC9C	0.0103061	0.520782	0.071	0.391	1	mouse
MAP3K2	0.0210224	0.51943	0.071	0.348	1	mouse
OTUD6B	0.00203536	0.518252	0	0.304	1	mouse
TBC1D9B	0.0091538	0.518078	0.143	0.565	1	mouse
KATNA1	0.00203536	0.517583	0	0.304	1	mouse
FRAT2	0.000855296	0.516644	0	0.348	1	mouse
SRC	0.0242614	0.516526	0.071	0.348	1	mouse
FOXJ3	0.010788	0.516429	0	0.217	1	mouse
CD38	0.00203536	0.51624	0	0.304	1	mouse
MYCBP2	0.0133793	0.515494	0.143	0.522	1	mouse
FOXO1	0.00473218	0.515318	0	0.261	1	mouse
PRRG2	0.0152036	0.515158	0.143	0.522	1	mouse
MXD4	0.266949	0.513789	0.429	0.652	1	mouse
DNAJA2	0.029963	0.510752	0.214	0.565	1	mouse
NLN	0.010788	0.510394	0	0.217	1	mouse
LIPH	0.0954016	0.508393	0.143	0.348	1	mouse
FBXO8	0.0692243	0.50827	0.143	0.391	1	mouse
ATP6V0E1	0.0772727	0.508156	0.429	0.739	1	mouse
ALDH5A1	0.010788	0.508148	0	0.217	1	mouse
ABHD11	0.196829	0.508047	0.357	0.652	1	mouse
UBE2J2	0.055155	0.507725	0.214	0.522	1	mouse
UBTF	0.232826	0.507704	0.286	0.522	1	mouse
DDX24	0.0319721	0.507657	0.286	0.652	1	mouse
DCAF12	0.0210224	0.507392	0.071	0.348	1	mouse
GGA2	0.00574145	0.50695	0.071	0.435	1	mouse
AEN	0.00203536	0.506663	0	0.304	1	mouse
GNA12	0.00473218	0.50613	0	0.261	1	mouse
CHRM3	0.0857081	0.505924	0.143	0.348	1	mouse
NIT1	0.00574145	0.505086	0.071	0.435	1	mouse
MPP5	0.010788	0.504997	0	0.217	1	mouse
MBD3	0.039542	0.504935	0.143	0.435	1	mouse
RIOK2	0.010788	0.504626	0	0.217	1	mouse
SOWAHA	0.010788	0.504117	0	0.217	1	mouse
MTMR4	0.0477131	0.503951	0.071	0.304	1	mouse
DLG3	0.010788	0.503453	0	0.217	1	mouse
SENP6	0.0433393	0.503111	0.286	0.652	1	mouse
TMEM9	0.105954	0.50219	0.143	0.348	1	mouse
PURA	0.061025	0.501245	0.214	0.522	1	mouse
CERS4	0.00473218	0.500513	0	0.261	1	mouse
EZR	0.126053	0.500389	0.429	0.739	1	mouse
APPBP2	0.00574145	0.498707	0.071	0.435	1	mouse
BRPF1	0.010788	0.498333	0	0.217	1	mouse
CYB5R4	0.00473218	0.498248	0	0.261	1	mouse
DDX41	0.00473218	0.498167	0	0.261	1	mouse
CKS1B	0.0477131	0.49816	0.071	0.304	1	mouse
GLT1D1	0.00473218	0.49712	0	0.261	1	mouse
ZNF410	0.010788	0.496642	0	0.217	1	mouse
KPNA1	0.00142293	0.496399	0.071	0.522	1	mouse
UTP23	0.00574145	0.495979	0.071	0.435	1	mouse
KDM5C	0.00473218	0.495613	0	0.261	1	mouse
ALG1	0.0857836	0.49558	0.143	0.391	1	mouse
YPEL3	0.0917337	0.49469	0.286	0.565	1	mouse
SWAP70	0.00203536	0.494126	0	0.304	1	mouse
CUL4A	0.0497395	0.493829	0.143	0.435	1	mouse
OSR2	0.0857836	0.49365	0.143	0.391	1	mouse
ZNF467	0.00203536	0.493367	0	0.304	1	mouse
GRTP1	0.0218937	0.493272	0.143	0.478	1	mouse
LRP6	0.0103061	0.493019	0.071	0.391	1	mouse
GGA1	0.041661	0.492952	0.071	0.304	1	mouse
TBC1D17	0.0181669	0.492736	0.071	0.348	1	mouse
IKBKG	0.010788	0.492575	0	0.217	1	mouse
RAB22A	0.0692243	0.492307	0.143	0.391	1	mouse
SNRPD3	0.100197	0.491571	0.286	0.565	1	mouse
RHOQ	0.011979	0.491294	0.071	0.391	1	mouse
SEC14L1	0.041661	0.491069	0.071	0.304	1	mouse
PHOSPHO2	0.00203536	0.49088	0	0.304	1	mouse
ARFIP1	0.00574145	0.490044	0.071	0.435	1	mouse
STK11	0.0896703	0.489681	0.357	0.652	1	mouse
TBCK	0.00473218	0.488839	0	0.261	1	mouse
ATP6V1B2	0.0536852	0.488682	0.214	0.478	1	mouse
REXO4	0.00574145	0.488494	0.071	0.435	1	mouse
ERN2	0.0753317	0.488187	0.357	0.652	1	mouse
DDX49	0.163887	0.48694	0.214	0.435	1	mouse
TMUB2	0.0743203	0.483471	0.214	0.522	1	mouse
PPP4C	0.143223	0.483091	0.143	0.348	1	mouse
MICU2	0.098612	0.482661	0.214	0.522	1	mouse
DNAJB14	0.0857836	0.482357	0.143	0.391	1	mouse
ARFGEF2	0.12982	0.481833	0.143	0.348	1	mouse
RAB28	0.00473218	0.481259	0	0.261	1	mouse
PAK2	0.0422092	0.48029	0.214	0.609	1	mouse
GRHPR	0.0342226	0.480286	0.214	0.609	1	mouse
OXSR1	0.010788	0.479998	0	0.217	1	mouse
NFE2L2	0.178272	0.479688	0.214	0.435	1	mouse
PKLR	0.00203536	0.479177	0	0.304	1	mouse
LMAN2	0.0911033	0.478821	0.643	0.87	1	mouse
FEM1C	0.0477131	0.477943	0.071	0.304	1	mouse
ROCK2	0.0551981	0.477082	0.286	0.609	1	mouse
KIF13B	0.0242614	0.476909	0.071	0.348	1	mouse
DDX3X	0.0785075	0.476265	0.5	0.783	1	mouse
SOCS1	0.010788	0.476034	0	0.217	1	mouse
AKIRIN1	0.00574145	0.475577	0.071	0.435	1	mouse
FAM20A	0.010788	0.474694	0	0.217	1	mouse
PHKB	0.0477131	0.474615	0.071	0.304	1	mouse
PLIN3	0.0180288	0.474152	0.214	0.652	1	mouse
YPEL5	0.00409372	0.474013	0.143	0.609	1	mouse
AKR1E2	0.010788	0.473979	0	0.217	1	mouse
TLR3	0.010788	0.473803	0	0.217	1	mouse
DNMT1	0.010788	0.473243	0	0.217	1	mouse
CEBPG	0.0884351	0.472276	0.214	0.478	1	mouse
HMOX2	0.0242614	0.472049	0.071	0.348	1	mouse
KCNE3	0.117412	0.471959	0.143	0.348	1	mouse
IHH	0.00473218	0.47165	0	0.261	1	mouse
TMCC1	0.00266965	0.470583	0.071	0.478	1	mouse
CHN2	0.150396	0.470533	0.214	0.435	1	mouse
HERC4	0.00473218	0.470317	0	0.261	1	mouse
TPD52L1	0.00266965	0.469472	0.071	0.478	1	mouse
TP53INP2	0.0619862	0.469433	0.143	0.391	1	mouse
DDX47	0.00203536	0.468572	0	0.304	1	mouse
TNK1	0.011979	0.468377	0.071	0.391	1	mouse
UBAC1	0.0620563	0.468148	0.143	0.435	1	mouse
PRPF40A	0.0724888	0.468106	0.429	0.783	1	mouse
EDEM3	0.178001	0.467673	0.286	0.565	1	mouse
ESYT2	0.0242614	0.467195	0.071	0.348	1	mouse
RLF	0.00473218	0.466432	0	0.261	1	mouse
PURB	0.106647	0.466354	0.214	0.478	1	mouse
PJA1	0.0103061	0.466131	0.071	0.391	1	mouse
GSTM3	0.00234169	0.465876	0.143	0.652	1	mouse
MVK	0.00142293	0.46572	0.071	0.522	1	mouse
FAM83F	0.011979	0.465613	0.071	0.391	1	mouse
CWC27	0.041661	0.463701	0.071	0.304	1	mouse
KDSR	0.00473218	0.457234	0	0.261	1	mouse
TESK1	0.00203536	0.456977	0	0.304	1	mouse
GGCT	0.105954	0.456581	0.143	0.348	1	mouse
CDIPT	0.0898936	0.456254	0.214	0.522	1	mouse
VDAC3	0.113613	0.45528	0.357	0.696	1	mouse
GID8	0.0743203	0.455231	0.214	0.522	1	mouse
RPAP3	0.00473218	0.451153	0	0.261	1	mouse
LUZP1	0.0152036	0.450698	0.143	0.522	1	mouse
DTYMK	0.00670246	0.450488	0.071	0.435	1	mouse
MRPL11	0.0279371	0.450152	0.143	0.478	1	mouse
ATF6B	0.0304538	0.450121	0.286	0.696	1	mouse
IL11RA	0.0181669	0.449546	0.071	0.348	1	mouse
MSANTD2	0.00203536	0.448663	0	0.304	1	mouse
PROSER2	0.00203536	0.448477	0	0.304	1	mouse
TNPO2	0.041661	0.4481	0.071	0.304	1	mouse
IRF9	0.105406	0.44777	0.143	0.391	1	mouse
USP19	0.12982	0.447746	0.143	0.348	1	mouse
CSNK2A2	0.010788	0.447185	0	0.217	1	mouse
FUNDC1	0.0477131	0.446605	0.071	0.304	1	mouse
ACSF3	0.0857836	0.446471	0.143	0.391	1	mouse
CYB561	0.0181669	0.446273	0.071	0.348	1	mouse
CTSH	0.0771425	0.446254	0.143	0.391	1	mouse
MTCH2	0.12311	0.445139	0.357	0.696	1	mouse
CTDSPL	0.00313704	0.445018	0.071	0.478	1	mouse
FARSA	0.0242614	0.444421	0.071	0.348	1	mouse
PLEKHB2	0.146157	0.444005	0.357	0.652	1	mouse
PYROXD2	0.010788	0.443628	0	0.217	1	mouse
ICA1	0.192059	0.443462	0.286	0.565	1	mouse
PABPC1L	0.00473218	0.443437	0	0.261	1	mouse
HNRNPA3	0.0258892	0.44328	0.429	0.783	1	mouse
PTGER4	0.010788	0.443055	0	0.217	1	mouse
RRP1	0.0220553	0.442843	0.214	0.609	1	mouse
ARL4A	0.207176	0.442746	0.429	0.696	1	mouse
NDUFS1	0.0477131	0.442588	0.071	0.304	1	mouse
SEC16A	0.0698007	0.441941	0.286	0.652	1	mouse
SRF	0.0443942	0.441259	0.143	0.435	1	mouse
USF2	0.0279371	0.441149	0.143	0.478	1	mouse
TXNRD2	0.00473218	0.440818	0	0.261	1	mouse
TLK1	0.0279371	0.440444	0.143	0.478	1	mouse
ST6GALNAC4	0.00670246	0.439965	0.071	0.435	1	mouse
CEPT1	0.011979	0.43986	0.071	0.391	1	mouse
LRRFIP2	0.0210224	0.439649	0.071	0.348	1	mouse
FAM120A	0.0254401	0.438968	0.357	0.783	1	mouse
SLC17A9	0.0279244	0.438241	0.071	0.348	1	mouse
TET2	0.00203536	0.438227	0	0.304	1	mouse
UBE2J1	0.0459274	0.438123	0.214	0.565	1	mouse
CFAP20	0.044821	0.437686	0.214	0.522	1	mouse
KDM3A	0.00203536	0.437006	0	0.304	1	mouse
PYGB	0.010788	0.436769	0	0.217	1	mouse
STIM2	0.00700691	0.436554	0.143	0.565	1	mouse
OAT	0.00537595	0.436344	0.571	0.913	1	mouse
CLRN3	0.00574145	0.435051	0.071	0.435	1	mouse
SSH1	0.00203536	0.434998	0	0.304	1	mouse
SLC31A2	0.00473218	0.434774	0	0.261	1	mouse
UBE2K	0.0876788	0.43474	0.286	0.609	1	mouse
MOB3A	0.00473218	0.433877	0	0.261	1	mouse
NDUFAF2	0.143223	0.433853	0.143	0.348	1	mouse
HEATR5A	0.00574145	0.43312	0.071	0.435	1	mouse
EWSR1	0.057948	0.433009	0.286	0.652	1	mouse
ARHGDIA	0.0393707	0.432883	0.357	0.913	1	mouse
SHOC2	0.0242614	0.432361	0.071	0.348	1	mouse
ACOX2	0.00473218	0.432082	0	0.261	1	mouse
FAR1	0.143223	0.431915	0.143	0.348	1	mouse
CNNM4	0.0477131	0.431832	0.071	0.304	1	mouse
TAF4	0.00473218	0.431182	0	0.261	1	mouse
PJA2	0.039542	0.429713	0.143	0.435	1	mouse
SNRPA1	0.145304	0.428588	0.286	0.609	1	mouse
FAM102A	0.105406	0.428283	0.143	0.391	1	mouse
ZBTB14	0.00473218	0.426301	0	0.261	1	mouse
NOSTRIN	0.00473218	0.426133	0	0.261	1	mouse
YWHAG	0.139393	0.425786	0.214	0.478	1	mouse
LSM4	0.0463355	0.425242	0.429	0.783	1	mouse
PCYT2	0.00618449	0.425028	0.143	0.609	1	mouse
HADH	0.146157	0.424858	0.357	0.652	1	mouse
PTGR2	0.0138883	0.424757	0.071	0.391	1	mouse
MON2	0.00313704	0.42452	0.071	0.478	1	mouse
ZFHX3	0.00670246	0.424487	0.071	0.435	1	mouse
FMR1	0.173179	0.424466	0.143	0.348	1	mouse
MARVELD2	0.00473218	0.424336	0	0.261	1	mouse
POLR2A	0.0478182	0.424203	0.286	0.652	1	mouse
ATXN2L	0.039542	0.424126	0.143	0.435	1	mouse
DGKZ	0.0279371	0.423751	0.143	0.478	1	mouse
ZBTB22	0.00473218	0.423532	0	0.261	1	mouse
OSBPL6	0.0138883	0.422326	0.071	0.391	1	mouse
DGKD	0.0279371	0.421954	0.143	0.478	1	mouse
ZMYND8	0.0242614	0.421823	0.071	0.348	1	mouse
CPSF2	0.011979	0.421606	0.071	0.391	1	mouse
NCOR2	0.00203536	0.420803	0	0.304	1	mouse
CTBP1	0.0155891	0.420612	0.214	0.609	1	mouse
SIRPG	0.00473218	0.420515	0	0.261	1	mouse
STK16	0.0342226	0.419706	0.214	0.609	1	mouse
SKIV2L	0.0242614	0.419567	0.071	0.348	1	mouse
CCND1	0.0477131	0.419332	0.071	0.304	1	mouse
ERAP1	0.00473218	0.418682	0	0.261	1	mouse
GPAT4	0.157663	0.418399	0.143	0.348	1	mouse
HS2ST1	0.010788	0.418312	0	0.217	1	mouse
BUB3	0.00670246	0.418212	0.071	0.435	1	mouse
SLC30A5	0.0138883	0.417553	0.071	0.391	1	mouse
NPEPL1	0.0242614	0.415488	0.071	0.348	1	mouse
DDX20	0.010788	0.414681	0	0.217	1	mouse
CCT2	0.000704028	0.414417	0.214	0.739	1	mouse
TRAF2	0.00203536	0.412572	0	0.304	1	mouse
PPIP5K2	0.178272	0.411697	0.214	0.435	1	mouse
ACOX1	0.0884351	0.411105	0.214	0.478	1	mouse
CERS2	0.0314645	0.410744	0.143	0.478	1	mouse
ALG11	0.00203536	0.410548	0	0.304	1	mouse
ODF2L	0.0242614	0.409953	0.071	0.348	1	mouse
FRYL	0.0507222	0.409806	0.5	0.783	1	mouse
FAM53A	0.00203536	0.407832	0	0.304	1	mouse
ZBTB7A	0.196829	0.40652	0.357	0.652	1	mouse
PNPLA2	0.00539962	0.406102	0.143	0.609	1	mouse
UBE3B	0.010788	0.406024	0	0.217	1	mouse
TIMM17A	0.00355477	0.405833	0.143	0.609	1	mouse
IRF2BP2	0.0511577	0.405168	0.357	0.739	1	mouse
PTP4A3	0.00670246	0.404743	0.071	0.435	1	mouse
FAM162A	0.061025	0.404006	0.214	0.522	1	mouse
FBXW8	0.010788	0.403338	0	0.217	1	mouse
CDKL2	0.010788	0.403029	0	0.217	1	mouse
GABARAPL1	0.0247561	0.402599	0.143	0.478	1	mouse
SCAMP2	0.00566871	0.402376	0.214	0.739	1	mouse
SNX20	0.010788	0.401923	0	0.217	1	mouse
NCL	0.136952	0.401853	0.5	0.783	1	mouse
NKAP	0.041661	0.401849	0.071	0.304	1	mouse
PLCL2	0.00473218	0.400946	0	0.261	1	mouse
PSMB2	0.013762	0.4009	0.429	0.783	1	mouse
LSM14B	0.010788	0.400839	0	0.217	1	mouse
ABHD13	0.00203536	0.399691	0	0.304	1	mouse
JAK1	0.0443942	0.397207	0.143	0.435	1	mouse
IRAK3	0.00473218	0.396661	0	0.261	1	mouse
BTF3L4	0.00574145	0.39621	0.071	0.435	1	mouse
CHTOP	0.0743203	0.395452	0.214	0.522	1	mouse
PSMD10	0.0138883	0.394869	0.071	0.391	1	mouse
IER5	0.12982	0.39477	0.143	0.348	1	mouse
SLC9A3R2	0.0620563	0.394757	0.143	0.435	1	mouse
VDAC1	0.0413813	0.394675	0.214	0.565	1	mouse
NR1H2	0.0279371	0.394524	0.143	0.478	1	mouse
RNF138	0.0556144	0.394214	0.143	0.435	1	mouse
RNF115	0.0353672	0.394199	0.143	0.478	1	mouse
SEC14L2	0.010788	0.394034	0	0.217	1	mouse
USP45	0.010788	0.393302	0	0.217	1	mouse
EIF2B1	0.0242614	0.392883	0.071	0.348	1	mouse
RNF6	0.0195197	0.392512	0.143	0.522	1	mouse
USP2	0.010788	0.391944	0	0.217	1	mouse
LLGL2	0.0422092	0.391293	0.214	0.609	1	mouse
ECHDC1	0.0195197	0.390553	0.143	0.522	1	mouse
THAP2	0.0771425	0.390426	0.143	0.391	1	mouse
SOCS6	0.0477131	0.390258	0.071	0.304	1	mouse
NUDC	0.0220553	0.390238	0.214	0.609	1	mouse
CABLES2	0.0477131	0.389325	0.071	0.304	1	mouse
FRRS1	0.010788	0.388411	0	0.217	1	mouse
ARG2	0.010788	0.388284	0	0.217	1	mouse
DPF3	0.010788	0.387982	0	0.217	1	mouse
PHKG2	0.0477131	0.387855	0.071	0.304	1	mouse
RILPL2	0.00473218	0.387675	0	0.261	1	mouse
LEPROT	0.0674033	0.387553	0.214	0.522	1	mouse
FBXO46	0.00473218	0.387413	0	0.261	1	mouse
EXTL3	0.010788	0.385216	0	0.217	1	mouse
CPSF6	0.0443942	0.385127	0.143	0.435	1	mouse
LRP10	0.249301	0.384669	0.5	0.826	1	mouse
MED13L	0.0556144	0.384362	0.143	0.435	1	mouse
HNF4G	0.0544877	0.383892	0.071	0.304	1	mouse
WTIP	0.010788	0.383169	0	0.217	1	mouse
TBX3	0.0279244	0.38298	0.071	0.348	1	mouse
ENTPD2	0.010788	0.3821	0	0.217	1	mouse
RBM27	0.00574145	0.381415	0.071	0.435	1	mouse
ASAH1	0.0459274	0.38099	0.214	0.565	1	mouse
MPV17L2	0.010788	0.380902	0	0.217	1	mouse
NUP153	0.0477131	0.38046	0.071	0.304	1	mouse
EPB41L4B	0.022054	0.379998	0.143	0.522	1	mouse
SLC45A4	0.010788	0.378282	0	0.217	1	mouse
AMPD3	0.0477131	0.378218	0.071	0.304	1	mouse
TNPO3	0.00313704	0.377843	0.071	0.478	1	mouse
HNRNPUL1	0.0857836	0.376145	0.143	0.391	1	mouse
THNSL2	0.010788	0.374795	0	0.217	1	mouse
DHX8	0.010788	0.374357	0	0.217	1	mouse
ERI1	0.010788	0.374174	0	0.217	1	mouse
MAN2C1	0.143223	0.374019	0.143	0.348	1	mouse
SLC9A8	0.0242614	0.373724	0.071	0.348	1	mouse
PIP4K2C	0.010788	0.373506	0	0.217	1	mouse
TMEM63B	0.0242614	0.372538	0.071	0.348	1	mouse
CCRL2	0.00473218	0.372215	0	0.261	1	mouse
ZNF274	0.0138883	0.37176	0.071	0.391	1	mouse
SLF2	0.041661	0.37072	0.071	0.304	1	mouse
GATA5	0.0620563	0.370649	0.143	0.435	1	mouse
MTFR1L	0.157663	0.370097	0.143	0.348	1	mouse
EXTL1	0.010788	0.369198	0	0.217	1	mouse
CLTB	0.185791	0.368707	0.357	0.609	1	mouse
ARHGAP1	0.0620563	0.36844	0.143	0.435	1	mouse
USP48	0.116807	0.366935	0.214	0.478	1	mouse
PXYLP1	0.010788	0.366239	0	0.217	1	mouse
DNAJB12	0.0279371	0.365812	0.143	0.478	1	mouse
COPS6	0.137767	0.365645	0.214	0.435	1	mouse
ZNRF1	0.010788	0.365539	0	0.217	1	mouse
DYRK2	0.159106	0.364763	0.286	0.522	1	mouse
ABCB6	0.010788	0.364214	0	0.217	1	mouse
UPP2	0.00473218	0.363927	0	0.261	1	mouse
NEK9	0.010788	0.363853	0	0.217	1	mouse
IRF8	0.0544877	0.363416	0.071	0.304	1	mouse
SMURF2	0.00473218	0.363316	0	0.261	1	mouse
STK35	0.00473218	0.362521	0	0.261	1	mouse
CCDC71	0.0242614	0.362038	0.071	0.348	1	mouse
AACS	0.0279244	0.361756	0.071	0.348	1	mouse
CAD	0.0242614	0.356994	0.071	0.348	1	mouse
SCFD2	0.010788	0.356754	0	0.217	1	mouse
USP40	0.00473218	0.356069	0	0.261	1	mouse
KCNMA1	0.010788	0.356044	0	0.217	1	mouse
CDKN2AIP	0.010788	0.356009	0	0.217	1	mouse
KAT2B	0.0857836	0.35574	0.143	0.391	1	mouse
TACC2	0.011979	0.355074	0.071	0.391	1	mouse
PSMD3	0.12936	0.354934	0.286	0.565	1	mouse
CHPT1	0.0373347	0.354004	0.286	0.696	1	mouse
ACAD11	0.010788	0.353393	0	0.217	1	mouse
ZNF451	0.00473218	0.35334	0	0.261	1	mouse
SNRK	0.0242614	0.350796	0.071	0.348	1	mouse
TAOK3	0.0728173	0.350653	0.214	0.478	1	mouse
TIFA	0.0279244	0.35061	0.071	0.348	1	mouse
MTA2	0.00473218	0.350576	0	0.261	1	mouse
TTC7B	0.010788	0.349857	0	0.217	1	mouse
RNF14	0.0242614	0.34972	0.071	0.348	1	mouse
FAM187B	0.00473218	0.3496	0	0.261	1	mouse
WIPF2	0.010788	0.349566	0	0.217	1	mouse
SNX5	0.0692243	0.349368	0.143	0.391	1	mouse
USP37	0.00473218	0.348219	0	0.261	1	mouse
NCOR1	0.124897	0.34787	0.357	0.652	1	mouse
KLHL7	0.010788	0.34763	0	0.217	1	mouse
SYVN1	0.21642	0.347174	0.286	0.522	1	mouse
OTUD7B	0.010788	0.347161	0	0.217	1	mouse
STX16	0.117412	0.34516	0.143	0.348	1	mouse
PHF20L1	0.211304	0.34411	0.357	0.652	1	mouse
TBC1D10A	0.010788	0.344035	0	0.217	1	mouse
NKIRAS2	0.00473218	0.343638	0	0.261	1	mouse
FBXL20	0.010788	0.343478	0	0.217	1	mouse
LZTR1	0.143223	0.343443	0.143	0.348	1	mouse
TST	0.158123	0.343324	0.429	0.739	1	mouse
RAB11FIP4	0.0477131	0.343005	0.071	0.304	1	mouse
TUBGCP5	0.00473218	0.34248	0	0.261	1	mouse
COQ10B	0.0195197	0.341725	0.143	0.522	1	mouse
NECAP1	0.010788	0.341533	0	0.217	1	mouse
EXOSC5	0.0754184	0.340531	0.214	0.565	1	mouse
TMEM45B	0.232826	0.34039	0.286	0.522	1	mouse
SERPINB1	0.0337446	0.339868	0.286	0.696	1	mouse
JMJD6	0.0138883	0.338495	0.071	0.391	1	mouse
EIF2AK2	0.0242614	0.338129	0.071	0.348	1	mouse
SGPP2	0.010788	0.33742	0	0.217	1	mouse
PPRC1	0.0477131	0.336103	0.071	0.304	1	mouse
WDR75	0.0279244	0.336074	0.071	0.348	1	mouse
PRMT7	0.0477131	0.336067	0.071	0.304	1	mouse
FBXL4	0.0477131	0.335982	0.071	0.304	1	mouse
FILIP1L	0.010788	0.335583	0	0.217	1	mouse
CSTF2	0.010788	0.33542	0	0.217	1	mouse
TM9SF2	0.0804789	0.3353	0.5	0.739	1	mouse
PRELID2	0.0857836	0.334004	0.143	0.391	1	mouse
OTUD5	0.098612	0.333749	0.214	0.522	1	mouse
CLINT1	0.384251	0.333343	0.429	0.652	1	mouse
PTPRJ	0.010788	0.332982	0	0.217	1	mouse
DYNC1LI1	0.010788	0.332956	0	0.217	1	mouse
UBXN4	0.682001	0.332226	0.643	0.913	1	mouse
RPUSD4	0.010788	0.331904	0	0.217	1	mouse
MAP1S	0.010788	0.328513	0	0.217	1	mouse
ACSL3	0.010788	0.328109	0	0.217	1	mouse
LXN	0.0477131	0.327698	0.071	0.304	1	mouse
GCA	0.0242614	0.326319	0.071	0.348	1	mouse
MCF2L	0.022054	0.325752	0.143	0.522	1	mouse
PIN4	0.0180288	0.325467	0.214	0.652	1	mouse
ACTR1B	0.0771425	0.324096	0.143	0.391	1	mouse
FAM76B	0.010788	0.323894	0	0.217	1	mouse
CCDC71L	0.010788	0.323362	0	0.217	1	mouse
SYNGR2	0.150637	0.323126	0.5	0.87	1	mouse
CDK4	0.0898936	0.322746	0.214	0.522	1	mouse
UBP1	0.0242614	0.322585	0.071	0.348	1	mouse
ARHGEF11	0.010788	0.322509	0	0.217	1	mouse
ZNF263	0.010788	0.322048	0	0.217	1	mouse
QRICH1	0.21642	0.321905	0.286	0.522	1	mouse
PWP2	0.010788	0.321756	0	0.217	1	mouse
IKBKE	0.010788	0.321665	0	0.217	1	mouse
XPNPEP1	0.105406	0.320887	0.143	0.391	1	mouse
PTPRF	0.143952	0.32081	0.357	0.696	1	mouse
UROD	0.0279371	0.32081	0.143	0.478	1	mouse
GAB1	0.010788	0.320536	0	0.217	1	mouse
ENOX2	0.010788	0.319974	0	0.217	1	mouse
SESN3	0.0544877	0.319718	0.071	0.304	1	mouse
CD81	0.0508872	0.319443	0.214	0.565	1	mouse
ALAS1	0.0138883	0.319294	0.071	0.391	1	mouse
SPNS1	0.143223	0.319288	0.143	0.348	1	mouse
ALS2	0.010788	0.319186	0	0.217	1	mouse
MKRN1	0.0195197	0.318821	0.143	0.522	1	mouse
NFASC	0.010788	0.316365	0	0.217	1	mouse
PTDSS1	0.0497395	0.316178	0.143	0.435	1	mouse
AP1G2	0.0279244	0.315503	0.071	0.348	1	mouse
S100A16	0.0605245	0.315066	0.286	0.696	1	mouse
SSBP3	0.32495	0.314058	0.357	0.565	1	mouse
PRKAA2	0.0477131	0.314012	0.071	0.304	1	mouse
PHLPP1	0.010788	0.313939	0	0.217	1	mouse
ATP8B1	0.0354146	0.31383	0.286	0.739	1	mouse
SIRT1	0.041661	0.31303	0.071	0.304	1	mouse
RABEP1	0.0951906	0.312695	0.143	0.391	1	mouse
SLMAP	0.0279244	0.311721	0.071	0.348	1	mouse
KDM4A	0.0477131	0.311641	0.071	0.304	1	mouse
SLC25A47	0.010788	0.311424	0	0.217	1	mouse
PRKACA	0.227034	0.310761	0.214	0.435	1	mouse
PARP9	0.0444217	0.310365	0.143	0.478	1	mouse
PTPN2	0.0353672	0.310324	0.143	0.478	1	mouse
NME6	0.010788	0.310206	0	0.217	1	mouse
HIPK1	0.0314645	0.310071	0.143	0.478	1	mouse
PRDX3	0.0118697	0.30936	0.143	0.565	1	mouse
OCIAD2	0.284569	0.308892	0.429	0.652	1	mouse
ANKRD54	0.0477131	0.308873	0.071	0.304	1	mouse
TRAPPC3	0.0279244	0.307157	0.071	0.348	1	mouse
SIK3	0.0477131	0.306966	0.071	0.304	1	mouse
LYPD6B	0.010788	0.306797	0	0.217	1	mouse
AQP11	0.010788	0.306131	0	0.217	1	mouse
RBFOX2	0.0477131	0.305649	0.071	0.304	1	mouse
PSMC5	0.23724	0.305278	0.429	0.696	1	mouse
POLR2G	0.0754184	0.303967	0.214	0.565	1	mouse
B4GALT7	0.010788	0.302451	0	0.217	1	mouse
RAB15	0.128201	0.302056	0.429	0.783	1	mouse
ELF2	0.0620563	0.301643	0.143	0.435	1	mouse
BCAR3	0.010788	0.301561	0	0.217	1	mouse
RYK	0.0497395	0.301284	0.143	0.435	1	mouse
PLD1	0.0275647	0.30025	0.214	0.609	1	mouse
NSRP1	0.143223	0.30014	0.143	0.348	1	mouse
SGTA	0.194449	0.300004	0.214	0.478	1	mouse
WDR24	0.010788	0.299791	0	0.217	1	mouse
DNAJB1	0.38979	0.299094	0.357	0.565	1	mouse
SMPD1	0.105406	0.298977	0.143	0.391	1	mouse
ARHGAP21	0.15188	0.298864	0.214	0.478	1	mouse
RAPGEF2	0.010788	0.298739	0	0.217	1	mouse
CORO1A	0.010788	0.297814	0	0.217	1	mouse
RERE	0.178272	0.297461	0.214	0.435	1	mouse
VWA5A	0.0138883	0.296047	0.071	0.391	1	mouse
G6PC3	0.437095	0.296038	0.357	0.565	1	mouse
SRP54	0.200862	0.295706	0.286	0.522	1	mouse
MGA	0.0279244	0.295564	0.071	0.348	1	mouse
SNX4	0.105406	0.294955	0.143	0.391	1	mouse
SPTLC2	0.105406	0.294065	0.143	0.391	1	mouse
CDADC1	0.0138883	0.292215	0.071	0.391	1	mouse
NABP2	0.00266965	0.292065	0.071	0.478	1	mouse
APOH	0.010788	0.290679	0	0.217	1	mouse
PTK2	0.105406	0.28993	0.143	0.391	1	mouse
EML4	0.0417486	0.287444	0.357	0.783	1	mouse
ABCA7	0.010788	0.286865	0	0.217	1	mouse
HECTD4	0.010788	0.286522	0	0.217	1	mouse
UBR5	0.12982	0.285896	0.143	0.348	1	mouse
EXOC3	0.00670246	0.285655	0.071	0.435	1	mouse
MGAT4B	0.107993	0.284783	0.214	0.522	1	mouse
SEC13	0.00908786	0.283828	0.214	0.696	1	mouse
RASAL2	0.0138883	0.282953	0.071	0.391	1	mouse
ADAM10	0.0544877	0.281129	0.071	0.304	1	mouse
ZDHHC6	0.0857836	0.280455	0.143	0.391	1	mouse
UBXN1	0.0391187	0.280133	0.286	0.739	1	mouse
PIAS4	0.0195197	0.279906	0.143	0.522	1	mouse
ARL2	0.0497395	0.278971	0.143	0.435	1	mouse
BCL2L14	0.0422092	0.278501	0.214	0.609	1	mouse
TBC1D14	0.0544877	0.278415	0.071	0.304	1	mouse
CASP6	0.139393	0.277996	0.214	0.478	1	mouse
UBE2G2	0.098612	0.275977	0.214	0.522	1	mouse
SUPT20H	0.0544877	0.275883	0.071	0.304	1	mouse
ABI1	0.157663	0.275526	0.143	0.348	1	mouse
TOX4	0.022054	0.269773	0.143	0.522	1	mouse
RNF121	0.00670246	0.268912	0.071	0.435	1	mouse
USP16	0.0562879	0.268772	0.214	0.565	1	mouse
AKT1	0.0526799	0.26701	0.286	0.652	1	mouse
SH2D4A	0.173179	0.264791	0.143	0.348	1	mouse
SMAP1	0.0444217	0.264774	0.143	0.478	1	mouse
DDX56	0.00670246	0.264761	0.071	0.435	1	mouse
HERPUD2	0.0279244	0.264178	0.071	0.348	1	mouse
CDK2AP2	0.133682	0.261157	0.429	0.696	1	mouse
B3GAT3	0.0248699	0.260121	0.143	0.522	1	mouse
RIT1	0.00670246	0.259738	0.071	0.435	1	mouse
LASP1	0.302959	0.259456	0.429	0.652	1	mouse
GAK	0.178001	0.259358	0.286	0.565	1	mouse
CCT3	0.145304	0.258036	0.286	0.609	1	mouse
MRPS7	0.376621	0.257067	0.357	0.652	1	mouse
MYO7B	0.0342226	0.254573	0.214	0.609	1	mouse
DNAJC19	0.43267	0.254303	0.429	0.696	1	mouse
BRPF3	0.0477131	0.253446	0.071	0.304	1	mouse
ITSN2	0.00142293	0.253067	0.071	0.522	1	mouse
[truncated: 3 more rows]
