# Supplementary material for: Cross-species single-cell transcriptomic analysis reveals divergence of cell composition and functions in mammalian ileum epithelium
Source: Cell Regen. 2022 May 5;11:19. doi: 10.1186/s13619-022-00118-7 (PMC9072607; doi:10.1186/s13619-022-00118-7)
Supplement: Supplementary file 6 — Additional file 6: Table S6. Shows differentially expressed genes in CA7+ cells in human, macaque and pig in Fig. S3B. [file 13619_2022_118_MOESM6_ESM.xlsx]

## Sheet: CA7+ cell in human-Fig S3B
	p_val	avg_log2FC	pct.1	pct.2	p_val_adj	cluster	gene
OLFM4	6.28004e-16	5.06755	0.947	0.078	6.76925e-12	Human	OLFM4
REG1B	5.7268e-18	4.17092	1	0.02	6.17291e-14	Human	REG1B
FABP2	9.61961e-16	3.98434	0.947	0.157	1.0369e-11	Human	FABP2
PPIA	4.16049e-16	3.63294	0.947	0.039	4.48459e-12	Human	PPIA
TSPAN8	3.32609e-15	3.58919	0.947	0.176	3.5852e-11	Human	TSPAN8
PRAP1	1.17433e-14	3.42805	1	0.353	1.26581e-10	Human	PRAP1
FXYD3	5.45008e-17	3.1905	1	0.078	5.87464e-13	Human	FXYD3
RAMP1	3.32497e-15	3.0849	0.842	0	3.58398e-11	Human	RAMP1
C15orf48	9.08872e-15	2.79268	1	0.392	9.79673e-11	Human	C15orf48
GMNN	1.63197e-15	2.78132	1	0.137	1.7591e-11	Human	GMNN
PIGR	4.40939e-12	2.74994	1	0.412	4.75288e-08	Human	PIGR
ALDOB	7.44217e-12	2.69063	1	0.549	8.02191e-08	Human	ALDOB
CPA2	4.43973e-07	2.5334	0.421	0	0.00478559	Human	CPA2
RPLP2	5.27873e-14	2.50159	1	0.686	5.68995e-10	Human	RPLP2
MSLN	4.43973e-07	2.40512	0.421	0	0.00478559	Human	MSLN
NBEAL1	1.49857e-10	2.38913	0.842	0.314	1.61531e-06	Human	NBEAL1
QTRT1	4.87043e-14	2.38387	0.895	0.078	5.24983e-10	Human	QTRT1
OCIAD2	8.45987e-13	2.36047	0.789	0.039	9.11889e-09	Human	OCIAD2
DNASE2	2.5936e-09	2.32358	0.579	0.02	2.79564e-05	Human	DNASE2
SMIM24	4.15946e-10	2.30242	0.842	0.157	4.48349e-06	Human	SMIM24
S100A6	7.49182e-14	2.29756	1	0.765	8.07543e-10	Human	S100A6
RBP2	1.1485e-11	2.2714	0.947	0.118	1.23797e-07	Human	RBP2
MT-ND4	6.18335e-14	2.20339	1	0.882	6.66503e-10	Human	MT-ND4
RPL26	3.11984e-11	2.17145	1	0.569	3.36287e-07	Human	RPL26
CST3	1.42576e-14	2.15844	1	0.471	1.53683e-10	Human	CST3
SAT2	3.3055e-09	2.1458	0.684	0.098	3.563e-05	Human	SAT2
FAM151A	5.94571e-08	2.13913	0.474	0	0.000640888	Human	FAM151A
PPA2	7.02526e-10	2.13203	0.789	0.216	7.57253e-06	Human	PPA2
RPL8	5.80591e-12	2.10223	1	0.353	6.25819e-08	Human	RPL8
LCN2	5.2972e-08	2.07972	0.579	0.039	0.000570985	Human	LCN2
TMA7	6.51608e-13	2.06458	1	0.471	7.02368e-09	Human	TMA7
CAMTA1	3.1755e-13	2.06219	0.842	0.118	3.42287e-09	Human	CAMTA1
GGT6	8.4632e-11	2.05293	0.632	0	9.12249e-07	Human	GGT6
DDC	4.08509e-10	2.03435	0.684	0.039	4.40332e-06	Human	DDC
RPL32	1.84638e-11	2.02417	1	0.588	1.99021e-07	Human	RPL32
IFT172	5.21062e-10	2.0155	0.684	0.078	5.61653e-06	Human	IFT172
SERP1	4.06439e-09	2.00614	0.842	0.314	4.381e-05	Human	SERP1
ANPEP	1.09449e-10	1.98549	0.947	0.314	1.17975e-06	Human	ANPEP
PDLIM4	3.06438e-06	1.97332	0.368	0	0.033031	Human	PDLIM4
SLC39A5	3.23831e-11	1.95382	0.842	0.176	3.49057e-07	Human	SLC39A5
GPX4	2.8216e-11	1.94263	0.947	0.294	3.0414e-07	Human	GPX4
DYNLT1	1.45965e-08	1.93868	0.737	0.235	0.000157335	Human	DYNLT1
TNNC2	5.94571e-08	1.9128	0.474	0	0.000640888	Human	TNNC2
PPP1R1B	5.99707e-06	1.90242	0.526	0.098	0.0646424	Human	PPP1R1B
RPS27A	1.02379e-10	1.89227	1	0.51	1.10354e-06	Human	RPS27A
DNASE1	2.90765e-09	1.88489	0.684	0.078	3.13416e-05	Human	DNASE1
ADRA2A	5.94571e-08	1.88343	0.474	0	0.000640888	Human	ADRA2A
COX6B1	2.71273e-12	1.8792	1	0.569	2.92405e-08	Human	COX6B1
MIEN1	7.3021e-10	1.87362	0.737	0.157	7.87094e-06	Human	MIEN1
RARRES1	8.4632e-11	1.86981	0.632	0	9.12249e-07	Human	RARRES1
SRI	7.3082e-11	1.85665	1	0.549	7.87751e-07	Human	SRI
HDHD3	2.08514e-09	1.83566	0.737	0.137	2.24757e-05	Human	HDHD3
FAM3D	2.57798e-09	1.82785	0.684	0.078	2.77881e-05	Human	FAM3D
ALDOA	1.95655e-10	1.80595	1	0.471	2.10896e-06	Human	ALDOA
CLDN15	2.96134e-07	1.79713	0.737	0.216	0.00319203	Human	CLDN15
RPS3	1.84706e-09	1.78924	1	0.686	1.99094e-05	Human	RPS3
SULT1E1	9.25103e-11	1.78109	0.737	0.039	9.97168e-07	Human	SULT1E1
B3GALT5	2.76696e-08	1.77019	0.526	0.02	0.00029825	Human	B3GALT5
CLDN3	6.16681e-10	1.74278	1	0.353	6.64721e-06	Human	CLDN3
AOC1	1.64149e-09	1.74066	0.842	0.157	1.76936e-05	Human	AOC1
KRTCAP3	5.39363e-08	1.73731	0.684	0.098	0.00058138	Human	KRTCAP3
ERGIC3	1.10359e-09	1.70437	0.842	0.235	1.18956e-05	Human	ERGIC3
HNRNPA1	2.69337e-08	1.69944	1	0.549	0.000290318	Human	HNRNPA1
LYZ	1.19801e-07	1.69836	0.842	0.216	0.00129134	Human	LYZ
PLP2	3.30491e-09	1.69311	0.895	0.314	3.56236e-05	Human	PLP2
PPCS	5.3128e-10	1.68723	0.789	0.157	5.72667e-06	Human	PPCS
GAPDH	3.51197e-12	1.67303	1	0.706	3.78555e-08	Human	GAPDH
MT-ND2	1.35808e-12	1.6704	1	0.98	1.46388e-08	Human	MT-ND2
CRYL1	7.84274e-08	1.66299	0.842	0.294	0.000845369	Human	CRYL1
SRSF9	3.63638e-06	1.65238	0.526	0.098	0.0391965	Human	SRSF9
TTC1	4.92839e-08	1.64167	0.632	0.118	0.000531231	Human	TTC1
KCNJ13	2.9584e-09	1.63411	0.579	0.02	3.18886e-05	Human	KCNJ13
CHP2	9.5754e-09	1.62649	0.842	0.235	0.000103213	Human	CHP2
EMP2	5.09585e-09	1.62546	0.737	0.098	5.49282e-05	Human	EMP2
GP2	1.17419e-05	1.58338	0.368	0.02	0.126566	Human	GP2
COX7A2	5.48216e-11	1.58123	1	0.569	5.90922e-07	Human	COX7A2
GPX2	1.36081e-07	1.57257	0.737	0.176	0.00146682	Human	GPX2
CYBRD1	5.94571e-08	1.57242	0.474	0	0.000640888	Human	CYBRD1
ABHD11	4.97464e-06	1.56793	0.684	0.216	0.0536216	Human	ABHD11
SYCE1L	7.32187e-09	1.55896	0.526	0	7.89224e-05	Human	SYCE1L
MPST	1.79249e-08	1.51992	0.895	0.216	0.000193213	Human	MPST
MAP3K13	4.41883e-07	1.51236	0.526	0.059	0.00476306	Human	MAP3K13
CCDC57	2.35753e-07	1.51062	0.474	0.02	0.00254118	Human	CCDC57
NUCB1	4.41389e-08	1.50856	0.789	0.176	0.000475773	Human	NUCB1
MT-ND5	1.14027e-08	1.50818	1	0.51	0.000122909	Human	MT-ND5
PDK2	2.35753e-07	1.50777	0.474	0.02	0.00254118	Human	PDK2
HOOK2	1.30773e-08	1.50777	0.684	0.118	0.000140961	Human	HOOK2
PCK1	1.93774e-09	1.50283	0.842	0.176	2.08869e-05	Human	PCK1
PHB2	6.40825e-06	1.50141	0.632	0.196	0.0690745	Human	PHB2
CHPT1	5.08513e-06	1.49783	0.632	0.176	0.0548126	Human	CHPT1
DEPTOR	1.25262e-05	1.49774	0.421	0.039	0.13502	Human	DEPTOR
TMEM176B	4.09938e-09	1.49081	1	0.431	4.41872e-05	Human	TMEM176B
PSMB3	9.5754e-09	1.48536	0.842	0.235	0.000103213	Human	PSMB3
PDLIM1	1.15666e-09	1.48498	1	0.49	1.24677e-05	Human	PDLIM1
THOP1	1.20989e-07	1.47973	0.579	0.078	0.00130415	Human	THOP1
RELB	5.53952e-07	1.46947	0.474	0.02	0.00597105	Human	RELB
LYSMD2	0.00206324	1.46875	0.263	0.039	1	Human	LYSMD2
MRPL13	1.384e-08	1.46863	0.789	0.196	0.000149181	Human	MRPL13
RPL35	5.08626e-08	1.45998	1	0.451	0.000548248	Human	RPL35
CHRM3	1.26926e-05	1.45995	0.474	0.078	0.136814	Human	CHRM3
TCEAL8	5.94571e-08	1.45934	0.474	0	0.000640888	Human	TCEAL8
SLC7A9	0.000544403	1.43972	0.368	0.078	1	Human	SLC7A9
RSL24D1	1.98885e-05	1.43534	0.526	0.157	0.214378	Human	RSL24D1
CNDP2	2.86034e-07	1.41545	0.737	0.196	0.00308316	Human	CNDP2
LURAP1L	0.000484168	1.41297	0.263	0.02	1	Human	LURAP1L
IP6K2	3.82609e-07	1.41225	0.526	0.039	0.00412414	Human	IP6K2
FABP6	0.000116463	1.41052	1	0.902	1	Human	FABP6
AGPAT2	1.03592e-06	1.40453	0.737	0.235	0.0111662	Human	AGPAT2
NDUFA4	4.62711e-08	1.40268	0.895	0.529	0.000498756	Human	NDUFA4
SRSF5	1.44268e-07	1.39864	0.895	0.392	0.00155507	Human	SRSF5
JUNB	1.54999e-09	1.39247	0.842	0.176	1.67073e-05	Human	JUNB
DHRS7	3.30775e-08	1.38763	0.737	0.157	0.000356543	Human	DHRS7
TSPAN13	1.54025e-06	1.38705	0.632	0.157	0.0166023	Human	TSPAN13
CLDN23	0.000251291	1.38051	0.421	0.098	1	Human	CLDN23
ESRRA	3.03798e-08	1.36019	0.737	0.137	0.000327464	Human	ESRRA
ATP6V0E1	7.93613e-07	1.35775	0.789	0.216	0.00855435	Human	ATP6V0E1
PPP1R14D	1.40773e-08	1.35678	0.947	0.373	0.000151739	Human	PPP1R14D
SLC25A37	5.94571e-08	1.35417	0.474	0	0.000640888	Human	SLC25A37
INTS6	1.51529e-07	1.35066	0.579	0.078	0.00163334	Human	INTS6
ETHE1	6.34909e-07	1.3404	0.789	0.373	0.00684368	Human	ETHE1
TSPAN1	1.71444e-09	1.33764	0.947	0.314	1.848e-05	Human	TSPAN1
RPL24	5.39991e-07	1.3311	0.947	0.353	0.00582056	Human	RPL24
RAB13	1.82991e-05	1.32764	0.632	0.196	0.197246	Human	RAB13
GDF15	3.06438e-06	1.32586	0.368	0	0.033031	Human	GDF15
FNIP2	3.41049e-07	1.32379	0.474	0.02	0.00367616	Human	FNIP2
HINT1	8.94747e-08	1.32345	1	0.49	0.000964448	Human	HINT1
HIGD2A	9.91489e-08	1.32144	0.842	0.333	0.00106873	Human	HIGD2A
MRPS7	4.83512e-05	1.32065	0.579	0.216	0.521177	Human	MRPS7
TLE4	1.2938e-07	1.31739	0.737	0.196	0.00139458	Human	TLE4
PNKD	0.00692925	1.31569	0.368	0.157	1	Human	PNKD
STAP2	4.69803e-08	1.31441	0.842	0.314	0.000506401	Human	STAP2
PROX1	0.00172064	1.30752	0.579	0.314	1	Human	PROX1
ECHDC2	5.76635e-07	1.30747	0.789	0.235	0.00621554	Human	ECHDC2
DBI	6.10232e-08	1.29988	0.947	0.471	0.000657769	Human	DBI
SLC17A4	9.78601e-05	1.29891	0.316	0.02	1	Human	SLC17A4
PHYKPL	2.07276e-06	1.28769	0.421	0.02	0.0223423	Human	PHYKPL
RPP25L	7.00712e-06	1.28673	0.632	0.196	0.0755298	Human	RPP25L
PHACTR4	1.82268e-06	1.28178	0.526	0.078	0.0196466	Human	PHACTR4
EEF2	7.65233e-07	1.28078	0.895	0.49	0.00824844	Human	EEF2
POLR2J3	0.000191163	1.27946	0.368	0.059	1	Human	POLR2J3
RAB4A	4.23437e-06	1.27375	0.632	0.176	0.0456422	Human	RAB4A
KRT10	4.09074e-05	1.2658	0.632	0.255	0.440941	Human	KRT10
BCAP31	5.92395e-06	1.25274	0.737	0.314	0.0638542	Human	BCAP31
TECR	4.42038e-07	1.24502	0.842	0.333	0.00476472	Human	TECR
TMEM74B	3.06438e-06	1.23572	0.368	0	0.033031	Human	TMEM74B
WNK2	2.40376e-07	1.23468	0.526	0.039	0.00259101	Human	WNK2
ITM2C	3.38131e-05	1.22918	0.947	0.588	0.364471	Human	ITM2C
MTMR11	1.23583e-09	1.22807	0.632	0.02	1.3321e-05	Human	MTMR11
RNASE1	3.06438e-06	1.21985	0.368	0	0.033031	Human	RNASE1
CNIH1	5.15184e-05	1.21588	0.632	0.235	0.555317	Human	CNIH1
PRDX1	5.91242e-07	1.21104	0.947	0.529	0.006373	Human	PRDX1
MOB1A	7.54019e-06	1.2109	0.684	0.314	0.0812758	Human	MOB1A
PCBD1	2.35731e-06	1.21014	0.737	0.255	0.0254094	Human	PCBD1
APOA4	1.76887e-10	1.20418	0.737	0.039	1.90666e-06	Human	APOA4
GPA33	1.78741e-08	1.20405	0.842	0.235	0.000192665	Human	GPA33
BRINP3	4.43973e-07	1.20272	0.421	0	0.00478559	Human	BRINP3
ODF3B	4.43973e-07	1.20046	0.421	0	0.00478559	Human	ODF3B
PFN1	4.66294e-08	1.2001	1	0.294	0.000502619	Human	PFN1
HSD11B2	2.42678e-06	1.19776	0.684	0.216	0.0261583	Human	HSD11B2
CHCHD5	1.31454e-05	1.19555	0.684	0.255	0.141694	Human	CHCHD5
PXMP2	6.50787e-05	1.19495	0.474	0.098	0.701483	Human	PXMP2
ATP6V1B2	1.79585e-05	1.19166	0.421	0.059	0.193575	Human	ATP6V1B2
AGR2	2.0871e-05	1.19101	0.842	0.451	0.224968	Human	AGR2
APEX1	1.55878e-06	1.18485	0.632	0.118	0.0168021	Human	APEX1
PHYHIPL	0.00280341	1.18477	0.211	0.02	1	Human	PHYHIPL
CENPV	0.000725861	1.18375	0.526	0.216	1	Human	CENPV
HSPBP1	2.56305e-05	1.17348	0.474	0.098	0.276271	Human	HSPBP1
CYB5A	1.81571e-07	1.17088	1	0.549	0.00195715	Human	CYB5A
PCK2	9.89138e-06	1.16247	0.632	0.157	0.106619	Human	PCK2
MPC2	3.1739e-05	1.1604	0.737	0.373	0.342115	Human	MPC2
PAPOLA	1.47234e-06	1.15797	0.737	0.216	0.0158704	Human	PAPOLA
P2RX4	0.00663449	1.15327	0.316	0.098	1	Human	P2RX4
HES1	0.000290852	1.14888	0.947	0.569	1	Human	HES1
WDR45	0.000175435	1.13976	0.474	0.137	1	Human	WDR45
COX7B	1.84157e-07	1.13858	1	0.588	0.00198502	Human	COX7B
BBX	7.32475e-05	1.13633	0.579	0.196	0.789535	Human	BBX
DNAJC7	0.00940698	1.13324	0.421	0.196	1	Human	DNAJC7
OXA1L	8.29945e-05	1.12808	0.632	0.275	0.894598	Human	OXA1L
BST1	3.74101e-06	1.11965	0.421	0.02	0.0403244	Human	BST1
FKBP2	3.31609e-06	1.11436	0.789	0.353	0.0357442	Human	FKBP2
KLHDC3	3.41049e-07	1.10921	0.474	0.02	0.00367616	Human	KLHDC3
PSME1	3.61889e-06	1.10328	0.895	0.471	0.039008	Human	PSME1
EIF4E	1.65018e-05	1.09864	0.579	0.137	0.177873	Human	EIF4E
HIF3A	0.000118024	1.09453	0.263	0	1	Human	HIF3A
SDC1	0.000207154	1.09359	0.474	0.137	1	Human	SDC1
SURF1	6.29031e-05	1.09262	0.526	0.137	0.678032	Human	SURF1
AIG1	1.2291e-05	1.08914	0.789	0.314	0.132484	Human	AIG1
NBL1	3.2982e-05	1.08727	0.632	0.196	0.355513	Human	NBL1
QSOX1	0.00115661	1.08571	0.579	0.294	1	Human	QSOX1
RSL1D1	0.000220422	1.08434	0.632	0.255	1	Human	RSL1D1
TMEM14A	1.63027e-06	1.07769	0.421	0.02	0.0175727	Human	TMEM14A
GSTO2	1.96612e-05	1.0757	0.316	0	0.211929	Human	GSTO2
NEO1	8.79147e-05	1.06773	0.421	0.078	0.947632	Human	NEO1
CDH23	0.00361093	1.06597	0.158	0	1	Human	CDH23
CERS6	7.54477e-06	1.06456	0.579	0.118	0.081325	Human	CERS6
FBL	0.00123432	1.06451	0.579	0.294	1	Human	FBL
PDE4C	3.06438e-06	1.06154	0.368	0	0.033031	Human	PDE4C
ORAI3	1.17419e-05	1.06047	0.368	0.02	0.126566	Human	ORAI3
MAOA	5.93145e-06	1.05319	0.789	0.392	0.0639351	Human	MAOA
AHCY	0.000697986	1.05186	0.421	0.118	1	Human	AHCY
GRINA	0.000385968	1.05061	0.421	0.098	1	Human	GRINA
ABHD2	3.7854e-07	1.04999	0.632	0.118	0.00408028	Human	ABHD2
MYO1D	1.28213e-06	1.04989	0.684	0.196	0.0138201	Human	MYO1D
SNRPG	1.0545e-05	1.04973	0.789	0.353	0.113665	Human	SNRPG
FBP1	2.7287e-05	1.04574	0.632	0.255	0.294127	Human	FBP1
MAF	0.000306793	1.04368	0.368	0.059	1	Human	MAF
DNAJC15	4.90238e-07	1.04087	0.737	0.235	0.00528427	Human	DNAJC15
SLC37A4	1.81459e-07	1.04059	0.632	0.118	0.00195595	Human	SLC37A4
VTI1B	0.000617006	1.03725	0.526	0.196	1	Human	VTI1B
FRMD4B	0.00493278	1.03598	0.316	0.098	1	Human	FRMD4B
MARVELD3	3.9569e-07	1.03298	0.737	0.216	0.00426514	Human	MARVELD3
CAPN2	0.0032185	1.02878	0.421	0.157	1	Human	CAPN2
RBBP8NL	0.00120616	1.02807	0.316	0.059	1	Human	RBBP8NL
PPM1A	0.000648917	1.02769	0.474	0.176	1	Human	PPM1A
WASF2	0.000236925	1.02204	0.684	0.275	1	Human	WASF2
SPATS2L	0.00016807	1.02111	0.579	0.235	1	Human	SPATS2L
CD59	0.00131825	1.02071	0.316	0.059	1	Human	CD59
PPIC	6.34445e-07	1.01882	0.579	0.098	0.00683868	Human	PPIC
RCN2	7.9372e-05	1.01847	0.368	0.039	0.855551	Human	RCN2
RHOBTB3	1.92301e-05	1.0173	0.421	0.039	0.207282	Human	RHOBTB3
SH3D19	7.32475e-05	1.01649	0.579	0.196	0.789535	Human	SH3D19
PPDPF	4.24916e-07	1.01586	1	0.725	0.00458017	Human	PPDPF
SLC39A4	6.14297e-08	1.01282	0.632	0.078	0.000662151	Human	SLC39A4
COX4I1	9.03324e-08	1.01052	1	0.686	0.000973693	Human	COX4I1
PQBP1	0.000204879	1.0047	0.632	0.255	1	Human	PQBP1
MCTS1	0.000957471	1.00329	0.421	0.118	1	Human	MCTS1
ILVBL	8.13203e-05	1.00167	0.526	0.137	0.876552	Human	ILVBL
HMGCL	9.31806e-06	1.00002	0.526	0.078	0.100439	Human	HMGCL
DDAH1	0.000396089	0.999941	0.474	0.137	1	Human	DDAH1
SERPINB5	5.94571e-08	0.998792	0.474	0	0.000640888	Human	SERPINB5
ARL5A	0.000838937	0.996252	0.368	0.098	1	Human	ARL5A
ELF3	1.15825e-06	0.994325	1	0.686	0.0124848	Human	ELF3
TIMM8B	7.14494e-05	0.988822	0.684	0.333	0.770153	Human	TIMM8B
HSBP1L1	0.000118024	0.98876	0.263	0	1	Human	HSBP1L1
PHKB	2.5389e-06	0.984745	0.474	0.039	0.0273668	Human	PHKB
CCNI	9.15897e-07	0.983409	0.947	0.49	0.00987246	Human	CCNI
CYB561D2	0.000264975	0.982518	0.474	0.137	1	Human	CYB561D2
DENND1B	0.000310764	0.980069	0.316	0.039	1	Human	DENND1B
EIF4E2	2.47971e-05	0.978698	0.632	0.176	0.267288	Human	EIF4E2
MLF2	2.34067e-05	0.975462	0.684	0.255	0.252301	Human	MLF2
DGUOK	0.00168433	0.972917	0.316	0.078	1	Human	DGUOK
ADD3	9.26864e-06	0.971741	0.842	0.412	0.0999067	Human	ADD3
CNN3	1.56386e-05	0.966632	0.684	0.196	0.168569	Human	CNN3
RHOU	2.71356e-05	0.966333	0.421	0.059	0.292495	Human	RHOU
MSRB2	4.42968e-05	0.966123	0.526	0.118	0.477475	Human	MSRB2
ANXA2	9.36731e-06	0.959514	0.947	0.529	0.10097	Human	ANXA2
SLC1A5	1.30635e-05	0.957109	0.526	0.098	0.140812	Human	SLC1A5
CDCA7	0.00482242	0.956547	0.421	0.157	1	Human	CDCA7
RNF114	3.6547e-07	0.953935	0.684	0.118	0.0039394	Human	RNF114
SLC27A3	1.96612e-05	0.95314	0.316	0	0.211929	Human	SLC27A3
MORF4L1	0.000260157	0.952367	0.737	0.373	1	Human	MORF4L1
REEP5	0.00014968	0.950248	0.579	0.196	1	Human	REEP5
LSM7	5.09975e-05	0.948343	0.789	0.431	0.549702	Human	LSM7
NDRG1	6.55559e-05	0.947194	0.684	0.255	0.706628	Human	NDRG1
INSR	0.00606877	0.946434	0.368	0.157	1	Human	INSR
FAM221A	1.31927e-05	0.946109	0.368	0.02	0.142204	Human	FAM221A
STOML2	1.35333e-05	0.945325	0.737	0.314	0.145875	Human	STOML2
PLXNB1	1.96612e-05	0.943979	0.316	0	0.211929	Human	PLXNB1
SYNGR2	1.6158e-06	0.943748	0.579	0.078	0.0174167	Human	SYNGR2
LETMD1	1.86425e-05	0.941885	0.368	0.02	0.200947	Human	LETMD1
CNPY3	4.0619e-05	0.93931	0.579	0.157	0.437833	Human	CNPY3
AP1G2	0.00186953	0.938818	0.316	0.059	1	Human	AP1G2
BDH1	4.50691e-05	0.935792	0.474	0.098	0.4858	Human	BDH1
DUOX1	1.96612e-05	0.935519	0.316	0	0.211929	Human	DUOX1
GPSM3	0.00187773	0.930634	0.263	0.039	1	Human	GPSM3
HSPB1	0.00161737	0.928058	0.947	0.686	1	Human	HSPB1
PTPRK	0.00280327	0.927886	0.421	0.157	1	Human	PTPRK
EIF1AY	0.000275791	0.924173	0.579	0.196	1	Human	EIF1AY
PCSK7	7.77564e-07	0.920103	0.579	0.078	0.00838136	Human	PCSK7
GPX1	7.25741e-05	0.915588	0.737	0.333	0.782277	Human	GPX1
CD9	6.12101e-06	0.914217	0.947	0.51	0.0659783	Human	CD9
PGRMC1	0.000210734	0.913051	0.579	0.235	1	Human	PGRMC1
CHN2	3.06438e-06	0.91303	0.368	0	0.033031	Human	CHN2
AFMID	0.000539477	0.912602	0.263	0.02	1	Human	AFMID
TFPI	2.5389e-06	0.910523	0.474	0.039	0.0273668	Human	TFPI
TMED3	0.000868334	0.910362	0.474	0.157	1	Human	TMED3
SNRPB2	0.00016807	0.910147	0.579	0.235	1	Human	SNRPB2
SEL1L3	4.43973e-07	0.909927	0.421	0	0.00478559	Human	SEL1L3
TSPAN3	0.000332716	0.909237	0.737	0.412	1	Human	TSPAN3
AHI1	0.000109359	0.907404	0.316	0.02	1	Human	AHI1
OAZ2	0.000127662	0.905131	0.421	0.078	1	Human	OAZ2
PSMA5	0.000311177	0.904912	0.789	0.373	1	Human	PSMA5
NFIB	0.000261983	0.903792	0.526	0.176	1	Human	NFIB
MME	1.17419e-05	0.903713	0.368	0.02	0.126566	Human	MME
TONSL	0.00066818	0.901956	0.263	0.02	1	Human	TONSL
CORO1B	2.49825e-06	0.901001	0.895	0.373	0.0269286	Human	CORO1B
MCOLN3	0.000668267	0.900044	0.211	0	1	Human	MCOLN3
STT3B	0.00154756	0.898112	0.474	0.176	1	Human	STT3B
ISCA2	2.30135e-05	0.891203	0.526	0.098	0.248063	Human	ISCA2
KIF12	9.78601e-05	0.887804	0.316	0.02	1	Human	KIF12
TMF1	0.000127662	0.887493	0.421	0.078	1	Human	TMF1
MATN2	4.43973e-07	0.886853	0.421	0	0.00478559	Human	MATN2
MACROD1	0.000385968	0.886799	0.421	0.098	1	Human	MACROD1
TMUB1	1.11155e-05	0.886736	0.684	0.255	0.119814	Human	TMUB1
ADAMTS14	0.000668267	0.881305	0.211	0	1	Human	ADAMTS14
DNAJA4	0.000668267	0.879843	0.211	0	1	Human	DNAJA4
DYNLRB1	0.000591051	0.878798	0.684	0.353	1	Human	DYNLRB1
GGCT	0.000114939	0.878335	0.526	0.118	1	Human	GGCT
HADHA	2.13074e-05	0.878145	0.947	0.471	0.229673	Human	HADHA
TXN2	0.000563119	0.878059	0.632	0.314	1	Human	TXN2
LTBP3	1.96612e-05	0.877372	0.316	0	0.211929	Human	LTBP3
SLC44A1	0.00116545	0.873812	0.632	0.353	1	Human	SLC44A1
HPCAL1	0.00567002	0.873808	0.526	0.275	1	Human	HPCAL1
CHMP4B	0.0010696	0.872147	0.737	0.353	1	Human	CHMP4B
RBPJ	0.00842614	0.86973	0.368	0.157	1	Human	RBPJ
MCFD2	0.00884678	0.869342	0.316	0.098	1	Human	MCFD2
JTB	1.53721e-05	0.868685	0.842	0.373	0.165696	Human	JTB
ZKSCAN1	2.6816e-05	0.868255	0.579	0.176	0.289049	Human	ZKSCAN1
SOD1	0.00037015	0.867081	0.842	0.569	1	Human	SOD1
SMPDL3B	0.000668267	0.861795	0.211	0	1	Human	SMPDL3B
NHP2	0.000297212	0.861569	0.579	0.196	1	Human	NHP2
MTMR1	0.00155184	0.858488	0.263	0.039	1	Human	MTMR1
FRAT2	0.00100794	0.856931	0.316	0.059	1	Human	FRAT2
XRCC6	9.48735e-06	0.85688	0.684	0.176	0.102264	Human	XRCC6
UBE2E1	4.20284e-06	0.852651	0.421	0.02	0.0453024	Human	UBE2E1
MRPL11	0.000501944	0.850977	0.632	0.294	1	Human	MRPL11
LIPH	0.0020371	0.85044	0.316	0.059	1	Human	LIPH
MPP6	0.0047923	0.850368	0.368	0.118	1	Human	MPP6
PRDX3	0.00034415	0.850209	0.684	0.314	1	Human	PRDX3
SLPI	0.000484168	0.849547	0.263	0.02	1	Human	SLPI
DNAJC19	0.00215952	0.845058	0.474	0.196	1	Human	DNAJC19
LSR	9.95464e-06	0.844984	0.737	0.294	0.107301	Human	LSR
PTK6	3.06438e-06	0.844696	0.368	0	0.033031	Human	PTK6
PCLO	0.000668267	0.843418	0.211	0	1	Human	PCLO
EFR3A	0.00359721	0.843401	0.368	0.118	1	Human	EFR3A
PDK4	1.96612e-05	0.841886	0.316	0	0.211929	Human	PDK4
COX8A	3.18947e-05	0.839302	1	0.529	0.343793	Human	COX8A
NR1H3	0.000484168	0.83762	0.263	0.02	1	Human	NR1H3
PPA1	0.000152037	0.832883	0.789	0.412	1	Human	PPA1
TMEM59	0.00319273	0.83014	0.842	0.627	1	Human	TMEM59
GNPTG	0.000265268	0.830114	0.368	0.078	1	Human	GNPTG
ACTR1B	0.00154756	0.82978	0.474	0.176	1	Human	ACTR1B
MARCKSL1	0.000100294	0.828519	0.684	0.196	1	Human	MARCKSL1
PLA2R1	0.000118024	0.825475	0.263	0	1	Human	PLA2R1
WDR61	0.00930241	0.824667	0.421	0.176	1	Human	WDR61
HADHB	0.000226805	0.823889	0.737	0.373	1	Human	HADHB
GK5	0.000254326	0.821032	0.368	0.059	1	Human	GK5
CHPF	0.000510354	0.820578	0.316	0.039	1	Human	CHPF
ARL2	0.000282832	0.818494	0.632	0.314	1	Human	ARL2
ING5	0.00255296	0.814376	0.316	0.078	1	Human	ING5
COMT	0.000716735	0.81424	0.684	0.294	1	Human	COMT
GPRC5C	3.79043e-05	0.813592	0.684	0.255	0.40857	Human	GPRC5C
TMC5	3.65083e-08	0.813402	0.842	0.235	0.000393523	Human	TMC5
ECHS1	5.55943e-05	0.804886	0.895	0.451	0.599251	Human	ECHS1
RASD1	0.00082497	0.801995	0.263	0.02	1	Human	RASD1
ESPN	2.22415e-08	0.799814	0.842	0.157	0.000239741	Human	ESPN
NME3	6.63779e-05	0.799339	0.579	0.137	0.715487	Human	NME3
TMEM60	0.00482109	0.797665	0.316	0.078	1	Human	TMEM60
TLCD2	0.000668267	0.797494	0.211	0	1	Human	TLCD2
MDH2	5.37006e-05	0.796974	0.789	0.353	0.578838	Human	MDH2
GTF3A	0.00276964	0.791636	0.316	0.078	1	Human	GTF3A
SLC4A7	0.00160826	0.790983	0.368	0.098	1	Human	SLC4A7
RALGPS1	0.000766476	0.788719	0.316	0.059	1	Human	RALGPS1
DPEP1	2.01337e-08	0.787198	1	0.373	0.000217021	Human	DPEP1
P4HTM	0.000118024	0.786509	0.263	0	1	Human	P4HTM
TNRC6B	7.65931e-06	0.785341	0.632	0.196	0.0825597	Human	TNRC6B
TGIF1	0.000594182	0.779505	0.368	0.078	1	Human	TGIF1
NFATC3	0.00386742	0.778381	0.368	0.118	1	Human	NFATC3
MYO19	0.00226544	0.775261	0.263	0.039	1	Human	MYO19
DDX18	7.32475e-05	0.774502	0.579	0.196	0.789535	Human	DDX18
HEBP2	0.000171965	0.774433	0.737	0.294	1	Human	HEBP2
IGBP1	7.43611e-06	0.772498	0.789	0.294	0.0801538	Human	IGBP1
USP53	0.0020371	0.772463	0.316	0.059	1	Human	USP53
TAF11	0.00692925	0.772159	0.368	0.157	1	Human	TAF11
PMM1	1.36247e-10	0.771384	0.789	0.078	1.4686e-06	Human	PMM1
KDM5D	0.000109359	0.77072	0.316	0.02	1	Human	KDM5D
LHPP	0.00451284	0.770376	0.421	0.157	1	Human	LHPP
POLR2I	4.80272e-05	0.770008	0.684	0.255	0.517686	Human	POLR2I
MANBA	0.000600627	0.76901	0.263	0.02	1	Human	MANBA
TBL1XR1	2.23039e-05	0.768581	0.474	0.059	0.240414	Human	TBL1XR1
ARHGEF12	0.00288639	0.768564	0.368	0.118	1	Human	ARHGEF12
CUX1	0.00170765	0.766755	0.263	0.039	1	Human	CUX1
PRSS2	0.000118024	0.76511	0.263	0	1	Human	PRSS2
FRYL	0.00940698	0.764972	0.421	0.196	1	Human	FRYL
FAM219B	0.00100794	0.764929	0.316	0.059	1	Human	FAM219B
CRTAP	0.000379708	0.762781	0.316	0.039	1	Human	CRTAP
TUFM	0.000173972	0.76156	0.684	0.255	1	Human	TUFM
SORBS2	0.00381113	0.759647	0.211	0.02	1	Human	SORBS2
SLC25A11	0.000690119	0.756886	0.421	0.098	1	Human	SLC25A11
KBTBD7	0.000668267	0.755706	0.211	0	1	Human	KBTBD7
SHARPIN	0.000383448	0.753833	0.474	0.118	1	Human	SHARPIN
B4GALT4	0.000668267	0.753376	0.211	0	1	Human	B4GALT4
RDH10	2.83703e-06	0.750842	0.474	0.039	0.0305803	Human	RDH10
NSUN6	0.00066818	0.74957	0.263	0.02	1	Human	NSUN6
UBE2G2	0.000129633	0.749271	0.368	0.059	1	Human	UBE2G2
RNF5	9.83892e-07	0.747796	0.895	0.353	0.0106054	Human	RNF5
RAB11FIP4	0.000484168	0.745103	0.263	0.02	1	Human	RAB11FIP4
B3GNT3	0.00066818	0.743579	0.263	0.02	1	Human	B3GNT3
SNRNP35	0.00643426	0.742789	0.368	0.137	1	Human	SNRNP35
TULP4	9.78601e-05	0.741644	0.316	0.02	1	Human	TULP4
ZMAT2	0.000496514	0.741583	0.421	0.098	1	Human	ZMAT2
AP2M1	0.0027278	0.739561	0.737	0.412	1	Human	AP2M1
SRSF3	1.1678e-06	0.739455	0.947	0.431	0.0125877	Human	SRSF3
EXOC1	0.000430413	0.738171	0.526	0.157	1	Human	EXOC1
SLC3A1	0.000118024	0.736258	0.263	0	1	Human	SLC3A1
MCUR1	0.00843008	0.735634	0.474	0.216	1	Human	MCUR1
TMEM126B	0.00143988	0.735574	0.316	0.059	1	Human	TMEM126B
CAP1	0.00978048	0.735348	0.579	0.333	1	Human	CAP1
ALS2	0.00280341	0.735112	0.211	0.02	1	Human	ALS2
TMX4	0.000770096	0.732174	0.368	0.078	1	Human	TMX4
F12	0.000118024	0.732134	0.263	0	1	Human	F12
TMEM167A	6.52736e-05	0.730842	0.474	0.078	0.703584	Human	TMEM167A
DZIP3	0.00280341	0.730251	0.211	0.02	1	Human	DZIP3
ACYP2	0.000280866	0.727534	0.316	0.039	1	Human	ACYP2
HACD3	0.000539491	0.726784	0.421	0.098	1	Human	HACD3
OSBP	0.00482242	0.725018	0.421	0.157	1	Human	OSBP
CCNG1	0.00188415	0.724907	0.526	0.275	1	Human	CCNG1
CACNA1D	0.000668267	0.724859	0.211	0	1	Human	CACNA1D
PLIN2	0.00839802	0.723024	0.368	0.137	1	Human	PLIN2
CD55	0.000993384	0.721995	0.368	0.078	1	Human	CD55
SIPA1L3	0.00796711	0.721872	0.263	0.059	1	Human	SIPA1L3
SLC30A1	0.00677972	0.721867	0.263	0.059	1	Human	SLC30A1
HNRNPK	0.002324	0.721733	0.842	0.49	1	Human	HNRNPK
CEBPD	1.78384e-05	0.71822	0.526	0.118	0.19228	Human	CEBPD
S100A13	0.00334727	0.716581	0.526	0.255	1	Human	S100A13
LSM8	0.0067047	0.714617	0.579	0.314	1	Human	LSM8
OCEL1	0.00682236	0.71436	0.421	0.176	1	Human	OCEL1
AKR1A1	0.000968161	0.712742	0.842	0.431	1	Human	AKR1A1
PARP1	0.000463842	0.711834	0.474	0.137	1	Human	PARP1
PPP2R1A	0.00326659	0.710004	0.684	0.373	1	Human	PPP2R1A
CCS	0.00554097	0.708985	0.474	0.216	1	Human	CCS
NPAS2	0.00170765	0.708797	0.263	0.039	1	Human	NPAS2
LAPTM4A	0.00408627	0.706691	0.737	0.471	1	Human	LAPTM4A
DDX27	0.00486391	0.705359	0.526	0.235	1	Human	DDX27
NSMCE4A	0.00272527	0.704929	0.263	0.039	1	Human	NSMCE4A
SLC25A38	0.00529533	0.704216	0.263	0.059	1	Human	SLC25A38
FAM177A1	0.000295724	0.702789	0.632	0.235	1	Human	FAM177A1
SLC7A1	0.00148522	0.701615	0.368	0.098	1	Human	SLC7A1
AREG	0.0020371	0.695688	0.316	0.059	1	Human	AREG
CLIC1	1.79961e-05	0.69485	1	0.549	0.19398	Human	CLIC1
CDK6	0.0015016	0.693851	0.421	0.137	1	Human	CDK6
TMEM248	0.0014498	0.692283	0.526	0.216	1	Human	TMEM248
TMC4	0.000847907	0.691899	0.579	0.255	1	Human	TMC4
CFTR	6.25962e-05	0.691859	0.789	0.333	0.674725	Human	CFTR
PSMB5	0.000506685	0.68959	0.579	0.176	1	Human	PSMB5
RBMX2	8.91237e-05	0.689151	0.421	0.059	0.960665	Human	RBMX2
SYT13	1.96612e-05	0.688822	0.316	0	0.211929	Human	SYT13
NIPSNAP1	7.9372e-05	0.688166	0.368	0.039	0.855551	Human	NIPSNAP1
SOX6	0.000500659	0.686829	0.526	0.157	1	Human	SOX6
SIRT2	0.000496514	0.68682	0.421	0.098	1	Human	SIRT2
CCDC88B	0.00280341	0.686519	0.211	0.02	1	Human	CCDC88B
UPF3A	0.00381113	0.685943	0.211	0.02	1	Human	UPF3A
PIH1D1	0.0012519	0.683073	0.474	0.157	1	Human	PIH1D1
STARD10	0.000998825	0.680206	0.895	0.529	1	Human	STARD10
PDXDC1	2.37533e-05	0.680087	0.632	0.157	0.256037	Human	PDXDC1
HPRT1	4.50691e-05	0.679932	0.474	0.098	0.4858	Human	HPRT1
FAM3C	7.86131e-05	0.679885	0.579	0.216	0.847371	Human	FAM3C
MGST3	0.000349771	0.679841	0.947	0.471	1	Human	MGST3
GAS6	5.4725e-05	0.678697	0.579	0.118	0.589881	Human	GAS6
SH3BGRL	0.00031615	0.677964	0.684	0.216	1	Human	SH3BGRL
LTBP4	0.000742741	0.67343	0.263	0.02	1	Human	LTBP4
BCL2L14	0.0047923	0.671063	0.368	0.118	1	Human	BCL2L14
PLLP	1.12968e-06	0.670039	0.684	0.137	0.0121768	Human	PLLP
ACOT7	0.0047923	0.670028	0.368	0.118	1	Human	ACOT7
TCTN3	0.000151983	0.663673	0.316	0.02	1	Human	TCTN3
GJB1	0.000725733	0.663644	0.526	0.157	1	Human	GJB1
CTBS	0.000161409	0.663328	0.368	0.039	1	Human	CTBS
MBD4	0.00108024	0.659415	0.368	0.078	1	Human	MBD4
KBTBD3	1.96612e-05	0.658308	0.316	0	0.211929	Human	KBTBD3
FASTKD1	0.000668267	0.657199	0.211	0	1	Human	FASTKD1
FBXL15	0.000121514	0.656353	0.526	0.157	1	Human	FBXL15
SEZ6L2	0.00421406	0.655911	0.211	0.02	1	Human	SEZ6L2
LPCAT3	2.08031e-05	0.655683	0.579	0.118	0.224237	Human	LPCAT3
XDH	0.00044348	0.649758	0.368	0.059	1	Human	XDH
TSPAN17	0.00529533	0.649345	0.263	0.059	1	Human	TSPAN17
RANBP1	0.000216264	0.647156	0.684	0.255	1	Human	RANBP1
CNTFR	0.00361093	0.645719	0.158	0	1	Human	CNTFR
UBE2B	0.000718678	0.644236	0.684	0.353	1	Human	UBE2B
SAT1	0.00082577	0.643543	1	0.745	1	Human	SAT1
AP1M2	4.30337e-05	0.641289	0.789	0.314	0.46386	Human	AP1M2
ISG20L2	0.00110294	0.639147	0.316	0.059	1	Human	ISG20L2
ACOT11	0.0020371	0.638842	0.316	0.059	1	Human	ACOT11
PTPRG	0.000118024	0.638655	0.263	0	1	Human	PTPRG
YIPF4	0.000163477	0.635335	0.632	0.216	1	Human	YIPF4
NAP1L1	0.0034721	0.634548	0.579	0.255	1	Human	NAP1L1
CAMK1D	0.00066818	0.630528	0.263	0.02	1	Human	CAMK1D
EIF4EBP2	0.000927572	0.630506	0.526	0.176	1	Human	EIF4EBP2
SCN9A	0.000668267	0.629767	0.211	0	1	Human	SCN9A
PLIN3	0.000185492	0.628432	0.579	0.216	1	Human	PLIN3
UBXN4	0.00126841	0.628134	0.737	0.412	1	Human	UBXN4
DNAJC11	0.00513269	0.625616	0.474	0.176	1	Human	DNAJC11
PDIA6	0.000232404	0.625607	0.632	0.294	1	Human	PDIA6
PRKCSH	0.00776059	0.625532	0.632	0.392	1	Human	PRKCSH
DYNLL1	0.00040349	0.625471	0.895	0.549	1	Human	DYNLL1
DDX54	0.00667782	0.625121	0.421	0.157	1	Human	DDX54
SYAP1	0.00666609	0.624464	0.579	0.275	1	Human	SYAP1
TSTD1	0.000571917	0.623943	0.737	0.314	1	Human	TSTD1
EEF1D	0.00263599	0.623901	0.895	0.588	1	Human	EEF1D
N4BP2L1	0.00187773	0.623348	0.263	0.039	1	Human	N4BP2L1
DDX39A	3.7246e-06	0.622413	0.632	0.118	0.0401474	Human	DDX39A
ARSG	0.00361093	0.621666	0.158	0	1	Human	ARSG
CSTF2T	0.00487008	0.619825	0.263	0.059	1	Human	CSTF2T
ZDHHC3	0.00134532	0.61872	0.474	0.157	1	Human	ZDHHC3
UBXN2B	0.00361093	0.617525	0.158	0	1	Human	UBXN2B
PANK3	0.00201411	0.617163	0.421	0.137	1	Human	PANK3
SNX17	0.000206227	0.61559	0.579	0.176	1	Human	SNX17
SSH2	0.00171472	0.615111	0.316	0.059	1	Human	SSH2
SLC30A7	0.00482109	0.614438	0.316	0.078	1	Human	SLC30A7
COPS4	0.00845296	0.614112	0.526	0.275	1	Human	COPS4
TIMM17B	0.000353008	0.613919	0.579	0.235	1	Human	TIMM17B
UBE2A	0.000131889	0.6135	0.526	0.157	1	Human	UBE2A
RUNDC3B	0.000668267	0.612464	0.211	0	1	Human	RUNDC3B
PGM2L1	0.00361093	0.611804	0.158	0	1	Human	PGM2L1
ZSCAN26	0.00361093	0.611611	0.158	0	1	Human	ZSCAN26
RASSF6	0.00188293	0.610898	0.368	0.098	1	Human	RASSF6
SLC25A39	6.86211e-05	0.608816	0.632	0.196	0.739666	Human	SLC25A39
PXN	0.00027097	0.608701	0.526	0.157	1	Human	PXN
EPAS1	0.00082497	0.605935	0.263	0.02	1	Human	EPAS1
HEBP1	5.16766e-07	0.605807	0.737	0.157	0.00557022	Human	HEBP1
RAB2A	0.00256005	0.599259	0.684	0.392	1	Human	RAB2A
DCUN1D4	0.000668267	0.598365	0.211	0	1	Human	DCUN1D4
CXCR3	0.00361093	0.597288	0.158	0	1	Human	CXCR3
GSTM3	0.000342012	0.59638	0.421	0.078	1	Human	GSTM3
CCT2	0.0020546	0.595604	0.474	0.157	1	Human	CCT2
ILF2	0.000151575	0.595459	0.632	0.216	1	Human	ILF2
HLA-DMB	4.90596e-06	0.595312	0.474	0.039	0.0528814	Human	HLA-DMB
SERP2	0.000668267	0.594915	0.211	0	1	Human	SERP2
RPS5	0.00435777	0.593874	1	0.667	1	Human	RPS5
AGPAT3	0.00352429	0.593455	0.316	0.078	1	Human	AGPAT3
HADH	0.000419319	0.593355	0.632	0.333	1	Human	HADH
PRKCB	0.00361093	0.593131	0.158	0	1	Human	PRKCB
EDN3	2.8433e-07	0.592697	0.579	0.059	0.00306479	Human	EDN3
DOCK8	0.000879098	0.587256	0.421	0.098	1	Human	DOCK8
PRR3	0.00361093	0.58653	0.158	0	1	Human	PRR3
CHMP2B	2.94822e-06	0.586095	0.684	0.196	0.0317789	Human	CHMP2B
LHFPL2	0.00310847	0.585601	0.211	0.02	1	Human	LHFPL2
LEPROT	0.00605074	0.583567	0.474	0.196	1	Human	LEPROT
AP3S1	0.00402149	0.583132	0.526	0.255	1	Human	AP3S1
TRAK1	0.00211594	0.582068	0.421	0.157	1	Human	TRAK1
PLAGL1	0.00344352	0.580784	0.211	0.02	1	Human	PLAGL1
ELAC2	0.000151983	0.580517	0.316	0.02	1	Human	ELAC2
EPN3	0.000668267	0.580112	0.211	0	1	Human	EPN3
PLS3	0.00310847	0.577405	0.211	0.02	1	Human	PLS3
METTL7B	0.00162974	0.576437	0.368	0.078	1	Human	METTL7B
SERPINB6	4.85288e-08	0.575564	0.947	0.353	0.000523092	Human	SERPINB6
TATDN1	0.00352429	0.574585	0.316	0.078	1	Human	TATDN1
SLC10A2	0.00248564	0.573447	0.263	0.039	1	Human	SLC10A2
PRRT1	0.000668267	0.571334	0.211	0	1	Human	PRRT1
SOAT1	0.00272527	0.570472	0.263	0.039	1	Human	SOAT1
TCEA3	0.000847851	0.570023	0.632	0.216	1	Human	TCEA3
NOA1	0.00280341	0.567083	0.211	0.02	1	Human	NOA1
KAT6A	0.000600627	0.56654	0.263	0.02	1	Human	KAT6A
METTL7A	0.00125189	0.56462	0.474	0.176	1	Human	METTL7A
P4HA2	0.00677972	0.56425	0.263	0.059	1	Human	P4HA2
STARD7	0.00949397	0.561409	0.316	0.098	1	Human	STARD7
TOX	0.00606198	0.561093	0.316	0.078	1	Human	TOX
PSMC4	0.0034721	0.560333	0.579	0.255	1	Human	PSMC4
IL17RC	0.00157178	0.559695	0.316	0.059	1	Human	IL17RC
STX16	0.000510354	0.55917	0.316	0.039	1	Human	STX16
CNGA1	0.000668267	0.553796	0.211	0	1	Human	CNGA1
UNK	0.00575384	0.552184	0.263	0.059	1	Human	UNK
B3GNT7	0.000562493	0.551861	0.316	0.039	1	Human	B3GNT7
TCAF1	0.000118024	0.551638	0.263	0	1	Human	TCAF1
ALDH7A1	0.00421406	0.551329	0.211	0.02	1	Human	ALDH7A1
MTX2	2.78872e-05	0.550604	0.474	0.078	0.300596	Human	MTX2
IDH2	0.00915257	0.550262	0.789	0.471	1	Human	IDH2
SLC39A14	0.00643264	0.548162	0.474	0.196	1	Human	SLC39A14
TAF7	1.05727e-05	0.54699	0.684	0.235	0.113964	Human	TAF7
KCNJ3	0.000668267	0.54565	0.211	0	1	Human	KCNJ3
SLC27A4	0.0096962	0.545285	0.474	0.235	1	Human	SLC27A4
DUSP18	0.00155184	0.545244	0.263	0.039	1	Human	DUSP18
SSBP2	0.00361093	0.544487	0.158	0	1	Human	SSBP2
PARP12	0.00298583	0.544137	0.368	0.098	1	Human	PARP12
FAM89B	0.000151983	0.543188	0.316	0.02	1	Human	FAM89B
PRKAR1B	0.00381113	0.542812	0.211	0.02	1	Human	PRKAR1B
TMPRSS4	0.0065355	0.536531	0.316	0.078	1	Human	TMPRSS4
METTL17	0.00206324	0.534903	0.263	0.039	1	Human	METTL17
NTMT1	0.0082393	0.534497	0.316	0.098	1	Human	NTMT1
PRMT7	0.000379708	0.533252	0.316	0.039	1	Human	PRMT7
KCNK7	0.00361093	0.532854	0.158	0	1	Human	KCNK7
FKBP1B	0.00361093	0.531396	0.158	0	1	Human	FKBP1B
RSPH1	0.00361093	0.531142	0.158	0	1	Human	RSPH1
SLC13A2	0.00677972	0.530228	0.263	0.059	1	Human	SLC13A2
ZNF704	0.000668267	0.526474	0.211	0	1	Human	ZNF704
MPV17	0.000118024	0.525466	0.263	0	1	Human	MPV17
RGS2	7.98648e-06	0.524497	0.684	0.137	0.0860863	Human	RGS2
CITED2	0.00373475	0.524346	0.368	0.098	1	Human	CITED2
CYB5R3	0.000365997	0.523784	0.632	0.196	1	Human	CYB5R3
HSH2D	0.00361093	0.522098	0.158	0	1	Human	HSH2D
ZNF524	0.001558	0.51984	0.579	0.216	1	Human	ZNF524
RNF126	0.00203586	0.518872	0.368	0.098	1	Human	RNF126
ZNF703	0.00726214	0.518825	0.474	0.196	1	Human	ZNF703
TMEM25	0.000118024	0.515427	0.263	0	1	Human	TMEM25
TMEM50B	0.00711816	0.512593	0.421	0.157	1	Human	TMEM50B
SNX7	0.00206324	0.511896	0.263	0.039	1	Human	SNX7
MRPL14	0.000992507	0.510835	0.789	0.373	1	Human	MRPL14
BSG	8.20454e-05	0.510037	0.895	0.51	0.884367	Human	BSG
ARFGAP2	0.00352429	0.509625	0.316	0.078	1	Human	ARFGAP2
RAB27B	0.00381113	0.505734	0.211	0.02	1	Human	RAB27B
APH1A	0.00307469	0.501731	0.579	0.255	1	Human	APH1A
TYW3	0.00298583	0.500705	0.263	0.039	1	Human	TYW3
RAD23A	0.00135114	0.496508	0.579	0.255	1	Human	RAD23A
SNRPN	0.00216519	0.496311	0.421	0.137	1	Human	SNRPN
LRRFIP1	0.00382862	0.494711	0.526	0.196	1	Human	LRRFIP1
ANXA11	1.19722e-05	0.491783	0.842	0.431	0.129048	Human	ANXA11
TRNAU1AP	0.00831361	0.490852	0.368	0.118	1	Human	TRNAU1AP
OSBPL1A	0.00310847	0.488633	0.211	0.02	1	Human	OSBPL1A
SLC44A3	0.000824704	0.486452	0.316	0.039	1	Human	SLC44A3
CREB1	0.00862798	0.484612	0.263	0.059	1	Human	CREB1
HSD3B7	0.00300299	0.483279	0.316	0.078	1	Human	HSD3B7
TMUB2	0.0038147	0.483046	0.316	0.078	1	Human	TMUB2
CMTM8	0.00344352	0.480386	0.211	0.02	1	Human	CMTM8
AQP3	0.00381113	0.47984	0.211	0.02	1	Human	AQP3
GRIA4	0.00361093	0.479506	0.158	0	1	Human	GRIA4
FZR1	0.000750192	0.479149	0.316	0.039	1	Human	FZR1
CHCHD10	0.00047275	0.472384	0.947	0.51	1	Human	CHCHD10
DEF6	0.00344352	0.471945	0.211	0.02	1	Human	DEF6
NONO	0.00511145	0.471191	0.684	0.373	1	Human	NONO
TMEM123	0.00276844	0.470475	0.368	0.098	1	Human	TMEM123
EFNA1	9.5629e-05	0.468676	0.632	0.216	1	Human	EFNA1
MPP7	0.00272527	0.468281	0.263	0.039	1	Human	MPP7
PRR15	0.00758356	0.467102	0.316	0.078	1	Human	PRR15
CIB2	0.00677972	0.465796	0.263	0.059	1	Human	CIB2
CLTC	0.000241846	0.463202	0.842	0.353	1	Human	CLTC
MTR	0.00361093	0.461902	0.158	0	1	Human	MTR
YIF1B	0.00280341	0.460796	0.211	0.02	1	Human	YIF1B
TPST2	0.00361093	0.46018	0.158	0	1	Human	TPST2
ASNSD1	0.0039097	0.458867	0.263	0.039	1	Human	ASNSD1
YY1	0.00679411	0.457927	0.684	0.353	1	Human	YY1
SPON1	0.00361093	0.456837	0.158	0	1	Human	SPON1
MYADM	0.00678604	0.456161	0.368	0.118	1	Human	MYADM
DDX49	0.00561958	0.452771	0.316	0.078	1	Human	DDX49
TM9SF3	0.00503476	0.451534	0.684	0.392	1	Human	TM9SF3
SEC13	0.000110037	0.450054	0.579	0.176	1	Human	SEC13
ABLIM2	0.00361093	0.449231	0.158	0	1	Human	ABLIM2
PDHA1	0.00749123	0.446764	0.474	0.216	1	Human	PDHA1
VDAC2	0.000329872	0.446421	0.842	0.431	1	Human	VDAC2
HARS2	0.000462748	0.445919	0.316	0.039	1	Human	HARS2
SCD	0.00280341	0.442283	0.211	0.02	1	Human	SCD
FAH	0.00735193	0.439766	0.263	0.059	1	Human	FAH
WDFY2	0.00361093	0.43885	0.158	0	1	Human	WDFY2
ZNF213	0.00298583	0.436764	0.263	0.039	1	Human	ZNF213
GTF2I	0.00164161	0.435976	0.684	0.314	1	Human	GTF2I
LYPLA2	0.00220983	0.434663	0.579	0.235	1	Human	LYPLA2
CFLAR	0.00262012	0.432927	0.526	0.235	1	Human	CFLAR
PIN4	0.00548175	0.430884	0.526	0.235	1	Human	PIN4
SDSL	0.000617469	0.4266	0.474	0.118	1	Human	SDSL
UBE2D2	0.000874518	0.426021	0.684	0.314	1	Human	UBE2D2
PLXNC1	0.00361093	0.423219	0.158	0	1	Human	PLXNC1
EBPL	0.00446385	0.421394	0.368	0.118	1	Human	EBPL
NR4A2	0.000279407	0.420858	0.368	0.059	1	Human	NR4A2
JMJD6	0.00108024	0.416883	0.368	0.078	1	Human	JMJD6
STPG1	0.00361093	0.416866	0.158	0	1	Human	STPG1
RCCD1	0.00280341	0.416098	0.211	0.02	1	Human	RCCD1
CNKSR3	0.00280341	0.414526	0.211	0.02	1	Human	CNKSR3
SIKE1	0.00862798	0.413243	0.263	0.059	1	Human	SIKE1
UBXN6	0.000295724	0.412415	0.632	0.235	1	Human	UBXN6
ZNF516	0.00361093	0.410736	0.158	0	1	Human	ZNF516
PCGF5	0.00831361	0.408976	0.368	0.118	1	Human	PCGF5
TMEM116	0.00361093	0.408919	0.158	0	1	Human	TMEM116
MOGAT2	0.00357628	0.407616	0.263	0.039	1	Human	MOGAT2
PRRG2	0.00711816	0.407338	0.421	0.157	1	Human	PRRG2
CLTB	0.00285409	0.404171	0.895	0.627	1	Human	CLTB
PLEKHH1	0.00867123	0.402159	0.211	0.039	1	Human	PLEKHH1
S100A4	0.00421406	0.401738	0.211	0.02	1	Human	S100A4
PSME2	0.00712111	0.401022	0.842	0.51	1	Human	PSME2
FLYWCH1	0.00280341	0.397993	0.211	0.02	1	Human	FLYWCH1
TKT	0.00320565	0.395188	0.737	0.392	1	Human	TKT
SLC20A2	0.00361093	0.394321	0.158	0	1	Human	SLC20A2
UBQLN2	0.00421406	0.394261	0.211	0.02	1	Human	UBQLN2
MYO1C	0.000121693	0.393535	0.474	0.098	1	Human	MYO1C
RAB25	0.00155998	0.392715	0.789	0.51	1	Human	RAB25
FABP5	0.00816211	0.392618	0.316	0.078	1	Human	FABP5
DDAH2	0.000204539	0.391802	0.474	0.098	1	Human	DDAH2
KANK1	0.0020371	0.389978	0.316	0.059	1	Human	KANK1
NFIC	0.00207279	0.388795	0.368	0.078	1	Human	NFIC
PATZ1	0.00082497	0.388647	0.263	0.02	1	Human	PATZ1
PRPSAP1	0.00624785	0.387503	0.263	0.059	1	Human	PRPSAP1
PSAP	0.00463746	0.38636	0.895	0.431	1	Human	PSAP
ADAM17	0.00280341	0.383901	0.211	0.02	1	Human	ADAM17
DNM1	0.00381113	0.382956	0.211	0.02	1	Human	DNM1
PSMA7	0.00845027	0.379292	0.895	0.529	1	Human	PSMA7
EMC8	0.00248564	0.37888	0.263	0.039	1	Human	EMC8
CAMKK2	0.00361093	0.378277	0.158	0	1	Human	CAMKK2
NEXN	0.00361093	0.37737	0.158	0	1	Human	NEXN
ACTR3B	0.000668267	0.376179	0.211	0	1	Human	ACTR3B
TNFRSF25	0.000668267	0.376179	0.211	0	1	Human	TNFRSF25
LPIN3	0.00044348	0.374272	0.368	0.059	1	Human	LPIN3
LRRFIP2	0.000573524	0.372125	0.579	0.196	1	Human	LRRFIP2
PFN2	0.00361093	0.371929	0.158	0	1	Human	PFN2
LNPEP	0.00735193	0.371783	0.263	0.059	1	Human	LNPEP
RAD51C	0.00361093	0.368622	0.158	0	1	Human	RAD51C
GALNT5	0.00361093	0.364543	0.158	0	1	Human	GALNT5
CNIH4	0.00741104	0.363466	0.526	0.294	1	Human	CNIH4
PBX2	0.00326893	0.363295	0.263	0.039	1	Human	PBX2
RAB8A	0.00164224	0.362435	0.421	0.098	1	Human	RAB8A
NDFIP1	0.0054714	0.355417	0.684	0.353	1	Human	NDFIP1
CLTA	0.000767179	0.352473	0.947	0.529	1	Human	CLTA
KIAA0319L	0.00758356	0.34482	0.316	0.078	1	Human	KIAA0319L
ERAL1	0.00933743	0.344711	0.263	0.059	1	Human	ERAL1
FKBP8	0.00363774	0.344142	0.737	0.431	1	Human	FKBP8
ACADS	0.00534552	0.338697	0.737	0.49	1	Human	ACADS
CHD9	7.01105e-05	0.336479	0.737	0.235	0.755721	Human	CHD9
LPP	0.00326818	0.336306	0.474	0.176	1	Human	LPP
PSMA2	0.00828397	0.335042	0.842	0.51	1	Human	PSMA2
NR1H4	0.00977061	0.334848	0.474	0.196	1	Human	NR1H4
CDKN2C	0.00361093	0.334545	0.158	0	1	Human	CDKN2C
ATF6B	0.00314635	0.334271	0.579	0.216	1	Human	ATF6B
MANEAL	0.00361093	0.333064	0.158	0	1	Human	MANEAL
AAMP	0.000161762	0.332397	0.579	0.196	1	Human	AAMP
TNFRSF1A	0.00280253	0.332121	0.684	0.333	1	Human	TNFRSF1A
SHD	0.00361093	0.332096	0.158	0	1	Human	SHD
S100A10	0.000909609	0.330398	1	0.784	1	Human	S100A10
CD46	0.00457792	0.329773	0.737	0.333	1	Human	CD46
SULT1B1	0.00174062	0.328449	0.368	0.098	1	Human	SULT1B1
PAQR8	0.000573524	0.328411	0.579	0.196	1	Human	PAQR8
MMP14	0.000562493	0.326783	0.316	0.039	1	Human	MMP14
HSD17B11	8.01157e-05	0.325628	0.947	0.529	0.863567	Human	HSD17B11
RSF1	0.00815464	0.323934	0.474	0.235	1	Human	RSF1
KRT2	0.00361093	0.323385	0.158	0	1	Human	KRT2
UGT2A3	0.00131804	0.322012	0.526	0.176	1	Human	UGT2A3
PRDX6	0.000393654	0.321613	0.632	0.235	1	Human	PRDX6
POLK	0.00326893	0.31542	0.263	0.039	1	Human	POLK
IL13RA1	0.0032187	0.31276	0.368	0.098	1	Human	IL13RA1
HSD17B8	0.00244639	0.310604	0.526	0.196	1	Human	HSD17B8
RNF152	0.000146101	0.310524	0.368	0.039	1	Human	RNF152
MPHOSPH8	0.00105777	0.30554	0.684	0.294	1	Human	MPHOSPH8
OSBPL3	0.00361093	0.301531	0.158	0	1	Human	OSBPL3
E4F1	0.00361093	0.296626	0.158	0	1	Human	E4F1
CATSPER2	0.00361093	0.294202	0.158	0	1	Human	CATSPER2
PRDM4	0.00361093	0.293862	0.158	0	1	Human	PRDM4
ACADVL	3.57664e-05	0.291532	0.842	0.373	0.385526	Human	ACADVL
TJP3	0.000120578	0.291107	0.632	0.216	1	Human	TJP3
NEURL1	2.64443e-05	0.290556	0.947	0.392	0.285043	Human	NEURL1
ACACB	0.00361093	0.2867	0.158	0	1	Human	ACACB
ADTRP	0.00137857	0.28646	0.632	0.275	1	Human	ADTRP
RAB7A	0.00375594	0.285171	0.737	0.373	1	Human	RAB7A
ADSL	0.00949397	0.284466	0.316	0.098	1	Human	ADSL
UNC45A	0.00415825	0.279124	0.474	0.196	1	Human	UNC45A
CIB1	0.00932728	0.278723	0.947	0.49	1	Human	CIB1
PBX1	0.000585989	0.27823	0.474	0.137	1	Human	PBX1
PNPLA2	0.00682236	0.278018	0.421	0.176	1	Human	PNPLA2
NUMB	0.00405474	0.276512	0.526	0.235	1	Human	NUMB
SCARB2	0.00103062	0.276117	0.421	0.098	1	Human	SCARB2
STK38	0.00514246	0.275039	0.368	0.118	1	Human	STK38
GID8	0.00489878	0.269072	0.474	0.216	1	Human	GID8
IRS2	0.000462748	0.262417	0.316	0.039	1	Human	IRS2
UBE2I	0.0090565	0.260418	0.632	0.275	1	Human	UBE2I
TIAL1	0.00833113	0.259959	0.526	0.216	1	Human	TIAL1
PIN1	0.00972553	0.259673	0.579	0.353	1	Human	PIN1
PSMC3	0.00625924	0.258669	0.737	0.451	1	Human	PSMC3
ZNF768	0.00242688	0.257169	0.368	0.078	1	Human	ZNF768
TMED1	2.53147e-05	0.256407	0.474	0.078	0.272867	Human	TMED1
EPHX2	0.000734964	0.25596	0.632	0.235	1	Human	EPHX2
PPIB	0.00125309	0.254313	0.947	0.51	1	Human	PPIB
CHGA	0.00421406	0.25303	0.211	0.02	1	Human	CHGA
ZDHHC4	0.000838745	0.25117	0.368	0.078	1	Human	ZDHHC4

## Sheet: CA7+ cell in macaque-Fig S3B
	p_val	avg_log2FC	pct.1	pct.2	p_val_adj	cluster	gene
APOA1	3.54504e-07	4.30197	0.87	0.5	0.0038212	Macaque	APOA1
TINAGL1	1.86841e-07	3.54839	0.565	0.091	0.00201396	Macaque	TINAGL1
NBEAL2	0.0012315	3.28696	0.348	0.091	1	Macaque	NBEAL2
SLC25A43	0.000210061	3.18837	0.435	0.121	1	Macaque	SLC25A43
RDH5	0.0019868	3.17252	0.391	0.136	1	Macaque	RDH5
MUC13	5.34321e-07	3.03473	0.87	0.576	0.00575944	Macaque	MUC13
PHLDB1	0.000110027	2.96464	0.391	0.076	1	Macaque	PHLDB1
SCAP	2.11588e-05	2.91844	0.565	0.167	0.228071	Macaque	SCAP
SH3BP1	0.00101689	2.89365	0.391	0.121	1	Macaque	SH3BP1
GDPD3	2.05907e-05	2.83983	0.261	0	0.221947	Macaque	GDPD3
TBC1D25.1	7.48748e-07	2.66548	0.391	0.015	0.00807075	Macaque	TBC1D25
DOK4	0.00519479	2.61182	0.261	0.061	1	Macaque	DOK4
DPH2	0.000722804	2.53035	0.391	0.106	1	Macaque	DPH2
CUL5	0.00438787	2.52433	0.348	0.121	1	Macaque	CUL5
MBD3.1	0.00269325	2.51747	0.478	0.242	1	Macaque	MBD3
PPM1J	0.000746782	2.50301	0.261	0.03	1	Macaque	PPM1J
DBNDD2.1	0.00189991	2.46191	0.391	0.136	1	Macaque	DBNDD2
PRSS36	0.0058878	2.43861	0.304	0.091	1	Macaque	PRSS36
DNAJC25.1	0.000317901	2.40503	0.391	0.091	1	Macaque	DNAJC25
LYST.1	0.00323749	2.33259	0.304	0.076	1	Macaque	LYST
PLEKHA1	0.0053624	2.32556	0.304	0.091	1	Macaque	PLEKHA1
TFF2	0.000596864	2.30778	0.174	0	1	Macaque	TFF2
ASAP3	0.000111922	2.29784	0.217	0	1	Macaque	ASAP3
SLC6A7	0.00315238	2.28205	0.13	0	1	Macaque	SLC6A7
GLA	0.00740947	2.26799	0.348	0.136	1	Macaque	GLA
MAN2B1.1	4.00475e-05	2.25433	0.478	0.106	0.431672	Macaque	MAN2B1
HES2	0.00326761	2.234	0.217	0.03	1	Macaque	HES2
RAP1GAP	0.00389759	2.22525	0.435	0.197	1	Macaque	RAP1GAP
CNDP1	0.000147883	2.20904	0.261	0.015	1	Macaque	CNDP1
VNN1	0.000111922	2.17734	0.217	0	1	Macaque	VNN1
YJEFN3	0.000162823	2.17534	0.304	0.03	1	Macaque	YJEFN3
DEPDC5	0.000188189	2.16888	0.261	0.015	1	Macaque	DEPDC5
FAAH	0.00829822	2.16843	0.522	0.379	1	Macaque	FAAH
MGRN1	0.00438787	2.16366	0.348	0.121	1	Macaque	MGRN1
BHLHE40.1	0.00943741	2.1567	0.348	0.136	1	Macaque	BHLHE40
OTOP2.1	1.9166e-06	2.12915	0.87	0.5	0.020659	Macaque	OTOP2
CCDC13	2.05907e-05	2.12646	0.261	0	0.221947	Macaque	CCDC13
CBR3	0.000147883	2.10088	0.261	0.015	1	Macaque	CBR3
CTSC	0.000760511	2.0865	0.391	0.106	1	Macaque	CTSC
OSBPL2	0.00642453	2.02827	0.391	0.167	1	Macaque	OSBPL2
GNAS.1	0.00727454	1.96903	0.609	0.561	1	Macaque	GNAS
KLHL23	0.00113797	1.84811	0.304	0.061	1	Macaque	KLHL23
CUL7	0.000111922	1.84284	0.217	0	1	Macaque	CUL7
TUBB2B.1	0.00869814	1.82718	0.261	0.061	1	Macaque	TUBB2B
FETUB	0.00315238	1.80717	0.13	0	1	Macaque	FETUB
PPM1B	0.00741	1.80619	0.348	0.136	1	Macaque	PPM1B
PPP2R5B	0.0041689	1.76055	0.174	0.015	1	Macaque	PPP2R5B
KIF17	2.05907e-05	1.70219	0.261	0	0.221947	Macaque	KIF17
S100A16	0.00635585	1.68749	0.652	0.561	1	Macaque	S100A16
PRICKLE4	0.000111922	1.59395	0.217	0	1	Macaque	PRICKLE4
SCAMP5	0.0041689	1.56044	0.174	0.015	1	Macaque	SCAMP5
MRC2	0.00315238	1.56042	0.13	0	1	Macaque	MRC2
MRI1	0.00326761	1.49903	0.217	0.03	1	Macaque	MRI1
RAB15	0.000596864	1.37903	0.174	0	1	Macaque	RAB15
TNK2	0.00315238	1.32381	0.13	0	1	Macaque	TNK2
PDGFRA	0.000596864	1.23527	0.174	0	1	Macaque	PDGFRA
ZC3H10	0.0041689	1.06818	0.174	0.015	1	Macaque	ZC3H10
LGALS3	0.00854621	0.97531	0.913	0.924	1	Macaque	LGALS3
PRKCH	0.00315238	0.844505	0.13	0	1	Macaque	PRKCH
EFNA2	0.00315238	0.793325	0.13	0	1	Macaque	EFNA2
CALHM3	0.00315238	0.698088	0.13	0	1	Macaque	CALHM3
CFLAR.1	0.00547194	0.421899	0.087	0.455	1	Macaque	CFLAR
LETM1	0.00646377	0.373067	0.087	0.455	1	Macaque	LETM1
ARHGEF16	0.00668149	0.340013	0.087	0.455	1	Macaque	ARHGEF16
PBX1.1	0.00641572	0.258808	0.043	0.364	1	Macaque	PBX1
PSMD9	0.00313603	0.253672	0.087	0.485	1	Macaque	PSMD9

## Sheet: CA7+ cell in pig-Fig S3B
	p_val	avg_log2FC	pct.1	pct.2	p_val_adj	cluster	gene
CFD.2	3.03457e-18	8.52185	0.96	0.031	3.27096e-14	Pig	CFD
CPSF6.1	1.16023e-07	6.43517	0.72	0.219	0.00125061	Pig	CPSF6
IGKC.2	4.9087e-16	6.4017	0.88	0.016	5.29108e-12	Pig	IGKC
IGHM.2	2.25683e-15	5.90519	0.84	0.016	2.43264e-11	Pig	IGHM
KRT16.2	7.03298e-14	5.81475	0.72	0	7.58085e-10	Pig	KRT16
IFI27L2.1	7.7107e-09	4.40353	0.88	0.656	8.31136e-05	Pig	IFI27L2
IFITM1.1	1.1529e-08	4.0359	0.8	0.297	0.000124272	Pig	IFITM1
MSMB.1	5.57985e-08	3.83907	0.56	0.062	0.000601452	Pig	MSMB
C3.1	6.30389e-07	3.62582	0.4	0.016	0.00679497	Pig	C3
MYCBP2	2.08057e-06	3.39782	0.52	0.094	0.0224265	Pig	MYCBP2
REG4.1	9.27823e-05	3.36956	0.52	0.156	1	Pig	REG4
MX1.2	8.26599e-10	3.29758	0.64	0.062	8.90992e-06	Pig	MX1
MYO7B.1	8.53243e-10	3.29016	0.84	0.266	9.1971e-06	Pig	MYO7B
FOXS1.1	3.70035e-09	2.95996	0.48	0	3.98861e-05	Pig	FOXS1
NAALADL1.1	1.22693e-06	2.9069	0.72	0.25	0.0132251	Pig	NAALADL1
SCGB1A1	0.000263769	2.88565	0.2	0	1	Pig	SCGB1A1
STOM.1	4.41554e-06	2.86005	0.56	0.141	0.0475952	Pig	STOM
CLCN1	0.00063604	2.80542	0.4	0.094	1	Pig	CLCN1
HERC6.1	1.06496e-08	2.7968	0.56	0.031	0.000114792	Pig	HERC6
DUSP5.1	1.88283e-07	2.79495	0.56	0.062	0.0020295	Pig	DUSP5
OAS2.1	1.14671e-10	2.79175	0.56	0	1.23604e-06	Pig	OAS2
HSPA1B.1	0.000110201	2.74635	0.8	0.531	1	Pig	HSPA1B
HYAL1.1	1.04186e-07	2.74385	0.4	0	0.00112302	Pig	HYAL1
MGST1.1	5.11478e-06	2.74077	0.76	0.422	0.0551323	Pig	MGST1
FILIP1L.1	1.5811e-07	2.63192	0.52	0.047	0.00170427	Pig	FILIP1L
ERBB3.1	1.91895e-06	2.47167	0.8	0.625	0.0206844	Pig	ERBB3
USP2.1	4.53149e-08	2.43835	0.48	0.016	0.000488449	Pig	USP2
ISG15	0.000380385	2.42143	0.72	0.5	1	Pig	ISG15
SETD2.1	4.05991e-08	2.42119	0.68	0.125	0.000437618	Pig	SETD2
RGS7.1	1.91193e-11	2.41565	0.6	0	2.06087e-07	Pig	RGS7
PHLDA2.1	2.2222e-07	2.39433	0.8	0.328	0.00239531	Pig	PHLDA2
FGFBP1.1	1.91448e-05	2.3906	0.32	0.016	0.206361	Pig	FGFBP1
MGAT5.1	1.21538e-06	2.37292	0.56	0.094	0.0131006	Pig	MGAT5
GBP6.1	1.91193e-11	2.36852	0.6	0	2.06087e-07	Pig	GBP6
SIRPG.1	1.14671e-10	2.35682	0.56	0	1.23604e-06	Pig	SIRPG
FAM131C.1	3.70035e-09	2.32411	0.48	0	3.98861e-05	Pig	FAM131C
PODN.2	2.46174e-10	2.31442	0.64	0.031	2.65351e-06	Pig	PODN
PARP14	0.00214967	2.2791	0.52	0.219	1	Pig	PARP14
C1QB	2.58989e-06	2.26848	0.32	0	0.0279164	Pig	C1QB
GADD45G	7.22926e-05	2.2524	0.4	0.062	0.779242	Pig	GADD45G
GHSR.1	6.63033e-10	2.20669	0.52	0	7.14683e-06	Pig	GHSR
ETV3	0.00220333	2.20096	0.32	0.078	1	Pig	ETV3
RERE.1	3.05426e-05	2.18804	0.68	0.281	0.329219	Pig	RERE
FAM135A.2	1.13076e-09	2.15357	0.64	0.062	1.21884e-05	Pig	FAM135A
OGDH.1	0.000436143	2.14775	0.52	0.156	1	Pig	OGDH
EPS8L2.1	0.000382214	2.14664	0.8	0.406	1	Pig	EPS8L2
INSIG1.1	3.76633e-07	2.13699	0.56	0.062	0.00405973	Pig	INSIG1
JARID2.2	6.91778e-10	2.1364	0.6	0.031	7.45668e-06	Pig	JARID2
CEBPB.1	0.000674823	2.12169	0.56	0.25	1	Pig	CEBPB
AMPD2.1	7.87529e-05	2.11996	0.56	0.125	0.848878	Pig	AMPD2
REC8	0.00636976	2.10461	0.2	0.031	1	Pig	REC8
SPTBN1.1	1.58717e-08	2.09765	0.92	0.422	0.000171081	Pig	SPTBN1
NFAT5	0.000149741	2.08199	0.52	0.141	1	Pig	NFAT5
RNF121.1	0.000101291	2.07854	0.32	0.031	1	Pig	RNF121
UAP1	6.43008e-05	2.0746	0.52	0.141	0.693098	Pig	UAP1
RAC2.1	4.62248e-05	2.06908	0.56	0.188	0.498257	Pig	RAC2
ATF7IP	0.00262781	2.05169	0.24	0.031	1	Pig	ATF7IP
ARRDC2	0.000313614	2.02931	0.36	0.062	1	Pig	ARRDC2
HIVEP1	0.000499608	2.02667	0.24	0.016	1	Pig	HIVEP1
ARF3.1	6.99979e-06	2.02385	0.72	0.391	0.0754507	Pig	ARF3
IRF7.1	3.2018e-05	2.02177	0.64	0.219	0.345122	Pig	IRF7
IFIT3	0.000328869	2.02038	0.48	0.125	1	Pig	IFIT3
SIPA1L1.1	0.000858007	2.01871	0.48	0.172	1	Pig	SIPA1L1
GSK3B.1	5.59445e-05	2.01598	0.44	0.078	0.603025	Pig	GSK3B
GRTP1.1	4.87058e-05	2.01159	0.56	0.203	0.525	Pig	GRTP1
CPT1B	4.17576e-06	2.00503	0.44	0.047	0.0450105	Pig	CPT1B
MEP1B.1	2.01933e-05	1.97266	0.44	0.062	0.217663	Pig	MEP1B
SERHL2.1	1.91193e-11	1.95209	0.6	0	2.06087e-07	Pig	SERHL2
CPM.1	1.98215e-06	1.94217	0.52	0.078	0.0213655	Pig	CPM
FBXO39.1	1.99587e-08	1.9399	0.44	0	0.000215135	Pig	FBXO39
DVL1.1	0.000172857	1.93894	0.56	0.188	1	Pig	DVL1
QRICH1.1	0.00750084	1.93697	0.4	0.172	1	Pig	QRICH1
ITPR1	9.96796e-05	1.92085	0.28	0.016	1	Pig	ITPR1
PPP2R5A.1	8.22074e-06	1.91084	0.68	0.281	0.0886113	Pig	PPP2R5A
PYGM	2.58989e-06	1.91055	0.32	0	0.0279164	Pig	PYGM
MYO18A	0.00190259	1.90701	0.28	0.047	1	Pig	MYO18A
MYO5B.1	0.0001506	1.90666	0.52	0.156	1	Pig	MYO5B
SLC38A2	0.000335299	1.89553	0.6	0.203	1	Pig	SLC38A2
RRAGC.1	2.87295e-06	1.8923	0.6	0.125	0.0309676	Pig	RRAGC
CACNA2D1.1	1.99587e-08	1.87684	0.44	0	0.000215135	Pig	CACNA2D1
MASP1.1	3.70035e-09	1.87591	0.48	0	3.98861e-05	Pig	MASP1
ZNFX1	1.86926e-05	1.85682	0.4	0.047	0.201487	Pig	ZNFX1
ZDHHC18	1.367e-06	1.85649	0.48	0.047	0.0147348	Pig	ZDHHC18
TAF6L	0.00049986	1.85627	0.28	0.031	1	Pig	TAF6L
OXCT1.1	1.76971e-06	1.83342	0.56	0.094	0.0190758	Pig	OXCT1
XPNPEP2	0.00167959	1.82989	0.44	0.141	1	Pig	XPNPEP2
SLC46A3.1	4.41276e-07	1.82822	0.52	0.062	0.00475651	Pig	SLC46A3
ZMYM1	5.77499e-05	1.82377	0.24	0	0.622486	Pig	ZMYM1
ARL15	0.00119152	1.82116	0.36	0.094	1	Pig	ARL15
KCNS3	7.19089e-07	1.81198	0.44	0.031	0.00775106	Pig	KCNS3
OGFRL1	5.77499e-05	1.81013	0.24	0	0.622486	Pig	OGFRL1
PDE5A	0.000946463	1.79223	0.36	0.078	1	Pig	PDE5A
TXNRD1.1	3.44485e-05	1.78932	0.56	0.156	0.37132	Pig	TXNRD1
PRKG2	0.00675871	1.78651	0.2	0.031	1	Pig	PRKG2
IER5.1	1.56196e-05	1.78244	0.64	0.172	0.168364	Pig	IER5
JAK1.1	2.23693e-05	1.78138	0.72	0.281	0.241119	Pig	JAK1
PLD1.1	4.51762e-08	1.77551	0.56	0.047	0.000486954	Pig	PLD1
SLAMF7	0.00118615	1.7599	0.16	0	1	Pig	SLAMF7
FSD1L	6.86563e-06	1.74859	0.4	0.031	0.0740047	Pig	FSD1L
PTPN18.1	3.4415e-05	1.747	0.6	0.172	0.370959	Pig	PTPN18
CLCA4.1	1.00025e-07	1.73844	0.52	0.031	0.00107817	Pig	CLCA4
GATAD2A	0.00600364	1.73681	0.36	0.109	1	Pig	GATAD2A
BAIAP2	0.00529962	1.72833	0.12	0	1	Pig	BAIAP2
ZNF654	0.000431419	1.72401	0.24	0.016	1	Pig	ZNF654
AGMAT	5.28737e-07	1.71627	0.44	0.031	0.00569926	Pig	AGMAT
PLAU	0.000263769	1.71371	0.2	0	1	Pig	PLAU
LRRC45	0.000258334	1.70224	0.4	0.078	1	Pig	LRRC45
TLK1	0.0032351	1.69451	0.6	0.281	1	Pig	TLK1
TNFAIP3.1	2.43858e-08	1.69382	0.6	0.078	0.000262854	Pig	TNFAIP3
JMJD1C.1	6.16923e-05	1.68499	0.6	0.219	0.664982	Pig	JMJD1C
TEAD1	0.000115932	1.68296	0.28	0.016	1	Pig	TEAD1
DHX9.1	1.53366e-05	1.68252	0.6	0.125	0.165313	Pig	DHX9
MROH1.1	9.39986e-07	1.67568	0.52	0.062	0.0101321	Pig	MROH1
AK1	6.76922e-06	1.66671	0.44	0.062	0.0729654	Pig	AK1
ADGRG6	0.00338963	1.66518	0.28	0.062	1	Pig	ADGRG6
BAIAP2L2.1	0.000198192	1.6615	0.56	0.156	1	Pig	BAIAP2L2
ANGEL2	0.000499608	1.6527	0.24	0.016	1	Pig	ANGEL2
TNPO1.1	0.000864142	1.65208	0.44	0.125	1	Pig	TNPO1
DAB2	5.77499e-05	1.64082	0.24	0	0.622486	Pig	DAB2
CCDC180	0.000263769	1.63902	0.2	0	1	Pig	CCDC180
DERL3.1	5.27151e-07	1.63693	0.36	0	0.00568216	Pig	DERL3
KDSR	2.24442e-07	1.63661	0.6	0.078	0.00241926	Pig	KDSR
DYNC1H1.1	0.00346675	1.63631	0.68	0.328	1	Pig	DYNC1H1
PLCL2	0.000124752	1.62995	0.36	0.047	1	Pig	PLCL2
GNAI3.1	0.000270157	1.62708	0.68	0.328	1	Pig	GNAI3
KAT6B.1	5.37046e-05	1.62705	0.44	0.094	0.578882	Pig	KAT6B
NTN4.1	1.99587e-08	1.62688	0.44	0	0.000215135	Pig	NTN4
EIF2AK3	0.000263769	1.61737	0.2	0	1	Pig	EIF2AK3
LGALS2.1	0.00082506	1.61714	0.76	0.609	1	Pig	LGALS2
USP6NL.1	7.93227e-06	1.61599	0.4	0.031	0.0855019	Pig	USP6NL
MAP3K14	0.00529962	1.61498	0.12	0	1	Pig	MAP3K14
CPEB2.1	1.4683e-07	1.60895	0.52	0.047	0.00158268	Pig	CPEB2
NUBPL	0.00529962	1.60274	0.12	0	1	Pig	NUBPL
GPT	0.00161597	1.60129	0.44	0.125	1	Pig	GPT
DNMT1	0.00183354	1.60039	0.4	0.125	1	Pig	DNMT1
CDC5L.1	0.00161687	1.59911	0.56	0.203	1	Pig	CDC5L
HK3	0.00529962	1.59601	0.12	0	1	Pig	HK3
JDP2	0.00201249	1.59145	0.28	0.047	1	Pig	JDP2
BCL2L2-PABPN1.1	6.9691e-08	1.59026	0.72	0.125	0.0007512	Pig	BCL2L2-PABPN1
SLC16A10	0.00193344	1.57999	0.24	0.031	1	Pig	SLC16A10
ETNK1	0.00223934	1.56563	0.6	0.266	1	Pig	ETNK1
UBALD2.1	4.53458e-05	1.56382	0.68	0.266	0.488782	Pig	UBALD2
CCDC9.1	1.18156e-07	1.55085	0.56	0.047	0.0012736	Pig	CCDC9
CDC42BPA.1	0.00994977	1.54933	0.52	0.234	1	Pig	CDC42BPA
GMPR.2	8.18269e-10	1.54776	0.6	0.031	8.82012e-06	Pig	GMPR
SETX	0.00374116	1.54351	0.52	0.25	1	Pig	SETX
MYO10	0.00606523	1.54112	0.32	0.094	1	Pig	MYO10
MAL2	0.000384913	1.54072	0.64	0.266	1	Pig	MAL2
TRIM40	2.58989e-06	1.53399	0.32	0	0.0279164	Pig	TRIM40
TBC1D1	0.00239116	1.53062	0.48	0.172	1	Pig	TBC1D1
SDC3.1	1.99587e-08	1.52976	0.44	0	0.000215135	Pig	SDC3
TIPARP	0.000125785	1.51657	0.48	0.109	1	Pig	TIPARP
HK1	0.000499608	1.5129	0.24	0.016	1	Pig	HK1
C5	7.22926e-05	1.50736	0.4	0.062	0.779242	Pig	C5
LTA4H.1	0.00120693	1.49761	0.6	0.266	1	Pig	LTA4H
RTN4IP1	0.00903505	1.49445	0.2	0.031	1	Pig	RTN4IP1
CLIC5	0.00339664	1.49416	0.44	0.141	1	Pig	CLIC5
DUSP4.1	1.99587e-08	1.49096	0.44	0	0.000215135	Pig	DUSP4
TLR3.1	4.50255e-06	1.48395	0.36	0.016	0.048533	Pig	TLR3
DYNC1LI2	0.000462726	1.48305	0.56	0.172	1	Pig	DYNC1LI2
MYO5A.1	5.27791e-06	1.48042	0.36	0.016	0.0568906	Pig	MYO5A
USP24	2.94724e-06	1.47487	0.44	0.047	0.0317683	Pig	USP24
PTPRH.1	0.000786498	1.47295	0.52	0.188	1	Pig	PTPRH
ANO6	0.000291623	1.471	0.6	0.219	1	Pig	ANO6
TRAPPC10	1.23812e-05	1.44532	0.28	0	0.133457	Pig	TRAPPC10
TUFT1.1	1.02381e-07	1.43818	0.64	0.094	0.00110356	Pig	TUFT1
AIF1.1	0.000152119	1.42974	0.32	0.031	1	Pig	AIF1
ID4	0.00560002	1.42778	0.28	0.062	1	Pig	ID4
STYK1	0.000225632	1.42437	0.44	0.078	1	Pig	STYK1
DDX60.1	1.17526e-05	1.41541	0.56	0.125	0.126681	Pig	DDX60
HEPACAM2.1	0.000500183	1.39377	0.68	0.438	1	Pig	HEPACAM2
ANKRD13A.1	0.000815384	1.38889	0.4	0.094	1	Pig	ANKRD13A
SMOC2	8.2342e-05	1.3881	0.32	0.031	0.887565	Pig	SMOC2
MAP4K3.1	6.63033e-10	1.37798	0.52	0	7.14683e-06	Pig	MAP4K3
FARP1	7.92797e-05	1.37771	0.28	0.016	0.854556	Pig	FARP1
NR1I2.1	0.000637656	1.36691	0.52	0.188	1	Pig	NR1I2
ADGRG7	4.17616e-05	1.36505	0.44	0.078	0.450148	Pig	ADGRG7
EMP1.1	1.46294e-08	1.36446	0.6	0.047	0.000157691	Pig	EMP1
GCC2	0.000248407	1.35994	0.88	0.516	1	Pig	GCC2
ATF4	0.00142991	1.34858	0.68	0.438	1	Pig	ATF4
STK17B.1	0.000766116	1.3478	0.64	0.25	1	Pig	STK17B
DAAM1.1	0.0017378	1.34704	0.48	0.172	1	Pig	DAAM1
ZBTB22.1	1.20861e-05	1.347	0.52	0.094	0.130276	Pig	ZBTB22
RNF169	0.000132794	1.34071	0.36	0.047	1	Pig	RNF169
NOP58.1	0.000365569	1.33936	0.64	0.234	1	Pig	NOP58
EIF2AK2	1.9807e-05	1.33727	0.68	0.203	0.213499	Pig	EIF2AK2
FNBP4	1.1488e-05	1.33285	0.64	0.172	0.123829	Pig	FNBP4
CREBBP.1	8.86367e-06	1.33027	0.64	0.172	0.0955415	Pig	CREBBP
DTYMK	0.00266185	1.32884	0.44	0.141	1	Pig	DTYMK
USP11	0.000735093	1.32388	0.28	0.031	1	Pig	USP11
PDE3A	0.00694087	1.32219	0.36	0.141	1	Pig	PDE3A
MAP3K1	0.0064917	1.32065	0.24	0.047	1	Pig	MAP3K1
ATXN2	0.000302662	1.31848	0.44	0.094	1	Pig	ATXN2
C15orf62.1	1.99587e-08	1.31123	0.44	0	0.000215135	Pig	C15orf62
ZHX2	0.00529962	1.30888	0.12	0	1	Pig	ZHX2
MATK.1	5.35635e-08	1.30813	0.48	0.016	0.000577361	Pig	MATK
CRK.1	0.00269666	1.30776	0.68	0.391	1	Pig	CRK
LRRCC1	0.00338963	1.30715	0.28	0.062	1	Pig	LRRCC1
RFNG	0.00037198	1.30679	0.36	0.062	1	Pig	RFNG
CDADC1	0.00507672	1.30475	0.36	0.109	1	Pig	CDADC1
DDX3Y	0.00310278	1.29696	0.32	0.078	1	Pig	DDX3Y
AC136616.1.1	0.00020785	1.29674	0.4	0.062	1	Pig	AC136616.1
TIMD4	0.00529962	1.29465	0.12	0	1	Pig	TIMD4
ABCC4.1	5.27151e-07	1.29386	0.36	0	0.00568216	Pig	ABCC4
CCNYL1	3.19706e-05	1.28495	0.76	0.25	0.344612	Pig	CCNYL1
LDLR	7.67891e-05	1.28277	0.4	0.062	0.82771	Pig	LDLR
HNF4G	0.00643829	1.27359	0.68	0.422	1	Pig	HNF4G
GLIPR2.1	0.00125595	1.27319	0.52	0.219	1	Pig	GLIPR2
CDHR2.1	0.00943459	1.27211	0.72	0.453	1	Pig	CDHR2
AKR1E2	0.000372	1.26548	0.24	0.016	1	Pig	AKR1E2
NET1.1	0.00374858	1.26389	0.64	0.359	1	Pig	NET1
SLC25A36	0.000944209	1.25882	0.4	0.094	1	Pig	SLC25A36
ADGB.1	4.53149e-08	1.25553	0.48	0.016	0.000488449	Pig	ADGB
RIPK1	0.000174178	1.25234	0.48	0.125	1	Pig	RIPK1
CEACAM19.1	5.27151e-07	1.24962	0.36	0	0.00568216	Pig	CEACAM19
UTRN	7.53779e-06	1.24845	0.52	0.094	0.0812499	Pig	UTRN
ABHD17A.1	0.000148048	1.24757	0.72	0.328	1	Pig	ABHD17A
CAMTA2.1	2.25329e-06	1.24533	0.68	0.156	0.0242882	Pig	CAMTA2
PARP6	0.000442501	1.23445	0.6	0.281	1	Pig	PARP6
ZBTB33	0.00911501	1.23381	0.16	0.016	1	Pig	ZBTB33
RABGAP1L	0.000126812	1.22805	0.64	0.25	1	Pig	RABGAP1L
ZBTB44	9.45448e-05	1.22753	0.32	0.031	1	Pig	ZBTB44
SLC22A23.1	0.0019075	1.22671	0.44	0.141	1	Pig	SLC22A23
RAB11FIP3	5.77499e-05	1.22606	0.24	0	0.622486	Pig	RAB11FIP3
DOCK2	0.000263769	1.22139	0.2	0	1	Pig	DOCK2
CENPE	0.00529962	1.22134	0.12	0	1	Pig	CENPE
HAGHL	0.00796714	1.21765	0.16	0.016	1	Pig	HAGHL
NFKBIZ	0.00384182	1.21678	0.72	0.406	1	Pig	NFKBIZ
FTSJ1	0.00193344	1.21667	0.24	0.031	1	Pig	FTSJ1
QSOX2	0.00852381	1.21655	0.16	0.016	1	Pig	QSOX2
JAG1.1	1.29599e-05	1.21545	0.44	0.062	0.139695	Pig	JAG1
RPA2	0.00716661	1.21509	0.2	0.031	1	Pig	RPA2
SRPK2	0.0050763	1.21482	0.36	0.109	1	Pig	SRPK2
SMG7	0.000551899	1.21386	0.44	0.109	1	Pig	SMG7
EIF4H.1	0.00538122	1.21383	0.68	0.422	1	Pig	EIF4H
KLF4	0.00217473	1.21303	0.84	0.625	1	Pig	KLF4
PPP6R2	0.00931749	1.20873	0.32	0.094	1	Pig	PPP6R2
AP3M1	5.08913e-06	1.20694	0.48	0.062	0.0548557	Pig	AP3M1
SLC45A4	0.00218785	1.20658	0.24	0.031	1	Pig	SLC45A4
AP1S3	0.00247261	1.20448	0.24	0.031	1	Pig	AP1S3
DTX3	0.000263769	1.20223	0.2	0	1	Pig	DTX3
FGD3.1	1.05542e-05	1.20126	0.4	0.031	0.113764	Pig	FGD3
MAP1LC3A.1	0.00997729	1.19953	0.64	0.484	1	Pig	MAP1LC3A
NR5A2.1	1.49897e-05	1.19628	0.56	0.156	0.161574	Pig	NR5A2
SCGB3A1	5.77499e-05	1.1921	0.24	0	0.622486	Pig	SCGB3A1
NT5DC1	0.00459413	1.19113	0.28	0.062	1	Pig	NT5DC1
IFI44	1.23812e-05	1.18554	0.28	0	0.133457	Pig	IFI44
FOXA1	0.000162601	1.18387	0.32	0.031	1	Pig	FOXA1
FAM160A1	0.00118615	1.18246	0.16	0	1	Pig	FAM160A1
ACAP1	0.00529962	1.182	0.12	0	1	Pig	ACAP1
RHOF	0.00617473	1.17981	0.28	0.062	1	Pig	RHOF
NAA30	0.00744324	1.1772	0.16	0.016	1	Pig	NAA30
ULK2	0.0064917	1.17657	0.24	0.047	1	Pig	ULK2
PRKACB.1	3.86912e-08	1.17147	0.6	0.047	0.000417052	Pig	PRKACB
KCTD2	0.000263769	1.16995	0.2	0	1	Pig	KCTD2
DSE	0.00529962	1.16761	0.12	0	1	Pig	DSE
FAM126A.1	0.000145075	1.16282	0.44	0.094	1	Pig	FAM126A
ADM	0.00856527	1.16053	0.32	0.094	1	Pig	ADM
SPTLC2	0.00169722	1.15851	0.52	0.188	1	Pig	SPTLC2
IFI44L.1	2.30144e-08	1.15636	0.48	0.016	0.000248072	Pig	IFI44L
FAM83E.1	6.05743e-07	1.15478	0.56	0.062	0.0065293	Pig	FAM83E
SORD.1	1.81495e-05	1.1543	0.52	0.125	0.195633	Pig	SORD
OAS1	0.00293737	1.15338	0.44	0.156	1	Pig	OAS1
CTDSPL2	0.000499871	1.15124	0.32	0.047	1	Pig	CTDSPL2
LRBA.1	0.000531	1.15076	0.6	0.234	1	Pig	LRBA
RASEF	0.00464511	1.14984	0.32	0.094	1	Pig	RASEF
CABP1.1	1.04186e-07	1.1483	0.4	0	0.00112302	Pig	CABP1
RNF150.1	5.27151e-07	1.14274	0.36	0	0.00568216	Pig	RNF150
NDUFAF2.1	5.09619e-05	1.14207	0.48	0.109	0.549318	Pig	NDUFAF2
CDNF	2.58989e-06	1.14121	0.32	0	0.0279164	Pig	CDNF
AAK1	0.00149641	1.13802	0.32	0.062	1	Pig	AAK1
ORAI1	0.000418937	1.13479	0.4	0.078	1	Pig	ORAI1
SEMA3G	0.00118615	1.13374	0.16	0	1	Pig	SEMA3G
NCALD.1	4.15703e-06	1.13293	0.36	0.016	0.0448087	Pig	NCALD
SP100	0.00283388	1.13045	0.52	0.172	1	Pig	SP100
SH3BGRL2.1	0.00423366	1.12963	0.6	0.281	1	Pig	SH3BGRL2
HOXA5	0.000438552	1.1266	0.28	0.031	1	Pig	HOXA5
TLDC2.1	0.0079329	1.12331	0.36	0.125	1	Pig	TLDC2
MEGF8	0.00181621	1.12214	0.2	0.016	1	Pig	MEGF8
EFHC2	0.000263769	1.12088	0.2	0	1	Pig	EFHC2
ITCH	0.00327178	1.12041	0.4	0.109	1	Pig	ITCH
LMNA	0.00630151	1.11877	0.72	0.594	1	Pig	LMNA
UNC13D.1	2.07737e-09	1.11835	0.56	0.016	2.23919e-05	Pig	UNC13D
PTPRC	0.00118615	1.11602	0.16	0	1	Pig	PTPRC
VEGFB	5.42902e-06	1.11266	0.48	0.062	0.0585194	Pig	VEGFB
HAPLN4	0.000537353	1.1112	0.24	0.016	1	Pig	HAPLN4
RPS6KB1.1	0.0061578	1.10795	0.24	0.047	1	Pig	RPS6KB1
SMC6	0.00625802	1.10746	0.36	0.109	1	Pig	SMC6
ARIH2	0.00230537	1.10259	0.44	0.156	1	Pig	ARIH2
RETNLB	0.000537353	1.10215	0.24	0.016	1	Pig	RETNLB
MAP2	0.00529962	1.09741	0.12	0	1	Pig	MAP2
RASGRP1	0.00529962	1.09676	0.12	0	1	Pig	RASGRP1
PDGFB	0.00118615	1.09631	0.16	0	1	Pig	PDGFB
FOXO3	0.00459413	1.09541	0.28	0.062	1	Pig	FOXO3
MST1R	0.00465847	1.09498	0.4	0.125	1	Pig	MST1R
PTPN1	0.0020574	1.09492	0.24	0.031	1	Pig	PTPN1
RECQL	0.00680127	1.08652	0.28	0.062	1	Pig	RECQL
STK40	0.00956843	1.08649	0.28	0.078	1	Pig	STK40
CXXC1	0.000147198	1.0819	0.4	0.062	1	Pig	CXXC1
SPRED2	0.00796714	1.07971	0.16	0.016	1	Pig	SPRED2
MCOLN2.1	6.30389e-07	1.06883	0.4	0.016	0.00679497	Pig	MCOLN2
DEGS2	0.00987588	1.0682	0.68	0.5	1	Pig	DEGS2
YPEL3.1	0.00445049	1.0638	0.52	0.219	1	Pig	YPEL3
KMT2A	0.00834884	1.06318	0.48	0.203	1	Pig	KMT2A
TMEM131	0.00940053	1.06102	0.56	0.25	1	Pig	TMEM131
G6PD	0.00375519	1.06074	0.28	0.062	1	Pig	G6PD
RXRA	0.000857962	1.05689	0.48	0.156	1	Pig	RXRA
SDE2	0.00218785	1.05655	0.24	0.031	1	Pig	SDE2
RANBP2	0.00335395	1.05618	0.68	0.312	1	Pig	RANBP2
ANKRD17	0.00131194	1.04924	0.48	0.141	1	Pig	ANKRD17
PPP2R2A	0.00659451	1.04858	0.44	0.156	1	Pig	PPP2R2A
WDR37	0.00822835	1.04275	0.28	0.062	1	Pig	WDR37
ANKRD62.1	1.04186e-07	1.04231	0.4	0	0.00112302	Pig	ANKRD62
LCP1	0.00529962	1.04149	0.12	0	1	Pig	LCP1
OXSR1.1	0.00759715	1.032	0.24	0.047	1	Pig	OXSR1
MTFR1	0.00412813	1.03149	0.32	0.078	1	Pig	MTFR1
KCNAB3.1	1.04186e-07	1.02886	0.4	0	0.00112302	Pig	KCNAB3
FHDC1	0.000400682	1.02443	0.24	0.016	1	Pig	FHDC1
CASP6	0.00382079	1.02272	0.64	0.344	1	Pig	CASP6
ZNF512B	0.00529962	1.02253	0.12	0	1	Pig	ZNF512B
TAOK2.1	0.00123536	1.01934	0.52	0.172	1	Pig	TAOK2
MCEE.1	0.00813938	1.01742	0.44	0.172	1	Pig	MCEE
HECTD4	0.00911501	1.01368	0.16	0.016	1	Pig	HECTD4
ALMS1	0.00529962	1.0109	0.12	0	1	Pig	ALMS1
STXBP5L	0.00529962	1.0099	0.12	0	1	Pig	STXBP5L
VARS2	0.00903695	1.00843	0.28	0.062	1	Pig	VARS2
C1QC	0.00529962	1.00611	0.12	0	1	Pig	C1QC
ALCAM.1	2.82167e-05	0.995729	0.32	0.016	0.304148	Pig	ALCAM
ORMDL3.1	8.40918e-05	0.994079	0.44	0.094	0.906426	Pig	ORMDL3
GBE1	0.00911501	0.990378	0.16	0.016	1	Pig	GBE1
AFF1	0.00134981	0.982852	0.36	0.078	1	Pig	AFF1
MGAT4A	0.00230333	0.979953	0.76	0.422	1	Pig	MGAT4A
ITGA10	0.00118615	0.979708	0.16	0	1	Pig	ITGA10
ZFY	0.00529962	0.977661	0.12	0	1	Pig	ZFY
GPR82	0.00529962	0.976622	0.12	0	1	Pig	GPR82
LDB1	0.0084233	0.968362	0.24	0.047	1	Pig	LDB1
ENPP4	0.000156924	0.966921	0.4	0.078	1	Pig	ENPP4
TLR7	5.77499e-05	0.962797	0.24	0	0.622486	Pig	TLR7
ATP7A.1	0.000735233	0.962605	0.28	0.031	1	Pig	ATP7A
ISX	7.2589e-05	0.961348	0.52	0.125	0.782437	Pig	ISX
APOOL	0.00956843	0.958441	0.28	0.078	1	Pig	APOOL
ITGB2	0.000464347	0.956238	0.24	0.016	1	Pig	ITGB2
ABCB6.1	0.00680199	0.954743	0.28	0.062	1	Pig	ABCB6
ADGRD1	0.000263769	0.948433	0.2	0	1	Pig	ADGRD1
DENND2C.1	1.04186e-07	0.946593	0.4	0	0.00112302	Pig	DENND2C
TRIM3	6.16874e-07	0.944813	0.44	0.031	0.00664929	Pig	TRIM3
ARHGAP10	0.00529962	0.942961	0.12	0	1	Pig	ARHGAP10
AGRN.1	0.00031288	0.940318	0.56	0.156	1	Pig	AGRN
IRF2BP2.1	0.00884714	0.939018	0.6	0.281	1	Pig	IRF2BP2
CTRC.1	3.26635e-06	0.936445	0.36	0.016	0.0352079	Pig	CTRC
ARHGEF16.1	0.0079891	0.927569	0.56	0.281	1	Pig	ARHGEF16
SLC5A8.1	5.27151e-07	0.926738	0.36	0	0.00568216	Pig	SLC5A8
PPFIA1	7.03824e-05	0.920229	0.36	0.047	0.758651	Pig	PPFIA1
SEC24A.1	0.00251323	0.918019	0.28	0.047	1	Pig	SEC24A
ST6GALNAC4	2.58989e-06	0.917993	0.32	0	0.0279164	Pig	ST6GALNAC4
ZNF444	0.000103524	0.91741	0.4	0.062	1	Pig	ZNF444
RDH11.1	0.00028543	0.9074	0.56	0.172	1	Pig	RDH11
SRC	2.43404e-05	0.898674	0.44	0.062	0.262365	Pig	SRC
CD200.1	3.04662e-05	0.898553	0.32	0.016	0.328395	Pig	CD200
MFN1.1	4.30846e-05	0.897122	0.52	0.125	0.464409	Pig	MFN1
SP110.1	0.000338003	0.8939	0.44	0.109	1	Pig	SP110
RING1	0.001257	0.88647	0.48	0.141	1	Pig	RING1
SLC6A20	0.000321466	0.882636	0.44	0.109	1	Pig	SLC6A20
PIK3R6	0.000263769	0.873769	0.2	0	1	Pig	PIK3R6
FAM210B.1	0.0079329	0.873114	0.36	0.125	1	Pig	FAM210B
RNF19A.1	0.000735233	0.873098	0.28	0.031	1	Pig	RNF19A
CIDEA	5.77499e-05	0.870644	0.24	0	0.622486	Pig	CIDEA
SLC10A3	0.00282208	0.869451	0.44	0.156	1	Pig	SLC10A3
BNIP3L.1	0.000255966	0.868245	0.48	0.109	1	Pig	BNIP3L
TAS1R3	5.77499e-05	0.867897	0.24	0	0.622486	Pig	TAS1R3
EPC1	0.00155306	0.866957	0.48	0.156	1	Pig	EPC1
LPL	2.96765e-05	0.8668	0.4	0.047	0.319883	Pig	LPL
APPL2	0.00786588	0.860794	0.32	0.094	1	Pig	APPL2
NCOA2	0.00134532	0.858539	0.32	0.062	1	Pig	NCOA2
DHRS1	0.00857775	0.854213	0.52	0.312	1	Pig	DHRS1
TIMP2	0.000537353	0.853497	0.24	0.016	1	Pig	TIMP2
OASL.1	0.000470969	0.850516	0.32	0.047	1	Pig	OASL
MAD2L2.1	1.77002e-05	0.841631	0.32	0.016	0.190791	Pig	MAD2L2
CTPS2	0.00127517	0.839747	0.32	0.062	1	Pig	CTPS2
FAR1.1	0.000718696	0.838974	0.44	0.125	1	Pig	FAR1
ANKS1A.1	3.26635e-06	0.838361	0.36	0.016	0.0352079	Pig	ANKS1A
PLA2G7	1.23812e-05	0.83701	0.28	0	0.133457	Pig	PLA2G7
UBE2L6.1	0.0078585	0.836313	0.52	0.25	1	Pig	UBE2L6
CCDC61	0.00358222	0.83161	0.32	0.078	1	Pig	CCDC61
FBXO34.1	0.000220404	0.831487	0.48	0.109	1	Pig	FBXO34
HBS1L.1	0.00137982	0.826447	0.36	0.094	1	Pig	HBS1L
AKAP9.1	0.00617385	0.826379	0.88	0.75	1	Pig	AKAP9
TRPM7.1	0.000282706	0.820363	0.6	0.172	1	Pig	TRPM7
PITPNB	0.000320852	0.809494	0.4	0.078	1	Pig	PITPNB
SYNE3	0.00209274	0.807897	0.2	0.016	1	Pig	SYNE3
ILK.1	0.00592308	0.80251	0.6	0.297	1	Pig	ILK
KLHL15.1	5.27151e-07	0.800479	0.36	0	0.00568216	Pig	KLHL15
SATB2	0.00606576	0.79413	0.32	0.094	1	Pig	SATB2
KIF2A.1	0.00190287	0.793262	0.28	0.047	1	Pig	KIF2A
ARHGEF18	0.00911501	0.788781	0.16	0.016	1	Pig	ARHGEF18
DDX39B.1	9.41671e-05	0.787297	0.72	0.266	1	Pig	DDX39B
RFXANK.1	0.00666982	0.787108	0.52	0.25	1	Pig	RFXANK
NOTCH3	0.00716661	0.786059	0.2	0.031	1	Pig	NOTCH3
RAC3	5.77499e-05	0.785376	0.24	0	0.622486	Pig	RAC3
KRT4	0.00118615	0.784525	0.16	0	1	Pig	KRT4
MMP11	0.00118615	0.777808	0.16	0	1	Pig	MMP11
LANCL2.1	0.000124277	0.77274	0.32	0.031	1	Pig	LANCL2
FABP3	5.77499e-05	0.77214	0.24	0	0.622486	Pig	FABP3
PPP1R18	0.00118615	0.771995	0.16	0	1	Pig	PPP1R18
NEK6	0.000249054	0.758241	0.36	0.062	1	Pig	NEK6
XPO4	0.000307899	0.756277	0.32	0.047	1	Pig	XPO4
IPO4.1	1.91448e-05	0.753747	0.32	0.016	0.206361	Pig	IPO4
PROS1	0.0021282	0.753366	0.28	0.047	1	Pig	PROS1
PRKD3	0.000263769	0.752613	0.2	0	1	Pig	PRKD3
ATP2C1	0.00592894	0.747671	0.4	0.125	1	Pig	ATP2C1
MAGT1.1	0.00545559	0.743257	0.44	0.172	1	Pig	MAGT1
WNK1	0.00906068	0.74217	0.48	0.172	1	Pig	WNK1
ABR	0.00211019	0.739525	0.56	0.25	1	Pig	ABR
ASAP1.1	2.93064e-05	0.739134	0.44	0.062	0.315894	Pig	ASAP1
IRF3.1	0.00194179	0.737413	0.64	0.25	1	Pig	IRF3
RGS1	0.00974255	0.736349	0.16	0.016	1	Pig	RGS1
ZNRF1	1.23812e-05	0.735737	0.28	0	0.133457	Pig	ZNRF1
HERC3	0.000234947	0.728058	0.36	0.062	1	Pig	HERC3
ATP2A3	0.0053088	0.72738	0.48	0.172	1	Pig	ATP2A3
VIPR1	0.00190071	0.725634	0.72	0.312	1	Pig	VIPR1
ST6GAL1	9.45448e-05	0.724206	0.32	0.031	1	Pig	ST6GAL1
CDR2L	5.77499e-05	0.7216	0.24	0	0.622486	Pig	CDR2L
TAGAP	0.00529962	0.720303	0.12	0	1	Pig	TAGAP
LIMS3.1	0.000142244	0.718099	0.32	0.031	1	Pig	LIMS3
ZBTB41	0.00118615	0.71623	0.16	0	1	Pig	ZBTB41
KDM4B	0.00415524	0.714831	0.28	0.062	1	Pig	KDM4B
ENAH	0.00279091	0.710237	0.24	0.031	1	Pig	ENAH
ANKRD22	0.000108442	0.703974	0.32	0.031	1	Pig	ANKRD22
GRWD1	0.00852381	0.703818	0.16	0.016	1	Pig	GRWD1
NPC1L1	0.00179822	0.703575	0.28	0.047	1	Pig	NPC1L1
METTL25	5.77499e-05	0.699843	0.24	0	0.622486	Pig	METTL25
MFSD10.1	0.006816	0.699268	0.56	0.281	1	Pig	MFSD10
RHBG	0.000107516	0.694007	0.28	0.016	1	Pig	RHBG
POLA2	0.00529962	0.691117	0.12	0	1	Pig	POLA2
TASP1	0.00933002	0.690057	0.24	0.047	1	Pig	TASP1
ANKRD28	2.58989e-06	0.685557	0.32	0	0.0279164	Pig	ANKRD28
OTULIN	0.00375474	0.685304	0.28	0.062	1	Pig	OTULIN
SLC5A10	5.77499e-05	0.68317	0.24	0	0.622486	Pig	SLC5A10
PI4K2B	0.00135549	0.674316	0.44	0.125	1	Pig	PI4K2B
NT5C2	0.00874582	0.673183	0.28	0.078	1	Pig	NT5C2
ENPP3	5.77499e-05	0.657804	0.24	0	0.622486	Pig	ENPP3
GBF1	0.000251242	0.657125	0.52	0.125	1	Pig	GBF1
MSMO1	0.00659493	0.655229	0.44	0.156	1	Pig	MSMO1
KLHL13	0.00529962	0.655114	0.12	0	1	Pig	KLHL13
TBC1D4	0.000647155	0.654508	0.28	0.031	1	Pig	TBC1D4
TIMP1	0.00170646	0.651644	0.24	0.031	1	Pig	TIMP1
AHR.1	0.000754382	0.646085	0.32	0.047	1	Pig	AHR
SH3GL2	1.23812e-05	0.640162	0.28	0	0.133457	Pig	SH3GL2
DDX59	0.00775431	0.639883	0.4	0.141	1	Pig	DDX59
RBM14.1	0.00111642	0.639488	0.6	0.188	1	Pig	RBM14
GXYLT1.1	0.00485215	0.638597	0.4	0.125	1	Pig	GXYLT1
GTPBP2	0.00974255	0.635477	0.16	0.016	1	Pig	GTPBP2
DAGLA	0.000211897	0.628638	0.32	0.031	1	Pig	DAGLA
SKIL	0.000313614	0.628057	0.36	0.062	1	Pig	SKIL
TMEM30A.1	0.00405635	0.627626	0.52	0.188	1	Pig	TMEM30A
UPF1	0.00520773	0.627071	0.32	0.078	1	Pig	UPF1
AFTPH	0.00155458	0.625826	0.48	0.141	1	Pig	AFTPH
MPV17L2	1.23812e-05	0.624432	0.28	0	0.133457	Pig	MPV17L2
CASP3.1	0.00546235	0.622302	0.52	0.203	1	Pig	CASP3
DHRS9	0.000134661	0.619152	0.28	0.016	1	Pig	DHRS9
DYRK1B	0.00193344	0.618855	0.24	0.031	1	Pig	DYRK1B
ACSS3	5.77499e-05	0.61846	0.24	0	0.622486	Pig	ACSS3
RCBTB1	5.77499e-05	0.603348	0.24	0	0.622486	Pig	RCBTB1
UPP1	0.00279997	0.600026	0.52	0.188	1	Pig	UPP1
PRR5L	0.000735093	0.599244	0.28	0.031	1	Pig	PRR5L
CST6	0.000134661	0.596978	0.28	0.016	1	Pig	CST6
LRCH3	0.000499871	0.596565	0.32	0.047	1	Pig	LRCH3
RBFOX2	0.00358259	0.596295	0.32	0.078	1	Pig	RBFOX2
BCAT2	0.00545208	0.596155	0.32	0.078	1	Pig	BCAT2
PIP5K1C	0.00151587	0.595262	0.28	0.047	1	Pig	PIP5K1C
CMPK2	0.000263769	0.593216	0.2	0	1	Pig	CMPK2
CDKN2AIPNL.1	0.0011856	0.591868	0.52	0.188	1	Pig	CDKN2AIPNL
BRAF	5.77499e-05	0.591801	0.24	0	0.622486	Pig	BRAF
ACKR4	0.00118615	0.591679	0.16	0	1	Pig	ACKR4
TMED7-TICAM2.1	0.000499956	0.588934	0.32	0.047	1	Pig	TMED7-TICAM2
SLC45A3	5.77499e-05	0.588628	0.24	0	0.622486	Pig	SLC45A3
FBXO42	0.00181621	0.582874	0.2	0.016	1	Pig	FBXO42
LAMC2	0.00120841	0.582718	0.32	0.062	1	Pig	LAMC2
FIZ1	0.00744324	0.582391	0.16	0.016	1	Pig	FIZ1
CUL2	0.00232665	0.581627	0.24	0.031	1	Pig	CUL2
DHX32	0.00721868	0.570901	0.32	0.094	1	Pig	DHX32
MEPCE.1	0.000145115	0.570467	0.44	0.094	1	Pig	MEPCE
TTC23L	5.77499e-05	0.567967	0.24	0	0.622486	Pig	TTC23L
SLC9C1	0.00118615	0.562074	0.16	0	1	Pig	SLC9C1
PRKCZ.1	0.00592894	0.561771	0.4	0.125	1	Pig	PRKCZ
TTYH2	0.000263769	0.55775	0.2	0	1	Pig	TTYH2
MAPK9	0.0084233	0.554515	0.24	0.047	1	Pig	MAPK9
GRPEL2	0.00721868	0.55074	0.32	0.094	1	Pig	GRPEL2
ZFP28	0.000263769	0.547003	0.2	0	1	Pig	ZFP28
SLC4A4	0.00251288	0.545995	0.28	0.047	1	Pig	SLC4A4
PRKCE	0.000263769	0.545474	0.2	0	1	Pig	PRKCE
P2RY14	0.000263769	0.542472	0.2	0	1	Pig	P2RY14
CEACAM18	0.000372	0.540819	0.24	0.016	1	Pig	CEACAM18
AKAP7	0.00225377	0.538125	0.52	0.156	1	Pig	AKAP7
TRPC1	0.000263769	0.533965	0.2	0	1	Pig	TRPC1
PKP1	0.000263769	0.532876	0.2	0	1	Pig	PKP1
ZFP2	0.00118615	0.531028	0.16	0	1	Pig	ZFP2
SLC38A6	5.77499e-05	0.52894	0.24	0	0.622486	Pig	SLC38A6
ARHGEF2	0.00419803	0.528639	0.36	0.094	1	Pig	ARHGEF2
HRAS	0.0012248	0.527806	0.44	0.109	1	Pig	HRAS
PPM1H	0.00744324	0.527201	0.16	0.016	1	Pig	PPM1H
TMEM38B	0.000165261	0.527075	0.4	0.062	1	Pig	TMEM38B
FAM214B	0.00240741	0.524789	0.2	0.016	1	Pig	FAM214B
SP3.1	0.00134053	0.52189	0.4	0.109	1	Pig	SP3
ARL4D	0.00118615	0.521263	0.16	0	1	Pig	ARL4D
MAPT	0.000263769	0.520757	0.2	0	1	Pig	MAPT
RAVER2	0.00102688	0.520616	0.32	0.062	1	Pig	RAVER2
TRAM2	0.00118615	0.515025	0.16	0	1	Pig	TRAM2
PBX3	0.00501532	0.514808	0.56	0.234	1	Pig	PBX3
FRRS1.1	3.04662e-05	0.514337	0.32	0.016	0.328395	Pig	FRRS1
SERTAD3	0.00832682	0.511435	0.36	0.109	1	Pig	SERTAD3
PFKP	0.000361856	0.509367	0.48	0.125	1	Pig	PFKP
TREX1.1	0.000198443	0.505693	0.32	0.031	1	Pig	TREX1
FMO4	0.0023781	0.498493	0.28	0.047	1	Pig	FMO4
PIGK	0.00194998	0.498123	0.2	0.016	1	Pig	PIGK
UBN1	0.00786588	0.49267	0.32	0.094	1	Pig	UBN1
UBXN8	0.00799851	0.49218	0.36	0.109	1	Pig	UBXN8
ATP7B	0.00529962	0.489627	0.12	0	1	Pig	ATP7B
UBA3	0.00264509	0.489476	0.32	0.062	1	Pig	UBA3
COX6A2	0.00118615	0.488129	0.16	0	1	Pig	COX6A2
SERINC1	0.00592894	0.487029	0.4	0.125	1	Pig	SERINC1
LPIN1	0.00118615	0.485473	0.16	0	1	Pig	LPIN1
CPSF4	0.00805183	0.48501	0.2	0.031	1	Pig	CPSF4
PUS3	0.000464347	0.48499	0.24	0.016	1	Pig	PUS3
METTL21A	0.00575816	0.484737	0.36	0.109	1	Pig	METTL21A
TRAF3IP3	0.00529962	0.483812	0.12	0	1	Pig	TRAF3IP3
ST3GAL1	0.00744324	0.482088	0.16	0.016	1	Pig	ST3GAL1
MTSS1	0.000577741	0.478892	0.24	0.016	1	Pig	MTSS1
ENTPD3	0.000263769	0.471529	0.2	0	1	Pig	ENTPD3
FAM118B	0.00334834	0.470622	0.4	0.125	1	Pig	FAM118B
TBC1D9B	0.000154395	0.469291	0.44	0.078	1	Pig	TBC1D9B
SHCBP1	0.00529962	0.459516	0.12	0	1	Pig	SHCBP1
SORCS2	0.00529962	0.45623	0.12	0	1	Pig	SORCS2
GDF9	5.77499e-05	0.45357	0.24	0	0.622486	Pig	GDF9
PHGDH	5.77499e-05	0.452854	0.24	0	0.622486	Pig	PHGDH
TRIB3	0.00529962	0.452758	0.12	0	1	Pig	TRIB3
PPOX	0.000400682	0.44989	0.24	0.016	1	Pig	PPOX
HNRNPH3	0.00738708	0.446115	0.6	0.297	1	Pig	HNRNPH3
KLC2	0.000834024	0.445185	0.28	0.031	1	Pig	KLC2
MAGOHB	0.00341539	0.444786	0.32	0.078	1	Pig	MAGOHB
OLR1	0.000263769	0.443501	0.2	0	1	Pig	OLR1
RNF138	0.00170646	0.442685	0.24	0.031	1	Pig	RNF138
OVOL1	0.000569086	0.439324	0.28	0.031	1	Pig	OVOL1
DEPDC1B	3.03518e-07	0.437028	0.56	0.078	0.00327162	Pig	DEPDC1B
CD38	0.00759885	0.436541	0.2	0.031	1	Pig	CD38
NSDHL	0.00200203	0.435086	0.36	0.078	1	Pig	NSDHL
AKIRIN2	0.00307541	0.430766	0.32	0.062	1	Pig	AKIRIN2
ATF7	0.00748358	0.430041	0.28	0.062	1	Pig	ATF7
NUAK1	0.00529962	0.42771	0.12	0	1	Pig	NUAK1
KLHL9	0.00507516	0.427254	0.28	0.062	1	Pig	KLHL9
SYNGR1	0.00118615	0.426055	0.16	0	1	Pig	SYNGR1
FNDC7	0.00529962	0.423099	0.12	0	1	Pig	FNDC7
MRPS17.1	0.00313962	0.420824	0.48	0.172	1	Pig	MRPS17
ZNF777	0.00529962	0.417458	0.12	0	1	Pig	ZNF777
CROCC	0.000263769	0.41733	0.2	0	1	Pig	CROCC
IP6K1	0.00262781	0.414256	0.24	0.031	1	Pig	IP6K1
FSTL3	0.00118615	0.41277	0.16	0	1	Pig	FSTL3
DDX11	0.00529962	0.41233	0.12	0	1	Pig	DDX11
REXO1	0.00181621	0.41176	0.2	0.016	1	Pig	REXO1
DYRK3	0.00529962	0.409523	0.12	0	1	Pig	DYRK3
GOLGA1	0.000834024	0.408617	0.28	0.031	1	Pig	GOLGA1
ZDHHC23	0.00118615	0.403197	0.16	0	1	Pig	ZDHHC23
PYGL	0.00974255	0.401229	0.16	0.016	1	Pig	PYGL
ZC2HC1A	0.00529962	0.400665	0.12	0	1	Pig	ZC2HC1A
TGFA	0.000263769	0.397149	0.2	0	1	Pig	TGFA
BRD7	0.00875133	0.396541	0.48	0.172	1	Pig	BRD7
CPNE8.1	3.04662e-05	0.396197	0.32	0.016	0.328395	Pig	CPNE8
PPBP	0.000263769	0.395481	0.2	0	1	Pig	PPBP
ARIH1.1	0.00083418	0.393408	0.28	0.031	1	Pig	ARIH1
DCUN1D5	0.00759621	0.393195	0.24	0.047	1	Pig	DCUN1D5
CDK2AP1	0.00893503	0.392203	0.32	0.094	1	Pig	CDK2AP1
SPTLC1.1	0.00204871	0.388796	0.32	0.062	1	Pig	SPTLC1
SHISA4	0.000263769	0.387473	0.2	0	1	Pig	SHISA4
ZFP64	0.00118615	0.387146	0.16	0	1	Pig	ZFP64
KBTBD2	0.00118615	0.385483	0.16	0	1	Pig	KBTBD2
ZFP30	0.00279091	0.384007	0.24	0.031	1	Pig	ZFP30
PRAM1	5.77499e-05	0.383631	0.24	0	0.622486	Pig	PRAM1
STAT2	0.00163562	0.380731	0.52	0.156	1	Pig	STAT2
APOBEC3H	0.00209274	0.379659	0.2	0.016	1	Pig	APOBEC3H
NAA15.1	6.81376e-05	0.378818	0.4	0.047	0.734455	Pig	NAA15
PKD2	0.00529962	0.367944	0.12	0	1	Pig	PKD2
MDN1	0.00974255	0.366775	0.16	0.016	1	Pig	MDN1
RCAN2	0.00529962	0.365567	0.12	0	1	Pig	RCAN2
ANKS1B	0.00529962	0.365523	0.12	0	1	Pig	ANKS1B
PPAN-P2RY11	0.00118615	0.365123	0.16	0	1	Pig	PPAN-P2RY11
CHST4	0.00240741	0.36398	0.2	0.016	1	Pig	CHST4
ABCC10	0.00852381	0.362045	0.16	0.016	1	Pig	ABCC10
RFC2	0.00312476	0.361839	0.28	0.047	1	Pig	RFC2
MTCP1	0.00118615	0.360733	0.16	0	1	Pig	MTCP1
NCCRP1	0.00118615	0.36011	0.16	0	1	Pig	NCCRP1
ISG20	0.00965521	0.359727	0.48	0.188	1	Pig	ISG20
TGDS	0.00529962	0.359094	0.12	0	1	Pig	TGDS
FAM151B	0.00529962	0.354685	0.12	0	1	Pig	FAM151B
GAB1	0.0084233	0.352075	0.24	0.047	1	Pig	GAB1
DOK1	0.00341512	0.35094	0.4	0.109	1	Pig	DOK1
RASGEF1B	0.000263769	0.350046	0.2	0	1	Pig	RASGEF1B
BTF3L4	0.000291552	0.348762	0.52	0.141	1	Pig	BTF3L4
PRSS23	0.0022045	0.346512	0.4	0.094	1	Pig	PRSS23
GNA11	0.00292413	0.345617	0.64	0.312	1	Pig	GNA11
ZNF280C	0.00118615	0.345267	0.16	0	1	Pig	ZNF280C
TCEANC	0.00118615	0.343312	0.16	0	1	Pig	TCEANC
FHL3	0.00529962	0.336253	0.12	0	1	Pig	FHL3
TERF2	0.00118615	0.334677	0.16	0	1	Pig	TERF2
ST3GAL6	0.00796714	0.331665	0.16	0.016	1	Pig	ST3GAL6
HRH2	0.000263769	0.328134	0.2	0	1	Pig	HRH2
IL27RA	0.00529962	0.328011	0.12	0	1	Pig	IL27RA
PCOLCE	0.00118615	0.32794	0.16	0	1	Pig	PCOLCE
GNA15	0.00118615	0.3269	0.16	0	1	Pig	GNA15
BTAF1	0.00240741	0.325394	0.2	0.016	1	Pig	BTAF1
TRIM32	0.00529962	0.325195	0.12	0	1	Pig	TRIM32
GNAZ	0.00529962	0.324087	0.12	0	1	Pig	GNAZ
EPS15	0.00230725	0.323631	0.4	0.094	1	Pig	EPS15
SLC6A3	0.00529962	0.32164	0.12	0	1	Pig	SLC6A3
TRABD2B	0.00118615	0.321034	0.16	0	1	Pig	TRABD2B
FAM214A	0.00716661	0.319219	0.2	0.031	1	Pig	FAM214A
PRSS55	0.00974255	0.318074	0.16	0.016	1	Pig	PRSS55
SIGLEC10	0.000263769	0.315155	0.2	0	1	Pig	SIGLEC10
POLR3B	0.00529962	0.313976	0.12	0	1	Pig	POLR3B
AMPD3	0.00181621	0.312144	0.2	0.016	1	Pig	AMPD3
CBX8	0.00853143	0.310325	0.2	0.031	1	Pig	CBX8
HEXIM2	0.00118615	0.300297	0.16	0	1	Pig	HEXIM2
U2AF1L4	0.00242689	0.296897	0.36	0.078	1	Pig	U2AF1L4
MYO1G	0.00529962	0.295808	0.12	0	1	Pig	MYO1G
UPK3A	0.00218823	0.295073	0.24	0.031	1	Pig	UPK3A
TREML2	0.00974255	0.294729	0.16	0.016	1	Pig	TREML2
PKMYT1	0.00529962	0.288849	0.12	0	1	Pig	PKMYT1
EML5	0.00529962	0.288539	0.12	0	1	Pig	EML5
ASGR2	0.00118615	0.287739	0.16	0	1	Pig	ASGR2
ZFP90	0.00118615	0.287263	0.16	0	1	Pig	ZFP90
BTRC	0.00529962	0.286831	0.12	0	1	Pig	BTRC
SKIV2L	0.0065363	0.286786	0.32	0.078	1	Pig	SKIV2L
VLDLR	0.00529962	0.285893	0.12	0	1	Pig	VLDLR
FBRSL1	0.000607546	0.285225	0.44	0.109	1	Pig	FBRSL1
SEMA3D	0.00118615	0.284067	0.16	0	1	Pig	SEMA3D
NXT2	0.00529962	0.283128	0.12	0	1	Pig	NXT2
WDR62	0.00529962	0.282682	0.12	0	1	Pig	WDR62
PPFIA3	0.00974255	0.281688	0.16	0.016	1	Pig	PPFIA3
RORC	0.00529962	0.277835	0.12	0	1	Pig	RORC
GSDMC	0.00529962	0.275944	0.12	0	1	Pig	GSDMC
PGLYRP2	0.00529962	0.272857	0.12	0	1	Pig	PGLYRP2
ETNK2	0.00529962	0.271725	0.12	0	1	Pig	ETNK2
TRAP1	0.00382943	0.271043	0.44	0.141	1	Pig	TRAP1
KLHL2	0.00529962	0.266747	0.12	0	1	Pig	KLHL2
PDGFC	0.00529962	0.259087	0.12	0	1	Pig	PDGFC
PHF12	0.00853143	0.258262	0.2	0.031	1	Pig	PHF12
FLRT3	0.00529962	0.255795	0.12	0	1	Pig	FLRT3
BCL6	0.00529962	0.255562	0.12	0	1	Pig	BCL6
FBXL2	0.00529962	0.252138	0.12	0	1	Pig	FBXL2
