# Supplementary material for: Cross-species single-cell transcriptomic analysis reveals divergence of cell composition and functions in mammalian ileum epithelium
Source: Cell Regen. 2022 May 5;11:19. doi: 10.1186/s13619-022-00118-7 (PMC9072607; doi:10.1186/s13619-022-00118-7)
Supplement: Supplementary file 7 — Additional file 7: Table S7. Shows conserved and differentially expressed genes in enterocytes across five species in Fig. 6A. [file 13619_2022_118_MOESM7_ESM.xlsx]

## Sheet: Enterocyte conserved-Fig 6A
cluster	gene
conserved	NEUROD1
conserved	CPE
conserved	PCSK1
conserved	PAX6
conserved	RPRML
conserved	HMGN3
conserved	SLC38A11
conserved	SLC18A1
conserved	CHGB
conserved	CHGA
conserved	ABCC8
conserved	ISL1
conserved	ICA1
conserved	CTSF
conserved	TOX
conserved	RFX6
conserved	PHLDB2
conserved	NUCB2
conserved	RGS2
conserved	HSD17B11
conserved	B2M
conserved	IQGAP2
conserved	OAT
conserved	ANXA2
conserved	MGST3
conserved	S100A10
conserved	COX6B1
conserved	ATP2C2
conserved	CYTH2
conserved	SRI
conserved	NR4A1
conserved	LGALS3
conserved	SDHA
conserved	GABARAPL2
conserved	SERPINB6
conserved	JUP
conserved	MGST1
conserved	LTA4H
conserved	LMNA
conserved	SSBP3
conserved	CARHSP1
conserved	CORO2A
conserved	ARF6
conserved	NR4A2
conserved	AK2
conserved	CNIH4
conserved	PARP1
conserved	DDX5
conserved	TMEM54
conserved	TMEM59
conserved	P4HB
conserved	MISP
conserved	EZR
conserved	YWHAB
conserved	EIF4A2
conserved	ERBB2
conserved	TCEA3
conserved	UQCRC1
conserved	ID2
conserved	ACADVL
conserved	HDHD3
conserved	FABP6
conserved	DPEP1
conserved	SLC6A19
conserved	SLC7A9
conserved	PDZK1
conserved	AOC1
conserved	SI
conserved	SLC15A1
conserved	CDHR5
conserved	CDHR2
conserved	TCN2
conserved	DGAT1
conserved	XPNPEP2
conserved	SLC7A7
conserved	SLC5A1
conserved	MYO1A
conserved	SLC3A1
conserved	GPT
conserved	DNASE1
conserved	MME
conserved	RAB17
conserved	PDLIM2
conserved	PLS1
conserved	CIDEB
conserved	MYH14
conserved	GPD1
conserved	ACO2
conserved	ABHD6
conserved	GK
conserved	AHNAK
conserved	CD82
conserved	NR1H4
conserved	LMO7
conserved	STK17B
conserved	EMP1
conserved	PCYT2
conserved	EPS8L3
conserved	SLC5A11
conserved	CHP2
conserved	PLEC
conserved	HKDC1
conserved	STAP2

## Sheet: Enterocyte in human-Fig 6A
	p_val	avg_log2FC	pct.1	pct.2	p_val_adj	cluster	gene
PRAP1	0	4.7712	1	0.697	0	Human	PRAP1
LCN2	0	3.87824	0.827	0.028	0	Human	LCN2
CST3	0	3.61718	1	0.779	0	Human	CST3
RPLP2	0	3.54037	1	0.49	0	Human	RPLP2
APOA4	0	3.53047	0.818	0.204	0	Human	APOA4
ALDOB	0	3.43484	1	0.977	0	Human	ALDOB
SAT2	0	3.39979	0.933	0.035	0	Human	SAT2
FXYD3	0	3.26567	0.769	0.053	0	Human	FXYD3
OLFM4	0	3.16818	0.849	0.042	0	Human	OLFM4
RPL8	0	3.03034	0.999	0.416	0	Human	RPL8
PCK2	0	2.99979	0.917	0.073	0	Human	PCK2
PIGR	0	2.96428	0.995	0.51	0	Human	PIGR
DHRS7	0	2.90579	0.838	0.096	0	Human	DHRS7
CYBRD1	0	2.89946	0.899	0.129	0	Human	CYBRD1
HEBP1	0	2.89639	0.918	0.158	0	Human	HEBP1
GAPDH	0	2.76563	1	0.817	0	Human	GAPDH
S100A6	0	2.70466	1	0.717	0	Human	S100A6
RPL35	0	2.66974	0.996	0.208	0	Human	RPL35
RPL26	0	2.6457	0.999	0.237	0	Human	RPL26
RPS27A	0	2.57931	0.999	0.568	0	Human	RPS27A
CHCHD10	0	2.57856	0.993	0.242	0	Human	CHCHD10
PPDPF	0	2.55097	0.999	0.807	0	Human	PPDPF
OCIAD2	0	2.50944	0.826	0.159	0	Human	OCIAD2
RPL32	0	2.47303	1	0.588	0	Human	RPL32
FAM151A	0	2.46691	0.912	0.166	0	Human	FAM151A
TNNC2	0	2.4569	0.703	0.004	0	Human	TNNC2
PCK1	0	2.43004	0.948	0.488	0	Human	PCK1
ACE	0	2.42345	0.915	0.184	0	Human	ACE
SMIM24	0	2.40524	1	0.564	0	Human	SMIM24
ITM2C	0	2.35595	0.842	0.176	0	Human	ITM2C
AGPAT2	0	2.28918	0.964	0.407	0	Human	AGPAT2
PXMP2	0	2.27405	0.757	0.118	0	Human	PXMP2
PDK4	0	2.21823	0.598	0.03	0	Human	PDK4
FBP1	0	2.20026	0.873	0.491	0	Human	FBP1
NBL1	0	2.19539	0.809	0.128	0	Human	NBL1
QTRT1	0	2.15825	0.657	0.021	0	Human	QTRT1
AADAC	0	2.13169	0.717	0.136	0	Human	AADAC
RPL24	0	2.10108	0.987	0.211	0	Human	RPL24
HNRNPA1	0	2.08377	0.887	0.501	0	Human	HNRNPA1
HSD11B2	0	2.03538	0.697	0.164	0	Human	HSD11B2
CD151	0	2.02603	0.801	0.188	0	Human	CD151
HLA-DMB	0	2.0119	0.615	0.025	0	Human	HLA-DMB
HES1	0	2.00633	0.789	0.367	0	Human	HES1
DDC	0	1.99907	0.779	0.292	0	Human	DDC
THOP1	0	1.98766	0.598	0.056	0	Human	THOP1
ECHS1	0	1.98004	0.841	0.219	0	Human	ECHS1
SLC39A5	0	1.97615	0.953	0.719	0	Human	SLC39A5
RARRES1	0	1.95901	0.447	0.002	0	Human	RARRES1
REG1B	0	1.95163	0.967	0.183	0	Human	REG1B
LGALS3BP	0	1.93578	0.947	0.366	0	Human	LGALS3BP
MT-ND4	0	1.92752	1	0.975	0	Human	MT-ND4
CAMTA1	0	1.9253	0.611	0.069	0	Human	CAMTA1
MT-ND5	0	1.89876	1	0.905	0	Human	MT-ND5
FBXW5	0	1.89579	0.815	0.38	0	Human	FBXW5
ATP1B3	0	1.84546	0.759	0.252	0	Human	ATP1B3
EEF1D	0	1.80265	0.965	0.671	0	Human	EEF1D
PFKL	0	1.77421	0.794	0.233	0	Human	PFKL
RAMP1	0	1.75391	0.494	0.051	0	Human	RAMP1
PPIC	0	1.75358	0.557	0.043	0	Human	PPIC
SGK1	0	1.73147	0.901	0.57	0	Human	SGK1
RTN4	0	1.72165	0.841	0.637	0	Human	RTN4
RBP2	0	1.7003	0.997	0.873	0	Human	RBP2
SOD1	0	1.6887	0.979	0.832	0	Human	SOD1
KCNJ13	0	1.66999	0.514	0.065	0	Human	KCNJ13
HSD17B2	0	1.64085	0.718	0.291	0	Human	HSD17B2
NUDT16	0	1.62815	0.657	0.241	0	Human	NUDT16
RPS3	0	1.62125	0.999	0.887	0	Human	RPS3
OAZ1	0	1.60377	0.996	0.882	0	Human	OAZ1
ELF3	0	1.59053	0.991	0.901	0	Human	ELF3
PPIA	0	1.588	0.952	0.494	0	Human	PPIA
EPN1	0	1.58334	0.835	0.412	0	Human	EPN1
CD9	0	1.56917	0.686	0.128	0	Human	CD9
POLR2I	0	1.5568	0.585	0.122	0	Human	POLR2I
UGT2A3	0	1.54973	0.57	0.12	0	Human	UGT2A3
CLDN4	0	1.54744	0.991	0.627	0	Human	CLDN4
SNRPG	0	1.50193	0.686	0.308	0	Human	SNRPG
CIDEC	2.29369e-258	1.49332	0.466	0.132	2.47237e-254	Human	CIDEC
MPST	0	1.49292	0.988	0.821	0	Human	MPST
NUCB1	0	1.48965	0.866	0.656	0	Human	NUCB1
RBBP8NL	0	1.48785	0.432	0.055	0	Human	RBBP8NL
GGT6	0	1.48328	0.454	0.07	0	Human	GGT6
ALDOC	0	1.4796	0.384	0.018	0	Human	ALDOC
SURF1	0	1.47752	0.55	0.13	0	Human	SURF1
POLE4	4.29742e-263	1.47033	0.602	0.315	4.63219e-259	Human	POLE4
EPHX2	0	1.46826	0.783	0.497	0	Human	EPHX2
ALDOA	0	1.46813	0.988	0.879	0	Human	ALDOA
CHMP4B	0	1.45932	0.853	0.556	0	Human	CHMP4B
SLC4A7	0	1.459	0.49	0.059	0	Human	SLC4A7
CRYL1	0	1.45145	0.87	0.709	0	Human	CRYL1
PCBD1	2.67526e-276	1.44702	0.593	0.271	2.88366e-272	Human	PCBD1
FABP1	0	1.43543	1	0.858	0	Human	FABP1
AQP3	0	1.4227	0.734	0.326	0	Human	AQP3
KLF6	0	1.42101	0.924	0.822	0	Human	KLF6
PLIN2	0	1.42021	0.582	0.165	0	Human	PLIN2
TMA7	0	1.41545	0.975	0.88	0	Human	TMA7
ACAA1	0	1.39503	0.778	0.28	0	Human	ACAA1
MIEN1	0	1.38846	0.541	0.13	0	Human	MIEN1
TNIP2	0	1.38613	0.445	0.045	0	Human	TNIP2
LSM7	4.52085e-289	1.36746	0.601	0.233	4.87303e-285	Human	LSM7
SMPDL3A	1.37089e-307	1.36519	0.542	0.129	1.47768e-303	Human	SMPDL3A
CDX1	0	1.36214	0.683	0.204	0	Human	CDX1
NDRG1	1.27989e-298	1.35693	0.775	0.609	1.3796e-294	Human	NDRG1
CLDN15	0	1.34798	0.909	0.67	0	Human	CLDN15
GPX4	0	1.3478	0.967	0.782	0	Human	GPX4
ACADS	0	1.34725	0.831	0.607	0	Human	ACADS
MPC2	0	1.34266	0.812	0.697	0	Human	MPC2
CREB3L3	9.8462e-290	1.33463	0.674	0.305	1.06132e-285	Human	CREB3L3
GSTM3	8.80222e-272	1.3249	0.39	0.046	9.48791e-268	Human	GSTM3
TMEM25	0	1.32457	0.393	0.017	0	Human	TMEM25
TUFM	0	1.3222	0.757	0.529	0	Human	TUFM
TMUB1	8.84554e-237	1.32174	0.563	0.277	9.5346e-233	Human	TMUB1
FBXL15	7.93315e-203	1.31533	0.511	0.25	8.55115e-199	Human	FBXL15
PAQR8	0	1.31437	0.373	0.011	0	Human	PAQR8
ECHDC2	2.4363e-274	1.3083	0.488	0.12	2.62609e-270	Human	ECHDC2
PLLP	5.02605e-257	1.30745	0.461	0.117	5.41758e-253	Human	PLLP
SAT1	0	1.30676	0.995	0.936	0	Human	SAT1
S100A16	0	1.30657	0.795	0.474	0	Human	S100A16
POLD4	0	1.30603	0.833	0.621	0	Human	POLD4
SEMA3B	0	1.30266	0.732	0.151	0	Human	SEMA3B
KRT10	1.60175e-239	1.29977	0.465	0.139	1.72653e-235	Human	KRT10
RNASE1	4.32789e-226	1.2737	0.309	0.025	4.66504e-222	Human	RNASE1
PRDX1	0	1.27142	0.963	0.281	0	Human	PRDX1
NBEAL1	2.31926e-269	1.26375	0.748	0.609	2.49993e-265	Human	NBEAL1
PHYKPL	4.54642e-296	1.25215	0.398	0.038	4.90059e-292	Human	PHYKPL
AP1M2	1.10775e-257	1.24603	0.539	0.186	1.19404e-253	Human	AP1M2
PSMB3	0	1.24531	0.624	0.179	0	Human	PSMB3
SLC25A23	2.84802e-289	1.23071	0.37	0.021	3.06988e-285	Human	SLC25A23
ARL14	1.75499e-216	1.21324	0.3	0.023	1.89171e-212	Human	ARL14
DECR1	5.03917e-201	1.18184	0.585	0.332	5.43172e-197	Human	DECR1
DNAJC15	1.33109e-199	1.18043	0.684	0.604	1.43478e-195	Human	DNAJC15
LIPH	1.6924e-203	1.16659	0.434	0.128	1.82424e-199	Human	LIPH
TPM1	0	1.16546	0.888	0.823	0	Human	TPM1
ANPEP	0	1.16465	1	0.816	0	Human	ANPEP
FAM177A1	1.83444e-188	1.16235	0.637	0.494	1.97734e-184	Human	FAM177A1
IGBP1	1.46663e-173	1.1583	0.608	0.448	1.58089e-169	Human	IGBP1
CSRP1	3.20999e-301	1.15796	0.386	0.023	3.46005e-297	Human	CSRP1
ZFP36L2	3.183e-225	1.15676	0.726	0.536	3.43095e-221	Human	ZFP36L2
MATN2	6.38813e-156	1.15116	0.386	0.144	6.88577e-152	Human	MATN2
PQBP1	3.37417e-165	1.14658	0.446	0.198	3.63702e-161	Human	PQBP1
ACADVL	0	1.13989	0.858	0.748	0	Human	ACADVL
YBEY	1.7092e-218	1.13257	0.36	0.06	1.84235e-214	Human	YBEY
MYL9	1.02064e-229	1.13226	0.272	0.003	1.10015e-225	Human	MYL9
HOOK2	3.71191e-184	1.12322	0.678	0.597	4.00106e-180	Human	HOOK2
PPCS	6.76488e-141	1.12079	0.431	0.212	7.29186e-137	Human	PPCS
MYO1C	2.53946e-234	1.11522	0.346	0.039	2.73728e-230	Human	MYO1C
PABPC1	2.50565e-292	1.11455	0.82	0.602	2.70084e-288	Human	PABPC1
APOBEC1	2.09207e-138	1.11084	0.5	0.321	2.25504e-134	Human	APOBEC1
SDCBP2	4.51806e-304	1.10735	0.847	0.744	4.87002e-300	Human	SDCBP2
PABPC4	5.42979e-133	1.10705	0.426	0.212	5.85277e-129	Human	PABPC4
S100A13	7.86846e-107	1.10541	0.482	0.342	8.48141e-103	Human	S100A13
PDLIM1	0	1.10119	0.945	0.847	0	Human	PDLIM1
TSPO	0	1.10032	0.827	0.382	0	Human	TSPO
GPX1	0	1.09973	0.755	0.253	0	Human	GPX1
VILL	2.71612e-304	1.09219	0.414	0.033	2.9277e-300	Human	VILL
G6PC	7.46345e-183	1.09213	0.326	0.06	8.04485e-179	Human	G6PC
SLC37A4	4.31515e-199	1.09153	0.665	0.543	4.6513e-195	Human	SLC37A4
GALK1	9.82491e-188	1.08472	0.398	0.113	1.05903e-183	Human	GALK1
TM4SF5	0	1.07957	0.867	0.408	0	Human	TM4SF5
TIMM17B	2.87652e-190	1.07927	0.386	0.102	3.10061e-186	Human	TIMM17B
EMB	1.87751e-251	1.07511	0.304	0.007	2.02377e-247	Human	EMB
PGRMC2	5.26389e-161	1.07243	0.485	0.25	5.67395e-157	Human	PGRMC2
MSRB2	2.56859e-215	1.07115	0.339	0.046	2.76868e-211	Human	MSRB2
HEBP2	1.61482e-190	1.05939	0.33	0.058	1.74061e-186	Human	HEBP2
LTBP4	3.01588e-297	1.05867	0.384	0.021	3.25082e-293	Human	LTBP4
STOML2	9.87445e-162	1.05745	0.578	0.401	1.06437e-157	Human	STOML2
PDK2	1.2622e-191	1.05545	0.352	0.072	1.36052e-187	Human	PDK2
CEBPD	5.90482e-129	1.05317	0.55	0.381	6.36481e-125	Human	CEBPD
MFSD2A	8.40851e-141	1.04436	0.374	0.136	9.06353e-137	Human	MFSD2A
GPR35	4.58456e-201	1.03854	0.308	0.037	4.94169e-197	Human	GPR35
VTI1B	1.02183e-138	1.03768	0.475	0.258	1.10143e-134	Human	VTI1B
CTSS	1.47744e-170	1.03767	0.658	0.521	1.59254e-166	Human	CTSS
CHN2	3.17015e-133	1.0364	0.342	0.122	3.4171e-129	Human	CHN2
SLC28A1	1.40114e-148	1.03547	0.343	0.104	1.51029e-144	Human	SLC28A1
RAB13	7.66066e-122	1.03504	0.39	0.187	8.25743e-118	Human	RAB13
SRSF9	9.15986e-156	1.03203	0.364	0.117	9.87342e-152	Human	SRSF9
PDE4C	4.18874e-233	1.02578	0.274	0.003	4.51504e-229	Human	PDE4C
ABHD11	8.13857e-137	1.02402	0.452	0.232	8.77257e-133	Human	ABHD11
ANGPTL4	1.20642e-133	1.02365	0.399	0.16	1.3004e-129	Human	ANGPTL4
CLDN3	0	1.0156	1	0.893	0	Human	CLDN3
RPP25L	2.49554e-109	1.01452	0.379	0.196	2.68994e-105	Human	RPP25L
ISG20	2.00743e-175	1.01366	0.347	0.069	2.16381e-171	Human	ISG20
AP3S1	4.85883e-139	1.01173	0.627	0.578	5.23733e-135	Human	AP3S1
GPA33	2.88638e-171	1.0094	0.612	0.333	3.11123e-167	Human	GPA33
CRAT	7.28552e-163	1.00626	0.463	0.201	7.85306e-159	Human	CRAT
MARVELD3	1.54078e-126	1.00504	0.594	0.53	1.66081e-122	Human	MARVELD3
TGM2	3.25117e-156	1.00444	0.283	0.052	3.50444e-152	Human	TGM2
XRCC6	3.09493e-181	0.991554	0.408	0.124	3.33602e-177	Human	XRCC6
PSMD9	9.92337e-103	0.983422	0.498	0.38	1.06964e-98	Human	PSMD9
CYP27A1	2.34286e-160	0.978525	0.534	0.312	2.52537e-156	Human	CYP27A1
ARF1	4.58931e-271	0.9782	0.787	0.36	4.94681e-267	Human	ARF1
HPCAL1	2.79275e-126	0.978192	0.389	0.177	3.0103e-122	Human	HPCAL1
ACOT11	7.12281e-176	0.976761	0.383	0.11	7.67768e-172	Human	ACOT11
PLIN3	5.3062e-204	0.975035	0.667	0.346	5.71956e-200	Human	PLIN3
AP2S1	8.79089e-255	0.969773	0.821	0.815	9.4757e-251	Human	AP2S1
NAA10	2.53535e-164	0.969342	0.401	0.135	2.73286e-160	Human	NAA10
CHP2	0	0.959425	0.917	0.852	0	Human	CHP2
ISOC2	1.44502e-75	0.959017	0.462	0.373	1.55758e-71	Human	ISOC2
PLP2	1.85753e-85	0.954123	0.468	0.335	2.00223e-81	Human	PLP2
CNN3	1.9898e-167	0.943653	0.368	0.101	2.14481e-163	Human	CNN3
MST1	8.63913e-205	0.943055	0.278	0.017	9.31212e-201	Human	MST1
GAS6	1.2226e-190	0.942034	0.362	0.074	1.31784e-186	Human	GAS6
FKBP5	8.63653e-100	0.941605	0.457	0.301	9.30932e-96	Human	FKBP5
CHCHD5	2.87057e-83	0.93983	0.542	0.507	3.09418e-79	Human	CHCHD5
SPATS2L	1.56978e-111	0.938251	0.489	0.323	1.69206e-107	Human	SPATS2L
SHROOM1	7.18118e-223	0.93812	0.291	0.014	7.74059e-219	Human	SHROOM1
NABP1	9.81186e-125	0.936499	0.342	0.126	1.05762e-120	Human	NABP1
PTK6	6.76465e-141	0.933982	0.33	0.102	7.29162e-137	Human	PTK6
APPL2	3.35835e-152	0.932208	0.306	0.069	3.61997e-148	Human	APPL2
HNRNPK	2.9554e-222	0.931865	0.639	0.248	3.18563e-218	Human	HNRNPK
DHRS1	9.74509e-161	0.930624	0.554	0.313	1.05042e-156	Human	DHRS1
MPHOSPH8	7.17569e-160	0.930473	0.324	0.074	7.73468e-156	Human	MPHOSPH8
MRPS7	1.20025e-96	0.928531	0.475	0.33	1.29375e-92	Human	MRPS7
C15orf48	0	0.927005	0.999	0.841	0	Human	C15orf48
PDZD7	3.85781e-189	0.923955	0.223	0.001	4.15834e-185	Human	PDZD7
PKIB	3.85674e-234	0.923936	0.354	0.037	4.15718e-230	Human	PKIB
ABCA5	1.68091e-194	0.923534	0.274	0.021	1.81185e-190	Human	ABCA5
AGR2	1.63136e-255	0.922251	0.777	0.575	1.75844e-251	Human	AGR2
PDLIM2	1.65945e-121	0.921469	0.612	0.542	1.78872e-117	Human	PDLIM2
GPRC5C	5.63209e-201	0.919641	0.252	0.008	6.07083e-197	Human	GPRC5C
RAD9A	9.35474e-187	0.917487	0.268	0.023	1.00835e-182	Human	RAD9A
NTMT1	8.56343e-86	0.914025	0.33	0.169	9.23052e-82	Human	NTMT1
METTL7A	3.37319e-81	0.909715	0.382	0.229	3.63597e-77	Human	METTL7A
ERGIC1	4.16679e-146	0.909004	0.301	0.071	4.49138e-142	Human	ERGIC1
TNFRSF1A	1.31618e-83	0.90893	0.532	0.479	1.41871e-79	Human	TNFRSF1A
GTF2I	1.42667e-131	0.905536	0.373	0.146	1.53781e-127	Human	GTF2I
RNF5	1.74754e-129	0.9047	0.665	0.665	1.88367e-125	Human	RNF5
EIF4EBP2	1.83875e-68	0.90468	0.466	0.378	1.98199e-64	Human	EIF4EBP2
FBL	1.9293e-112	0.897075	0.292	0.092	2.07959e-108	Human	FBL
RAD23A	4.98432e-107	0.897005	0.473	0.313	5.3726e-103	Human	RAD23A
PPARA	1.78706e-129	0.896266	0.334	0.111	1.92627e-125	Human	PPARA
NME3	1.4392e-111	0.896103	0.5	0.347	1.55132e-107	Human	NME3
MT-ND2	0	0.895405	1	0.987	0	Human	MT-ND2
PLEKHJ1	7.12434e-138	0.893886	0.688	0.7	7.67932e-134	Human	PLEKHJ1
LHPP	3.73912e-106	0.893821	0.31	0.118	4.03039e-102	Human	LHPP
FAM3C	1.35637e-95	0.893787	0.604	0.586	1.46203e-91	Human	FAM3C
TLCD2	6.6573e-162	0.893195	0.276	0.043	7.17591e-158	Human	TLCD2
ID1	7.01267e-145	0.893164	0.785	0.703	7.55896e-141	Human	ID1
SLC25A37	2.70869e-264	0.889878	0.616	0.185	2.9197e-260	Human	SLC25A37
B3GNT7	5.93004e-158	0.885064	0.288	0.049	6.39199e-154	Human	B3GNT7
PFN2	4.22248e-196	0.882943	0.234	0.002	4.55141e-192	Human	PFN2
RSL1D1	5.21981e-139	0.882185	0.331	0.095	5.62643e-135	Human	RSL1D1
RGS2	1.3721e-191	0.880033	0.296	0.032	1.47898e-187	Human	RGS2
CHPF	1.77399e-187	0.879186	0.245	0.01	1.91219e-183	Human	CHPF
TUBB	1.14686e-118	0.877748	0.337	0.123	1.2362e-114	Human	TUBB
TMBIM1	2.55916e-86	0.870612	0.57	0.548	2.75852e-82	Human	TMBIM1
CCNG1	6.78541e-83	0.868115	0.378	0.223	7.314e-79	Human	CCNG1
IGFBP4	2.21865e-168	0.867566	0.21	0.004	2.39148e-164	Human	IGFBP4
GNAS	1.49774e-281	0.866797	0.763	0.241	1.61442e-277	Human	GNAS
HADHA	5.79619e-241	0.864615	0.872	0.85	6.24771e-237	Human	HADHA
PSME2	8.30596e-308	0.858898	0.952	0.9	8.95299e-304	Human	PSME2
F12	8.4906e-191	0.857973	0.227	0.001	9.15202e-187	Human	F12
RND3	2.73937e-47	0.85797	0.515	0.482	2.95277e-43	Human	RND3
ST13	8.34254e-147	0.849541	0.651	0.52	8.99242e-143	Human	ST13
LAMB3	1.2976e-173	0.847437	0.314	0.052	1.39868e-169	Human	LAMB3
PRELID3B	6.07804e-148	0.840468	0.407	0.145	6.55152e-144	Human	PRELID3B
SLC23A3	3.06803e-125	0.838839	0.242	0.048	3.30703e-121	Human	SLC23A3
SLC25A4	1.22889e-140	0.837648	0.358	0.111	1.32462e-136	Human	SLC25A4
GDE1	5.92145e-96	0.836451	0.366	0.182	6.38273e-92	Human	GDE1
MGAT4B	1.55807e-226	0.835219	0.607	0.254	1.67945e-222	Human	MGAT4B
ID2	2.21654e-129	0.83349	0.519	0.303	2.38921e-125	Human	ID2
SORBS3	6.67491e-204	0.828933	0.274	0.014	7.19489e-200	Human	SORBS3
SRI	1.16957e-244	0.828604	0.939	0.866	1.26068e-240	Human	SRI
KAZALD1	1.84781e-171	0.827121	0.211	0.003	1.99175e-167	Human	KAZALD1
PRSS2	5.40653e-188	0.825255	0.221	0	5.8277e-184	Human	PRSS2
GSTZ1	3.26773e-105	0.825086	0.285	0.095	3.52228e-101	Human	GSTZ1
DHDH	1.51758e-199	0.824993	0.38	0.068	1.6358e-195	Human	DHDH
ATP6V0E1	3.27851e-118	0.824934	0.695	0.711	3.5339e-114	Human	ATP6V0E1
KLHDC2	7.06101e-110	0.824723	0.336	0.137	7.61106e-106	Human	KLHDC2
IL2RG	1.34894e-156	0.82192	0.217	0.012	1.45403e-152	Human	IL2RG
KCP	1.93331e-183	0.820955	0.217	0	2.08391e-179	Human	KCP
MAOA	5.43193e-261	0.820907	0.914	0.814	5.85508e-257	Human	MAOA
PPP2R1A	1.69797e-76	0.815316	0.522	0.468	1.83024e-72	Human	PPP2R1A
RPS6KB2	6.29478e-72	0.813217	0.428	0.319	6.78514e-68	Human	RPS6KB2
GK5	1.70317e-139	0.810111	0.231	0.03	1.83585e-135	Human	GK5
DDAH1	3.69805e-108	0.806648	0.286	0.088	3.98612e-104	Human	DDAH1
TWF2	8.88169e-141	0.806598	0.254	0.042	9.57357e-137	Human	TWF2
ANP32A	8.26291e-96	0.806274	0.352	0.16	8.90659e-92	Human	ANP32A
IL6R	1.22424e-185	0.806053	0.221	0.001	1.31961e-181	Human	IL6R
TMEM14A	7.43829e-136	0.803117	0.254	0.046	8.01773e-132	Human	TMEM14A
MTMR11	1.21231e-74	0.795646	0.334	0.184	1.30675e-70	Human	MTMR11
LRRFIP1	5.67015e-66	0.788701	0.447	0.355	6.11185e-62	Human	LRRFIP1
DDAH2	6.68987e-148	0.788634	0.22	0.019	7.21101e-144	Human	DDAH2
BLNK	6.26256e-108	0.785475	0.317	0.116	6.75041e-104	Human	BLNK
MCUR1	1.45797e-53	0.785023	0.425	0.344	1.57155e-49	Human	MCUR1
JTB	1.65971e-129	0.778554	0.72	0.736	1.789e-125	Human	JTB
NQO2	1.70325e-74	0.776508	0.338	0.186	1.83593e-70	Human	NQO2
PCSK7	5.48809e-51	0.773875	0.372	0.281	5.91561e-47	Human	PCSK7
MBOAT7	2.09063e-65	0.772415	0.433	0.341	2.25349e-61	Human	MBOAT7
LSM4	4.38225e-73	0.7724	0.556	0.52	4.72363e-69	Human	LSM4
ULK3	6.85666e-158	0.771324	0.289	0.05	7.3908e-154	Human	ULK3
SLC39A4	2.7218e-128	0.770472	0.741	0.697	2.93383e-124	Human	SLC39A4
SLC34A3	1.09909e-135	0.769704	0.216	0.023	1.18471e-131	Human	SLC34A3
EIF4A2	8.26212e-147	0.768565	0.739	0.699	8.90574e-143	Human	EIF4A2
KCNH6	9.6357e-151	0.76841	0.181	0.001	1.03863e-146	Human	KCNH6
MYH9	5.62006e-172	0.767353	0.49	0.179	6.05786e-168	Human	MYH9
GJB1	2.97226e-56	0.76601	0.38	0.265	3.2038e-52	Human	GJB1
STAU2	8.17471e-48	0.765469	0.264	0.154	8.81153e-44	Human	STAU2
HADHB	4.14726e-106	0.762943	0.718	0.77	4.47033e-102	Human	HADHB
PMM1	5.64943e-52	0.760884	0.377	0.286	6.08952e-48	Human	PMM1
HSBP1L1	6.54744e-161	0.759546	0.207	0.007	7.05749e-157	Human	HSBP1L1
GPRC5A	1.01168e-160	0.753819	0.28	0.042	1.09049e-156	Human	GPRC5A
KIF3B	6.83115e-49	0.752579	0.275	0.163	7.3633e-45	Human	KIF3B
COX6B1	0	0.752558	0.999	0.925	0	Human	COX6B1
VSIG10	5.37123e-94	0.752096	0.326	0.135	5.78965e-90	Human	VSIG10
ODF3B	2.0714e-108	0.751206	0.228	0.049	2.23276e-104	Human	ODF3B
MAOB	4.45343e-103	0.747554	0.485	0.267	4.80035e-99	Human	MAOB
INSR	7.68978e-36	0.744651	0.27	0.179	8.28882e-32	Human	INSR
A1CF	3.16607e-54	0.744537	0.415	0.325	3.4127e-50	Human	A1CF
HSD3B7	2.44916e-59	0.74331	0.254	0.126	2.63995e-55	Human	HSD3B7
CC2D1A	3.04117e-62	0.74188	0.403	0.299	3.27807e-58	Human	CC2D1A
ZNF664	2.36627e-119	0.741597	0.306	0.091	2.55061e-115	Human	ZNF664
DDX21	4.28863e-92	0.739517	0.296	0.114	4.62271e-88	Human	DDX21
P4HTM	1.85877e-165	0.738367	0.201	0.002	2.00357e-161	Human	P4HTM
PSMB6	8.06233e-159	0.737016	0.601	0.277	8.69039e-155	Human	PSMB6
FAH	8.46761e-107	0.734958	0.227	0.051	9.12724e-103	Human	FAH
TMEM176B	9.20954e-193	0.733119	0.94	0.762	9.92697e-189	Human	TMEM176B
ARL2	1.44074e-56	0.732733	0.508	0.492	1.55297e-52	Human	ARL2
APEX1	4.84982e-120	0.732141	0.231	0.042	5.22762e-116	Human	APEX1
CCL28	5.80648e-49	0.731677	0.302	0.188	6.25881e-45	Human	CCL28
SYNGR2	8.10356e-94	0.731671	0.32	0.131	8.73483e-90	Human	SYNGR2
RALY	2.06399e-99	0.728279	0.66	0.671	2.22477e-95	Human	RALY
SRSF5	8.73803e-171	0.728258	0.764	0.675	9.41873e-167	Human	SRSF5
MPZL1	4.63659e-109	0.727489	0.237	0.055	4.99778e-105	Human	MPZL1
B2M	1.52279e-237	0.726854	1	0.995	1.64141e-233	Human	B2M
TONSL	2.70423e-70	0.725541	0.246	0.1	2.91489e-66	Human	TONSL
NEURL1B	1.77353e-98	0.722317	0.226	0.056	1.91169e-94	Human	NEURL1B
AIG1	4.47626e-62	0.722132	0.586	0.623	4.82496e-58	Human	AIG1
BPHL	1.20496e-85	0.720397	0.365	0.196	1.29882e-81	Human	BPHL
NHP2	4.37116e-110	0.71907	0.251	0.061	4.71168e-106	Human	NHP2
SLC5A1	7.65583e-280	0.71896	0.929	0.702	8.25222e-276	Human	SLC5A1
SLC46A3	1.12729e-88	0.718911	0.33	0.145	1.21511e-84	Human	SLC46A3
FMO1	1.5891e-132	0.714925	0.187	0.012	1.71289e-128	Human	FMO1
HSF1	3.70399e-94	0.714004	0.238	0.068	3.99254e-90	Human	HSF1
CCNI	3.04343e-85	0.71171	0.688	0.751	3.28051e-81	Human	CCNI
GCNT1	8.34694e-143	0.710183	0.188	0.007	8.99717e-139	Human	GCNT1
B4GALT4	1.47056e-74	0.704877	0.227	0.079	1.58512e-70	Human	B4GALT4
PDE9A	3.47109e-43	0.703868	0.567	0.632	3.74149e-39	Human	PDE9A
MISP	2.83634e-247	0.698855	0.965	0.939	3.0573e-243	Human	MISP
AGPAT3	3.29263e-83	0.692898	0.235	0.075	3.54912e-79	Human	AGPAT3
RBX1	8.23799e-88	0.689993	0.69	0.736	8.87973e-84	Human	RBX1
IFT172	1.41967e-33	0.689295	0.462	0.459	1.53026e-29	Human	IFT172
PIH1D1	3.12829e-69	0.687611	0.294	0.144	3.37199e-65	Human	PIH1D1
ZBTB16	1.56548e-138	0.68631	0.171	0.001	1.68743e-134	Human	ZBTB16
SOWAHA	2.94857e-67	0.684455	0.323	0.161	3.17827e-63	Human	SOWAHA
TRIM47	1.45542e-134	0.683517	0.164	0.001	1.5688e-130	Human	TRIM47
MAP3K13	1.58047e-25	0.682703	0.338	0.301	1.70359e-21	Human	MAP3K13
PDXDC1	9.41434e-111	0.681064	0.372	0.145	1.01477e-106	Human	PDXDC1
PGM1	4.23922e-54	0.679406	0.322	0.199	4.56945e-50	Human	PGM1
NFIB	2.4211e-47	0.678031	0.306	0.191	2.6097e-43	Human	NFIB
NINJ1	2.54491e-46	0.674203	0.312	0.204	2.74316e-42	Human	NINJ1
CNFN	1.19101e-131	0.674075	0.161	0.001	1.28379e-127	Human	CNFN
ERGIC3	1.34516e-74	0.673902	0.646	0.705	1.44995e-70	Human	ERGIC3
HSD17B8	1.38159e-19	0.673879	0.339	0.33	1.48922e-15	Human	HSD17B8
SYCE1L	6.98357e-64	0.672446	0.181	0.057	7.52759e-60	Human	SYCE1L
EMC9	2.35081e-63	0.671021	0.287	0.143	2.53394e-59	Human	EMC9
HMGN3	2.26406e-126	0.670234	0.209	0.023	2.44043e-122	Human	HMGN3
REG4	2.47926e-135	0.669299	0.251	0.041	2.67239e-131	Human	REG4
PAPSS2	1.77493e-99	0.668623	0.48	0.296	1.9132e-95	Human	PAPSS2
CCDC88B	5.06567e-87	0.665334	0.171	0.03	5.46028e-83	Human	CCDC88B
CD46	1.43928e-138	0.665053	0.31	0.069	1.55139e-134	Human	CD46
NT5C	8.82724e-103	0.664047	0.641	0.591	9.51488e-99	Human	NT5C
PPP4C	1.97797e-98	0.662569	0.602	0.539	2.13206e-94	Human	PPP4C
MRPL23	8.77716e-51	0.662113	0.536	0.526	9.4609e-47	Human	MRPL23
PRELID2	2.21335e-50	0.660379	0.377	0.278	2.38578e-46	Human	PRELID2
ZFP36	5.91408e-198	0.659051	0.96	0.918	6.37479e-194	Human	ZFP36
LGMN	1.76408e-117	0.655449	0.422	0.202	1.9015e-113	Human	LGMN
SNRPD3	1.04181e-82	0.652363	0.612	0.585	1.12297e-78	Human	SNRPD3
ZKSCAN1	8.54786e-61	0.651792	0.24	0.105	9.21374e-57	Human	ZKSCAN1
TMX2	1.66431e-62	0.650867	0.227	0.093	1.79396e-58	Human	TMX2
ACYP2	4.85963e-107	0.649907	0.169	0.017	5.23819e-103	Human	ACYP2
PCGF5	2.02042e-40	0.647804	0.265	0.165	2.17781e-36	Human	PCGF5
LMO4	1.97233e-41	0.646866	0.289	0.183	2.12598e-37	Human	LMO4
PNPLA2	3.89903e-163	0.645173	0.456	0.168	4.20276e-159	Human	PNPLA2
TSPAN12	1.8568e-59	0.645068	0.228	0.099	2.00145e-55	Human	TSPAN12
RHBDD2	2.56574e-100	0.644919	0.23	0.055	2.76561e-96	Human	RHBDD2
COL17A1	3.19813e-177	0.640633	0.29	0.033	3.44727e-173	Human	COL17A1
ANKRD37	1.74615e-55	0.639833	0.173	0.059	1.88218e-51	Human	ANKRD37
TINAG	3.47403e-51	0.63504	0.281	0.156	3.74466e-47	Human	TINAG
XRCC5	3.04472e-67	0.634986	0.306	0.157	3.2819e-63	Human	XRCC5
RAB20	2.14082e-45	0.633853	0.195	0.09	2.30759e-41	Human	RAB20
LGALS2	0	0.633423	0.998	0.914	0	Human	LGALS2
RNF125	3.56761e-50	0.633322	0.191	0.079	3.84553e-46	Human	RNF125
SFRP5	3.11922e-128	0.631425	0.156	0.001	3.36221e-124	Human	SFRP5
SPSB1	3.40203e-39	0.631337	0.346	0.265	3.66705e-35	Human	SPSB1
VPS26B	2.05465e-37	0.631066	0.236	0.141	2.2147e-33	Human	VPS26B
RANBP1	6.64141e-42	0.628658	0.384	0.307	7.15877e-38	Human	RANBP1
TFPI	1.38911e-51	0.627949	0.179	0.069	1.49733e-47	Human	TFPI
DHRS3	2.43536e-35	0.624579	0.338	0.261	2.62507e-31	Human	DHRS3
PLEKHS1	1.32418e-147	0.624379	0.21	0.013	1.42733e-143	Human	PLEKHS1
ZDHHC6	7.923e-36	0.623674	0.23	0.138	8.5402e-32	Human	ZDHHC6
PIM3	6.50229e-37	0.623183	0.29	0.2	7.00882e-33	Human	PIM3
LYSMD2	1.1873e-114	0.623102	0.161	0.009	1.27979e-110	Human	LYSMD2
SLC25A1	3.01376e-118	0.622599	0.732	0.747	3.24853e-114	Human	SLC25A1
ZFAND2B	4.45783e-52	0.620642	0.481	0.443	4.8051e-48	Human	ZFAND2B
DGUOK	1.84947e-39	0.619008	0.282	0.186	1.99355e-35	Human	DGUOK
LRRC28	3.38594e-43	0.618927	0.256	0.15	3.6497e-39	Human	LRRC28
CCDC28A	1.37944e-34	0.616882	0.243	0.152	1.4869e-30	Human	CCDC28A
PNCK	3.03854e-85	0.613972	0.106	0.001	3.27524e-81	Human	PNCK
ENTPD2	1.50337e-30	0.612825	0.246	0.166	1.62048e-26	Human	ENTPD2
TMEM50B	5.51657e-46	0.612107	0.266	0.15	5.94632e-42	Human	TMEM50B
MRPS12	2.79296e-42	0.611989	0.536	0.562	3.01054e-38	Human	MRPS12
FASTK	2.03298e-26	0.611923	0.321	0.269	2.19135e-22	Human	FASTK
PPP1R14D	4.80633e-99	0.610659	0.837	0.849	5.18075e-95	Human	PPP1R14D
FUNDC2	8.63172e-37	0.610483	0.287	0.194	9.30413e-33	Human	FUNDC2
CCDC57	4.09877e-118	0.608981	0.165	0.009	4.41806e-114	Human	CCDC57
WNK2	6.05197e-93	0.608752	0.183	0.033	6.52342e-89	Human	WNK2
EDN2	5.08889e-72	0.606702	0.244	0.09	5.48532e-68	Human	EDN2
PDLIM5	1.6769e-22	0.605191	0.374	0.35	1.80753e-18	Human	PDLIM5
ARSA	7.28634e-52	0.604442	0.363	0.259	7.85394e-48	Human	ARSA
GRHPR	2.94919e-38	0.60305	0.486	0.474	3.17893e-34	Human	GRHPR
ORMDL1	5.75923e-96	0.602216	0.185	0.031	6.20787e-92	Human	ORMDL1
BAIAP2L2	4.33931e-132	0.601206	0.518	0.246	4.67734e-128	Human	BAIAP2L2
CMTR2	4.79595e-106	0.60112	0.162	0.013	5.16956e-102	Human	CMTR2
CCHCR1	2.11855e-105	0.598302	0.182	0.024	2.28359e-101	Human	CCHCR1
UBE2I	5.59304e-73	0.596307	0.33	0.16	6.02873e-69	Human	UBE2I
MFSD10	4.27104e-91	0.595755	0.229	0.061	4.60375e-87	Human	MFSD10
NEU4	4.18194e-123	0.595663	0.149	0	4.50771e-119	Human	NEU4
ZNF358	9.38205e-63	0.594248	0.203	0.072	1.01129e-58	Human	ZNF358
CYB561A3	8.08292e-51	0.59355	0.205	0.089	8.71258e-47	Human	CYB561A3
CHP1	6.16248e-60	0.591944	0.696	0.783	6.64254e-56	Human	CHP1
MRPS11	4.79426e-16	0.591471	0.362	0.372	5.16773e-12	Human	MRPS11
HDHD3	6.44229e-49	0.588174	0.607	0.62	6.94414e-45	Human	HDHD3
NDUFA10	1.71707e-135	0.588128	0.541	0.216	1.85083e-131	Human	NDUFA10
HEXIM1	9.69484e-24	0.588124	0.466	0.492	1.04501e-19	Human	HEXIM1
SLC2A8	1.58238e-91	0.587991	0.155	0.019	1.70564e-87	Human	SLC2A8
F10	1.00012e-116	0.586895	0.147	0.002	1.07803e-112	Human	F10
CXADR	2.08854e-34	0.586675	0.496	0.484	2.25123e-30	Human	CXADR
EHD4	5.53738e-26	0.586156	0.26	0.188	5.96874e-22	Human	EHD4
SLC25A45	3.19651e-50	0.585009	0.289	0.152	3.44551e-46	Human	SLC25A45
TAPBPL	2.75873e-59	0.581368	0.277	0.137	2.97364e-55	Human	TAPBPL
YIF1A	8.77976e-40	0.581216	0.564	0.644	9.46371e-36	Human	YIF1A
LPCAT4	1.80763e-17	0.581028	0.25	0.207	1.94844e-13	Human	LPCAT4
ZBTB7B	2.38902e-71	0.580947	0.453	0.287	2.57513e-67	Human	ZBTB7B
LPP	3.98035e-40	0.578446	0.359	0.257	4.29042e-36	Human	LPP
FKBP2	2.32121e-131	0.575869	0.904	0.872	2.50203e-127	Human	FKBP2
MLXIP	5.2074e-78	0.574875	0.174	0.039	5.61305e-74	Human	MLXIP
ESRRA	1.48499e-66	0.574395	0.65	0.694	1.60067e-62	Human	ESRRA
STAP2	7.90251e-122	0.573163	0.835	0.868	8.51811e-118	Human	STAP2
ISG15	0	0.573112	0.915	0.482	0	Human	ISG15
SLC10A2	3.37596e-70	0.572648	0.662	0.645	3.63895e-66	Human	SLC10A2
NFATC2IP	2.80767e-79	0.572132	0.164	0.032	3.02638e-75	Human	NFATC2IP
VAMP5	0.00056215	0.571737	0.324	0.389	1	Human	VAMP5
TCF7	1.18039e-94	0.571225	0.143	0.011	1.27234e-90	Human	TCF7
SOCS3	2.3238e-50	0.569873	0.177	0.066	2.50482e-46	Human	SOCS3
CD164	1.15108e-59	0.567041	0.685	0.783	1.24075e-55	Human	CD164
PNKD	7.05316e-18	0.566987	0.474	0.567	7.6026e-14	Human	PNKD
ATF5	2.93175e-90	0.565984	0.168	0.026	3.16013e-86	Human	ATF5
SH3BGRL	6.65229e-72	0.565939	0.338	0.164	7.1705e-68	Human	SH3BGRL
RPS5	3.33342e-201	0.564577	0.985	0.916	3.59309e-197	Human	RPS5
RSL24D1	9.52216e-34	0.562509	0.207	0.117	1.02639e-29	Human	RSL24D1
DDX18	8.23909e-37	0.562273	0.22	0.123	8.88091e-33	Human	DDX18
DYNLRB1	3.02849e-65	0.562222	0.736	0.792	3.26441e-61	Human	DYNLRB1
CPT1A	5.08269e-20	0.561127	0.306	0.26	5.47864e-16	Human	CPT1A
CHID1	3.51964e-63	0.559801	0.255	0.111	3.79382e-59	Human	CHID1
LETMD1	4.54003e-48	0.558631	0.206	0.093	4.8937e-44	Human	LETMD1
MAP3K11	6.22895e-42	0.557843	0.464	0.444	6.71419e-38	Human	MAP3K11
PPP2CB	2.45141e-10	0.557674	0.367	0.413	2.64237e-06	Human	PPP2CB
PHB2	4.69253e-54	0.554953	0.637	0.644	5.05807e-50	Human	PHB2
SDSL	1.43191e-44	0.554491	0.247	0.133	1.54346e-40	Human	SDSL
MAP7D1	1.39642e-11	0.553882	0.27	0.255	1.5052e-07	Human	MAP7D1
CARD10	6.93779e-85	0.553574	0.15	0.02	7.47824e-81	Human	CARD10
LIPA	2.23705e-09	0.553231	0.35	0.381	2.41131e-05	Human	LIPA
ANO9	2.79607e-87	0.553016	0.348	0.159	3.01388e-83	Human	ANO9
NMRK1	6.97906e-61	0.550688	0.181	0.059	7.52272e-57	Human	NMRK1
DNASE1	1.11062e-152	0.550632	0.85	0.636	1.19713e-148	Human	DNASE1
SLC12A2	5.24525e-65	0.550628	0.18	0.052	5.65385e-61	Human	SLC12A2
NSUN6	1.13325e-56	0.548743	0.153	0.042	1.22153e-52	Human	NSUN6
STAT3	1.03314e-35	0.548275	0.632	0.737	1.11362e-31	Human	STAT3
NUDC	3.84928e-43	0.547656	0.278	0.164	4.14914e-39	Human	NUDC
NEDD4L	3.78589e-17	0.547312	0.368	0.375	4.08081e-13	Human	NEDD4L
TCEAL8	2.8918e-28	0.546088	0.252	0.17	3.11707e-24	Human	TCEAL8
ACAA2	1.30559e-39	0.545598	0.6	0.649	1.4073e-35	Human	ACAA2
PPM1A	1.25865e-41	0.545579	0.327	0.208	1.35669e-37	Human	PPM1A
B3GNT3	1.19292e-56	0.544885	0.229	0.097	1.28584e-52	Human	B3GNT3
COL4A2	2.16799e-107	0.544644	0.135	0.001	2.33687e-103	Human	COL4A2
FABP2	0	0.543794	0.999	0.762	0	Human	FABP2
SMPDL3B	2.98445e-85	0.540746	0.148	0.019	3.21694e-81	Human	SMPDL3B
SLC27A2	2.27507e-71	0.540604	0.209	0.066	2.4523e-67	Human	SLC27A2
LAMA1	5.9535e-116	0.540591	0.141	0	6.41727e-112	Human	LAMA1
NMT2	8.62805e-69	0.539844	0.145	0.028	9.30017e-65	Human	NMT2
CRACR2B	5.11785e-48	0.539786	0.175	0.068	5.51653e-44	Human	CRACR2B
IP6K2	3.52126e-25	0.53909	0.231	0.161	3.79557e-21	Human	IP6K2
SCRN2	2.73326e-19	0.53701	0.425	0.464	2.94618e-15	Human	SCRN2
CAMKK2	9.32224e-96	0.535994	0.133	0.006	1.00484e-91	Human	CAMKK2
LPIN3	6.27213e-06	0.534604	0.258	0.267	0.0676073	Human	LPIN3
IDH3G	6.5355e-59	0.534524	0.657	0.736	7.04462e-55	Human	IDH3G
CHPT1	2.14031e-09	0.534317	0.341	0.367	2.30704e-05	Human	CHPT1
POLDIP2	8.34348e-23	0.534233	0.285	0.23	8.99343e-19	Human	POLDIP2
DDX49	4.57626e-20	0.533903	0.233	0.174	4.93276e-16	Human	DDX49
NAMPT	1.84056e-21	0.533725	0.386	0.37	1.98394e-17	Human	NAMPT
SLC5A9	3.51917e-22	0.531742	0.276	0.218	3.79332e-18	Human	SLC5A9
ATG4B	1.5949e-45	0.530168	0.218	0.106	1.71914e-41	Human	ATG4B
USP8	1.27361e-12	0.529667	0.297	0.285	1.37283e-08	Human	USP8
LGALS3	7.5529e-229	0.529	1	0.965	8.14127e-225	Human	LGALS3
ZDHHC3	1.29356e-14	0.528869	0.378	0.396	1.39432e-10	Human	ZDHHC3
KCNK6	1.39019e-69	0.528442	0.14	0.025	1.49849e-65	Human	KCNK6
MAL2	1.21709e-49	0.528423	0.266	0.134	1.3119e-45	Human	MAL2
NDUFA4	1.78637e-174	0.528161	0.883	0.826	1.92553e-170	Human	NDUFA4
CYB5A	1.66906e-151	0.527493	0.993	0.905	1.79908e-147	Human	CYB5A
FLOT1	2.26738e-10	0.527241	0.344	0.374	2.44401e-06	Human	FLOT1
SHMT1	8.73117e-89	0.527148	0.147	0.016	9.41133e-85	Human	SHMT1
SCAMP4	2.6134e-10	0.525976	0.204	0.174	2.81698e-06	Human	SCAMP4
MARCKS	3.15182e-49	0.52411	0.345	0.21	3.39734e-45	Human	MARCKS
ARHGEF12	2.4537e-49	0.523409	0.173	0.064	2.64484e-45	Human	ARHGEF12
DOK4	1.65088e-33	0.52317	0.276	0.184	1.77949e-29	Human	DOK4
CKS1B	1.69281e-54	0.521146	0.201	0.079	1.82468e-50	Human	CKS1B
FAM3A	6.2569e-22	0.520823	0.38	0.375	6.74431e-18	Human	FAM3A
KIF12	6.49642e-104	0.519719	0.137	0.004	7.00249e-100	Human	KIF12
RNPEP	2.79367e-34	0.519382	0.572	0.653	3.01129e-30	Human	RNPEP
MACC1	1.65121e-87	0.519225	0.181	0.033	1.77983e-83	Human	MACC1
DHPS	5.83495e-08	0.517264	0.263	0.264	0.000628949	Human	DHPS
ATP6V0D1	7.46999e-31	0.51715	0.592	0.707	8.0519e-27	Human	ATP6V0D1
ENSA	3.57491e-31	0.516718	0.538	0.616	3.85339e-27	Human	ENSA
SLC31A2	7.9002e-59	0.516346	0.14	0.033	8.51562e-55	Human	SLC31A2
EEF2	1.23293e-155	0.515026	0.982	0.925	1.32897e-151	Human	EEF2
CENPV	1.18522e-09	0.511321	0.392	0.448	1.27755e-05	Human	CENPV
IFT27	3.11688e-73	0.511057	0.155	0.031	3.35969e-69	Human	IFT27
WDR45	1.80136e-14	0.510352	0.24	0.203	1.94168e-10	Human	WDR45
AK1	6.75079e-106	0.508439	0.15	0.008	7.27668e-102	Human	AK1
SHD	1.21104e-89	0.50836	0.126	0.006	1.30538e-85	Human	SHD
RNF167	3.20572e-10	0.506723	0.35	0.381	3.45544e-06	Human	RNF167
SIPA1	4.88409e-87	0.506508	0.139	0.013	5.26456e-83	Human	SIPA1
ABCC3	1.93613e-46	0.506505	0.221	0.106	2.08695e-42	Human	ABCC3
BCL2L14	2.15979e-12	0.505746	0.237	0.206	2.32804e-08	Human	BCL2L14
ST6GALNAC1	4.14627e-109	0.503849	0.171	0.015	4.46926e-105	Human	ST6GALNAC1
SOX6	1.2224e-22	0.503418	0.258	0.194	1.31763e-18	Human	SOX6
NOL4L	8.33342e-42	0.503155	0.217	0.109	8.98259e-38	Human	NOL4L
UBXN6	2.28664e-10	0.502372	0.421	0.505	2.46477e-06	Human	UBXN6
DPEP1	3.49793e-141	0.502127	0.998	0.969	3.77042e-137	Human	DPEP1
RBM39	6.32101e-74	0.501882	0.61	0.473	6.81342e-70	Human	RBM39
FKBP3	6.07314e-15	0.500834	0.33	0.315	6.54623e-11	Human	FKBP3
SLC36A1	7.35565e-42	0.500105	0.156	0.06	7.92865e-38	Human	SLC36A1

## Sheet: Enterocyte in macaque-Fig 6A
	p_val	avg_log2FC	pct.1	pct.2	p_val_adj	cluster	gene
SLC25A43	0	4.88276	0.682	0.051	0	Macaque	SLC25A43
EMILIN1	0	3.69851	0.598	0.014	0	Macaque	EMILIN1
CBR3	0	3.62078	0.588	0.004	0	Macaque	CBR3
MBD3.1	7.63186e-112	3.46273	0.598	0.171	8.22638e-108	Macaque	MBD3
ACAD10.1	1.83123e-152	3.44874	0.547	0.096	1.97389e-148	Macaque	ACAD10
APOA1.1	3.10819e-50	3.379	0.953	0.939	3.35031e-46	Macaque	APOA1
GZMA	5.9578e-173	3.07441	0.166	0.002	6.42191e-169	Macaque	GZMA
CES1.1	3.9874e-250	2.81625	0.503	0.04	4.29802e-246	Macaque	CES1
PPP6R1.1	3.2504e-50	2.80647	0.608	0.365	3.5036e-46	Macaque	PPP6R1
DNAJC25.1	6.84728e-60	2.71748	0.453	0.155	7.38068e-56	Macaque	DNAJC25
YJEFN3	0	2.70139	0.48	0.011	0	Macaque	YJEFN3
TNK2.1	9.96424e-92	2.60782	0.328	0.05	1.07405e-87	Macaque	TNK2
FAM117A	2.95824e-305	2.57876	0.429	0.018	3.18868e-301	Macaque	FAM117A
RETSAT	7.56853e-49	2.52636	0.723	0.63	8.15811e-45	Macaque	RETSAT
TINAGL1.1	4.54531e-53	2.50342	0.503	0.215	4.89939e-49	Macaque	TINAGL1
CDHR1	5.35231e-71	2.4955	0.26	0.039	5.76926e-67	Macaque	CDHR1
SLC2A5	8.47432e-30	2.49423	0.639	0.582	9.13447e-26	Macaque	SLC2A5
CNDP1.1	9.46213e-46	2.45421	0.476	0.218	1.01992e-41	Macaque	CNDP1
TAP1.1	5.73673e-37	2.44142	0.635	0.552	6.18363e-33	Macaque	TAP1
STYXL1	3.20452e-138	2.44009	0.432	0.059	3.45415e-134	Macaque	STYXL1
RDH5	1.37285e-67	2.43988	0.561	0.227	1.47979e-63	Macaque	RDH5
PRSS36	3.38944e-99	2.36915	0.47	0.097	3.65348e-95	Macaque	PRSS36
KIF17	0	2.36246	0.409	0	0	Macaque	KIF17
PPM1J	0	2.33715	0.338	0.006	0	Macaque	PPM1J
DAZAP1.1	1.44331e-36	2.304	0.524	0.299	1.55574e-32	Macaque	DAZAP1
TBC1D25	2.51663e-166	2.28606	0.365	0.031	2.71268e-162	Macaque	TBC1D25
PRMT3	4.31294e-253	2.1915	0.409	0.022	4.64892e-249	Macaque	PRMT3
LENG8	3.17114e-25	2.18753	0.51	0.346	3.41818e-21	Macaque	LENG8
PRICKLE4	0	2.17919	0.334	0.007	0	Macaque	PRICKLE4
ALDH1A1.1	2.49608e-27	2.17242	0.551	0.432	2.69052e-23	Macaque	ALDH1A1
HAPLN4	1.34219e-51	2.1685	0.26	0.052	1.44675e-47	Macaque	HAPLN4
UBE2D1.1	3.9329e-76	2.15301	0.419	0.104	4.23928e-72	Macaque	UBE2D1
FAAH	1.77406e-42	2.15217	0.514	0.265	1.91226e-38	Macaque	FAAH
TMEM259.1	2.18276e-12	2.1136	0.456	0.384	2.35279e-08	Macaque	TMEM259
WDR13.1	1.34202e-41	2.0795	0.449	0.193	1.44656e-37	Macaque	WDR13
TUBB2B	7.0505e-189	2.0703	0.267	0.011	7.59974e-185	Macaque	TUBB2B
MGAT4B.1	6.09405e-45	2.07011	0.639	0.406	6.56877e-41	Macaque	MGAT4B
ARHGAP9	0	2.06269	0.27	0.002	0	Macaque	ARHGAP9
LYZ	1.06072e-35	2.05285	0.24	0.061	1.14335e-31	Macaque	LYZ
IKBKG	1.05313e-34	2.04436	0.233	0.06	1.13516e-30	Macaque	IKBKG
MAN2B1.1	2.07992e-33	2.04373	0.436	0.222	2.24194e-29	Macaque	MAN2B1
SEMA3B.1	2.32842e-09	2.03616	0.497	0.416	2.5098e-05	Macaque	SEMA3B
OVOL2.1	1.00701e-08	1.97402	0.267	0.178	0.000108545	Macaque	OVOL2
TGIF2	0	1.96643	0.334	0.003	0	Macaque	TGIF2
GSN	4.1813e-33	1.93866	0.402	0.169	4.50702e-29	Macaque	GSN
SLC6A20	2.41908e-15	1.93556	0.405	0.262	2.60752e-11	Macaque	SLC6A20
MGRN1	5.82807e-36	1.91958	0.372	0.139	6.28208e-32	Macaque	MGRN1
TFF2	5.86375e-133	1.91763	0.139	0.003	6.32054e-129	Macaque	TFF2
EFNA2	0	1.91518	0.301	0.003	0	Macaque	EFNA2
AATK	1.55062e-44	1.8642	0.277	0.066	1.67142e-40	Macaque	AATK
NAAA.1	3.90509e-24	1.86192	0.49	0.326	4.20929e-20	Macaque	NAAA
AGR2.1	3.84492e-12	1.85161	0.568	0.673	4.14444e-08	Macaque	AGR2
CTSZ.1	2.49555e-25	1.83801	0.622	0.659	2.68995e-21	Macaque	CTSZ
DPP7.1	8.45985e-10	1.82677	0.304	0.197	9.11887e-06	Macaque	DPP7
AKAP8L.1	2.17565e-23	1.81741	0.25	0.091	2.34513e-19	Macaque	AKAP8L
SH3BP1	5.05383e-26	1.8174	0.378	0.182	5.44752e-22	Macaque	SH3BP1
GK	5.38775e-05	1.8139	0.443	0.475	0.580746	Macaque	GK
PNPLA2.1	4.04987e-06	1.81015	0.355	0.298	0.0436536	Macaque	PNPLA2
BACE2	5.98458e-171	1.80927	0.365	0.03	6.45077e-167	Macaque	BACE2
SHARPIN.1	4.05216e-08	1.80689	0.392	0.333	0.000436782	Macaque	SHARPIN
GALNS	1.41521e-52	1.79623	0.338	0.089	1.52546e-48	Macaque	GALNS
CCDC13	0	1.78758	0.294	0.001	0	Macaque	CCDC13
CAMK2N1	1.37686e-15	1.78649	0.524	0.491	1.48411e-11	Macaque	CAMK2N1
ACOT6	0	1.77989	0.345	0.005	0	Macaque	ACOT6
IDH2.1	1.21858e-17	1.77516	0.53	0.494	1.31351e-13	Macaque	IDH2
VNN1	5.91349e-36	1.77374	0.338	0.115	6.37415e-32	Macaque	VNN1
DPH2	1.66311e-121	1.7731	0.304	0.03	1.79267e-117	Macaque	DPH2
MRI1	5.05507e-54	1.77223	0.307	0.071	5.44886e-50	Macaque	MRI1
CYP2J2	1.57629e-18	1.76299	0.395	0.227	1.69908e-14	Macaque	CYP2J2
NLRX1	1.55694e-88	1.74402	0.182	0.013	1.67823e-84	Macaque	NLRX1
OXT	4.8035e-52	1.69552	0.274	0.056	5.17769e-48	Macaque	OXT
SMS.1	5.80113e-16	1.69364	0.419	0.299	6.25304e-12	Macaque	SMS
MMP15	2.23608e-05	1.69048	0.307	0.251	0.241027	Macaque	MMP15
PAOX	4.97876e-35	1.65715	0.341	0.119	5.3666e-31	Macaque	PAOX
CASP6	5.30529e-28	1.65536	0.365	0.157	5.71857e-24	Macaque	CASP6
TPCN2.1	1.75093e-10	1.64648	0.162	0.072	1.88733e-06	Macaque	TPCN2
SPINK2	0	1.64525	0.274	0.001	0	Macaque	SPINK2
CHURC1-FNTB.1	1.01026e-91	1.64491	0.307	0.043	1.08896e-87	Macaque	CHURC1-FNTB
PAPSS2.1	6.61901e-15	1.6379	0.47	0.377	7.13463e-11	Macaque	PAPSS2
HNRNPL	2.76243e-24	1.63541	0.409	0.217	2.97763e-20	Macaque	HNRNPL
ABCD4	6.2988e-08	1.63083	0.301	0.214	0.000678948	Macaque	ABCD4
YPEL3.1	0.00139649	1.62976	0.253	0.217	1	Macaque	YPEL3
HES2	1.45256e-63	1.62754	0.22	0.03	1.56571e-59	Macaque	HES2
LDHD.1	1.1968e-05	1.62282	0.304	0.25	0.129003	Macaque	LDHD
DEPDC5	1.17374e-99	1.59248	0.267	0.028	1.26518e-95	Macaque	DEPDC5
PKN1.1	5.06044e-05	1.57577	0.28	0.234	0.545465	Macaque	PKN1
DGKZ	1.01168e-09	1.57453	0.48	0.449	1.09049e-05	Macaque	DGKZ
TPM4	1.00085e-14	1.55646	0.416	0.307	1.07882e-10	Macaque	TPM4
DDX39B.1	0.00586752	1.55259	0.372	0.405	1	Macaque	DDX39B
LRRC66	4.82323e-20	1.54864	0.27	0.113	5.19896e-16	Macaque	LRRC66
SH3GLB2	0.00966064	1.54683	0.24	0.218	1	Macaque	SH3GLB2
GNAS.1	3.03284e-32	1.54535	0.632	0.475	3.2691e-28	Macaque	GNAS
RGS1	5.80402e-43	1.54278	0.128	0.015	6.25615e-39	Macaque	RGS1
SGK2	9.7261e-36	1.5275	0.257	0.068	1.04838e-31	Macaque	SGK2
APP.1	9.23482e-11	1.50666	0.52	0.592	9.95421e-07	Macaque	APP
MAN1A1	7.78461e-11	1.50595	0.422	0.34	8.39103e-07	Macaque	MAN1A1
MYH9.1	4.62182e-16	1.49789	0.453	0.316	4.98186e-12	Macaque	MYH9
KLHL23	1.40845e-100	1.49261	0.28	0.031	1.51817e-96	Macaque	KLHL23
CAPN1	9.20018e-06	1.48407	0.517	0.617	0.0991688	Macaque	CAPN1
PLPP5	3.92931e-07	1.48392	0.348	0.288	0.00423541	Macaque	PLPP5
DUSP18	2.60935e-15	1.46919	0.203	0.079	2.81262e-11	Macaque	DUSP18
POLR1B	1.69776e-80	1.46605	0.176	0.014	1.83001e-76	Macaque	POLR1B
HNRNPH2	1.49718e-13	1.46241	0.334	0.208	1.61381e-09	Macaque	HNRNPH2
PPP1R8	2.95492e-39	1.45871	0.301	0.09	3.18511e-35	Macaque	PPP1R8
PIK3C2G	6.3489e-22	1.45862	0.176	0.05	6.84348e-18	Macaque	PIK3C2G
TBX3.1	0.000826649	1.45836	0.311	0.291	1	Macaque	TBX3
LGMN.1	2.16289e-08	1.45756	0.385	0.3	0.000233137	Macaque	LGMN
PLEKHM1.1	7.89542e-10	1.45224	0.25	0.149	8.51047e-06	Macaque	PLEKHM1
TNFAIP3.1	0.00266078	1.45126	0.213	0.17	1	Macaque	TNFAIP3
UNKL	8.09055e-117	1.44325	0.277	0.025	8.7208e-113	Macaque	UNKL
CUL5.1	8.28726e-18	1.41484	0.324	0.175	8.93284e-14	Macaque	CUL5
COL17A1.1	2.29784e-09	1.40788	0.257	0.147	2.47684e-05	Macaque	COL17A1
HNF4G.1	1.15152e-09	1.398	0.53	0.565	1.24123e-05	Macaque	HNF4G
ABHD3.1	0.00291567	1.39451	0.253	0.217	1	Macaque	ABHD3
WSB1	0.000590274	1.39182	0.453	0.506	1	Macaque	WSB1
SULT1E1	5.86653e-29	1.39125	0.277	0.089	6.32353e-25	Macaque	SULT1E1
FOSL2.1	0.000112477	1.38568	0.311	0.243	1	Macaque	FOSL2
ACHE.1	2.30471e-06	1.38411	0.172	0.097	0.0248425	Macaque	ACHE
OSBPL2	5.69168e-25	1.38407	0.307	0.127	6.13506e-21	Macaque	OSBPL2
NLRC5	1.08974e-13	1.37002	0.118	0.035	1.17463e-09	Macaque	NLRC5
PTCD1	3.02802e-56	1.36442	0.287	0.061	3.26391e-52	Macaque	PTCD1
SLC25A37.1	0.000123525	1.36287	0.429	0.382	1	Macaque	SLC25A37
SCAP	5.2792e-06	1.36251	0.247	0.172	0.0569045	Macaque	SCAP
STX3.1	0.000383477	1.35737	0.321	0.293	1	Macaque	STX3
STAR	1.64926e-207	1.35294	0.264	0.009	1.77774e-203	Macaque	STAR
ZNF219	4.6013e-08	1.3475	0.203	0.113	0.000495974	Macaque	ZNF219
TRIM15.1	0.000728672	1.34574	0.287	0.242	1	Macaque	TRIM15
CTTN.1	6.16535e-14	1.34406	0.402	0.258	6.64563e-10	Macaque	CTTN
SNX29	7.53586e-14	1.33702	0.108	0.03	8.1229e-10	Macaque	SNX29
RNF149	5.58528e-24	1.33633	0.26	0.094	6.02038e-20	Macaque	RNF149
ALCAM.1	1.84865e-07	1.33526	0.189	0.108	0.00199266	Macaque	ALCAM
PRSS55	2.87148e-142	1.33287	0.26	0.016	3.09517e-138	Macaque	PRSS55
DHX58.1	1.41289e-06	1.32855	0.159	0.087	0.0152296	Macaque	DHX58
CD320.1	2.12703e-29	1.32828	0.28	0.099	2.29272e-25	Macaque	CD320
IRF9	6.52869e-17	1.32541	0.28	0.134	7.03727e-13	Macaque	IRF9
PDSS1	1.36383e-09	1.3118	0.291	0.194	1.47007e-05	Macaque	PDSS1
HDAC10	3.86726e-05	1.30928	0.172	0.108	0.416852	Macaque	HDAC10
PSMB9	1.72226e-06	1.30894	0.564	0.808	0.0185643	Macaque	PSMB9
RPS6KA1.1	0.0016812	1.30706	0.48	0.591	1	Macaque	RPS6KA1
VILL.1	3.5688e-06	1.30648	0.294	0.205	0.0384681	Macaque	VILL
ADCY4	4.5869e-103	1.30621	0.193	0.012	4.94422e-99	Macaque	ADCY4
CUL7	5.2401e-81	1.30479	0.193	0.017	5.6483e-77	Macaque	CUL7
ATP2A1	6.05386e-157	1.30354	0.166	0.003	6.52546e-153	Macaque	ATP2A1
PKIB.1	1.15432e-08	1.29681	0.291	0.178	0.000124424	Macaque	PKIB
FCHSD1	4.88543e-12	1.29471	0.135	0.049	5.26601e-08	Macaque	FCHSD1
XDH.1	0.00171356	1.29469	0.483	0.587	1	Macaque	XDH
MIER2.1	1.70041e-13	1.29016	0.166	0.064	1.83287e-09	Macaque	MIER2
RAP1B.1	6.56462e-08	1.28689	0.314	0.224	0.000707601	Macaque	RAP1B
SLC25A36	2.28683e-11	1.27209	0.26	0.138	2.46498e-07	Macaque	SLC25A36
SNTB2	4.03425e-35	1.26723	0.213	0.049	4.34852e-31	Macaque	SNTB2
PHOSPHO1	1.44911e-28	1.26507	0.101	0.014	1.562e-24	Macaque	PHOSPHO1
SLC25A1.1	8.53621e-06	1.265	0.578	0.748	0.0920119	Macaque	SLC25A1
PLCB3	5.62629e-06	1.26442	0.51	0.554	0.0606458	Macaque	PLCB3
ARFGAP3.1	0.00275329	1.26377	0.368	0.391	1	Macaque	ARFGAP3
ADAMTSL5	6.27483e-07	1.26238	0.189	0.111	0.00676364	Macaque	ADAMTSL5
FAM214B	1.8332e-06	1.25416	0.179	0.105	0.01976	Macaque	FAM214B
CYP27A1.1	1.57226e-06	1.25118	0.436	0.414	0.0169474	Macaque	CYP27A1
SLC5A1.1	4.09396e-18	1.24714	0.75	0.81	4.41288e-14	Macaque	SLC5A1
TXNDC5.1	1.55943e-07	1.2434	0.23	0.147	0.00168091	Macaque	TXNDC5
LRRC14	1.03594e-49	1.24179	0.243	0.048	1.11664e-45	Macaque	LRRC14
RTN4IP1	5.01141e-36	1.24025	0.243	0.064	5.4018e-32	Macaque	RTN4IP1
TRIM44.1	1.31455e-05	1.23803	0.186	0.112	0.141695	Macaque	TRIM44
CALCOCO2.1	1.18249e-05	1.23647	0.24	0.157	0.127461	Macaque	CALCOCO2
TSC22D3	0.000148729	1.23365	0.25	0.188	1	Macaque	TSC22D3
SEC14L2	2.72061e-10	1.22518	0.307	0.196	2.93254e-06	Macaque	SEC14L2
HNRNPA2B1.1	1.1922e-08	1.22465	0.615	0.778	0.000128507	Macaque	HNRNPA2B1
CASP3.1	1.60375e-08	1.22254	0.389	0.327	0.000172869	Macaque	CASP3
PTTG1	5.85885e-07	1.22175	0.125	0.059	0.00631525	Macaque	PTTG1
STARD10.1	0.000122212	1.21946	0.446	0.493	1	Macaque	STARD10
PHRF1	0.000438926	1.21367	0.226	0.177	1	Macaque	PHRF1
SLC5A4	5.42574e-41	1.19399	0.142	0.02	5.8484e-37	Macaque	SLC5A4
LMAN1.1	0.000224505	1.19058	0.368	0.371	1	Macaque	LMAN1
DPH1.1	4.25083e-13	1.1889	0.179	0.075	4.58197e-09	Macaque	DPH1
TBC1D24.1	8.03615e-17	1.18874	0.162	0.053	8.66217e-13	Macaque	TBC1D24
DHRS1.1	2.75149e-07	1.18686	0.456	0.423	0.00296583	Macaque	DHRS1
MKI67	7.00418e-15	1.18667	0.118	0.034	7.5498e-11	Macaque	MKI67
ZC3H10	2.18902e-19	1.17371	0.182	0.059	2.35955e-15	Macaque	ZC3H10
ENTPD4	2.40444e-20	1.1737	0.179	0.055	2.59175e-16	Macaque	ENTPD4
ZFPM1.1	8.10433e-22	1.17368	0.179	0.053	8.73565e-18	Macaque	ZFPM1
ZFAND2A.1	2.15664e-06	1.17238	0.368	0.319	0.0232464	Macaque	ZFAND2A
PPP2CA.1	0.000985036	1.17216	0.453	0.551	1	Macaque	PPP2CA
SSBP4	2.50642e-11	1.17055	0.145	0.057	2.70167e-07	Macaque	SSBP4
NBEAL2	1.08502e-20	1.17036	0.115	0.024	1.16955e-16	Macaque	NBEAL2
B3GNT8.1	5.33323e-19	1.17007	0.28	0.12	5.74869e-15	Macaque	B3GNT8
SCML4.1	0.00100389	1.16901	0.257	0.225	1	Macaque	SCML4
NT5C.1	9.86945e-05	1.16802	0.534	0.618	1	Macaque	NT5C
ARHGAP21.1	0.000266874	1.16341	0.236	0.186	1	Macaque	ARHGAP21
ZNF217	1.30216e-11	1.15541	0.176	0.075	1.4036e-07	Macaque	ZNF217
DHX29	3.37481e-05	1.15356	0.223	0.155	0.36377	Macaque	DHX29
MAZ.1	1.94687e-09	1.14698	0.233	0.128	2.09853e-05	Macaque	MAZ
SIRT7.1	0.000850292	1.14128	0.304	0.522	1	Macaque	SIRT7
EWSR1.1	8.76594e-06	1.14028	0.311	0.234	0.0944881	Macaque	EWSR1
CLCN3.1	0.00472131	1.13615	0.365	0.395	1	Macaque	CLCN3
BZW1	0.000450043	1.13038	0.358	0.355	1	Macaque	BZW1
ZNF644	3.4311e-06	1.1287	0.196	0.122	0.0369839	Macaque	ZNF644
CORO1A	9.22034e-12	1.12752	0.101	0.031	9.93861e-08	Macaque	CORO1A
NAP1L4	0.00437789	1.12514	0.294	0.286	1	Macaque	NAP1L4
TIA1	5.64112e-05	1.12498	0.176	0.111	0.608056	Macaque	TIA1
PER1	0.000966891	1.12455	0.145	0.095	1	Macaque	PER1
SLC16A3.1	6.59545e-09	1.12053	0.277	0.169	7.10924e-05	Macaque	SLC16A3
PHB.1	0.00733852	1.11938	0.419	0.501	1	Macaque	PHB
PPP2R5B.1	0.00236079	1.11928	0.166	0.123	1	Macaque	PPP2R5B
B4GALT1	1.58944e-10	1.11613	0.24	0.131	1.71326e-06	Macaque	B4GALT1
ANO6	0.00313646	1.11464	0.274	0.226	1	Macaque	ANO6
ILF3.1	0.00248648	1.11293	0.199	0.152	1	Macaque	ILF3
ZNF483	5.54693e-204	1.11096	0.179	0.002	5.97904e-200	Macaque	ZNF483
NEK7	1.94654e-13	1.10872	0.159	0.058	2.09818e-09	Macaque	NEK7
FOXRED1	5.19942e-24	1.10716	0.182	0.05	5.60445e-20	Macaque	FOXRED1
GALNT3	0.00279277	1.10696	0.196	0.15	1	Macaque	GALNT3
PFKL.1	5.84344e-08	1.10664	0.514	0.491	0.000629864	Macaque	PFKL
FAXDC2	3.7204e-101	1.10541	0.172	0.009	4.01022e-97	Macaque	FAXDC2
MOB3B.1	9.10227e-10	1.10321	0.28	0.165	9.81133e-06	Macaque	MOB3B
ARMCX3	1.93752e-33	1.10194	0.216	0.052	2.08845e-29	Macaque	ARMCX3
STAMBPL1	1.09042e-22	1.10192	0.182	0.053	1.17536e-18	Macaque	STAMBPL1
RBM14.1	1.14631e-07	1.1011	0.274	0.187	0.00123561	Macaque	RBM14
HNRNPK.1	3.53077e-08	1.10103	0.483	0.426	0.000380582	Macaque	HNRNPK
MLPH	4.52791e-30	1.09997	0.125	0.02	4.88063e-26	Macaque	MLPH
PRELID3B.1	1.23624e-09	1.09993	0.365	0.261	1.33254e-05	Macaque	PRELID3B
CLCN7	0.0001542	1.08812	0.105	0.056	1	Macaque	CLCN7
TBC1D13	3.25457e-23	1.07918	0.243	0.084	3.5081e-19	Macaque	TBC1D13
YES1.1	0.000163901	1.07587	0.28	0.231	1	Macaque	YES1
SERTAD3	0.00160554	1.06813	0.223	0.179	1	Macaque	SERTAD3
ZNF326	0.00824228	1.06812	0.294	0.281	1	Macaque	ZNF326
PDHA1.1	9.26778e-07	1.06782	0.331	0.262	0.00998974	Macaque	PDHA1
ATXN2	0.00297662	1.06128	0.179	0.136	1	Macaque	ATXN2
JAG2	2.97128e-55	1.05111	0.152	0.016	3.20274e-51	Macaque	JAG2
XRCC5.1	9.24533e-05	1.04848	0.28	0.224	0.996554	Macaque	XRCC5
DQX1.1	0.00694165	1.04697	0.213	0.348	1	Macaque	DQX1
ACADVL.1	0.000144831	1.04208	0.601	0.808	1	Macaque	ACADVL
LAMB3.1	0.00303887	1.04128	0.22	0.171	1	Macaque	LAMB3
ZNF513.1	5.35977e-06	1.03885	0.068	0.184	0.057773	Macaque	ZNF513
NDUFA10.1	5.59159e-06	1.03644	0.405	0.364	0.0602717	Macaque	NDUFA10
WBP2.1	0.00240542	1.03541	0.27	0.224	1	Macaque	WBP2
SPSB3.1	0.00711923	1.03538	0.169	0.27	1	Macaque	SPSB3
CSNK1G3.1	0.00155789	1.03057	0.236	0.194	1	Macaque	CSNK1G3
GMPR2.1	1.50494e-14	1.02888	0.304	0.166	1.62218e-10	Macaque	GMPR2
SLC8A1.1	5.32438e-08	1.02865	0.139	0.062	0.000573914	Macaque	SLC8A1
NT5C2	8.58577e-12	1.02548	0.132	0.047	9.2546e-08	Macaque	NT5C2
MOCOS	6.36299e-10	1.02471	0.206	0.106	6.85866e-06	Macaque	MOCOS
TCF7L2.1	0.00389879	1.02463	0.24	0.391	1	Macaque	TCF7L2
RAPGEF6.1	0.00547236	1.01845	0.145	0.107	1	Macaque	RAPGEF6
FAM120A	4.96298e-08	1.01766	0.341	0.252	0.00053496	Macaque	FAM120A
U2AF2	0.00230197	1.01201	0.206	0.158	1	Macaque	U2AF2
PYGB	7.93146e-16	1.01014	0.182	0.065	8.54933e-12	Macaque	PYGB
GGA3	0.000224886	1.00919	0.125	0.074	1	Macaque	GGA3
SH3BGRL.1	6.63091e-05	1.00596	0.304	0.242	0.714746	Macaque	SH3BGRL
MFN2	0.00908603	0.99769	0.226	0.191	1	Macaque	MFN2
GNPAT.1	3.6419e-06	0.994581	0.179	0.103	0.039256	Macaque	GNPAT
RBM5.1	0.000895894	0.99426	0.196	0.341	1	Macaque	RBM5
PSMB6.1	6.30195e-05	0.989087	0.422	0.427	0.679287	Macaque	PSMB6
PDE8B	3.63307e-67	0.981372	0.132	0.009	3.91609e-63	Macaque	PDE8B
NDRG2	2.91261e-15	0.98103	0.182	0.067	3.1395e-11	Macaque	NDRG2
HSPG2	3.5626e-07	0.975872	0.111	0.048	0.00384013	Macaque	HSPG2
KRIT1	4.47935e-05	0.974356	0.24	0.179	0.482829	Macaque	KRIT1
ATP1B3.1	0.000141949	0.972032	0.459	0.488	1	Macaque	ATP1B3
ERLIN2	3.19439e-05	0.968351	0.24	0.173	0.344324	Macaque	ERLIN2
EHHADH.1	6.65858e-05	0.966298	0.23	0.168	0.717728	Macaque	EHHADH
NR3C2	0.00206979	0.965438	0.169	0.121	1	Macaque	NR3C2
RAB24.1	0.00330858	0.963377	0.297	0.476	1	Macaque	RAB24
TAPBPL.1	9.71537e-06	0.962341	0.274	0.198	0.104722	Macaque	TAPBPL
SMARCC1	7.80916e-06	0.953463	0.193	0.121	0.0841749	Macaque	SMARCC1
STXBP2.1	0.000957713	0.95151	0.321	0.549	1	Macaque	STXBP2
HIPK3	3.39381e-09	0.947981	0.213	0.113	3.65819e-05	Macaque	HIPK3
CCDC9.1	0.000666866	0.946899	0.149	0.097	1	Macaque	CCDC9
CLK1.1	0.000162063	0.946564	0.287	0.509	1	Macaque	CLK1
LDLRAP1	1.38095e-17	0.938608	0.142	0.04	1.48853e-13	Macaque	LDLRAP1
PKN2.1	0.00558782	0.93643	0.314	0.5	1	Macaque	PKN2
BIN1	2.33188e-13	0.935007	0.135	0.045	2.51353e-09	Macaque	BIN1
MFSD12	7.0627e-05	0.931391	0.128	0.07	0.761288	Macaque	MFSD12
RGS3.1	0.000304581	0.920004	0.145	0.276	1	Macaque	RGS3
SYTL2	4.37128e-09	0.915739	0.118	0.045	4.71181e-05	Macaque	SYTL2
GJA1	5.14762e-153	0.914888	0.118	0	5.54862e-149	Macaque	GJA1
FASTKD2	5.08473e-19	0.912835	0.139	0.036	5.48083e-15	Macaque	FASTKD2
SNX14	0.000114445	0.912784	0.159	0.099	1	Macaque	SNX14
NOXA1.1	0.000513998	0.911379	0.169	0.112	1	Macaque	NOXA1
INPP4B	2.53452e-11	0.906822	0.101	0.031	2.73195e-07	Macaque	INPP4B
CNN3.1	1.71593e-05	0.904751	0.297	0.221	0.18496	Macaque	CNN3
CSNK1D.1	0.00559012	0.904348	0.365	0.577	1	Macaque	CSNK1D
TNK1	0.00516891	0.903838	0.105	0.067	1	Macaque	TNK1
MRC2	3.70805e-185	0.903371	0.139	0	3.9969e-181	Macaque	MRC2
CDK12.1	5.33332e-06	0.898939	0.115	0.256	0.0574879	Macaque	CDK12
ACER3	0.000134158	0.897206	0.199	0.139	1	Macaque	ACER3
FAM160A2	0.00304209	0.896964	0.186	0.311	1	Macaque	FAM160A2
CTNNB1	0.00341213	0.895436	0.405	0.397	1	Macaque	CTNNB1
KIFC2.1	0.00216846	0.893609	0.122	0.219	1	Macaque	KIFC2
MRPL38	0.000857124	0.892929	0.22	0.172	1	Macaque	MRPL38
RGS14	2.57504e-17	0.885782	0.105	0.024	2.77563e-13	Macaque	RGS14
SLC25A4.1	6.85954e-07	0.885353	0.314	0.221	0.00739389	Macaque	SLC25A4
AHNAK.1	2.89142e-06	0.881881	0.426	0.749	0.0311667	Macaque	AHNAK
PARP6.1	0.0090935	0.880029	0.152	0.109	1	Macaque	PARP6
TMC7	5.14894e-36	0.872798	0.162	0.029	5.55005e-32	Macaque	TMC7
DGKA.1	4.95363e-06	0.868268	0.294	0.53	0.0533951	Macaque	DGKA
STARD5	0.00238828	0.865989	0.155	0.109	1	Macaque	STARD5
PTGER4	3.73837e-16	0.86422	0.145	0.044	4.02959e-12	Macaque	PTGER4
ZNF292	0.0058754	0.862675	0.199	0.324	1	Macaque	ZNF292
GAS6.1	0.00140301	0.854996	0.26	0.205	1	Macaque	GAS6
CLASRP	0.00622522	0.853334	0.088	0.159	1	Macaque	CLASRP
IDS.1	0.00519811	0.851925	0.145	0.102	1	Macaque	IDS
NME6	0.00818126	0.850847	0.132	0.094	1	Macaque	NME6
ADCY9.1	4.35084e-05	0.841713	0.078	0.186	0.468977	Macaque	ADCY9
REXO1.1	0.000801538	0.841492	0.074	0.157	1	Macaque	REXO1
UBR1	3.18382e-05	0.837994	0.105	0.052	0.343184	Macaque	UBR1
GFM1	5.6474e-05	0.833819	0.193	0.129	0.608734	Macaque	GFM1
RNF145	9.98212e-09	0.832768	0.203	0.108	0.000107597	Macaque	RNF145
DIDO1.1	0.000130622	0.831488	0.108	0.224	1	Macaque	DIDO1
MAOB.1	0.00783677	0.826717	0.375	0.367	1	Macaque	MAOB
GAA.1	5.65552e-06	0.821482	0.142	0.075	0.0609608	Macaque	GAA
CKB.1	5.88866e-17	0.816424	0.686	0.457	6.34739e-13	Macaque	CKB
UBR2	0.00231246	0.814352	0.105	0.192	1	Macaque	UBR2
BIRC6.1	0.000370151	0.810269	0.226	0.393	1	Macaque	BIRC6
ZFAND2B.1	0.000434952	0.808049	0.28	0.469	1	Macaque	ZFAND2B
MICALL2	1.5649e-06	0.806294	0.152	0.327	0.0168681	Macaque	MICALL2
PDGFRA	1.49245e-148	0.803568	0.108	0	1.60871e-144	Macaque	PDGFRA
TFB2M	3.52697e-12	0.801984	0.152	0.059	3.80172e-08	Macaque	TFB2M
GLA	1.67119e-09	0.795969	0.186	0.09	1.80138e-05	Macaque	GLA
DNM2.1	2.25429e-07	0.790838	0.301	0.578	0.0024299	Macaque	DNM2
EHF.1	0.000448224	0.789908	0.264	0.218	1	Macaque	EHF
ATL3	1.55867e-07	0.789882	0.169	0.087	0.00168009	Macaque	ATL3
OSBPL1A.1	6.19059e-08	0.789478	0.142	0.065	0.000667283	Macaque	OSBPL1A
STAT6	6.61527e-06	0.787524	0.176	0.347	0.071306	Macaque	STAT6
NSD1.1	0.000774409	0.787043	0.162	0.286	1	Macaque	NSD1
KIF21A	2.15716e-05	0.783927	0.145	0.081	0.23252	Macaque	KIF21A
XRCC6.1	0.00387182	0.782129	0.291	0.253	1	Macaque	XRCC6
CDC42EP1	7.28198e-06	0.78044	0.118	0.057	0.0784925	Macaque	CDC42EP1
FABP5	2.11925e-18	0.779396	0.135	0.036	2.28434e-14	Macaque	FABP5
NUDT12	9.63799e-10	0.778804	0.196	0.097	1.03888e-05	Macaque	NUDT12
SVIL.1	0.000248567	0.775722	0.135	0.258	1	Macaque	SVIL
RRNAD1.1	0.00970369	0.775571	0.125	0.087	1	Macaque	RRNAD1
NR1H2	0.00341504	0.77387	0.294	0.478	1	Macaque	NR1H2
PLEKHS1.1	0.00920427	0.771916	0.145	0.102	1	Macaque	PLEKHS1
SPHK2.1	5.97266e-09	0.771809	0.186	0.412	6.43793e-05	Macaque	SPHK2
PTK2	0.00901523	0.759367	0.166	0.127	1	Macaque	PTK2
YTHDC2	0.00021792	0.759322	0.108	0.06	1	Macaque	YTHDC2
DRC1	2.11109e-72	0.758846	0.111	0.005	2.27555e-68	Macaque	DRC1
DDX3X	0.00755297	0.756167	0.422	0.66	1	Macaque	DDX3X
B3GNT7.1	0.000121493	0.753086	0.226	0.157	1	Macaque	B3GNT7
MAP1S	0.00213399	0.75236	0.111	0.069	1	Macaque	MAP1S
SNX17	0.00759538	0.748756	0.24	0.386	1	Macaque	SNX17
FLII.1	0.00462028	0.748551	0.243	0.4	1	Macaque	FLII
PCCA	5.35236e-07	0.744922	0.152	0.079	0.00576931	Macaque	PCCA
SLC20A1	0.00169367	0.739736	0.324	0.524	1	Macaque	SLC20A1
OTUD5	0.00523461	0.736216	0.132	0.222	1	Macaque	OTUD5
TMX4.1	0.000167884	0.733406	0.122	0.067	1	Macaque	TMX4
ANKRD54	3.27155e-06	0.733179	0.139	0.069	0.035264	Macaque	ANKRD54
ARAF	4.75618e-06	0.732377	0.142	0.296	0.0512669	Macaque	ARAF
ACAD11.1	0.00415412	0.728146	0.169	0.127	1	Macaque	ACAD11
TGFBR2	2.03676e-22	0.726258	0.125	0.026	2.19543e-18	Macaque	TGFBR2
LPIN2	3.59282e-05	0.724646	0.216	0.393	0.38727	Macaque	LPIN2
UCHL3.1	7.75371e-05	0.724345	0.203	0.136	0.835772	Macaque	UCHL3
KDM5C.1	0.00516798	0.721226	0.152	0.256	1	Macaque	KDM5C
TAF7	0.000340551	0.721017	0.233	0.399	1	Macaque	TAF7
SHMT2	0.00186459	0.720393	0.122	0.077	1	Macaque	SHMT2
GALNT12	1.76886e-05	0.720293	0.142	0.078	0.190665	Macaque	GALNT12
ARHGAP32.1	1.05003e-11	0.715303	0.132	0.371	1.13183e-07	Macaque	ARHGAP32
ABCD1	0.00333373	0.707135	0.074	0.144	1	Macaque	ABCD1
USP25.1	2.27149e-05	0.706592	0.091	0.21	0.244844	Macaque	USP25
SPSB1.1	0.00774478	0.702547	0.203	0.307	1	Macaque	SPSB1
RAP2A	0.00221454	0.701771	0.118	0.076	1	Macaque	RAP2A
TMPRSS15	1.0659e-16	0.69957	0.152	0.046	1.14894e-12	Macaque	TMPRSS15
CLDN4.1	1.9017e-05	0.697047	0.757	0.797	0.204985	Macaque	CLDN4
NUDT1	1.25103e-06	0.696439	0.179	0.102	0.0134849	Macaque	NUDT1
UBTD2.1	0.000834214	0.696414	0.115	0.068	1	Macaque	UBTD2
PCYOX1.1	5.35721e-10	0.695878	0.199	0.098	5.77453e-06	Macaque	PCYOX1
NFYC.1	0.000255488	0.694262	0.135	0.26	1	Macaque	NFYC
SPAG9.1	0.000242686	0.693075	0.24	0.423	1	Macaque	SPAG9
CD81.1	0.00164757	0.692691	0.179	0.313	1	Macaque	CD81
CHD9.1	0.0026036	0.691358	0.132	0.224	1	Macaque	CHD9
ESRRA.1	0.000123432	0.690416	0.399	0.686	1	Macaque	ESRRA
PLEKHG6.1	0.00137323	0.689757	0.159	0.27	1	Macaque	PLEKHG6
LTV1	0.00141618	0.688615	0.111	0.068	1	Macaque	LTV1
UPP1.1	3.03274e-05	0.688324	0.233	0.42	0.326899	Macaque	UPP1
PHF14	0.00380335	0.687924	0.155	0.258	1	Macaque	PHF14
TMEM167A.1	0.000754318	0.687499	0.301	0.246	1	Macaque	TMEM167A
PLD3.1	0.00219287	0.6829	0.155	0.262	1	Macaque	PLD3
MROH1	0.000253945	0.682135	0.095	0.194	1	Macaque	MROH1
PPP6R3.1	0.00358819	0.68113	0.206	0.341	1	Macaque	PPP6R3
AP1G2	2.83585e-05	0.681031	0.105	0.225	0.305676	Macaque	AP1G2
DSC2.1	0.00741892	0.680369	0.351	0.57	1	Macaque	DSC2
NCOA7.1	6.71894e-05	0.679961	0.149	0.086	0.724235	Macaque	NCOA7
UGT8.1	1.46558e-06	0.679507	0.135	0.065	0.0157975	Macaque	UGT8
SYNPO.1	0.00796259	0.678567	0.122	0.197	1	Macaque	SYNPO
UEVLD	1.1821e-10	0.678472	0.142	0.056	1.27419e-06	Macaque	UEVLD
FBLIM1	8.72706e-06	0.67589	0.277	0.512	0.094069	Macaque	FBLIM1
PELI1.1	1.91593e-07	0.674001	0.155	0.341	0.00206518	Macaque	PELI1
TRIM39	5.61963e-06	0.673939	0.142	0.077	0.060574	Macaque	TRIM39
DCAF6	4.81373e-05	0.671111	0.169	0.104	0.518871	Macaque	DCAF6
PHF1	0.00662494	0.671027	0.074	0.138	1	Macaque	PHF1
PTPN6.1	0.000157934	0.669675	0.142	0.274	1	Macaque	PTPN6
OXNAD1	0.000890618	0.667747	0.169	0.12	1	Macaque	OXNAD1
EHBP1L1	0.0014306	0.663076	0.068	0.14	1	Macaque	EHBP1L1
PHIP	0.00202642	0.659071	0.122	0.216	1	Macaque	PHIP
IPO8	0.0050863	0.658379	0.135	0.095	1	Macaque	IPO8
SEZ6L2	2.88691e-15	0.658351	0.139	0.041	3.1118e-11	Macaque	SEZ6L2
ZC3H18.1	0.00935539	0.654471	0.145	0.239	1	Macaque	ZC3H18
MAST2.1	8.02396e-13	0.649956	0.139	0.393	8.64903e-09	Macaque	MAST2
SLC25A44	9.04034e-06	0.648757	0.139	0.074	0.0974458	Macaque	SLC25A44
MAGI3.1	0.000264273	0.648719	0.179	0.321	1	Macaque	MAGI3
HNRNPD	0.0010245	0.648276	0.314	0.521	1	Macaque	HNRNPD
LRBA.1	0.000684947	0.645789	0.179	0.316	1	Macaque	LRBA
PPP3CB	0.000395812	0.644398	0.139	0.086	1	Macaque	PPP3CB
CASKIN2.1	0.000134073	0.636548	0.098	0.207	1	Macaque	CASKIN2
ACADSB	3.22001e-17	0.635692	0.132	0.036	3.47085e-13	Macaque	ACADSB
HDAC5.1	1.02e-05	0.633379	0.057	0.161	0.109946	Macaque	HDAC5
TOR3A	3.19098e-06	0.632676	0.105	0.047	0.0343956	Macaque	TOR3A
B3GNT2.1	0.0066281	0.631701	0.159	0.261	1	Macaque	B3GNT2
HNRNPA3	0.00317074	0.629643	0.297	0.482	1	Macaque	HNRNPA3
EXOSC8	9.30098e-05	0.629053	0.105	0.054	1	Macaque	EXOSC8
TMEM43	1.97281e-10	0.62851	0.118	0.042	2.12649e-06	Macaque	TMEM43
YTHDC1.1	0.0039356	0.627949	0.186	0.303	1	Macaque	YTHDC1
RBCK1.1	1.1586e-10	0.627242	0.236	0.535	1.24885e-06	Macaque	RBCK1
TNFRSF1B	4.70177e-05	0.626811	0.101	0.049	0.506804	Macaque	TNFRSF1B
SYVN1.1	0.000744614	0.625914	0.162	0.285	1	Macaque	SYVN1
CKS1B.1	0.000514424	0.624448	0.193	0.132	1	Macaque	CKS1B
EPS8L3.1	2.17338e-07	0.62382	0.473	0.818	0.00234268	Macaque	EPS8L3
ARHGEF5.1	9.48436e-06	0.62337	0.199	0.384	0.102232	Macaque	ARHGEF5
KCTD20	0.00560653	0.621799	0.105	0.066	1	Macaque	KCTD20
ZNF22	2.74357e-08	0.621277	0.128	0.055	0.000295729	Macaque	ZNF22
PIM3.1	3.96384e-05	0.620922	0.125	0.247	0.427263	Macaque	PIM3
TOMM40.1	0.00366906	0.620581	0.206	0.158	1	Macaque	TOMM40
THNSL2.1	2.69654e-06	0.619959	0.095	0.232	0.029066	Macaque	THNSL2
RAB10.1	0.00563626	0.619009	0.351	0.576	1	Macaque	RAB10
CTNND1.1	0.00683257	0.618259	0.351	0.561	1	Macaque	CTNND1
CLK4.1	9.94963e-05	0.615493	0.095	0.203	1	Macaque	CLK4
CLPTM1.1	0.000177587	0.613434	0.345	0.59	1	Macaque	CLPTM1
DDX60.1	1.42815e-08	0.613255	0.122	0.305	0.00015394	Macaque	DDX60
CDC5L.1	0.000580447	0.612509	0.172	0.312	1	Macaque	CDC5L
USP15.1	1.45267e-07	0.611977	0.176	0.381	0.00156583	Macaque	USP15
SHPK	0.00604823	0.609614	0.101	0.177	1	Macaque	SHPK
CDC37	2.93182e-09	0.609312	0.257	0.533	3.16021e-05	Macaque	CDC37
SPPL3.1	0.000432799	0.608478	0.149	0.271	1	Macaque	SPPL3
IRF1.1	6.82902e-09	0.605478	0.304	0.604	7.361e-05	Macaque	IRF1
CDC42SE2.1	0.000878919	0.599523	0.284	0.48	1	Macaque	CDC42SE2
RBM15.1	0.00053105	0.598517	0.054	0.129	1	Macaque	RBM15
PPFIA3.1	7.55914e-08	0.596568	0.101	0.265	0.0008148	Macaque	PPFIA3
TIMP4	6.13148e-76	0.595934	0.108	0.004	6.60912e-72	Macaque	TIMP4
TMEM59L	5.95637e-144	0.595402	0.105	0	6.42037e-140	Macaque	TMEM59L
MXD1.1	0.00350048	0.594423	0.426	0.651	1	Macaque	MXD1
PPP1CB.1	0.00428534	0.594347	0.345	0.566	1	Macaque	PPP1CB
GAK	6.63403e-10	0.593493	0.206	0.461	7.15082e-06	Macaque	GAK
LRRC40	1.9338e-11	0.591678	0.118	0.039	2.08445e-07	Macaque	LRRC40
SPINT1.1	0.00242219	0.59084	0.605	0.887	1	Macaque	SPINT1
N4BP1.1	3.84994e-06	0.582474	0.111	0.255	0.0414985	Macaque	N4BP1
PRKCZ.1	4.15697e-16	0.582394	0.193	0.521	4.4808e-12	Macaque	PRKCZ
DDIT4.1	0.00067666	0.58131	0.193	0.33	1	Macaque	DDIT4
PCSK7.1	0.000234232	0.578955	0.189	0.329	1	Macaque	PCSK7
BAZ1A	0.00260534	0.577824	0.149	0.251	1	Macaque	BAZ1A
LIMS3	1.95389e-10	0.577602	0.122	0.045	2.1061e-06	Macaque	LIMS3
SAP30L.1	4.92775e-05	0.576565	0.186	0.348	0.531162	Macaque	SAP30L
PPP4R1.1	0.00615562	0.575907	0.155	0.257	1	Macaque	PPP4R1
KIFC3	4.38195e-08	0.573567	0.091	0.252	0.00047233	Macaque	KIFC3
FAM189B	4.34748e-34	0.572987	0.139	0.022	4.68614e-30	Macaque	FAM189B
SOX6.1	5.66762e-05	0.571726	0.111	0.229	0.610913	Macaque	SOX6
SENP6.1	2.59461e-08	0.570215	0.176	0.389	0.000279673	Macaque	SENP6
GANAB.1	1.16561e-09	0.56502	0.182	0.424	1.25642e-05	Macaque	GANAB
UBTF.1	7.86963e-06	0.564387	0.152	0.317	0.0848268	Macaque	UBTF
CDK16.1	1.17513e-06	0.5606	0.199	0.401	0.0126667	Macaque	CDK16
DIAPH1.1	9.20746e-05	0.559196	0.23	0.413	0.992473	Macaque	DIAPH1
ACAP2.1	0.00578787	0.558449	0.186	0.303	1	Macaque	ACAP2
TMEM184A	2.33829e-07	0.55807	0.152	0.339	0.00252045	Macaque	TMEM184A
PCMTD1	0.00135643	0.555474	0.105	0.197	1	Macaque	PCMTD1
KPNB1	0.00448625	0.555327	0.196	0.323	1	Macaque	KPNB1
BTF3L4	0.000352814	0.555176	0.125	0.074	1	Macaque	BTF3L4
MED13.1	2.13207e-10	0.55173	0.122	0.331	2.29816e-06	Macaque	MED13
TPD52L2	0.00301096	0.550759	0.128	0.224	1	Macaque	TPD52L2
PTBP1	5.80062e-05	0.549864	0.253	0.455	0.625249	Macaque	PTBP1
PPP1R2.1	0.00296681	0.54927	0.294	0.486	1	Macaque	PPP1R2
NRDC	0.00585561	0.548431	0.118	0.201	1	Macaque	NRDC
RASSF7.1	1.98286e-16	0.547381	0.209	0.558	2.13733e-12	Macaque	RASSF7
THAP7	3.4474e-05	0.547363	0.091	0.203	0.371595	Macaque	THAP7
NFAT5.1	1.75669e-08	0.542994	0.061	0.206	0.000189354	Macaque	NFAT5
LGALS3.1	6.83262e-05	0.540709	0.865	0.987	0.736489	Macaque	LGALS3
ECHDC1.1	0.00527439	0.540462	0.226	0.183	1	Macaque	ECHDC1
AQP3.1	0.000415307	0.540188	0.307	0.524	1	Macaque	AQP3
TPST2	8.58083e-06	0.539344	0.118	0.058	0.0924928	Macaque	TPST2
EPHX2.1	0.00329084	0.537869	0.412	0.64	1	Macaque	EPHX2
TPCN1.1	8.15794e-05	0.53775	0.139	0.272	0.879344	Macaque	TPCN1
GPR107.1	0.00198472	0.536968	0.118	0.215	1	Macaque	GPR107
MPV17L2.1	0.000482719	0.536242	0.166	0.302	1	Macaque	MPV17L2
PDCD7.1	4.75376e-05	0.535807	0.105	0.223	0.512408	Macaque	PDCD7
MGAT1	2.95307e-05	0.535641	0.186	0.355	0.318311	Macaque	MGAT1
RNF19A	6.60106e-12	0.533895	0.098	0.316	7.11528e-08	Macaque	RNF19A
RERE	2.30268e-06	0.533172	0.166	0.339	0.0248205	Macaque	RERE
SPOP.1	7.17679e-05	0.532794	0.132	0.073	0.773586	Macaque	SPOP
SCRN2.1	8.97644e-06	0.53156	0.247	0.455	0.096757	Macaque	SCRN2
ATP2C2	3.49229e-16	0.528894	0.111	0.028	3.76434e-12	Macaque	ATP2C2
COPG1	0.00262886	0.52887	0.226	0.364	1	Macaque	COPG1
CHD7.1	2.79799e-09	0.527472	0.081	0.253	3.01596e-05	Macaque	CHD7
KANSL3.1	0.000782831	0.527332	0.071	0.151	1	Macaque	KANSL3
FAM102A	1.79519e-08	0.526664	0.216	0.449	0.000193503	Macaque	FAM102A
DGKD.1	1.15594e-07	0.526658	0.152	0.344	0.00124599	Macaque	DGKD
CDK9.1	0.00486998	0.525818	0.166	0.277	1	Macaque	CDK9
MBOAT7.1	0.00114028	0.525749	0.24	0.39	1	Macaque	MBOAT7
SUGP1	0.0025117	0.522567	0.071	0.141	1	Macaque	SUGP1
TIMM8A	0.000174192	0.52243	0.186	0.129	1	Macaque	TIMM8A
BCL7B	0.000564287	0.521331	0.128	0.239	1	Macaque	BCL7B
IL6ST	0.00328098	0.519171	0.115	0.072	1	Macaque	IL6ST
IQGAP1.1	0.00116383	0.518554	0.294	0.497	1	Macaque	IQGAP1
MINK1.1	6.66276e-08	0.517586	0.152	0.344	0.000718179	Macaque	MINK1
TNRC6A.1	1.28579e-05	0.516198	0.135	0.28	0.138595	Macaque	TNRC6A
AP3B1.1	0.00075684	0.515356	0.169	0.299	1	Macaque	AP3B1
CC2D1A.1	3.47094e-11	0.515133	0.135	0.357	3.74132e-07	Macaque	CC2D1A
CDK13.1	2.07149e-06	0.514359	0.071	0.192	0.0223286	Macaque	CDK13
RAD23B	0.00261852	0.514003	0.233	0.394	1	Macaque	RAD23B
SLAIN2.1	4.9936e-07	0.512347	0.142	0.317	0.0053826	Macaque	SLAIN2
CD2AP	0.00332434	0.511462	0.345	0.539	1	Macaque	CD2AP
PMPCB.1	0.00687243	0.51126	0.287	0.472	1	Macaque	PMPCB
FGD6	0.00247023	0.510833	0.051	0.112	1	Macaque	FGD6
SLC39A1.1	0.000169965	0.509051	0.216	0.394	1	Macaque	SLC39A1
PPP5C.1	1.10782e-06	0.508807	0.128	0.289	0.0119412	Macaque	PPP5C
INPP5K	8.16477e-07	0.508325	0.057	0.177	0.0088008	Macaque	INPP5K
CAPZA1	6.92173e-06	0.507933	0.267	0.489	0.0746093	Macaque	CAPZA1
RAF1	0.00349454	0.507548	0.189	0.311	1	Macaque	RAF1
BAZ2A	0.0077098	0.507108	0.132	0.214	1	Macaque	BAZ2A
BATF2	0.00803072	0.506459	0.115	0.077	1	Macaque	BATF2
PCYT2.1	3.6459e-05	0.506447	0.429	0.731	0.392992	Macaque	PCYT2
PDPK1	0.0016493	0.505587	0.155	0.264	1	Macaque	PDPK1
CCSER2.1	5.2929e-05	0.504575	0.142	0.275	0.570521	Macaque	CCSER2
PTPN2	0.000756285	0.502102	0.118	0.221	1	Macaque	PTPN2
PLEKHA5.1	0.000172123	0.501789	0.135	0.259	1	Macaque	PLEKHA5
TMEM63B.1	9.57952e-07	0.501459	0.189	0.387	0.0103258	Macaque	TMEM63B
ATF6B	1.16471e-05	0.500693	0.155	0.304	0.125544	Macaque	ATF6B

## Sheet: Enterocyte in pig-Fig 6A
	p_val	avg_log2FC	pct.1	pct.2	p_val_adj	cluster	gene
KRT16	0	6.18025	0.775	0	0	Pig	KRT16
IFITM1.4	0	5.55254	0.908	0.103	0	Pig	IFITM1
IGHM	0	4.56622	0.897	0.004	0	Pig	IGHM
IFI27L2.3	1.89715e-154	4.13501	0.982	0.614	2.04493e-150	Pig	IFI27L2
IGKC.3	0	4.08339	0.889	0.051	0	Pig	IGKC
FOXS1	0	3.56743	0.705	0	0	Pig	FOXS1
CPSF6.4	8.85259e-48	3.55264	0.502	0.182	9.54221e-44	Pig	CPSF6
MX1.1	0	3.21652	0.727	0.046	0	Pig	MX1
GHSR	0	3.10835	0.716	0	0	Pig	GHSR
OAS2	0	3.06369	0.697	0.011	0	Pig	OAS2
RAC2	0	2.96391	0.705	0.016	0	Pig	RAC2
HSPA1B.4	6.60482e-95	2.92717	0.815	0.336	7.11933e-91	Pig	HSPA1B
CFD	0	2.83735	0.594	0.019	0	Pig	CFD
ISG15.4	3.41931e-43	2.797	0.834	0.676	3.68568e-39	Pig	ISG15
OAS1.4	1.89165e-102	2.76031	0.72	0.258	2.03901e-98	Pig	OAS1
NKTR.3	4.42378e-115	2.71056	0.863	0.359	4.76839e-111	Pig	NKTR
ERBB3.3	2.1591e-58	2.57414	0.768	0.623	2.32729e-54	Pig	ERBB3
IFIT3.3	9.48294e-147	2.52508	0.605	0.104	1.02217e-142	Pig	IFIT3
PARP6.4	6.04805e-259	2.47671	0.708	0.085	6.51919e-255	Pig	PARP6
IRF7.2	9.23052e-118	2.46182	0.838	0.311	9.94958e-114	Pig	IRF7
TM4SF4.2	9.38187e-231	2.44835	0.587	0.058	1.01127e-226	Pig	TM4SF4
GBP6	0	2.44274	0.616	0.007	0	Pig	GBP6
SULT1E1.3	7.1879e-197	2.39044	0.609	0.076	7.74783e-193	Pig	SULT1E1
CD200	0	2.38983	0.55	0.004	0	Pig	CD200
SETX.2	9.18553e-94	2.38972	0.583	0.142	9.90108e-90	Pig	SETX
FBXO39	0	2.29504	0.546	0	0	Pig	FBXO39
IFIT2	4.64321e-285	2.27868	0.583	0.041	5.00492e-281	Pig	IFIT2
EIF2AK2.4	5.52777e-94	2.27568	0.712	0.25	5.95838e-90	Pig	EIF2AK2
ZNFX1.2	3.946e-87	2.25178	0.583	0.161	4.2534e-83	Pig	ZNFX1
ABCC4	0	2.24018	0.661	0.002	0	Pig	ABCC4
FZD5.3	3.49141e-133	2.1754	0.69	0.171	3.76339e-129	Pig	FZD5
IFI44L.1	0	2.14913	0.631	0.034	0	Pig	IFI44L
ZBTB22.1	2.64158e-167	2.13738	0.701	0.139	2.84736e-163	Pig	ZBTB22
HSPB1.1	7.93835e-252	2.11914	0.646	0.062	8.55674e-248	Pig	HSPB1
CEACAM18.1	4.62689e-262	2.10799	0.613	0.057	4.98732e-258	Pig	CEACAM18
TLE4.3	8.33783e-64	2.0872	0.812	0.464	8.98735e-60	Pig	TLE4
UBE2L6.2	4.16932e-74	1.95958	0.756	0.394	4.49411e-70	Pig	UBE2L6
OGDH.3	2.54857e-53	1.94485	0.801	0.431	2.7471e-49	Pig	OGDH
HERC6.3	1.73385e-142	1.94441	0.594	0.1	1.86891e-138	Pig	HERC6
UBALD2.4	1.31103e-83	1.92859	0.716	0.307	1.41316e-79	Pig	UBALD2
CCDC9.3	2.72521e-120	1.92816	0.502	0.082	2.9375e-116	Pig	CCDC9
CPT1B.1	5.98594e-208	1.9212	0.491	0.043	6.45224e-204	Pig	CPT1B
CASP3.2	1.06625e-78	1.92018	0.708	0.314	1.14931e-74	Pig	CASP3
ARHGEF16.4	3.30777e-30	1.89141	0.653	0.39	3.56544e-26	Pig	ARHGEF16
ANO9.3	6.0255e-65	1.85489	0.672	0.228	6.49489e-61	Pig	ANO9
CUBN.2	1.48998e-46	1.84905	0.576	0.234	1.60605e-42	Pig	CUBN
PPP1R1A	0	1.84822	0.568	0.004	0	Pig	PPP1R1A
TLDC2.3	2.48837e-116	1.82728	0.576	0.126	2.68222e-112	Pig	TLDC2
PCGF3.3	1.00992e-112	1.81431	0.568	0.118	1.08859e-108	Pig	PCGF3
GMPR	0	1.81405	0.542	0.001	0	Pig	GMPR
C3.4	9.059e-53	1.8037	0.41	0.113	9.76469e-49	Pig	C3
IDH2.3	1.70155e-62	1.79609	0.742	0.485	1.83411e-58	Pig	IDH2
AKR1E2.4	1.48117e-78	1.79575	0.668	0.272	1.59655e-74	Pig	AKR1E2
GATA5.2	4.65217e-37	1.76955	0.657	0.351	5.01458e-33	Pig	GATA5
DVL1.3	2.52216e-115	1.76819	0.598	0.125	2.71864e-111	Pig	DVL1
DNAJB6.2	2.02721e-91	1.76042	0.627	0.178	2.18513e-87	Pig	DNAJB6
CRK.2	4.72488e-104	1.74501	0.672	0.188	5.09295e-100	Pig	CRK
JARID2.4	3.37209e-100	1.7195	0.631	0.168	3.63477e-96	Pig	JARID2
TSPO.3	2.02277e-38	1.71182	0.712	0.583	2.18035e-34	Pig	TSPO
DAO	0	1.70731	0.52	0.01	0	Pig	DAO
HAPLN4.1	1.78736e-300	1.70404	0.594	0.038	1.9266e-296	Pig	HAPLN4
OASL.4	8.70554e-23	1.69555	0.48	0.291	9.3837e-19	Pig	OASL
TRIM25.3	5.52059e-56	1.68964	0.565	0.192	5.95064e-52	Pig	TRIM25
BIRC2.2	6.00122e-38	1.66511	0.587	0.278	6.46872e-34	Pig	BIRC2
SI.3	5.57696e-78	1.66435	0.959	0.878	6.01141e-74	Pig	SI
PPP6R2.2	9.82146e-23	1.66412	0.454	0.229	1.05866e-18	Pig	PPP6R2
C15orf62	0	1.63359	0.531	0.006	0	Pig	C15orf62
NLRC5.1	4.90837e-264	1.62941	0.439	0.022	5.29073e-260	Pig	NLRC5
RGS1.1	2.58893e-214	1.6223	0.28	0.009	2.7906e-210	Pig	RGS1
DAZAP1.3	2.66834e-79	1.61333	0.72	0.292	2.8762e-75	Pig	DAZAP1
KIFC2.3	4.87014e-16	1.61281	0.384	0.207	5.24953e-12	Pig	KIFC2
DDX39B.3	4.53141e-49	1.60032	0.723	0.39	4.88441e-45	Pig	DDX39B
HNRNPDL.2	1.59719e-45	1.59944	0.734	0.387	1.72161e-41	Pig	HNRNPDL
BAIAP2L2.4	1.16187e-34	1.59733	0.701	0.357	1.25238e-30	Pig	BAIAP2L2
IRF3.1	3.69495e-43	1.59537	0.705	0.396	3.98278e-39	Pig	IRF3
CTRC	0	1.58961	0.554	0.008	0	Pig	CTRC
BCL2L2-PABPN1.2	6.98359e-58	1.57942	0.683	0.334	7.52761e-54	Pig	BCL2L2-PABPN1
RANBP2.2	2.72506e-48	1.56265	0.683	0.345	2.93734e-44	Pig	RANBP2
MARCKS.3	2.52107e-59	1.56254	0.642	0.256	2.71746e-55	Pig	MARCKS
PML.2	1.59625e-152	1.56189	0.583	0.087	1.72059e-148	Pig	PML
SLC46A3.3	1.45336e-69	1.56134	0.642	0.213	1.56657e-65	Pig	SLC46A3
HYAL1	0	1.54673	0.369	0.003	0	Pig	HYAL1
ZDHHC18	7.97575e-221	1.54453	0.542	0.051	8.59706e-217	Pig	ZDHHC18
DQX1.3	1.71531e-21	1.54187	0.554	0.333	1.84894e-17	Pig	DQX1
CCDC180	0	1.53865	0.402	0.009	0	Pig	CCDC180
LMF1.1	3.19505e-142	1.52449	0.502	0.067	3.44394e-138	Pig	LMF1
ST3GAL1	2.17057e-163	1.52081	0.299	0.018	2.33965e-159	Pig	ST3GAL1
DDX17.1	5.22883e-44	1.51974	0.775	0.508	5.63616e-40	Pig	DDX17
NLRP6.3	2.10018e-109	1.512	0.635	0.134	2.26378e-105	Pig	NLRP6
DIAPH2	6.11557e-77	1.50882	0.328	0.052	6.59197e-73	Pig	DIAPH2
VIM	3.91576e-56	1.50828	0.17	0.018	4.2208e-52	Pig	VIM
GRTP1.2	4.5635e-44	1.50561	0.605	0.342	4.919e-40	Pig	GRTP1
FNBP4.2	2.082e-61	1.50264	0.576	0.189	2.24419e-57	Pig	FNBP4
AAK1.2	7.61541e-43	1.49424	0.413	0.127	8.20866e-39	Pig	AAK1
ATP2A3	2.52979e-109	1.48873	0.461	0.075	2.72687e-105	Pig	ATP2A3
CASP6.2	6.23027e-81	1.46813	0.561	0.149	6.71561e-77	Pig	CASP6
ARHGEF18.1	6.59183e-41	1.46634	0.406	0.136	7.10533e-37	Pig	ARHGEF18
EWSR1.3	2.38147e-66	1.45649	0.668	0.219	2.56699e-62	Pig	EWSR1
AGMAT.2	6.73471e-116	1.45531	0.55	0.104	7.25934e-112	Pig	AGMAT
ZCCHC14.2	9.33447e-106	1.45211	0.502	0.089	1.00616e-101	Pig	ZCCHC14
CD46.3	5.89042e-85	1.44602	0.627	0.161	6.34928e-81	Pig	CD46
REG4.4	5.94429e-19	1.43668	0.314	0.13	6.40735e-15	Pig	REG4
SIRPG	0	1.43595	0.435	0	0	Pig	SIRPG
LRRC45.1	3.24326e-64	1.42793	0.428	0.106	3.49591e-60	Pig	LRRC45
STYK1.3	9.90177e-57	1.40276	0.491	0.153	1.06731e-52	Pig	STYK1
BACH1.3	1.01954e-39	1.39991	0.476	0.174	1.09897e-35	Pig	BACH1
RIPK1.3	3.64755e-21	1.39847	0.446	0.234	3.93169e-17	Pig	RIPK1
CAPN5.3	3.91457e-78	1.39744	0.616	0.171	4.21952e-74	Pig	CAPN5
DHX58.4	1.03278e-117	1.39619	0.469	0.073	1.11324e-113	Pig	DHX58
HNRNPA2B1.3	3.23042e-50	1.39475	0.852	0.768	3.48207e-46	Pig	HNRNPA2B1
FILIP1L.2	2.69846e-53	1.39335	0.432	0.123	2.90867e-49	Pig	FILIP1L
SLC6A20.3	6.0059e-55	1.38541	0.646	0.252	6.47376e-51	Pig	SLC6A20
NR1I2.2	6.16135e-36	1.3791	0.62	0.339	6.64132e-32	Pig	NR1I2
VPS13A.3	1.17251e-30	1.37489	0.498	0.202	1.26385e-26	Pig	VPS13A
HNRNPH1.2	4.42681e-24	1.37064	0.705	0.488	4.77166e-20	Pig	HNRNPH1
AKAP7.2	8.18833e-103	1.36624	0.52	0.098	8.8262e-99	Pig	AKAP7
CLMN	7.51631e-114	1.35265	0.402	0.052	8.10183e-110	Pig	CLMN
CHST4	0	1.35034	0.384	0.008	0	Pig	CHST4
ELMO3.3	9.00407e-19	1.34882	0.638	0.429	9.70549e-15	Pig	ELMO3
HNRNPH3.1	3.88355e-47	1.34604	0.62	0.276	4.18608e-43	Pig	HNRNPH3
ADGRG6	1.67606e-229	1.34426	0.362	0.016	1.80663e-225	Pig	ADGRG6
LDHD.4	6.91893e-44	1.33836	0.539	0.24	7.45792e-40	Pig	LDHD
CABP1	0	1.33782	0.391	0	0	Pig	CABP1
SLC10A3.1	2.34249e-147	1.33305	0.542	0.079	2.52497e-143	Pig	SLC10A3
TRIM3.1	2.6795e-154	1.33222	0.498	0.058	2.88823e-150	Pig	TRIM3
GPT.4	6.47435e-13	1.32946	0.782	0.629	6.97871e-09	Pig	GPT
DENND2C	0	1.32838	0.41	0	0	Pig	DENND2C
ASRGL1	0	1.32689	0.461	0.007	0	Pig	ASRGL1
MINK1.2	1.69347e-26	1.32055	0.587	0.325	1.82539e-22	Pig	MINK1
HDGF.3	1.39125e-40	1.31894	0.742	0.476	1.49963e-36	Pig	HDGF
TRA2B.4	6.66485e-26	1.31259	0.723	0.548	7.18404e-22	Pig	TRA2B
SP110.3	8.69454e-38	1.31196	0.52	0.22	9.37185e-34	Pig	SP110
ABCB6.2	2.71198e-56	1.311	0.531	0.195	2.92324e-52	Pig	ABCB6
MGST1.4	1.21044e-27	1.30997	0.723	0.656	1.30474e-23	Pig	MGST1
ZC3H11A.2	6.14263e-29	1.30912	0.513	0.238	6.62114e-25	Pig	ZC3H11A
ARHGEF11.2	1.4633e-62	1.29857	0.399	0.089	1.57729e-58	Pig	ARHGEF11
SERHL2.4	2.21544e-40	1.29818	0.565	0.276	2.38802e-36	Pig	SERHL2
MOV10.1	1.10912e-37	1.29273	0.568	0.252	1.19552e-33	Pig	MOV10
C1QB	6.77878e-206	1.28702	0.203	0.003	7.30685e-202	Pig	C1QB
CHD2.2	1.71918e-17	1.28523	0.476	0.268	1.8531e-13	Pig	CHD2
DNAJC5.3	6.53269e-37	1.28352	0.598	0.289	7.04159e-33	Pig	DNAJC5
IKBKG.2	1.55868e-111	1.28143	0.402	0.053	1.6801e-107	Pig	IKBKG
TTYH2.2	5.29685e-47	1.28139	0.277	0.057	5.70948e-43	Pig	TTYH2
RBM14.3	2.06514e-57	1.28059	0.535	0.176	2.22601e-53	Pig	RBM14
STOM.3	1.32758e-51	1.28011	0.362	0.087	1.431e-47	Pig	STOM
PLAU	6.47295e-168	1.27824	0.133	0	6.97719e-164	Pig	PLAU
JAK1.2	9.27457e-33	1.27192	0.613	0.348	9.99706e-29	Pig	JAK1
EVL	5.52265e-282	1.26908	0.369	0.011	5.95286e-278	Pig	EVL
TESK2.3	2.40979e-20	1.26041	0.491	0.277	2.59751e-16	Pig	TESK2
TOB2	3.11018e-34	1.26013	0.668	0.372	3.35247e-30	Pig	TOB2
ZBTB41	3.07451e-168	1.25357	0.369	0.028	3.31402e-164	Pig	ZBTB41
PKN1.3	1.1603e-39	1.25285	0.531	0.223	1.25069e-35	Pig	PKN1
YPEL3.3	1.96738e-59	1.25019	0.579	0.203	2.12064e-55	Pig	YPEL3
YTHDC1.4	2.95585e-26	1.24941	0.539	0.287	3.18611e-22	Pig	YTHDC1
DNASE1L1	2.45387e-65	1.24695	0.524	0.154	2.64502e-61	Pig	DNASE1L1
DAB2	4.74716e-69	1.24547	0.31	0.05	5.11696e-65	Pig	DAB2
ARHGAP17.3	1.76353e-23	1.24419	0.557	0.314	1.90091e-19	Pig	ARHGAP17
CDNF	0	1.24159	0.373	0.003	0	Pig	CDNF
USP9Y	0	1.24104	0.306	0.004	0	Pig	USP9Y
CDKN2AIPNL.1	6.47063e-85	1.23848	0.517	0.125	6.97469e-81	Pig	CDKN2AIPNL
APC.4	2.233e-38	1.23476	0.509	0.201	2.40695e-34	Pig	APC
MYO7B.3	1.6101e-17	1.23451	0.871	0.687	1.73553e-13	Pig	MYO7B
TOP1.2	1.06009e-29	1.23151	0.712	0.602	1.14267e-25	Pig	TOP1
PARP3.2	4.66316e-46	1.23119	0.576	0.242	5.02642e-42	Pig	PARP3
HKDC1.3	7.65611e-29	1.2309	0.601	0.314	8.25252e-25	Pig	HKDC1
ZER1.1	5.40612e-69	1.22679	0.531	0.16	5.82726e-65	Pig	ZER1
ABCA3.2	2.61957e-30	1.22109	0.24	0.064	2.82364e-26	Pig	ABCA3
CYP2J2.3	3.09222e-56	1.21688	0.594	0.219	3.33311e-52	Pig	CYP2J2
ADAM15.3	3.66322e-25	1.21348	0.465	0.215	3.94859e-21	Pig	ADAM15
SP100.3	1.34141e-75	1.20992	0.509	0.112	1.4459e-71	Pig	SP100
C5	2.25122e-246	1.20538	0.292	0.007	2.42659e-242	Pig	C5
CDK18.3	1.81989e-08	1.20205	0.413	0.279	0.000196166	Pig	CDK18
IRF2BP2.2	6.38729e-35	1.19866	0.568	0.25	6.88487e-31	Pig	IRF2BP2
PLEKHG6.3	1.157e-12	1.18921	0.417	0.258	1.24713e-08	Pig	PLEKHG6
ALDH1A1.4	1.05692e-30	1.18666	0.649	0.428	1.13925e-26	Pig	ALDH1A1
SGIP1	0	1.18525	0.31	0	0	Pig	SGIP1
FGFR3	4.90778e-134	1.18465	0.417	0.046	5.29009e-130	Pig	FGFR3
LGR4.2	6.8924e-53	1.18374	0.565	0.213	7.42931e-49	Pig	LGR4
CLCN2.2	2.70558e-19	1.18177	0.465	0.247	2.91634e-15	Pig	CLCN2
FAXDC2.1	4.53383e-81	1.17706	0.162	0.01	4.88701e-77	Pig	FAXDC2
ST13.2	1.65956e-21	1.1759	0.668	0.576	1.78884e-17	Pig	ST13
MYC	1.31708e-74	1.17419	0.232	0.026	1.41968e-70	Pig	MYC
FUNDC1	7.96896e-128	1.16521	0.435	0.056	8.58974e-124	Pig	FUNDC1
PKN2.4	1.91145e-13	1.16448	0.661	0.484	2.06035e-09	Pig	PKN2
ORMDL3.3	1.39803e-55	1.16351	0.421	0.105	1.50694e-51	Pig	ORMDL3
MST1R.2	7.98359e-56	1.16048	0.384	0.088	8.60551e-52	Pig	MST1R
ABHD17A.3	1.3386e-39	1.1593	0.745	0.532	1.44288e-35	Pig	ABHD17A
DHX9.2	1.42103e-41	1.15744	0.601	0.272	1.53173e-37	Pig	DHX9
PRPF4B.2	7.91026e-08	1.15736	0.631	0.501	0.000852647	Pig	PRPF4B
SORD.3	1.67169e-54	1.15619	0.557	0.199	1.80192e-50	Pig	SORD
CDC14A.2	2.30894e-11	1.15456	0.476	0.324	2.48881e-07	Pig	CDC14A
RNF169	1.96335e-92	1.15437	0.299	0.035	2.11629e-88	Pig	RNF169
CFTR.3	1.72904e-48	1.15425	0.428	0.121	1.86374e-44	Pig	CFTR
HMGB2.2	1.30435e-33	1.15146	0.458	0.166	1.40596e-29	Pig	HMGB2
ISG20.3	3.34036e-51	1.15075	0.554	0.182	3.60057e-47	Pig	ISG20
IFI44.1	2.44211e-133	1.14625	0.399	0.044	2.63235e-129	Pig	IFI44
PARP12.2	2.91282e-48	1.14364	0.458	0.134	3.13972e-44	Pig	PARP12
HGS.2	7.15658e-11	1.14027	0.454	0.285	7.71408e-07	Pig	HGS
BRF1	2.7065e-15	1.13955	0.192	0.069	2.91733e-11	Pig	BRF1
CAMTA2.3	8.62389e-28	1.13927	0.587	0.338	9.29569e-24	Pig	CAMTA2
CIDEA	0	1.12989	0.413	0	0	Pig	CIDEA
DYRK1B	9.87559e-83	1.12538	0.41	0.075	1.06449e-78	Pig	DYRK1B
TNFAIP3.4	5.61123e-18	1.12442	0.365	0.163	6.04834e-14	Pig	TNFAIP3
ASPSCR1.3	5.33548e-30	1.1241	0.417	0.15	5.75111e-26	Pig	ASPSCR1
MAST2.3	1.04673e-11	1.1215	0.52	0.376	1.12827e-07	Pig	MAST2
TRANK1	3.31348e-93	1.11484	0.277	0.029	3.5716e-89	Pig	TRANK1
CISH.2	5.76865e-59	1.10827	0.443	0.121	6.21803e-55	Pig	CISH
UPF1.1	2.84586e-31	1.1076	0.428	0.168	3.06755e-27	Pig	UPF1
ADGRG7.2	5.93097e-67	1.10656	0.531	0.143	6.39299e-63	Pig	ADGRG7
STXBP6.2	6.39136e-72	1.10417	0.52	0.127	6.88925e-68	Pig	STXBP6
CNOT6L.2	8.05875e-53	1.10279	0.491	0.158	8.68652e-49	Pig	CNOT6L
LARP1.3	5.30048e-33	1.10262	0.491	0.19	5.71339e-29	Pig	LARP1
ZFP36L2.3	1.71398e-12	1.09948	0.716	0.62	1.8475e-08	Pig	ZFP36L2
GPATCH8.3	5.76393e-11	1.09229	0.531	0.363	6.21294e-07	Pig	GPATCH8
AKT1.1	3.33921e-51	1.09016	0.494	0.16	3.59933e-47	Pig	AKT1
CALCOCO2.4	4.03851e-71	1.09005	0.557	0.143	4.35311e-67	Pig	CALCOCO2
HNRNPM.2	2.25877e-24	1.08765	0.576	0.332	2.43473e-20	Pig	HNRNPM
NUCKS1.1	1.08985e-25	1.08333	0.52	0.265	1.17475e-21	Pig	NUCKS1
CLCA1.2	2.73829e-07	1.08268	0.351	0.229	0.0029516	Pig	CLCA1
CMPK2.3	1.08118e-57	1.08081	0.376	0.086	1.1654e-53	Pig	CMPK2
CDC42BPA	1.53649e-19	1.08061	0.435	0.215	1.65618e-15	Pig	CDC42BPA
REC8	2.99008e-56	1.07855	0.177	0.02	3.22301e-52	Pig	REC8
PARP14.2	8.89326e-12	1.07366	0.542	0.369	9.58604e-08	Pig	PARP14
SRSF11.2	7.68737e-15	1.0728	0.686	0.494	8.28622e-11	Pig	SRSF11
FGD3	0	1.07202	0.354	0.007	0	Pig	FGD3
HNF4G.4	1.95747e-24	1.06917	0.701	0.557	2.10996e-20	Pig	HNF4G
JMJD1C.3	2.38372e-07	1.06897	0.528	0.417	0.00256942	Pig	JMJD1C
FOXJ3.2	5.10115e-28	1.06808	0.406	0.167	5.49853e-24	Pig	FOXJ3
ATP10B.4	3.06953e-22	1.06691	0.601	0.386	3.30865e-18	Pig	ATP10B
HERC3	3.07232e-60	1.06554	0.351	0.073	3.31165e-56	Pig	HERC3
FAM210B.2	1.25302e-82	1.06032	0.48	0.102	1.35063e-78	Pig	FAM210B
DEF8.1	6.16021e-34	1.05945	0.328	0.097	6.64009e-30	Pig	DEF8
LMNA.3	6.23518e-42	1.05916	0.834	0.814	6.7209e-38	Pig	LMNA
RGL2	9.42347e-60	1.05915	0.365	0.081	1.01576e-55	Pig	RGL2
PRMT1.2	3.95489e-63	1.05747	0.454	0.109	4.26297e-59	Pig	PRMT1
UPP1.3	6.05548e-27	1.05644	0.627	0.402	6.5272e-23	Pig	UPP1
SCMH1	9.81681e-179	1.05572	0.45	0.04	1.05815e-174	Pig	SCMH1
RSBN1	2.07621e-29	1.05504	0.387	0.143	2.23795e-25	Pig	RSBN1
ARF3.3	5.81825e-48	1.04894	0.587	0.219	6.27149e-44	Pig	ARF3
DYNC1H1.3	5.25814e-16	1.04541	0.679	0.486	5.66775e-12	Pig	DYNC1H1
TRAPPC10.3	1.42393e-05	1.04456	0.354	0.254	0.153486	Pig	TRAPPC10
TUBB2B.1	9.71503e-121	1.04265	0.229	0.013	1.04718e-116	Pig	TUBB2B
RDH11	4.83986e-38	1.04095	0.524	0.23	5.21689e-34	Pig	RDH11
AKAP9	2.72565e-11	1.0336	0.764	0.733	2.93798e-07	Pig	AKAP9
MEPCE.2	1.9917e-44	1.03328	0.52	0.194	2.14686e-40	Pig	MEPCE
RAC3	4.54845e-240	1.03316	0.399	0.019	4.90277e-236	Pig	RAC3
SETD2.3	5.33397e-20	1.03232	0.472	0.252	5.74948e-16	Pig	SETD2
TRAP1.1	1.25527e-38	1.03199	0.509	0.218	1.35306e-34	Pig	TRAP1
FGD4.3	1.08219e-17	1.03123	0.454	0.233	1.16649e-13	Pig	FGD4
VEGFB	1.452e-152	1.03073	0.428	0.042	1.56511e-148	Pig	VEGFB
DHDH.3	1.28325e-54	1.02867	0.601	0.195	1.38321e-50	Pig	DHDH
TMC6.2	4.28418e-34	1.02834	0.328	0.096	4.61792e-30	Pig	TMC6
CPS1.3	2.34092e-39	1.02661	0.557	0.238	2.52328e-35	Pig	CPS1
FAM135A.3	1.26125e-32	1.0259	0.458	0.186	1.35951e-28	Pig	FAM135A
DDX3Y.3	6.03755e-48	1.02142	0.391	0.102	6.50788e-44	Pig	DDX3Y
DEPDC1B	0	1.02023	0.402	0.01	0	Pig	DEPDC1B
EXOC1.1	4.52744e-23	1.01953	0.424	0.191	4.88013e-19	Pig	EXOC1
AGAP1.3	7.98056e-05	1.0178	0.336	0.25	0.860225	Pig	AGAP1
TRIM40.1	1.00578e-80	1.01714	0.303	0.042	1.08413e-76	Pig	TRIM40
JDP2	6.32575e-58	1.01574	0.343	0.071	6.81853e-54	Pig	JDP2
HOXB6	1.47942e-228	1.01574	0.288	0.008	1.59467e-224	Pig	HOXB6
SUCLG2.2	1.04362e-27	1.0137	0.716	0.614	1.12492e-23	Pig	SUCLG2
PFKP.3	5.31348e-36	1.00988	0.646	0.332	5.7274e-32	Pig	PFKP
MYO5A	0	1.00933	0.317	0.001	0	Pig	MYO5A
ARHGAP27.2	9.61586e-32	1.00403	0.443	0.16	1.03649e-27	Pig	ARHGAP27
ALYREF.3	1.39077e-22	1.00311	0.55	0.311	1.49911e-18	Pig	ALYREF
SLC2A2.2	4.55142e-06	1.00308	0.317	0.218	0.0490598	Pig	SLC2A2
SNX9.2	5.28688e-31	1.00162	0.52	0.213	5.69873e-27	Pig	SNX9
PRKAB2.1	1.3766e-60	0.997188	0.45	0.117	1.48384e-56	Pig	PRKAB2
CTDSP2.2	7.76304e-57	0.994277	0.509	0.145	8.36779e-53	Pig	CTDSP2
LARP4.2	3.35384e-71	0.99427	0.487	0.112	3.6151e-67	Pig	LARP4
GPRC5A.3	0.000118954	0.993577	0.236	0.148	1	Pig	GPRC5A
BIRC6.3	1.99587e-10	0.993049	0.542	0.378	2.15135e-06	Pig	BIRC6
CCND3.1	5.03779e-30	0.992033	0.458	0.205	5.43023e-26	Pig	CCND3
MGAT4A.2	9.05522e-25	0.988567	0.679	0.529	9.76062e-21	Pig	MGAT4A
SPTLC2.3	3.28183e-28	0.988392	0.554	0.283	3.53749e-24	Pig	SPTLC2
USP7.3	4.98632e-14	0.987739	0.417	0.235	5.37475e-10	Pig	USP7
G6PD.3	4.56421e-11	0.986459	0.417	0.267	4.91976e-07	Pig	G6PD
GBF1.3	6.32643e-07	0.984373	0.472	0.353	0.00681926	Pig	GBF1
CAPRIN1.2	1.48001e-23	0.983961	0.506	0.257	1.5953e-19	Pig	CAPRIN1
ANKRD62	0	0.983012	0.336	0.005	0	Pig	ANKRD62
PAIP2.2	1.61532e-43	0.982178	0.458	0.139	1.74115e-39	Pig	PAIP2
CHP2.4	4.52996e-37	0.982011	0.827	0.884	4.88284e-33	Pig	CHP2
USP6NL.2	1.7343e-31	0.981649	0.295	0.089	1.8694e-27	Pig	USP6NL
RSBN1L.2	3.00801e-12	0.97858	0.446	0.266	3.24233e-08	Pig	RSBN1L
FAM53B.2	9.34069e-56	0.977976	0.472	0.133	1.00683e-51	Pig	FAM53B
XPO4	1.30454e-193	0.975807	0.417	0.031	1.40617e-189	Pig	XPO4
TMEM131.3	7.75896e-45	0.974061	0.472	0.153	8.36338e-41	Pig	TMEM131
CNOT2.1	4.05414e-46	0.974012	0.487	0.16	4.36996e-42	Pig	CNOT2
BMP2K.1	1.6347e-25	0.973665	0.339	0.126	1.76204e-21	Pig	BMP2K
CCSER1	2.41558e-28	0.97237	0.236	0.063	2.60375e-24	Pig	CCSER1
KDSR.2	6.1878e-33	0.971425	0.469	0.189	6.66983e-29	Pig	KDSR
ITCH.4	3.80217e-27	0.970443	0.402	0.156	4.09836e-23	Pig	ITCH
INPP5F	1.13208e-43	0.970413	0.277	0.061	1.22027e-39	Pig	INPP5F
PGAP1	5.09914e-81	0.968993	0.343	0.052	5.49636e-77	Pig	PGAP1
BAZ2B.3	2.08531e-12	0.96716	0.483	0.311	2.24776e-08	Pig	BAZ2B
ROS1	2.97497e-240	0.965804	0.24	0.004	3.20672e-236	Pig	ROS1
SVIL.2	1.02307e-07	0.965236	0.369	0.247	0.00110277	Pig	SVIL
NET1.2	5.46792e-13	0.964633	0.675	0.584	5.89387e-09	Pig	NET1
AGPS.2	1.08077e-87	0.963688	0.461	0.091	1.16496e-83	Pig	AGPS
KMT2A.2	1.07681e-24	0.963101	0.299	0.103	1.1607e-20	Pig	KMT2A
RBM5.3	0.000292199	0.960546	0.41	0.331	1	Pig	RBM5
PNPLA7	3.17469e-153	0.960295	0.28	0.016	3.422e-149	Pig	PNPLA7
PRKCE.1	6.9327e-69	0.959384	0.295	0.046	7.47276e-65	Pig	PRKCE
CHD7.3	1.02638e-10	0.958657	0.387	0.239	1.10634e-06	Pig	CHD7
SERPINF2	0	0.955968	0.413	0.006	0	Pig	SERPINF2
LPL	0	0.955955	0.347	0.002	0	Pig	LPL
UPK3A	5.22659e-142	0.955515	0.421	0.043	5.63374e-138	Pig	UPK3A
NT5C3A	8.39668e-12	0.953642	0.535	0.383	9.05079e-08	Pig	NT5C3A
CASP7.3	1.38296e-27	0.952992	0.616	0.379	1.49069e-23	Pig	CASP7
SRRM2.3	3.03331e-09	0.952044	0.79	0.694	3.2696e-05	Pig	SRRM2
PRKD2.1	4.85274e-28	0.949457	0.339	0.115	5.23077e-24	Pig	PRKD2
NCOA1.3	1.45311e-10	0.949353	0.469	0.325	1.5663e-06	Pig	NCOA1
ARHGEF39.1	5.68159e-06	0.94925	0.129	0.062	0.0612418	Pig	ARHGEF39
LETM1.2	2.8956e-14	0.947649	0.598	0.411	3.12117e-10	Pig	LETM1
AGRN.3	1.32387e-16	0.947644	0.376	0.187	1.427e-12	Pig	AGRN
PRKAG2.3	7.29811e-20	0.946272	0.461	0.225	7.86663e-16	Pig	PRKAG2
ISX.3	9.45897e-51	0.944484	0.469	0.14	1.01958e-46	Pig	ISX
GATA6.2	5.57999e-29	0.944267	0.483	0.214	6.01467e-25	Pig	GATA6
SLC25A12	2.12914e-160	0.943654	0.325	0.021	2.295e-156	Pig	SLC25A12
MBD1	6.51914e-22	0.942647	0.325	0.127	7.02698e-18	Pig	MBD1
BAZ1A.1	8.59768e-24	0.940689	0.487	0.236	9.26744e-20	Pig	BAZ1A
BCR.2	2.21021e-35	0.940151	0.41	0.143	2.38239e-31	Pig	BCR
RAD50.2	3.58997e-32	0.937804	0.443	0.159	3.86963e-28	Pig	RAD50
CYP2W1	0	0.937609	0.321	0.002	0	Pig	CYP2W1
RXRA.4	1.45724e-35	0.935166	0.506	0.186	1.57075e-31	Pig	RXRA
BHLHE40.3	5.63882e-33	0.935043	0.284	0.078	6.07808e-29	Pig	BHLHE40
BAZ2A.3	1.6279e-25	0.934985	0.461	0.2	1.75472e-21	Pig	BAZ2A
EIF3F.2	5.28693e-15	0.934494	0.679	0.756	5.69879e-11	Pig	EIF3F
PPP4R3A.2	5.00712e-12	0.934369	0.458	0.286	5.39718e-08	Pig	PPP4R3A
GAL3ST1.1	1.10172e-44	0.93114	0.417	0.127	1.18754e-40	Pig	GAL3ST1
SLC4A4.3	1.72019e-16	0.930977	0.646	0.463	1.85419e-12	Pig	SLC4A4
ARHGAP35.2	4.78438e-35	0.930189	0.476	0.18	5.15708e-31	Pig	ARHGAP35
RPL24.4	1.34034e-18	0.929969	0.808	0.559	1.44475e-14	Pig	RPL24
CCAR2	2.60863e-23	0.928134	0.332	0.129	2.81184e-19	Pig	CCAR2
RBM10.1	2.94905e-14	0.92594	0.391	0.215	3.17878e-10	Pig	RBM10
DNMT1	1.49404e-18	0.925455	0.151	0.04	1.61042e-14	Pig	DNMT1
LTA4H.4	0.00327358	0.919346	0.613	0.543	1	Pig	LTA4H
PSPC1	2.36485e-64	0.919217	0.399	0.087	2.54907e-60	Pig	PSPC1
LUC7L3.2	0.000508926	0.91817	0.594	0.523	1	Pig	LUC7L3
LUC7L.2	1.71297e-10	0.918029	0.376	0.223	1.84641e-06	Pig	LUC7L
GCC2.3	1.63816e-20	0.917341	0.646	0.447	1.76577e-16	Pig	GCC2
OAT.2	1.07096e-44	0.917258	0.904	0.926	1.15439e-40	Pig	OAT
FABP3	2.82833e-155	0.916613	0.273	0.015	3.04866e-151	Pig	FABP3
SYNE3	1.35656e-44	0.916406	0.255	0.052	1.46224e-40	Pig	SYNE3
RAB40B	2.06911e-95	0.915682	0.31	0.035	2.23029e-91	Pig	RAB40B
TINAG.3	1.14231e-28	0.913881	0.494	0.202	1.23129e-24	Pig	TINAG
COMT.4	2.34601e-16	0.911928	0.649	0.579	2.52877e-12	Pig	COMT
DAB1.2	2.66413e-12	0.911773	0.472	0.276	2.87167e-08	Pig	DAB1
MROH1.2	3.13686e-22	0.910743	0.399	0.18	3.38122e-18	Pig	MROH1
PITPNB.2	1.17105e-52	0.909537	0.435	0.12	1.26228e-48	Pig	PITPNB
TUFT1.2	1.15508e-28	0.908341	0.384	0.149	1.24506e-24	Pig	TUFT1
HSPH1.2	2.98191e-17	0.908213	0.321	0.141	3.2142e-13	Pig	HSPH1
PYGM	1.86245e-194	0.905764	0.244	0.007	2.00754e-190	Pig	PYGM
SLC19A1.4	6.20789e-28	0.905572	0.413	0.168	6.69149e-24	Pig	SLC19A1
IRF2.2	1.6099e-21	0.903802	0.491	0.247	1.73531e-17	Pig	IRF2
KLC2	1.93067e-149	0.903693	0.421	0.044	2.08107e-145	Pig	KLC2
MAGI3.3	6.95315e-12	0.903572	0.476	0.307	7.4948e-08	Pig	MAGI3
FBXL5.3	1.9986e-09	0.903295	0.491	0.338	2.1543e-05	Pig	FBXL5
CD9.3	8.92467e-17	0.90273	0.579	0.377	9.6199e-13	Pig	CD9
C1QC	1.01488e-124	0.902698	0.118	0.001	1.09394e-120	Pig	C1QC
PLEKHM2	1.5346e-61	0.901913	0.251	0.037	1.65414e-57	Pig	PLEKHM2
PTBP1.2	3.67836e-10	0.899754	0.576	0.44	3.96491e-06	Pig	PTBP1
SRSF3.2	1.94699e-10	0.899597	0.697	0.657	2.09866e-06	Pig	SRSF3
GOT2	7.14093e-39	0.898722	0.502	0.194	7.69721e-35	Pig	GOT2
BPTF.2	2.49571e-07	0.89804	0.454	0.321	0.00269013	Pig	BPTF
RASEF	5.94292e-49	0.897552	0.317	0.073	6.40587e-45	Pig	RASEF
TAP1.3	3.07714e-24	0.897071	0.697	0.549	3.31685e-20	Pig	TAP1
ARL15	2.14589e-117	0.895576	0.31	0.029	2.31306e-113	Pig	ARL15
ACTN1	1.19308e-97	0.89527	0.343	0.045	1.28602e-93	Pig	ACTN1
ABCG8.2	6.63631e-16	0.894663	0.384	0.198	7.15328e-12	Pig	ABCG8
SH3BGRL2.2	8.70976e-60	0.893901	0.483	0.126	9.38825e-56	Pig	SH3BGRL2
BTBD3	1.65007e-49	0.893642	0.358	0.088	1.77861e-45	Pig	BTBD3
ZDHHC7.3	9.05e-09	0.890757	0.406	0.269	9.755e-05	Pig	ZDHHC7
IPO4	2.91904e-199	0.889022	0.343	0.018	3.14643e-195	Pig	IPO4
TPM4.1	4.46947e-29	0.888809	0.579	0.301	4.81764e-25	Pig	TPM4
MFSD12.2	2.61237e-36	0.888547	0.269	0.065	2.81587e-32	Pig	MFSD12
MRPL38.1	8.24969e-39	0.888545	0.454	0.162	8.89234e-35	Pig	MRPL38
CPEB2.2	1.78254e-22	0.88831	0.288	0.1	1.9214e-18	Pig	CPEB2
ZC3H7B.1	2.337e-43	0.888132	0.365	0.097	2.51905e-39	Pig	ZC3H7B
ATXN7.2	1.68593e-60	0.885942	0.428	0.102	1.81726e-56	Pig	ATXN7
IVNS1ABP.3	5.15296e-10	0.88487	0.469	0.297	5.55437e-06	Pig	IVNS1ABP
TIAL1	6.36531e-16	0.883707	0.439	0.241	6.86117e-12	Pig	TIAL1
PARD3B.2	2.94156e-06	0.88289	0.317	0.213	0.0317071	Pig	PARD3B
CXXC1.1	9.66663e-19	0.882523	0.343	0.151	1.04197e-14	Pig	CXXC1
PTPN18.2	2.89146e-52	0.881723	0.465	0.127	3.1167e-48	Pig	PTPN18
ITSN2.1	1.43433e-13	0.880986	0.424	0.241	1.54606e-09	Pig	ITSN2
HSPA4.2	4.4808e-19	0.880508	0.542	0.336	4.82986e-15	Pig	HSPA4
ARHGAP26.1	4.20138e-18	0.876573	0.362	0.163	4.52867e-14	Pig	ARHGAP26
KLHL13	5.839e-240	0.875519	0.299	0.008	6.29386e-236	Pig	KLHL13
EEF1D.4	7.59091e-28	0.87502	0.856	0.805	8.18224e-24	Pig	EEF1D
REST.1	3.3528e-46	0.873353	0.354	0.09	3.61398e-42	Pig	REST
STK11.2	1.33907e-14	0.872328	0.354	0.174	1.44339e-10	Pig	STK11
ZNF276	2.49093e-14	0.871418	0.203	0.075	2.68497e-10	Pig	ZNF276
EIF4A2.2	1.90764e-20	0.87125	0.745	0.716	2.05625e-16	Pig	EIF4A2
MTDH	6.23376e-11	0.871052	0.624	0.526	6.71937e-07	Pig	MTDH
KCNAB3	0	0.870463	0.41	0.001	0	Pig	KCNAB3
ZNF326.1	1.63718e-10	0.869311	0.443	0.275	1.76471e-06	Pig	ZNF326
STARD5.3	1.64876e-52	0.869084	0.399	0.099	1.7772e-48	Pig	STARD5
PRSS55.1	1.64622e-272	0.867234	0.373	0.012	1.77446e-268	Pig	PRSS55
TRIM21	4.22306e-20	0.865774	0.218	0.07	4.55204e-16	Pig	TRIM21
DDX24.1	1.54034e-07	0.860869	0.524	0.392	0.00166034	Pig	DDX24
COLGALT1.2	4.29073e-62	0.860198	0.336	0.065	4.62498e-58	Pig	COLGALT1
AKAP8.2	8.17943e-44	0.85859	0.336	0.085	8.81661e-40	Pig	AKAP8
RXRG	0	0.857741	0.236	0	0	Pig	RXRG
TSPAN15.2	7.80564e-37	0.856994	0.598	0.241	8.4137e-33	Pig	TSPAN15
CAPN1.2	1.17304e-20	0.855093	0.742	0.606	1.26442e-16	Pig	CAPN1
DUS1L.1	5.0288e-17	0.854652	0.469	0.265	5.42054e-13	Pig	DUS1L
PKP3.3	8.80074e-06	0.853886	0.723	0.663	0.0948632	Pig	PKP3
TXNDC5.2	6.38318e-20	0.85306	0.332	0.143	6.88043e-16	Pig	TXNDC5
FGFRL1	2.64654e-97	0.852826	0.295	0.032	2.8527e-93	Pig	FGFRL1
ADAR.2	1.34179e-13	0.852479	0.435	0.23	1.44631e-09	Pig	ADAR
CDK9.3	2.16039e-17	0.852002	0.472	0.263	2.32868e-13	Pig	CDK9
SECISBP2	1.7961e-06	0.851862	0.413	0.29	0.0193601	Pig	SECISBP2
VDAC3.3	3.22452e-13	0.850884	0.635	0.598	3.47571e-09	Pig	VDAC3
TBC1D22B.1	2.72029e-32	0.850646	0.221	0.05	2.9322e-28	Pig	TBC1D22B
TOP3A	6.76394e-87	0.850032	0.192	0.014	7.29085e-83	Pig	TOP3A
RERE.3	8.92937e-16	0.849606	0.528	0.323	9.62497e-12	Pig	RERE
MMP3	1.17458e-126	0.849002	0.162	0.005	1.26608e-122	Pig	MMP3
ZFYVE1.3	0.00773502	0.846611	0.21	0.16	1	Pig	ZFYVE1
NR3C2.3	1.53668e-30	0.846446	0.347	0.114	1.65639e-26	Pig	NR3C2
GPT2	2.2137e-187	0.842562	0.21	0.004	2.38615e-183	Pig	GPT2
CLASRP.1	3.77608e-10	0.841921	0.288	0.15	4.07024e-06	Pig	CLASRP
ACAP2.2	0.00592165	0.839906	0.358	0.295	1	Pig	ACAP2
ZBTB7B.3	1.81194e-22	0.839034	0.627	0.352	1.95309e-18	Pig	ZBTB7B
NCK1	7.90465e-41	0.836869	0.439	0.153	8.52042e-37	Pig	NCK1
SAFB2.2	3.04401e-14	0.836442	0.399	0.197	3.28113e-10	Pig	SAFB2
FOXN2	1.96476e-38	0.836212	0.328	0.092	2.11782e-34	Pig	FOXN2
DDX60.3	3.51285e-15	0.828395	0.469	0.29	3.7865e-11	Pig	DDX60
NCK2.3	1.76878e-27	0.826834	0.513	0.244	1.90657e-23	Pig	NCK2
AFF1.2	4.27901e-35	0.826467	0.347	0.101	4.61235e-31	Pig	AFF1
CD86	9.7298e-230	0.826392	0.273	0.007	1.04878e-225	Pig	CD86
SLC45A4	7.42099e-115	0.825792	0.266	0.021	7.99909e-111	Pig	SLC45A4
STK24.3	9.34656e-17	0.825017	0.506	0.268	1.00747e-12	Pig	STK24
GLIPR2	1.74813e-95	0.825017	0.343	0.045	1.88431e-91	Pig	GLIPR2
FBXW11.1	6.07555e-07	0.824499	0.303	0.191	0.00654883	Pig	FBXW11
PRRC2B.1	3.47652e-20	0.821573	0.218	0.068	3.74734e-16	Pig	PRRC2B
FAM193B.1	7.4517e-12	0.82064	0.17	0.064	8.03218e-08	Pig	FAM193B
MAP2K3.3	9.6187e-31	0.818962	0.535	0.212	1.0368e-26	Pig	MAP2K3
FNDC7	0	0.817748	0.288	0	0	Pig	FNDC7
RPL35.3	4.99333e-24	0.817668	0.886	0.558	5.38231e-20	Pig	RPL35
RCAN3	1.35908e-125	0.816664	0.343	0.034	1.46495e-121	Pig	RCAN3
AQP8	6.34152e-168	0.816498	0.133	0	6.83553e-164	Pig	AQP8
TLR5	1.0941e-38	0.815902	0.188	0.034	1.17933e-34	Pig	TLR5
E2F3.1	1.73091e-28	0.815109	0.236	0.064	1.86574e-24	Pig	E2F3
TLK1.2	9.39687e-39	0.814777	0.406	0.126	1.01289e-34	Pig	TLK1
CPNE8	0	0.814116	0.273	0.001	0	Pig	CPNE8
MSRB1.1	4.34559e-18	0.813636	0.609	0.41	4.68412e-14	Pig	MSRB1
ZNF664.2	1.1449e-23	0.8136	0.446	0.179	1.23408e-19	Pig	ZNF664
PER1.2	4.53316e-39	0.813332	0.332	0.087	4.88629e-35	Pig	PER1
NFE2L1.1	8.05155e-09	0.811845	0.642	0.509	8.67876e-05	Pig	NFE2L1
SLC5A10	3.30853e-193	0.811794	0.188	0.003	3.56627e-189	Pig	SLC5A10
YES1.3	4.10872e-31	0.811625	0.506	0.221	4.42879e-27	Pig	YES1
UBXN8.1	5.80716e-29	0.81134	0.402	0.161	6.25954e-25	Pig	UBXN8
POMGNT1.1	6.27725e-55	0.810536	0.38	0.087	6.76625e-51	Pig	POMGNT1
ZFP36L1.2	3.6979e-05	0.809062	0.554	0.473	0.398596	Pig	ZFP36L1
FAR1.2	7.66527e-18	0.808742	0.328	0.14	8.26239e-14	Pig	FAR1
ADCY9.2	4.82157e-11	0.808176	0.317	0.175	5.19717e-07	Pig	ADCY9
OXCT1.4	3.09388e-13	0.807621	0.513	0.361	3.3349e-09	Pig	OXCT1
SLC39A14.2	7.92237e-17	0.807124	0.535	0.332	8.53952e-13	Pig	SLC39A14
KCNQ1.2	2.56215e-53	0.80574	0.513	0.154	2.76174e-49	Pig	KCNQ1
ARRDC3	2.91864e-71	0.805202	0.28	0.04	3.146e-67	Pig	ARRDC3
PLA2G7	3.8168e-294	0.804947	0.262	0.002	4.11413e-290	Pig	PLA2G7
ARID4B.2	7.52396e-36	0.804311	0.498	0.184	8.11008e-32	Pig	ARID4B
UBE2B.2	1.34877e-09	0.804076	0.613	0.528	1.45383e-05	Pig	UBE2B
TCERG1	3.44695e-14	0.803902	0.332	0.169	3.71547e-10	Pig	TCERG1
DHX15.1	9.64594e-19	0.803347	0.458	0.238	1.03974e-14	Pig	DHX15
ADCY3	2.75375e-195	0.802752	0.358	0.02	2.96827e-191	Pig	ADCY3
MDM4.2	1.85509e-12	0.80211	0.339	0.172	1.9996e-08	Pig	MDM4
CD2AP.3	1.34422e-13	0.80085	0.661	0.525	1.44893e-09	Pig	CD2AP
PDZK1.2	2.99839e-21	0.800834	0.79	0.743	3.23197e-17	Pig	PDZK1
TBC1D22A.1	1.83029e-45	0.800248	0.406	0.111	1.97287e-41	Pig	TBC1D22A
CCDC120.1	1.48799e-45	0.799603	0.369	0.102	1.6039e-41	Pig	CCDC120
TRIO	4.96229e-11	0.79831	0.166	0.065	5.34885e-07	Pig	TRIO
TOM1L2.2	8.78677e-24	0.79571	0.28	0.093	9.47126e-20	Pig	TOM1L2
PLEKHF1.1	3.69213e-49	0.794619	0.266	0.052	3.97975e-45	Pig	PLEKHF1
UNC13D	4.86187e-116	0.792784	0.247	0.017	5.24061e-112	Pig	UNC13D
ANKRD28.1	2.89912e-77	0.791412	0.351	0.058	3.12496e-73	Pig	ANKRD28
ASXL2.1	1.6244e-17	0.790636	0.258	0.1	1.75094e-13	Pig	ASXL2
WFDC12	1.75013e-183	0.789765	0.148	0.001	1.88646e-179	Pig	WFDC12
SFT2D1.4	1.73163e-10	0.789464	0.605	0.56	1.86653e-06	Pig	SFT2D1
SLC38A2.3	0.000104011	0.788673	0.576	0.461	1	Pig	SLC38A2
PHACTR1	5.14263e-104	0.788172	0.1	0.001	5.54324e-100	Pig	PHACTR1
CHD1.2	1.00058e-08	0.788079	0.362	0.221	0.000107853	Pig	CHD1
SLC37A2	0	0.787393	0.269	0	0	Pig	SLC37A2
TUBA8	2.98792e-194	0.787318	0.192	0.003	3.22068e-190	Pig	TUBA8
PPP6R3.3	1.54209e-05	0.787232	0.435	0.331	0.166222	Pig	PPP6R3
RANBP3.1	6.39657e-34	0.786727	0.258	0.062	6.89486e-30	Pig	RANBP3
SFPQ.2	1.37368e-08	0.784449	0.542	0.425	0.000148069	Pig	SFPQ
CPM.3	2.10081e-20	0.782899	0.347	0.151	2.26446e-16	Pig	CPM
DRG2.1	5.10496e-55	0.781803	0.432	0.109	5.50264e-51	Pig	DRG2
MAPK1.2	2.79625e-34	0.780011	0.487	0.176	3.01407e-30	Pig	MAPK1
PSMB9.2	7.33874e-11	0.77901	0.683	0.801	7.91042e-07	Pig	PSMB9
PRAM1	3.02742e-259	0.778588	0.207	0.001	3.26325e-255	Pig	PRAM1
MFHAS1.1	2.54174e-121	0.778295	0.373	0.042	2.73975e-117	Pig	MFHAS1
NR2F6.2	3.15903e-15	0.778264	0.62	0.509	3.40511e-11	Pig	NR2F6
KLF10.1	0.00691944	0.777241	0.299	0.248	1	Pig	KLF10
XPNPEP2.3	1.18236e-12	0.776935	0.834	0.795	1.27447e-08	Pig	XPNPEP2
ARHGAP5.3	1.59392e-13	0.776244	0.672	0.503	1.71809e-09	Pig	ARHGAP5
CD53	2.21378e-103	0.773742	0.111	0.002	2.38624e-99	Pig	CD53
ARHGAP10	4.43189e-53	0.773632	0.196	0.026	4.77713e-49	Pig	ARHGAP10
ANO6.3	3.93549e-20	0.773058	0.48	0.217	4.24207e-16	Pig	ANO6
GABBR1	2.71141e-23	0.771801	0.133	0.027	2.92263e-19	Pig	GABBR1
SPTBN1.4	3.06498e-15	0.769134	0.786	0.655	3.30374e-11	Pig	SPTBN1
TRPM7.3	5.55763e-10	0.766883	0.303	0.167	5.99057e-06	Pig	TRPM7
FBRSL1.2	3.60095e-37	0.766267	0.273	0.066	3.88147e-33	Pig	FBRSL1
NOP58.2	5.56057e-28	0.764996	0.325	0.109	5.99373e-24	Pig	NOP58
FBXO25.3	1.3729e-23	0.764783	0.399	0.16	1.47985e-19	Pig	FBXO25
CWF19L2	1.06045e-13	0.764101	0.358	0.185	1.14306e-09	Pig	CWF19L2
CREM	4.37797e-08	0.764014	0.192	0.096	0.000471901	Pig	CREM
AP1M1.1	2.10282e-18	0.763293	0.31	0.127	2.26663e-14	Pig	AP1M1
UNC93B1.1	8.87245e-12	0.763236	0.384	0.223	9.56361e-08	Pig	UNC93B1
IRF6.3	9.72431e-20	0.762484	0.554	0.331	1.04818e-15	Pig	IRF6
SPEN.2	2.31627e-07	0.761507	0.343	0.227	0.0024967	Pig	SPEN
SLC25A36.3	7.79374e-27	0.759642	0.376	0.134	8.40087e-23	Pig	SLC25A36
AP5Z1	2.27179e-14	0.759124	0.244	0.102	2.44876e-10	Pig	AP5Z1
PPM1L	1.96923e-80	0.756759	0.269	0.033	2.12263e-76	Pig	PPM1L
FAM76A.1	5.65124e-41	0.756603	0.328	0.088	6.09147e-37	Pig	FAM76A
RABGAP1L.2	7.46337e-34	0.755996	0.391	0.129	8.04477e-30	Pig	RABGAP1L
TBC1D8.1	4.82741e-37	0.755017	0.299	0.08	5.20347e-33	Pig	TBC1D8
HOOK3.2	1.97722e-13	0.754799	0.273	0.118	2.13125e-09	Pig	HOOK3
QRICH1.2	9.55203e-31	0.754786	0.351	0.118	1.02961e-26	Pig	QRICH1
DUSP2	1.6035e-61	0.754629	0.103	0.005	1.72842e-57	Pig	DUSP2
CCDC191	5.21192e-49	0.754014	0.159	0.018	5.61792e-45	Pig	CCDC191
AASDH	2.52533e-95	0.753151	0.266	0.026	2.72205e-91	Pig	AASDH
ABCD4.2	3.12286e-20	0.752682	0.443	0.208	3.36613e-16	Pig	ABCD4
FAM126A	4.59035e-72	0.752634	0.262	0.034	4.94794e-68	Pig	FAM126A
LONP2.1	5.62211e-16	0.751981	0.476	0.282	6.06007e-12	Pig	LONP2
QSOX2	1.64877e-54	0.751388	0.192	0.025	1.77721e-50	Pig	QSOX2
TSKU.1	2.14388e-10	0.749619	0.306	0.17	2.31089e-06	Pig	TSKU
EIF5B.2	1.46669e-09	0.74955	0.601	0.472	1.58094e-05	Pig	EIF5B
COASY.3	3.79737e-11	0.748534	0.41	0.228	4.09319e-07	Pig	COASY
SLC25A34.3	3.26535e-30	0.747431	0.373	0.127	3.51972e-26	Pig	SLC25A34
CBLB	1.89773e-37	0.746963	0.266	0.063	2.04556e-33	Pig	CBLB
PCSK5.4	4.89873e-13	0.746669	0.554	0.342	5.28034e-09	Pig	PCSK5
ID2.2	1.0952e-07	0.746484	0.539	0.397	0.00118051	Pig	ID2
TLR7	0	0.746454	0.225	0	0	Pig	TLR7
ARHGEF2.2	4.18114e-13	0.746411	0.299	0.146	4.50685e-09	Pig	ARHGEF2
ZMYM1	1.0649e-79	0.745767	0.266	0.032	1.14786e-75	Pig	ZMYM1
ZNF512B	6.68438e-35	0.744924	0.262	0.067	7.20509e-31	Pig	ZNF512B
BOD1L1.2	2.48798e-06	0.744543	0.351	0.238	0.0268179	Pig	BOD1L1
ITGB2	2.5611e-74	0.744372	0.122	0.006	2.7606e-70	Pig	ITGB2
THRAP3.1	4.38827e-17	0.744107	0.491	0.28	4.73011e-13	Pig	THRAP3
MIB2.2	5.17023e-12	0.743285	0.303	0.143	5.57299e-08	Pig	MIB2
RETNLB	3.85878e-75	0.741957	0.114	0.005	4.15938e-71	Pig	RETNLB
AGFG1.2	9.95502e-23	0.741647	0.446	0.208	1.07305e-18	Pig	AGFG1
NR1H4.2	9.53522e-13	0.741461	0.756	0.81	1.0278e-08	Pig	NR1H4
TBL3.2	2.94557e-39	0.741358	0.354	0.095	3.17503e-35	Pig	TBL3
PTBP3.3	1.46089e-18	0.74132	0.561	0.328	1.57469e-14	Pig	PTBP3
RFX1	1.20525e-19	0.740824	0.284	0.111	1.29914e-15	Pig	RFX1
MTSS1.1	9.95775e-65	0.739445	0.266	0.04	1.07335e-60	Pig	MTSS1
FAM13A.1	1.73566e-31	0.73878	0.299	0.084	1.87087e-27	Pig	FAM13A
ITGB8	8.92636e-89	0.738	0.321	0.04	9.62172e-85	Pig	ITGB8
PAXBP1.2	3.13823e-14	0.737537	0.251	0.102	3.3827e-10	Pig	PAXBP1
NUMA1.1	1.73712e-08	0.737478	0.45	0.301	0.000187244	Pig	NUMA1
TXNRD1.4	1.05205e-06	0.736946	0.624	0.471	0.01134	Pig	TXNRD1
MAD2L2.4	2.49761e-14	0.736741	0.384	0.204	2.69218e-10	Pig	MAD2L2
ACKR4.2	5.33985e-101	0.73623	0.391	0.052	5.75582e-97	Pig	ACKR4
LIMK2.1	1.91477e-22	0.735396	0.417	0.193	2.06394e-18	Pig	LIMK2
ZFAND6.3	1.37735e-08	0.734901	0.572	0.464	0.000148465	Pig	ZFAND6
IARS2.1	6.18411e-25	0.733567	0.38	0.151	6.66585e-21	Pig	IARS2
NCOA3.1	9.07268e-22	0.732674	0.229	0.072	9.77944e-18	Pig	NCOA3
KIF21A.2	8.30207e-50	0.732204	0.332	0.073	8.9488e-46	Pig	KIF21A
EMP1.3	3.86399e-10	0.731493	0.642	0.512	4.165e-06	Pig	EMP1
ATF4.3	8.81809e-10	0.730984	0.79	0.742	9.50502e-06	Pig	ATF4
RAB11FIP3.3	6.73776e-07	0.73083	0.292	0.184	0.00726263	Pig	RAB11FIP3
SRSF10.4	1.49265e-12	0.730743	0.406	0.218	1.60892e-08	Pig	SRSF10
STK38L	3.20757e-39	0.730345	0.354	0.103	3.45744e-35	Pig	STK38L
MFN1.1	1.85776e-26	0.730161	0.321	0.114	2.00248e-22	Pig	MFN1
HNRNPA3.3	7.30351e-13	0.730151	0.624	0.467	7.87245e-09	Pig	HNRNPA3
UBAC1.1	7.8715e-20	0.727997	0.413	0.19	8.48469e-16	Pig	UBAC1
TRIM28.1	1.60995e-13	0.726769	0.424	0.238	1.73537e-09	Pig	TRIM28
B3GNT8.4	3.39448e-69	0.726613	0.502	0.111	3.65891e-65	Pig	B3GNT8
FLVCR1.2	1.31985e-38	0.726159	0.365	0.102	1.42267e-34	Pig	FLVCR1
MCOLN2.1	1.36021e-20	0.725998	0.299	0.119	1.46617e-16	Pig	MCOLN2
VIPR1.2	2.08109e-22	0.725863	0.406	0.163	2.24321e-18	Pig	VIPR1
CKS2	0.00121915	0.724618	0.347	0.275	1	Pig	CKS2
GGT5	4.55267e-198	0.723022	0.144	0	4.90732e-194	Pig	GGT5
SMIM24.3	3.60909e-13	0.72283	0.904	0.76	3.89024e-09	Pig	SMIM24
RSRC2.3	1.25412e-07	0.722546	0.594	0.506	0.00135182	Pig	RSRC2
BTBD6	3.91082e-52	0.722083	0.458	0.135	4.21548e-48	Pig	BTBD6
EIF3H.2	1.61467e-08	0.722054	0.635	0.668	0.000174046	Pig	EIF3H
MRPS17.2	5.03309e-17	0.721836	0.465	0.273	5.42517e-13	Pig	MRPS17
APOOL.3	3.21586e-08	0.719709	0.458	0.331	0.000346638	Pig	APOOL
PRRC2A.2	5.25832e-08	0.717704	0.45	0.312	0.000566795	Pig	PRRC2A
HDAC5.2	1.00339e-13	0.7175	0.31	0.15	1.08156e-09	Pig	HDAC5
KIF13A.1	1.34335e-08	0.717239	0.262	0.144	0.0001448	Pig	KIF13A
TUBGCP2.3	5.66748e-30	0.716753	0.339	0.105	6.10898e-26	Pig	TUBGCP2
LRBA.3	0.00288093	0.716408	0.391	0.306	1	Pig	LRBA
SLC1A1.3	1.51261e-05	0.715307	0.45	0.352	0.163044	Pig	SLC1A1
USP15.4	0.00668384	0.713507	0.432	0.369	1	Pig	USP15
SCML4.3	2.95577e-30	0.713198	0.483	0.215	3.18602e-26	Pig	SCML4
SUN1.1	1.62612e-15	0.711583	0.406	0.211	1.75279e-11	Pig	SUN1
BZW1.3	3.2467e-14	0.711276	0.531	0.347	3.49962e-10	Pig	BZW1
KSR1.3	1.76884e-22	0.7075	0.354	0.143	1.90663e-18	Pig	KSR1
TOX	9.65422e-15	0.707432	0.188	0.067	1.04063e-10	Pig	TOX
UCK1.3	1.56137e-16	0.70716	0.299	0.126	1.683e-12	Pig	UCK1
TBX3.3	7.51774e-09	0.705673	0.435	0.286	8.10337e-05	Pig	TBX3
FUNDC2.3	6.93883e-26	0.705119	0.498	0.226	7.47937e-22	Pig	FUNDC2
DTX3	1.32222e-125	0.704229	0.111	0.001	1.42522e-121	Pig	DTX3
SEC31A.2	5.6804e-05	0.703885	0.568	0.458	0.612291	Pig	SEC31A
DOK1	6.57508e-126	0.703661	0.362	0.037	7.08728e-122	Pig	DOK1
COBLL1	1.56088e-32	0.703403	0.336	0.109	1.68247e-28	Pig	COBLL1
PTGER4.1	4.19323e-37	0.702483	0.214	0.042	4.51989e-33	Pig	PTGER4
LYST	0.000256252	0.701151	0.151	0.09	1	Pig	LYST
ANKRD22	3.83073e-297	0.700667	0.317	0.006	4.12915e-293	Pig	ANKRD22
RNF19B.2	3.47874e-11	0.698952	0.262	0.12	3.74973e-07	Pig	RNF19B
ARHGEF19.2	1.89088e-17	0.698633	0.247	0.094	2.03818e-13	Pig	ARHGEF19
SLC25A42	2.05399e-32	0.697969	0.188	0.038	2.214e-28	Pig	SLC25A42
HK1	2.97881e-147	0.696764	0.155	0.003	3.21085e-143	Pig	HK1
ILK	4.38275e-14	0.696729	0.561	0.375	4.72416e-10	Pig	ILK
MTERF2	5.65145e-49	0.695271	0.214	0.033	6.09169e-45	Pig	MTERF2
ROCK2.2	0.00216248	0.694842	0.48	0.419	1	Pig	ROCK2
TRMT1L.3	5.38859e-23	0.694032	0.295	0.105	5.80836e-19	Pig	TRMT1L
TOMM40.4	2.2242e-28	0.69284	0.413	0.15	2.39746e-24	Pig	TOMM40
MRPS9	3.61466e-16	0.691689	0.369	0.177	3.89625e-12	Pig	MRPS9
LIN7C.2	3.97023e-26	0.69126	0.428	0.177	4.27951e-22	Pig	LIN7C
SAFB.2	9.76697e-07	0.691214	0.424	0.291	0.0105278	Pig	SAFB
HNF1B	1.94367e-26	0.691145	0.266	0.078	2.09509e-22	Pig	HNF1B
OTUD4.2	3.1359e-11	0.690474	0.214	0.093	3.38019e-07	Pig	OTUD4
TFDP1.1	5.12294e-30	0.689449	0.351	0.115	5.52202e-26	Pig	TFDP1
FOXO3.2	5.8313e-16	0.689155	0.244	0.094	6.28556e-12	Pig	FOXO3
ERBB2.1	8.37237e-08	0.688347	0.624	0.513	0.000902458	Pig	ERBB2
AMPD2	2.85739e-46	0.688155	0.255	0.049	3.07998e-42	Pig	AMPD2
DGKD.3	0.00353654	0.687846	0.41	0.332	1	Pig	DGKD
RFNG.2	5.29213e-24	0.687513	0.343	0.132	5.70438e-20	Pig	RFNG
LRRC47.1	1.40105e-25	0.685792	0.336	0.118	1.5102e-21	Pig	LRRC47
NEK7.1	6.51137e-29	0.685788	0.229	0.056	7.01861e-25	Pig	NEK7
MAST3.1	1.10806e-06	0.68241	0.196	0.106	0.0119438	Pig	MAST3
DDX59	5.52002e-70	0.682351	0.203	0.02	5.95002e-66	Pig	DDX59
KLHDC4	1.59546e-22	0.682129	0.185	0.048	1.71974e-18	Pig	KLHDC4
LAMC2.3	4.55702e-16	0.681886	0.387	0.198	4.91202e-12	Pig	LAMC2
CMTM7	5.61329e-125	0.68116	0.162	0.005	6.05056e-121	Pig	CMTM7
BRD7.1	8.09631e-11	0.680605	0.428	0.265	8.72701e-07	Pig	BRD7
BMPR2.2	2.27175e-09	0.679579	0.236	0.118	2.44872e-05	Pig	BMPR2
IDH1.2	9.85021e-16	0.678238	0.742	0.686	1.06175e-11	Pig	IDH1
LANCL2	2.58778e-29	0.678226	0.244	0.064	2.78936e-25	Pig	LANCL2
YY1.2	6.82021e-12	0.67805	0.498	0.312	7.3515e-08	Pig	YY1
RBM39.3	3.6892e-12	0.677229	0.701	0.529	3.97659e-08	Pig	RBM39
ARFIP1	1.11113e-28	0.676403	0.458	0.198	1.19768e-24	Pig	ARFIP1
ZC3HAV1.2	4.43151e-08	0.675575	0.384	0.242	0.000477672	Pig	ZC3HAV1
PRDX1.4	6.35144e-14	0.675503	0.731	0.591	6.84622e-10	Pig	PRDX1
SCARB2.2	7.13758e-12	0.67334	0.59	0.432	7.6936e-08	Pig	SCARB2
TIA1.2	1.25608e-39	0.672776	0.365	0.103	1.35393e-35	Pig	TIA1
LRRK1.1	5.43775e-15	0.670274	0.299	0.136	5.86135e-11	Pig	LRRK1
PLA1A	1.17554e-248	0.668363	0.196	0.001	1.26711e-244	Pig	PLA1A
PPIH.1	5.82504e-48	0.668156	0.365	0.092	6.27881e-44	Pig	PPIH
SPOP.3	9.20928e-46	0.667434	0.31	0.065	9.92668e-42	Pig	SPOP
TNRC6A.4	0.00457377	0.667023	0.336	0.27	1	Pig	TNRC6A
NPAS2.2	5.55966e-26	0.666218	0.336	0.115	5.99276e-22	Pig	NPAS2
DSC2.3	7.98669e-08	0.665749	0.605	0.558	0.000860886	Pig	DSC2
TCEA1.2	0.00299242	0.665474	0.506	0.441	1	Pig	TCEA1
PCMT1.2	1.15606e-20	0.665396	0.476	0.245	1.24611e-16	Pig	PCMT1
FOLR1	3.30366e-21	0.665347	0.151	0.037	3.56102e-17	Pig	FOLR1
U2AF2.3	1.14668e-21	0.665285	0.373	0.151	1.23601e-17	Pig	U2AF2
SLC25A27	5.993e-194	0.663505	0.185	0.002	6.45986e-190	Pig	SLC25A27
XIAP.2	1.85083e-09	0.662713	0.387	0.23	1.99501e-05	Pig	XIAP
PHLDB1.1	3.45489e-23	0.661822	0.255	0.084	3.72403e-19	Pig	PHLDB1
NQO2.2	9.76231e-17	0.661775	0.476	0.246	1.05228e-12	Pig	NQO2
SLC9A3R1.3	3.53962e-08	0.661487	0.808	0.874	0.000381536	Pig	SLC9A3R1
KLF7	1.58002e-36	0.661328	0.232	0.049	1.70311e-32	Pig	KLF7
EHBP1	5.64832e-24	0.661029	0.262	0.085	6.08832e-20	Pig	EHBP1
EIF3M.1	1.10298e-08	0.660648	0.535	0.434	0.00011889	Pig	EIF3M
EIF4EBP1	4.81144e-67	0.660642	0.384	0.078	5.18626e-63	Pig	EIF4EBP1
HNRNPK.4	1.36718e-16	0.660495	0.672	0.418	1.47368e-12	Pig	HNRNPK
CSNK1G3.4	7.34909e-12	0.660085	0.354	0.189	7.92158e-08	Pig	CSNK1G3
INO80	1.02645e-17	0.65969	0.284	0.114	1.10641e-13	Pig	INO80
MORC3.2	1.24614e-05	0.659619	0.232	0.145	0.134321	Pig	MORC3
CHTOP.1	2.06231e-08	0.659013	0.439	0.292	0.000222296	Pig	CHTOP
KPNA4.3	3.52827e-28	0.658845	0.399	0.147	3.80313e-24	Pig	KPNA4
NACA.3	6.45042e-06	0.658654	0.815	0.943	0.0695291	Pig	NACA
SNX10.1	6.95877e-126	0.657988	0.303	0.024	7.50086e-122	Pig	SNX10
XPO1	2.69655e-12	0.657961	0.292	0.142	2.90661e-08	Pig	XPO1
ARRDC4.1	7.60209e-13	0.656916	0.351	0.185	8.19429e-09	Pig	ARRDC4
PRPF40A.2	9.61843e-09	0.655866	0.565	0.444	0.000103677	Pig	PRPF40A
CDKN3	5.49562e-103	0.654499	0.262	0.023	5.92373e-99	Pig	CDKN3
AP4M1.1	6.91334e-18	0.654441	0.225	0.075	7.45189e-14	Pig	AP4M1
RAVER2	1.00559e-75	0.654309	0.328	0.048	1.08392e-71	Pig	RAVER2
CAPN15	8.90413e-23	0.654281	0.41	0.175	9.59776e-19	Pig	CAPN15
APOE	6.81488e-13	0.654067	0.107	0.029	7.34576e-09	Pig	APOE
HECTD1.2	3.77662e-05	0.653869	0.469	0.364	0.407081	Pig	HECTD1
GPS1.1	1.98703e-10	0.653259	0.487	0.31	2.14182e-06	Pig	GPS1
TBC1D1.1	1.23483e-26	0.652002	0.395	0.158	1.33102e-22	Pig	TBC1D1
EHBP1L1.2	1.96345e-06	0.651756	0.229	0.133	0.021164	Pig	EHBP1L1
SNAPC4	7.18332e-78	0.65165	0.159	0.01	7.7429e-74	Pig	SNAPC4
ARRDC2	5.69343e-14	0.650715	0.181	0.065	6.13695e-10	Pig	ARRDC2
GSR.2	1.4058e-14	0.650368	0.506	0.308	1.51531e-10	Pig	GSR
ZNF444	4.56757e-56	0.648973	0.347	0.075	4.92338e-52	Pig	ZNF444
RCOR1.3	1.82112e-07	0.647982	0.339	0.22	0.00196299	Pig	RCOR1
MGAT4B.3	3.64299e-18	0.647959	0.672	0.406	3.92678e-14	Pig	MGAT4B
SMG7.1	3.74516e-10	0.647442	0.332	0.183	4.03691e-06	Pig	SMG7
WDR5	1.08896e-27	0.645187	0.369	0.139	1.17379e-23	Pig	WDR5
NAP1L1	5.13212e-22	0.644405	0.192	0.052	5.53192e-18	Pig	NAP1L1
TET2.2	3.83592e-07	0.643947	0.244	0.138	0.00413474	Pig	TET2
NPC1L1.3	7.09112e-06	0.643101	0.491	0.382	0.0764352	Pig	NPC1L1
CEP295	8.31164e-39	0.640767	0.177	0.029	8.95911e-35	Pig	CEP295
TMEM87A.1	7.32139e-34	0.639689	0.339	0.1	7.89173e-30	Pig	TMEM87A
DYNLL2.3	1.13294e-06	0.639418	0.48	0.355	0.0122119	Pig	DYNLL2
LSM7.3	1.67018e-14	0.638643	0.598	0.395	1.80029e-10	Pig	LSM7
TAB2.3	1.22399e-12	0.636923	0.336	0.17	1.31934e-08	Pig	TAB2
LATS2	3.29789e-23	0.636669	0.111	0.019	3.5548e-19	Pig	LATS2
TBC1D10A	1.35103e-24	0.636345	0.192	0.048	1.45627e-20	Pig	TBC1D10A
PSMD2.3	0.00194158	0.635954	0.568	0.486	1	Pig	PSMD2
SLC5A1.4	0.00307602	0.635291	0.72	0.811	1	Pig	SLC5A1
MYO10.1	1.21536e-08	0.634356	0.244	0.124	0.000131004	Pig	MYO10
EFNB1.3	1.3597e-10	0.633868	0.524	0.352	1.46562e-06	Pig	EFNB1
NDUFA10.4	2.80732e-16	0.633429	0.594	0.356	3.02602e-12	Pig	NDUFA10
MESP1	2.41022e-48	0.633401	0.14	0.014	2.59798e-44	Pig	MESP1
TTC23L	7.96847e-208	0.632522	0.159	0	8.58922e-204	Pig	TTC23L
WBP2.4	1.05288e-18	0.631008	0.472	0.215	1.1349e-14	Pig	WBP2
LRP4	1.24465e-11	0.629501	0.114	0.035	1.34161e-07	Pig	LRP4
CDC5L.3	0.000155042	0.627754	0.395	0.302	1	Pig	CDC5L
TBC1D9B.1	1.35224e-18	0.626995	0.273	0.101	1.45758e-14	Pig	TBC1D9B
CCSER2.3	0.00796636	0.626932	0.332	0.266	1	Pig	CCSER2
NPM3.1	6.71213e-29	0.626597	0.166	0.033	7.235e-25	Pig	NPM3
SCIN.1	2.21929e-08	0.626196	0.694	0.767	0.000239217	Pig	SCIN
PLSCR4	2.03817e-128	0.625565	0.247	0.015	2.19694e-124	Pig	PLSCR4
MTCH1.2	1.01209e-08	0.625338	0.631	0.601	0.000109093	Pig	MTCH1
RBM15.3	6.5918e-10	0.624542	0.24	0.12	7.1053e-06	Pig	RBM15
LENG8.2	1.03834e-07	0.624506	0.48	0.348	0.00111922	Pig	LENG8
CDC27	3.67209e-08	0.624386	0.188	0.09	0.000395815	Pig	CDC27
DENND2D.1	4.08326e-15	0.624161	0.384	0.2	4.40135e-11	Pig	DENND2D
XPO5	3.66608e-72	0.623937	0.218	0.023	3.95166e-68	Pig	XPO5
METTL25	1.30202e-63	0.623247	0.203	0.023	1.40344e-59	Pig	METTL25
MYCBP2	5.83748e-27	0.623144	0.262	0.077	6.29222e-23	Pig	MYCBP2
THAP3	4.91471e-13	0.622438	0.225	0.092	5.29757e-09	Pig	THAP3
CAMSAP2	9.41075e-61	0.62199	0.111	0.006	1.01438e-56	Pig	CAMSAP2
UBR2.1	9.23821e-15	0.621914	0.365	0.18	9.95786e-11	Pig	UBR2
FARP1.1	2.12458e-27	0.621464	0.277	0.087	2.29009e-23	Pig	FARP1
FAM131C	2.64642e-89	0.620941	0.199	0.015	2.85258e-85	Pig	FAM131C
CAPZA1.1	4.12592e-09	0.620659	0.587	0.474	4.44733e-05	Pig	CAPZA1
NOP56	8.87581e-12	0.620638	0.339	0.175	9.56724e-08	Pig	NOP56
MTUS1.1	1.07114e-13	0.620196	0.446	0.255	1.15458e-09	Pig	MTUS1
RNF14.1	1.5446e-14	0.620118	0.369	0.19	1.66492e-10	Pig	RNF14
FSD1L.1	4.59003e-36	0.619652	0.358	0.111	4.94759e-32	Pig	FSD1L
MAP4K3.2	5.25474e-07	0.619563	0.292	0.182	0.00566408	Pig	MAP4K3
RPS27A.3	8.55841e-08	0.618957	0.834	0.764	0.000922511	Pig	RPS27A
HYAL2.3	1.43567e-16	0.618098	0.517	0.317	1.54751e-12	Pig	HYAL2
SOCS1.3	4.68194e-05	0.617073	0.292	0.203	0.504666	Pig	SOCS1
SP3.2	4.49616e-22	0.61612	0.373	0.151	4.84641e-18	Pig	SP3
EXOC6B.2	0.000162027	0.61585	0.185	0.113	1	Pig	EXOC6B
SOWAHB.2	2.1813e-16	0.615514	0.173	0.055	2.35122e-12	Pig	SOWAHB
SLC35F2.2	2.30398e-16	0.615265	0.365	0.174	2.48346e-12	Pig	SLC35F2
OAZ1.3	1.26169e-20	0.614994	0.897	0.936	1.35997e-16	Pig	OAZ1
VKORC1L1	4.16211e-27	0.614512	0.306	0.104	4.48634e-23	Pig	VKORC1L1
TRIM39.1	2.25234e-11	0.6144	0.185	0.075	2.42779e-07	Pig	TRIM39
PLEKHA5.3	0.000266407	0.614397	0.336	0.25	1	Pig	PLEKHA5
ZFP2	3.1637e-258	0.613508	0.221	0.002	3.41015e-254	Pig	ZFP2
NOL4L.3	1.49252e-23	0.613043	0.391	0.149	1.60879e-19	Pig	NOL4L
ZNF251	9.63747e-122	0.612254	0.214	0.011	1.03882e-117	Pig	ZNF251
LARP4B.3	3.70452e-20	0.612179	0.45	0.202	3.99311e-16	Pig	LARP4B
ERGIC2.3	3.96533e-05	0.610512	0.469	0.369	0.427423	Pig	ERGIC2
SIGLEC10	1.80758e-299	0.609858	0.232	0.001	1.94839e-295	Pig	SIGLEC10
CFLAR.4	1.04959e-16	0.609727	0.52	0.284	1.13135e-12	Pig	CFLAR
IPO9	1.54448e-33	0.609422	0.166	0.029	1.66479e-29	Pig	IPO9
ZDHHC20.2	4.41724e-07	0.608633	0.358	0.241	0.00476134	Pig	ZDHHC20
NDOR1	2.98391e-26	0.60846	0.192	0.046	3.21636e-22	Pig	NDOR1
KIF5B.2	8.31442e-05	0.607806	0.649	0.606	0.896212	Pig	KIF5B
SAE1.2	3.15695e-05	0.607624	0.269	0.181	0.340287	Pig	SAE1
PTPN1	8.94737e-10	0.607288	0.221	0.105	9.64438e-06	Pig	PTPN1
SPTLC1.2	2.11674e-10	0.606656	0.395	0.243	2.28163e-06	Pig	SPTLC1
CAMSAP3.3	1.27096e-06	0.606479	0.406	0.288	0.0136997	Pig	CAMSAP3
KDM7A.3	0.00689999	0.606356	0.303	0.234	1	Pig	KDM7A
RFXANK	1.57553e-20	0.606349	0.458	0.227	1.69826e-16	Pig	RFXANK
EML4.3	0.00240687	0.605807	0.513	0.435	1	Pig	EML4
EIF1B.2	3.21473e-05	0.605446	0.554	0.452	0.346516	Pig	EIF1B
RLF.1	3.77303e-07	0.605086	0.177	0.091	0.00406695	Pig	RLF
PDPK1.3	8.15262e-14	0.604735	0.443	0.251	8.78771e-10	Pig	PDPK1
TNIK.1	6.30571e-07	0.604734	0.384	0.247	0.00679692	Pig	TNIK
NCOA2.2	4.81025e-25	0.604668	0.295	0.095	5.18496e-21	Pig	NCOA2
DUSP11.2	2.42289e-13	0.602887	0.376	0.186	2.61164e-09	Pig	DUSP11
ANKRD10.2	5.16082e-25	0.602219	0.325	0.109	5.56284e-21	Pig	ANKRD10
ITM2C.4	2.5233e-10	0.60215	0.657	0.476	2.71987e-06	Pig	ITM2C
RAB8B.4	3.76348e-06	0.602126	0.358	0.242	0.0405665	Pig	RAB8B
CERK.1	7.34225e-15	0.601581	0.339	0.154	7.91421e-11	Pig	CERK
UHRF2.1	3.97308e-07	0.601194	0.173	0.087	0.00428258	Pig	UHRF2
PHKG2	6.46143e-08	0.60056	0.277	0.158	0.000696478	Pig	PHKG2
BAIAP2L1.3	5.43992e-12	0.600325	0.509	0.34	5.86369e-08	Pig	BAIAP2L1
YBX2	7.75879e-99	0.600324	0.269	0.025	8.3632e-95	Pig	YBX2
BTBD2.2	2.57471e-17	0.600015	0.273	0.104	2.77528e-13	Pig	BTBD2
ARFGAP1	4.3609e-18	0.599883	0.336	0.146	4.70062e-14	Pig	ARFGAP1
SLPI	2.99478e-79	0.599782	0.207	0.019	3.22807e-75	Pig	SLPI
RRAGC.2	1.18159e-12	0.598621	0.458	0.289	1.27364e-08	Pig	RRAGC
DDX47.1	0.00140834	0.598417	0.203	0.139	1	Pig	DDX47
MAZ.3	2.82091e-14	0.597493	0.295	0.126	3.04066e-10	Pig	MAZ
ZNF644.1	2.42747e-14	0.596812	0.273	0.119	2.61657e-10	Pig	ZNF644
STAT2.3	1.1615e-09	0.596316	0.384	0.241	1.25199e-05	Pig	STAT2
PLOD2.2	2.37594e-60	0.595991	0.339	0.062	2.56102e-56	Pig	PLOD2
ST6GAL1	1.94525e-16	0.595819	0.129	0.033	2.09679e-12	Pig	ST6GAL1
PHF3.3	0.00585959	0.595369	0.362	0.291	1	Pig	PHF3
FXR1.2	1.7868e-14	0.594828	0.395	0.205	1.92599e-10	Pig	FXR1
POLB.1	1.9655e-23	0.594654	0.38	0.162	2.11862e-19	Pig	POLB
TET3.3	8.17716e-13	0.594592	0.347	0.182	8.81416e-09	Pig	TET3
RAD21.2	0.00359997	0.594219	0.369	0.3	1	Pig	RAD21
EPS15.1	1.24523e-20	0.594067	0.369	0.16	1.34223e-16	Pig	EPS15
MED13L.2	6.41472e-11	0.593844	0.339	0.184	6.91443e-07	Pig	MED13L
LMAN2L	7.77437e-08	0.593756	0.151	0.069	0.000837999	Pig	LMAN2L
FNDC3A.2	9.10545e-06	0.593661	0.41	0.295	0.0981477	Pig	FNDC3A
TCF7L2.4	0.00136306	0.593397	0.461	0.381	1	Pig	TCF7L2
ETV3.3	1.21619e-06	0.593388	0.321	0.208	0.0131093	Pig	ETV3
EIF2AK4	4.82259e-17	0.592347	0.122	0.029	5.19827e-13	Pig	EIF2AK4
OTUD7B	1.40685e-06	0.59133	0.247	0.146	0.0151645	Pig	OTUD7B
AP2A1.2	6.48269e-22	0.590519	0.369	0.141	6.98769e-18	Pig	AP2A1
TRAF2	1.09344e-07	0.590166	0.244	0.133	0.00117862	Pig	TRAF2
CLCA4.4	7.73159e-41	0.590085	0.827	0.386	8.33389e-37	Pig	CLCA4
UBR3.2	8.04116e-16	0.590084	0.269	0.11	8.66757e-12	Pig	UBR3
SNX21	1.19241e-14	0.589631	0.292	0.13	1.2853e-10	Pig	SNX21
SUPT20H.1	1.46377e-11	0.589121	0.284	0.139	1.5778e-07	Pig	SUPT20H
HNRNPR.1	3.7385e-14	0.588485	0.413	0.211	4.02973e-10	Pig	HNRNPR
SLC38A5	5.98818e-214	0.588383	0.266	0.007	6.45466e-210	Pig	SLC38A5
FASN.3	0.000400843	0.587791	0.251	0.179	1	Pig	FASN
PDHA1.4	2.81064e-21	0.587492	0.546	0.253	3.02959e-17	Pig	PDHA1
TRAF3.1	1.36949e-08	0.586834	0.173	0.077	0.000147618	Pig	TRAF3
GARNL3	1.57732e-15	0.586407	0.148	0.044	1.7002e-11	Pig	GARNL3
PUF60.1	4.16489e-05	0.586353	0.572	0.484	0.448934	Pig	PUF60
RPUSD1	2.26301e-39	0.586352	0.273	0.061	2.4393e-35	Pig	RPUSD1
SNTB2.1	1.59611e-29	0.58608	0.214	0.05	1.72045e-25	Pig	SNTB2
FBXW7	3.05633e-12	0.585991	0.192	0.076	3.29442e-08	Pig	FBXW7
DNAJA3.2	3.40434e-19	0.585509	0.314	0.122	3.66953e-15	Pig	DNAJA3
SYT2	4.75903e-218	0.584853	0.162	0	5.12976e-214	Pig	SYT2
FAM110C.3	2.43053e-12	0.584706	0.417	0.255	2.61987e-08	Pig	FAM110C
MEF2D.2	5.35863e-22	0.584323	0.258	0.084	5.77607e-18	Pig	MEF2D
LONP1	0.000808799	0.584122	0.295	0.21	1	Pig	LONP1
DTX3L.3	0.00222165	0.583554	0.332	0.258	1	Pig	DTX3L
GALE.2	2.00565e-05	0.583203	0.502	0.431	0.216189	Pig	GALE
DAPK1	6.1068e-27	0.582892	0.1	0.013	6.58252e-23	Pig	DAPK1
CSK.2	3.50677e-06	0.582601	0.362	0.245	0.0377995	Pig	CSK
EDEM3.2	6.61542e-16	0.582585	0.273	0.11	7.13076e-12	Pig	EDEM3
PSMB10.4	6.98822e-09	0.582394	0.738	0.691	7.5326e-05	Pig	PSMB10
F3	5.30614e-16	0.582367	0.17	0.053	5.71949e-12	Pig	F3
HDAC10.2	1.47983e-16	0.581838	0.269	0.104	1.59511e-12	Pig	HDAC10
NAA20.2	4.03319e-05	0.581704	0.487	0.4	0.434738	Pig	NAA20
XRCC1	7.58877e-08	0.580697	0.155	0.07	0.000817993	Pig	XRCC1
AMZ2	1.76599e-22	0.579856	0.295	0.105	1.90356e-18	Pig	AMZ2
MTA2.2	4.46098e-06	0.578225	0.306	0.202	0.0480849	Pig	MTA2
AKAP8L.3	4.68599e-26	0.578024	0.288	0.09	5.05103e-22	Pig	AKAP8L
CYP2R1	3.64962e-73	0.577492	0.221	0.023	3.93393e-69	Pig	CYP2R1
DDX51	3.985e-23	0.577073	0.107	0.018	4.29543e-19	Pig	DDX51
SYPL1.2	1.10108e-17	0.576722	0.487	0.254	1.18685e-13	Pig	SYPL1
LSP1	1.26263e-53	0.576505	0.1	0.006	1.36099e-49	Pig	LSP1
SNX6.3	7.60876e-09	0.575612	0.572	0.442	8.20149e-05	Pig	SNX6
TBRG4	1.29158e-10	0.575484	0.461	0.293	1.39219e-06	Pig	TBRG4
DNMBP.2	0.0014525	0.575217	0.365	0.285	1	Pig	DNMBP
STX17	2.67578e-17	0.57501	0.24	0.088	2.88422e-13	Pig	STX17
ILF2.2	3.38796e-19	0.574522	0.417	0.192	3.65189e-15	Pig	ILF2
ARID4A.2	0.00534133	0.574345	0.373	0.313	1	Pig	ARID4A
VCAN	7.75187e-259	0.573997	0.188	0	8.35574e-255	Pig	VCAN
CASP8.3	1.23825e-17	0.57365	0.369	0.16	1.33471e-13	Pig	CASP8
TTC13.2	2.02375e-20	0.573003	0.266	0.097	2.1814e-16	Pig	TTC13
ZNF827	1.21403e-27	0.572869	0.232	0.061	1.3086e-23	Pig	ZNF827
ATM	3.12447e-67	0.572411	0.221	0.026	3.36786e-63	Pig	ATM
KDM2B	2.21853e-07	0.572225	0.111	0.044	0.00239135	Pig	KDM2B
ELF4.1	1.206e-16	0.570778	0.262	0.105	1.29995e-12	Pig	ELF4
R3HDM1.1	6.80237e-20	0.570368	0.255	0.088	7.33227e-16	Pig	R3HDM1
NUDT12.2	2.5066e-35	0.570275	0.328	0.092	2.70186e-31	Pig	NUDT12
SNRPG.4	5.71438e-05	0.569765	0.568	0.479	0.615953	Pig	SNRPG
TAS1R3	2.73789e-247	0.568146	0.225	0.002	2.95117e-243	Pig	TAS1R3
DOCK8.2	6.09931e-06	0.568011	0.159	0.083	0.0657445	Pig	DOCK8
KRAS.2	6.99515e-06	0.567135	0.62	0.539	0.0754008	Pig	KRAS
COPS3.3	1.33309e-06	0.566491	0.432	0.317	0.0143694	Pig	COPS3
NCOR2	0.00125897	0.564997	0.244	0.177	1	Pig	NCOR2
ARHGAP21.4	4.65098e-06	0.563808	0.284	0.184	0.0501329	Pig	ARHGAP21
CLK1.3	0.00795809	0.563692	0.568	0.496	1	Pig	CLK1
SLC6A6.2	6.47485e-06	0.562595	0.476	0.372	0.0697925	Pig	SLC6A6
CDK7	7.16296e-08	0.562305	0.232	0.127	0.000772096	Pig	CDK7
NOXA1.4	4.86344e-33	0.560558	0.358	0.104	5.2423e-29	Pig	NOXA1
RNF31.2	0.00312329	0.560212	0.203	0.142	1	Pig	RNF31
HSPA14	6.12929e-26	0.559839	0.317	0.109	6.60676e-22	Pig	HSPA14
EHMT1	4.56644e-08	0.557803	0.284	0.165	0.000492216	Pig	EHMT1
CCNY.2	3.84927e-19	0.557592	0.328	0.131	4.14913e-15	Pig	CCNY
RCL1	8.42394e-125	0.557408	0.251	0.016	9.08017e-121	Pig	RCL1
METAP2.1	1.03933e-05	0.55696	0.52	0.42	0.112029	Pig	METAP2
LEMD2.2	1.11708e-17	0.556157	0.207	0.067	1.2041e-13	Pig	LEMD2
MCU.2	1.03488e-13	0.556041	0.432	0.231	1.1155e-09	Pig	MCU
PDHB.2	6.05248e-08	0.555916	0.487	0.371	0.000652396	Pig	PDHB
DISP1	0.00140243	0.555064	0.129	0.077	1	Pig	DISP1
DIP2A.1	0.000109188	0.555027	0.122	0.063	1	Pig	DIP2A
MFSD10.3	8.14688e-15	0.554775	0.314	0.131	8.78152e-11	Pig	MFSD10
COPG2.1	6.95236e-12	0.554474	0.159	0.058	7.49394e-08	Pig	COPG2
SLC38A10.3	5.91126e-09	0.554324	0.317	0.167	6.37174e-05	Pig	SLC38A10
DLG1.1	8.29386e-05	0.554243	0.314	0.215	0.893995	Pig	DLG1
CDK13.3	2.00382e-07	0.553856	0.299	0.181	0.00215992	Pig	CDK13
MAT2A.1	7.2031e-06	0.552645	0.487	0.367	0.0776423	Pig	MAT2A
MPHOSPH8.2	1.06866e-14	0.551327	0.395	0.181	1.1519e-10	Pig	MPHOSPH8
MACC1.3	2.67488e-30	0.550761	0.321	0.092	2.88326e-26	Pig	MACC1
CCT7.2	1.03579e-06	0.550635	0.561	0.459	0.0111647	Pig	CCT7
GPATCH2.2	1.55819e-10	0.55047	0.214	0.094	1.67957e-06	Pig	GPATCH2
PRKAR1A.4	0.000122127	0.55014	0.446	0.351	1	Pig	PRKAR1A
SRSF7.2	1.46425e-05	0.549353	0.598	0.541	0.157831	Pig	SRSF7
TIMM10B.2	6.20919e-36	0.549166	0.369	0.107	6.69289e-32	Pig	TIMM10B
NEK8	4.34587e-05	0.548925	0.103	0.048	0.468441	Pig	NEK8
TXNIP.4	0.00310612	0.54831	0.631	0.566	1	Pig	TXNIP
ABCG4	1.72144e-248	0.548205	0.185	0	1.85554e-244	Pig	ABCG4
UNC13B	4.09332e-09	0.547261	0.173	0.076	4.41219e-05	Pig	UNC13B
CUL2.1	2.04177e-14	0.547122	0.255	0.108	2.20083e-10	Pig	CUL2
EIF2B3	4.68657e-48	0.546365	0.199	0.029	5.05165e-44	Pig	EIF2B3
ATXN2.3	1.75827e-10	0.546219	0.266	0.132	1.89524e-06	Pig	ATXN2
UBA52.3	3.16664e-11	0.545897	0.871	0.967	3.41333e-07	Pig	UBA52
DUSP28	4.52828e-16	0.545484	0.17	0.051	4.88103e-12	Pig	DUSP28
PAK4.1	0.00177498	0.5447	0.369	0.286	1	Pig	PAK4
ILF3.3	1.35372e-19	0.544606	0.354	0.145	1.45917e-15	Pig	ILF3
CUL4A.1	2.88348e-08	0.544164	0.288	0.163	0.00031081	Pig	CUL4A
HEATR5B	3.78334e-08	0.544071	0.192	0.093	0.000407806	Pig	HEATR5B
CLCN7.1	1.18542e-13	0.543129	0.162	0.053	1.27776e-09	Pig	CLCN7
CDK4.1	2.415e-44	0.543053	0.288	0.062	2.60313e-40	Pig	CDK4
TEAD3	3.20086e-15	0.542807	0.255	0.105	3.4502e-11	Pig	TEAD3
ABCC10	2.88265e-05	0.542701	0.151	0.082	0.310721	Pig	ABCC10
PAIP1.1	6.6307e-11	0.542178	0.435	0.271	7.14723e-07	Pig	PAIP1
SATB2.3	5.74631e-05	0.542054	0.295	0.203	0.619394	Pig	SATB2
MPV17L2.3	5.27009e-09	0.541166	0.428	0.29	5.68063e-05	Pig	MPV17L2
VPS4B.2	1.78962e-05	0.540926	0.594	0.523	0.192903	Pig	VPS4B
KMT2B.2	1.97388e-05	0.539935	0.159	0.085	0.212765	Pig	KMT2B
RAB11FIP2	3.77142e-27	0.539913	0.181	0.041	4.06521e-23	Pig	RAB11FIP2
FAM110A	2.82196e-15	0.539575	0.185	0.061	3.04179e-11	Pig	FAM110A
NCEH1	8.26708e-95	0.538396	0.266	0.026	8.91109e-91	Pig	NCEH1
DENND3	8.70375e-31	0.538328	0.151	0.026	9.38177e-27	Pig	DENND3
PYGL	1.77841e-68	0.537928	0.21	0.024	1.91695e-64	Pig	PYGL
KANSL1.2	1.77641e-08	0.537346	0.218	0.106	0.000191479	Pig	KANSL1
OGT.3	0.000177816	0.537114	0.339	0.231	1	Pig	OGT
SCAF11.2	9.86473e-05	0.536861	0.498	0.394	1	Pig	SCAF11
ZNF217.1	1.83465e-21	0.536755	0.232	0.073	1.97756e-17	Pig	ZNF217
CLPTM1L.2	0.00617108	0.536601	0.45	0.402	1	Pig	CLPTM1L
FAM83H.3	0.00110036	0.536455	0.509	0.414	1	Pig	FAM83H
KCTD20.2	3.43663e-26	0.536274	0.229	0.061	3.70435e-22	Pig	KCTD20
WWP2.2	0.00112264	0.53622	0.354	0.28	1	Pig	WWP2
DPM1	8.55837e-09	0.536051	0.424	0.27	9.22507e-05	Pig	DPM1
DDX42	0.00485439	0.536031	0.273	0.211	1	Pig	DDX42
FABP6.3	1.82974e-18	0.535228	1	1	1.97228e-14	Pig	FABP6
RHPN1	2.79546e-79	0.534643	0.151	0.009	3.01323e-75	Pig	RHPN1
RNF150	1.20528e-196	0.534388	0.258	0.008	1.29918e-192	Pig	RNF150
RGS7	7.50703e-198	0.53429	0.151	0	8.09183e-194	Pig	RGS7
FBXL4	1.19374e-16	0.534093	0.236	0.089	1.28673e-12	Pig	FBXL4
HELZ.2	1.04566e-10	0.534016	0.328	0.177	1.12711e-06	Pig	HELZ
MED12	0.00865067	0.533689	0.173	0.124	1	Pig	MED12
GLT8D1	1.82039e-14	0.533522	0.214	0.079	1.96219e-10	Pig	GLT8D1
BMP2.2	1.67494e-06	0.532616	0.244	0.138	0.0180542	Pig	BMP2
ERAP1.2	4.40636e-05	0.532571	0.458	0.359	0.474961	Pig	ERAP1
IFNAR1.1	5.12213e-11	0.53189	0.266	0.124	5.52115e-07	Pig	IFNAR1
MBOAT2	5.28816e-202	0.531695	0.203	0.003	5.70011e-198	Pig	MBOAT2
PPP4C.3	3.35877e-08	0.531546	0.638	0.565	0.000362042	Pig	PPP4C
ZNF322	2.54544e-65	0.531529	0.273	0.04	2.74374e-61	Pig	ZNF322
ESYT2.3	2.71435e-11	0.531204	0.292	0.137	2.9258e-07	Pig	ESYT2
STRN4.1	2.58999e-05	0.53107	0.232	0.143	0.279175	Pig	STRN4
TANC1.1	1.92506e-07	0.530926	0.17	0.082	0.00207502	Pig	TANC1
RNFT1.2	7.17134e-29	0.529337	0.292	0.086	7.72998e-25	Pig	RNFT1
SRSF4.2	0.00728561	0.529293	0.402	0.333	1	Pig	SRSF4
ASH1L.3	0.00287831	0.529159	0.454	0.384	1	Pig	ASH1L
CWC27	3.56431e-24	0.529112	0.258	0.079	3.84197e-20	Pig	CWC27
PPP1R13B.2	2.07764e-16	0.52866	0.214	0.075	2.23949e-12	Pig	PPP1R13B
GALNT3.2	1.15703e-30	0.528459	0.402	0.141	1.24717e-26	Pig	GALNT3
LRRCC1	9.52294e-26	0.528072	0.214	0.056	1.02648e-21	Pig	LRRCC1
NFE2L2.4	0.000736281	0.527301	0.624	0.569	1	Pig	NFE2L2
SMARCA5.2	2.85466e-08	0.525829	0.402	0.253	0.000307703	Pig	SMARCA5
TRIM15.3	3.77797e-08	0.525699	0.399	0.237	0.000407228	Pig	TRIM15
FUBP1.1	2.75877e-05	0.525528	0.303	0.2	0.297367	Pig	FUBP1
SERBP1.2	0.000306544	0.525016	0.557	0.528	1	Pig	SERBP1
ST7L.1	3.37224e-05	0.524871	0.162	0.09	0.363494	Pig	ST7L
CCT5.2	6.23646e-08	0.524574	0.546	0.42	0.000672228	Pig	CCT5
GMFB.1	3.13938e-07	0.52435	0.376	0.246	0.00338394	Pig	GMFB
TNK1.3	1.58668e-27	0.523737	0.236	0.062	1.71028e-23	Pig	TNK1
MSMB	1.95408e-253	0.52296	0.188	0	2.1063e-249	Pig	MSMB
ESCO1.2	0.000156532	0.522533	0.292	0.206	1	Pig	ESCO1
KHSRP.2	1.32313e-28	0.52226	0.387	0.134	1.4262e-24	Pig	KHSRP
ZNF462	1.18743e-15	0.521855	0.14	0.039	1.27993e-11	Pig	ZNF462
SERTAD3.2	5.34031e-14	0.521602	0.351	0.173	5.75632e-10	Pig	SERTAD3
MYO1E.2	0.000767036	0.521148	0.258	0.176	1	Pig	MYO1E
ANKS1A	4.21072e-27	0.52001	0.314	0.103	4.53874e-23	Pig	ANKS1A
SOS1.2	0.00044158	0.519849	0.255	0.182	1	Pig	SOS1
MAN1B1	2.36999e-06	0.519159	0.373	0.254	0.0255462	Pig	MAN1B1
FAXC	4.5392e-223	0.518866	0.173	0	4.89281e-219	Pig	FAXC
FAM162A.3	8.17596e-08	0.518809	0.657	0.689	0.000881287	Pig	FAM162A
PYCARD	0.00470943	0.518593	0.635	0.772	1	Pig	PYCARD
ENPP4.2	4.30526e-27	0.518221	0.303	0.097	4.64064e-23	Pig	ENPP4
ACSF2.3	4.17558e-09	0.518099	0.531	0.338	4.50086e-05	Pig	ACSF2
VPS9D1.1	3.96181e-07	0.517904	0.247	0.139	0.00427044	Pig	VPS9D1
RCC2	1.03336e-27	0.51789	0.151	0.028	1.11386e-23	Pig	RCC2
RAPGEF6.3	2.07933e-06	0.517305	0.192	0.105	0.022413	Pig	RAPGEF6
DNAJC13.2	0.00144628	0.517111	0.203	0.134	1	Pig	DNAJC13
SMC3	3.73051e-06	0.516983	0.413	0.298	0.0402111	Pig	SMC3
LRIG2	1.60343e-31	0.516501	0.255	0.066	1.72834e-27	Pig	LRIG2
YKT6	1.07496e-14	0.516365	0.476	0.281	1.1587e-10	Pig	YKT6
GSK3B.3	0.000541584	0.516343	0.387	0.297	1	Pig	GSK3B
DCAF8.2	1.75454e-09	0.516168	0.303	0.161	1.89122e-05	Pig	DCAF8
NFKB1.1	5.1909e-06	0.514927	0.314	0.203	0.0559527	Pig	NFKB1
SLC30A6	1.5782e-21	0.513927	0.28	0.099	1.70114e-17	Pig	SLC30A6
MTFR1.1	3.7203e-24	0.513383	0.236	0.068	4.01011e-20	Pig	MTFR1
GPD1L	2.53333e-10	0.51329	0.432	0.259	2.73068e-06	Pig	GPD1L
ENAH	7.196e-76	0.51314	0.236	0.026	7.75656e-72	Pig	ENAH
ACAD9	2.61904e-15	0.512203	0.247	0.099	2.82306e-11	Pig	ACAD9
NME6.2	1.42924e-43	0.512194	0.339	0.085	1.54058e-39	Pig	NME6
HSPA9.3	1.38679e-12	0.511652	0.487	0.27	1.49482e-08	Pig	HSPA9
PPAN-P2RY11	2.071e-31	0.511569	0.17	0.033	2.23233e-27	Pig	PPAN-P2RY11
PTK2.3	9.66166e-16	0.510275	0.295	0.121	1.04143e-11	Pig	PTK2
ZNF618	4.02749e-140	0.510172	0.122	0.001	4.34123e-136	Pig	ZNF618
MAPRE2.2	1.78728e-07	0.510126	0.155	0.07	0.00192651	Pig	MAPRE2
IGF2BP2	9.22554e-06	0.509831	0.399	0.274	0.0994421	Pig	IGF2BP2
DTX2.1	1.14818e-16	0.509322	0.258	0.098	1.23762e-12	Pig	DTX2
HNRNPU.2	0.00490331	0.5075	0.609	0.575	1	Pig	HNRNPU
PPP2R5D.3	9.46961e-08	0.507042	0.339	0.2	0.00102073	Pig	PPP2R5D
AEBP2.1	3.93724e-13	0.507032	0.181	0.065	4.24395e-09	Pig	AEBP2
RAPGEF5	3.63543e-05	0.506854	0.181	0.102	0.391863	Pig	RAPGEF5
EPN2	2.06381e-38	0.506846	0.221	0.044	2.22458e-34	Pig	EPN2
MYO1G	4.14583e-115	0.506671	0.118	0.002	4.46879e-111	Pig	MYO1G
PPBP	3.05872e-213	0.506183	0.155	0	3.29699e-209	Pig	PPBP
KHNYN.2	2.10014e-11	0.505993	0.277	0.129	2.26374e-07	Pig	KHNYN
CHD3.3	3.47803e-07	0.505473	0.225	0.119	0.00374897	Pig	CHD3
RBPJ.2	1.06966e-24	0.505432	0.288	0.089	1.15298e-20	Pig	RBPJ
C1orf53.3	2.99148e-18	0.505185	0.362	0.169	3.22451e-14	Pig	C1orf53
SH3D21	0.00386921	0.504814	0.129	0.082	1	Pig	SH3D21
UBP1.2	6.61884e-14	0.503699	0.295	0.135	7.13445e-10	Pig	UBP1
CHD9.4	4.16609e-05	0.503695	0.325	0.215	0.449063	Pig	CHD9
STRN3.3	0.000101339	0.50361	0.317	0.231	1	Pig	STRN3
SPRY1	5.68138e-20	0.502653	0.162	0.042	6.12396e-16	Pig	SPRY1
ACCSL	1.2705e-177	0.502514	0.133	0	1.36947e-173	Pig	ACCSL
MTMR6.2	1.98435e-06	0.501664	0.244	0.146	0.0213894	Pig	MTMR6
BTF3L4.2	1.79343e-53	0.501571	0.325	0.065	1.93314e-49	Pig	BTF3L4
PNRC2.1	3.17493e-09	0.5015	0.52	0.382	3.42225e-05	Pig	PNRC2
TUBB.2	2.00225e-08	0.501003	0.384	0.215	0.000215823	Pig	TUBB
PPM1K	1.95416e-36	0.500999	0.199	0.038	2.10639e-32	Pig	PPM1K
TRMT61A	5.71239e-46	0.500471	0.188	0.027	6.15739e-42	Pig	TRMT61A

## Sheet: Enterocyte in rat-Fig 6A
	p_val	avg_log2FC	pct.1	pct.2	p_val_adj	cluster	gene
LYPD8.3	0	4.55892	0.999	0.205	0	Rat	LYPD8
CALM3.3	0	4.09918	1	0.838	0	Rat	CALM3
UBD.3	0	4.02761	0.884	0.27	0	Rat	UBD
SLC13A1.3	0	3.80409	0.996	0.255	0	Rat	SLC13A1
ATP6V0C.3	0	3.76621	0.996	0.016	0	Rat	ATP6V0C
RUSC1.3	0	3.70472	0.996	0.192	0	Rat	RUSC1
GPX2.3	0	3.68111	0.997	0.382	0	Rat	GPX2
PODN.3	0	3.67261	0.995	0.068	0	Rat	PODN
TAF3.3	0	3.66573	0.985	0.109	0	Rat	TAF3
HK2.3	0	3.34248	0.974	0.031	0	Rat	HK2
UCP2.3	0	3.25741	0.997	0.162	0	Rat	UCP2
PHLDA1.3	0	3.25692	0.931	0.032	0	Rat	PHLDA1
IDI1.3	0	3.18739	0.985	0.334	0	Rat	IDI1
CAMK2B.3	0	3.12551	0.94	0.012	0	Rat	CAMK2B
CKB.3	0	3.05692	0.995	0.156	0	Rat	CKB
DSTN.3	0	2.956	1	0.642	0	Rat	DSTN
APOC2.3	0	2.83256	0.759	0.063	0	Rat	APOC2
MEP1B.2	0	2.78197	0.998	0.546	0	Rat	MEP1B
NUDT5.3	0	2.70045	0.951	0.278	0	Rat	NUDT5
SLC51A.2	0	2.66865	1	0.784	0	Rat	SLC51A
HMGCS1.2	0	2.65752	0.993	0.35	0	Rat	HMGCS1
SLC9A2.2	0	2.54984	0.959	0.105	0	Rat	SLC9A2
AC136616.1.2	0	2.54775	0.982	0.16	0	Rat	AC136616.1
PITPNA.2	0	2.48977	0.997	0.405	0	Rat	PITPNA
APLP1.3	0	2.48297	0.942	0.036	0	Rat	APLP1
ACE2.2	0	2.47392	0.922	0.575	0	Rat	ACE2
CLCA4.3	0	2.42363	0.801	0.17	0	Rat	CLCA4
ENPEP.2	0	2.41802	0.998	0.846	0	Rat	ENPEP
PON3.3	0	2.3653	0.954	0.054	0	Rat	PON3
SULT2B1.2	0	2.35447	0.993	0.379	0	Rat	SULT2B1
INSIG1.3	0	2.34583	0.962	0.208	0	Rat	INSIG1
TST.3	0	2.32229	0.983	0.611	0	Rat	TST
KRT20.3	0	2.32075	0.999	0.941	0	Rat	KRT20
NAPSA.3	0	2.31091	0.442	0.007	0	Rat	NAPSA
HSD17B6.3	0	2.29803	0.899	0.05	0	Rat	HSD17B6
LAP3.3	0	2.27517	0.939	0.296	0	Rat	LAP3
TMEM45B.3	0	2.26771	0.998	0.666	0	Rat	TMEM45B
MSMO1.3	0	2.25481	0.98	0.307	0	Rat	MSMO1
PRSS23.3	0	2.25146	0.866	0.094	0	Rat	PRSS23
ATF3.2	0	2.23839	0.949	0.584	0	Rat	ATF3
CD59.3	0	2.23492	0.899	0.115	0	Rat	CD59
ATP1B1.2	0	2.22826	1	0.869	0	Rat	ATP1B1
SPINT2.2	0	2.22544	1	0.898	0	Rat	SPINT2
NEURL3.3	0	2.2099	0.955	0.168	0	Rat	NEURL3
NAALADL1.2	0	2.16248	0.999	0.85	0	Rat	NAALADL1
DPP4.2	0	2.11597	0.995	0.632	0	Rat	DPP4
MS4A8.3	0	1.97262	0.999	0.78	0	Rat	MS4A8
CCNG2.2	0	1.96497	0.903	0.123	0	Rat	CCNG2
PKLR.3	0	1.95517	0.949	0.155	0	Rat	PKLR
AK3.3	0	1.95354	0.992	0.405	0	Rat	AK3
CXCL10.3	0	1.95034	0.466	0.019	0	Rat	CXCL10
SC5D.2	0	1.94496	0.961	0.194	0	Rat	SC5D
ZBED9.3	0	1.94411	0.882	0.002	0	Rat	ZBED9
MUC13.3	0	1.94035	1	0.744	0	Rat	MUC13
AS3MT.2	0	1.90161	0.911	0.088	0	Rat	AS3MT
RHBDL2.3	0	1.84427	0.863	0.013	0	Rat	RHBDL2
KLF4.1	0	1.83662	0.985	0.455	0	Rat	KLF4
PLK3.2	0	1.81348	0.932	0.273	0	Rat	PLK3
CITED2.2	0	1.81265	0.908	0.294	0	Rat	CITED2
SLC13A2.3	0	1.80096	0.993	0.571	0	Rat	SLC13A2
GCNT3.3	0	1.79308	0.984	0.283	0	Rat	GCNT3
AHCYL2.3	0	1.79075	0.966	0.244	0	Rat	AHCYL2
TM7SF2.3	0	1.77838	0.929	0.167	0	Rat	TM7SF2
CLDN23.2	0	1.73478	0.905	0.312	0	Rat	CLDN23
CDH17.2	0	1.7331	1	0.712	0	Rat	CDH17
TMED7-TICAM2.3	0	1.73301	0.924	0.131	0	Rat	TMED7-TICAM2
HERPUD1.3	0	1.72109	0.981	0.404	0	Rat	HERPUD1
BSG.2	0	1.71922	0.998	0.8	0	Rat	BSG
TAX1BP1.3	0	1.71828	0.996	0.455	0	Rat	TAX1BP1
MAP2K2.2	0	1.7179	0.998	0.651	0	Rat	MAP2K2
OPTN.3	0	1.71148	0.98	0.507	0	Rat	OPTN
EPCAM.2	0	1.70617	1	0.969	0	Rat	EPCAM
SERPINB1.3	0	1.70608	0.991	0.623	0	Rat	SERPINB1
SLC25A24.2	0	1.67969	0.985	0.334	0	Rat	SLC25A24
ACP6.2	0	1.6789	0.92	0.132	0	Rat	ACP6
IL4R.3	0	1.67183	0.862	0.135	0	Rat	IL4R
B4GALT6.3	0	1.67093	0.907	0.121	0	Rat	B4GALT6
PGM3.2	0	1.66304	0.909	0.117	0	Rat	PGM3
ATP2B1.3	0	1.65334	0.982	0.35	0	Rat	ATP2B1
GDPD1.3	0	1.63734	0.964	0.157	0	Rat	GDPD1
AREG.3	0	1.62992	0.728	0.172	0	Rat	AREG
NOSTRIN.2	0	1.59845	0.95	0.275	0	Rat	NOSTRIN
SDC1.3	0	1.59573	0.981	0.417	0	Rat	SDC1
TGFBI.3	0	1.5943	0.961	0.122	0	Rat	TGFBI
CRIP1.3	0	1.58992	1	0.962	0	Rat	CRIP1
LEPROTL1.3	0	1.58874	0.919	0.207	0	Rat	LEPROTL1
AGPAT4.3	0	1.58637	0.853	0.046	0	Rat	AGPAT4
PRR15.2	0	1.57745	0.807	0.365	0	Rat	PRR15
GLS.3	0	1.57064	0.992	0.485	0	Rat	GLS
PERP.3	0	1.54956	0.994	0.602	0	Rat	PERP
CLIC5.2	0	1.54218	0.978	0.427	0	Rat	CLIC5
ME1.3	0	1.52741	0.794	0.08	0	Rat	ME1
GADD45A.2	0	1.52305	0.945	0.414	0	Rat	GADD45A
IPMK.3	0	1.52235	0.957	0.193	0	Rat	IPMK
SLC3A2.2	0	1.52181	0.953	0.441	0	Rat	SLC3A2
SAR1B.3	0	1.52168	0.973	0.499	0	Rat	SAR1B
KRTCAP3.3	0	1.51836	0.977	0.444	0	Rat	KRTCAP3
NUDT4.3	0	1.51096	0.991	0.314	0	Rat	NUDT4
KRCC1.1	0	1.50771	0.96	0.287	0	Rat	KRCC1
CGREF1.3	0	1.48778	0.857	0.138	0	Rat	CGREF1
TMLHE.3	0	1.48293	0.843	0.09	0	Rat	TMLHE
IHH.2	0	1.48133	0.894	0.155	0	Rat	IHH
TMEM86A.3	0	1.47257	0.787	0.109	0	Rat	TMEM86A
MYLK.3	0	1.47092	0.913	0.149	0	Rat	MYLK
PAPSS1.3	0	1.46854	0.887	0.146	0	Rat	PAPSS1
DBNDD2.2	0	1.46379	0.832	0.045	0	Rat	DBNDD2
ATP1A1.3	0	1.46354	0.999	0.958	0	Rat	ATP1A1
NAGA.3	0	1.44814	0.901	0.185	0	Rat	NAGA
IFNGR1.2	0	1.44164	0.971	0.359	0	Rat	IFNGR1
ETNK1.2	0	1.4412	0.925	0.269	0	Rat	ETNK1
IER5.3	0	1.44116	0.944	0.271	0	Rat	IER5
SLC44A4.3	0	1.42072	0.992	0.672	0	Rat	SLC44A4
CDK2AP2.2	0	1.41313	0.945	0.536	0	Rat	CDK2AP2
SGPP2.1	0	1.40509	0.9	0.158	0	Rat	SGPP2
DNAJC19.3	0	1.39971	0.949	0.364	0	Rat	DNAJC19
MGST2.3	0	1.39957	0.982	0.796	0	Rat	MGST2
KIAA1671.3	0	1.39954	0.936	0.205	0	Rat	KIAA1671
SLC25A3.2	0	1.38406	1	0.924	0	Rat	SLC25A3
CHMP4C.3	0	1.3789	0.973	0.35	0	Rat	CHMP4C
ANKS4B.3	0	1.37511	0.98	0.404	0	Rat	ANKS4B
SLC31A1.3	0	1.37417	0.934	0.311	0	Rat	SLC31A1
EGR1.3	0	1.36886	0.923	0.518	0	Rat	EGR1
DRC3.3	0	1.36025	0.721	0.017	0	Rat	DRC3
ACADM.3	0	1.35533	0.924	0.31	0	Rat	ACADM
ALAS1.1	0	1.34778	0.89	0.208	0	Rat	ALAS1
ETHE1.3	0	1.34519	0.986	0.622	0	Rat	ETHE1
MANF.2	0	1.33892	0.94	0.349	0	Rat	MANF
ITGB4.3	0	1.33119	0.975	0.379	0	Rat	ITGB4
COQ10B.2	0	1.32042	0.779	0.147	0	Rat	COQ10B
TSTD1.3	0	1.31613	0.952	0.666	0	Rat	TSTD1
CABP2.3	0	1.31529	0.669	0	0	Rat	CABP2
GPT.3	0	1.31151	0.98	0.432	0	Rat	GPT
DBP.3	0	1.31092	0.898	0.208	0	Rat	DBP
CDH1.2	0	1.3089	0.992	0.492	0	Rat	CDH1
SERPINB5.3	0	1.30291	0.789	0.079	0	Rat	SERPINB5
XKR9.2	0	1.2988	0.749	0.076	0	Rat	XKR9
DNAJB1.3	0	1.29857	0.884	0.432	0	Rat	DNAJB1
TIMM23.3	0	1.29816	0.83	0.131	0	Rat	TIMM23
CNDP2.3	0	1.29186	0.999	0.836	0	Rat	CNDP2
FOSB.2	0	1.28481	0.947	0.609	0	Rat	FOSB
LITAF.3	0	1.28274	0.836	0.12	0	Rat	LITAF
ATP8B1.3	0	1.27578	0.976	0.334	0	Rat	ATP8B1
ITM2B.3	0	1.26816	1	0.902	0	Rat	ITM2B
TUBA4A.2	0	1.2662	0.918	0.309	0	Rat	TUBA4A
ACTR3.3	0	1.26207	0.99	0.412	0	Rat	ACTR3
CDC42SE1.2	0	1.26144	0.843	0.146	0	Rat	CDC42SE1
HSPA5.2	0	1.26101	0.991	0.64	0	Rat	HSPA5
CCS.3	0	1.26025	0.939	0.352	0	Rat	CCS
ACTN4.2	0	1.25405	0.998	0.765	0	Rat	ACTN4
F11R.2	0	1.25321	0.98	0.387	0	Rat	F11R
PLS1.3	0	1.23394	0.998	0.727	0	Rat	PLS1
IQGAP2.3	0	1.23338	0.974	0.426	0	Rat	IQGAP2
TMED10.2	0	1.23112	0.962	0.401	0	Rat	TMED10
SUCLA2.3	0	1.22557	0.934	0.292	0	Rat	SUCLA2
EREG.2	0	1.22194	0.655	0.115	0	Rat	EREG
PER3.2	0	1.22171	0.712	0.023	0	Rat	PER3
CALR.1	0	1.21764	0.997	0.854	0	Rat	CALR
ME2.3	0	1.21618	0.947	0.368	0	Rat	ME2
FAM3D.3	3.86384e-269	1.21435	0.955	0.669	4.16484e-265	Rat	FAM3D
SLC27A4.3	0	1.21342	0.995	0.547	0	Rat	SLC27A4
HEPH.2	0	1.21162	0.935	0.386	0	Rat	HEPH
KDELR3.3	0	1.19788	0.757	0.11	0	Rat	KDELR3
MGST1.3	2.11464e-148	1.19462	0.852	0.545	2.27937e-144	Rat	MGST1
MDH2.3	0	1.17796	0.991	0.774	0	Rat	MDH2
GMFG.2	0	1.16419	0.737	0.033	0	Rat	GMFG
BPNT1.3	0	1.15531	0.906	0.303	0	Rat	BPNT1
RAB11A.3	0	1.15124	0.986	0.592	0	Rat	RAB11A
TM4SF20.3	0	1.15087	0.994	0.887	0	Rat	TM4SF20
CAB39.2	0	1.1507	0.947	0.286	0	Rat	CAB39
ITGA6.2	0	1.1469	0.909	0.303	0	Rat	ITGA6
COPS4.2	0	1.14265	0.855	0.175	0	Rat	COPS4
ENC1.3	0	1.14164	0.562	0.087	0	Rat	ENC1
PDP2.2	0	1.14074	0.706	0.084	0	Rat	PDP2
DNAJB9.2	0	1.13176	0.752	0.151	0	Rat	DNAJB9
DUOX2.2	4.41578e-266	1.12732	0.369	0.04	4.75977e-262	Rat	DUOX2
EPB41L3.2	0	1.12495	0.944	0.434	0	Rat	EPB41L3
FAM13B.3	0	1.12356	0.817	0.147	0	Rat	FAM13B
DUSP1.3	0	1.11954	0.968	0.73	0	Rat	DUSP1
NR1D2.2	0	1.11686	0.715	0.069	0	Rat	NR1D2
PAFAH1B1.2	0	1.11261	0.966	0.357	0	Rat	PAFAH1B1
HOXB7.3	0	1.10938	0.762	0.095	0	Rat	HOXB7
SLC5A12.3	7.44644e-266	1.1089	0.848	0.455	8.02652e-262	Rat	SLC5A12
SLC26A6.3	0	1.10014	0.948	0.276	0	Rat	SLC26A6
PFN1.3	0	1.098	1	0.885	0	Rat	PFN1
HBEGF.3	8.40216e-205	1.09676	0.752	0.365	9.05669e-201	Rat	HBEGF
ADTRP.2	0	1.09643	0.946	0.462	0	Rat	ADTRP
NDFIP1.3	0	1.09606	0.97	0.472	0	Rat	NDFIP1
SLC26A3.2	0	1.09485	0.98	0.549	0	Rat	SLC26A3
DLST.2	0	1.09402	0.935	0.299	0	Rat	DLST
MPC1.2	0	1.09367	0.971	0.544	0	Rat	MPC1
RCAN1.3	0	1.0924	0.664	0.163	0	Rat	RCAN1
GADD45G.2	0	1.09098	0.644	0.15	0	Rat	GADD45G
C2CD2L.1	0	1.08452	0.815	0.171	0	Rat	C2CD2L
MFSD9.3	0	1.08406	0.723	0.087	0	Rat	MFSD9
EPS8L2.2	0	1.07713	0.993	0.602	0	Rat	EPS8L2
COX8A.3	0	1.07262	0.998	0.935	0	Rat	COX8A
POLR2J3.2	0	1.07231	0.877	0.213	0	Rat	POLR2J3
TNFRSF21.3	0	1.07119	0.589	0.042	0	Rat	TNFRSF21
CDC42.2	0	1.06682	0.989	0.646	0	Rat	CDC42
NOCT.1	0	1.06673	0.617	0.063	0	Rat	NOCT
SCPEP1.3	0	1.05722	0.877	0.242	0	Rat	SCPEP1
ST3GAL4.3	0	1.05722	0.925	0.132	0	Rat	ST3GAL4
PGP.2	0	1.05527	0.907	0.299	0	Rat	PGP
DGKA.2	0	1.05519	0.938	0.272	0	Rat	DGKA
ESPN.2	0	1.05517	0.994	0.782	0	Rat	ESPN
CAPZA2.1	0	1.05386	0.978	0.486	0	Rat	CAPZA2
LDLR.2	0	1.04956	0.841	0.219	0	Rat	LDLR
F2RL1.3	0	1.04843	0.828	0.211	0	Rat	F2RL1
FRK.3	0	1.04739	0.868	0.225	0	Rat	FRK
SEMA4A.3	0	1.04095	0.722	0.096	0	Rat	SEMA4A
RNF115.1	0	1.03936	0.824	0.173	0	Rat	RNF115
RAB24.2	0	1.03835	0.865	0.234	0	Rat	RAB24
SLC43A2.3	1.93483e-204	1.03834	0.793	0.452	2.08556e-200	Rat	SLC43A2
CTSB.3	0	1.03834	0.986	0.549	0	Rat	CTSB
PANX1.3	0	1.03809	0.676	0.098	0	Rat	PANX1
LGALS8.2	0	1.03624	0.873	0.218	0	Rat	LGALS8
DGAT2.3	0	1.03429	0.729	0.102	0	Rat	DGAT2
EXT1.2	0	1.03346	0.867	0.258	0	Rat	EXT1
ATP2A2.3	0	1.03051	0.928	0.374	0	Rat	ATP2A2
LDB3.3	0	1.03049	0.679	0.089	0	Rat	LDB3
SMAP1.3	0	1.02391	0.925	0.351	0	Rat	SMAP1
VDAC2.2	0	1.02047	0.984	0.804	0	Rat	VDAC2
OXCT1.3	0	1.02012	0.775	0.127	0	Rat	OXCT1
VIL1.2	0	1.01914	1	0.912	0	Rat	VIL1
NPTN.2	0	1.01779	0.926	0.28	0	Rat	NPTN
CNNM4.2	0	1.01631	0.859	0.2	0	Rat	CNNM4
MXD1.2	0	1.01587	0.951	0.458	0	Rat	MXD1
ANK3.1	0	1.01284	0.846	0.208	0	Rat	ANK3
HSD17B10.2	2.06431e-290	1.01062	0.86	0.37	2.22511e-286	Rat	HSD17B10
LMNA.2	0	1.01043	0.99	0.711	0	Rat	LMNA
PPIP5K2.3	0	1.00575	0.794	0.152	0	Rat	PPIP5K2
FAM83H.2	0	1.00405	0.829	0.176	0	Rat	FAM83H
GOT1.2	0	0.999315	0.896	0.361	0	Rat	GOT1
CHMP5.2	0	0.998595	0.975	0.495	0	Rat	CHMP5
XPNPEP1.3	0	0.998121	0.946	0.374	0	Rat	XPNPEP1
ORAI1.2	0	0.995088	0.764	0.143	0	Rat	ORAI1
SLC5A6.2	0	0.993383	0.749	0.14	0	Rat	SLC5A6
ABHD17C.3	0	0.990456	0.857	0.223	0	Rat	ABHD17C
FGFBP1.3	2.72922e-183	0.990432	0.341	0.064	2.94182e-179	Rat	FGFBP1
ADAP1.3	0	0.989616	0.949	0.31	0	Rat	ADAP1
PRKG2.2	0	0.988721	0.741	0.131	0	Rat	PRKG2
FAM162A.2	0	0.987324	0.956	0.529	0	Rat	FAM162A
MYO7B.2	0	0.986068	0.967	0.534	0	Rat	MYO7B
HES6.2	0	0.985768	0.679	0.122	0	Rat	HES6
FDX1.2	4.49207e-256	0.983877	0.924	0.51	4.84201e-252	Rat	FDX1
RHBG.3	0	0.983539	0.662	0.074	0	Rat	RHBG
MPP5.2	0	0.983415	0.829	0.233	0	Rat	MPP5
MPP6.2	0	0.983017	0.702	0.108	0	Rat	MPP6
PSMB5.1	0	0.976915	0.9	0.356	0	Rat	PSMB5
SLC22A1.3	0	0.973936	0.578	0.065	0	Rat	SLC22A1
EMP1.2	0	0.973619	0.91	0.286	0	Rat	EMP1
SFT2D1.3	0	0.96754	0.933	0.343	0	Rat	SFT2D1
TMPRSS4.2	0	0.965474	0.82	0.297	0	Rat	TMPRSS4
TSPAN7.1	0	0.962518	0.836	0.202	0	Rat	TSPAN7
GALNT2.2	0	0.95874	0.674	0.071	0	Rat	GALNT2
OCLN.3	0	0.957307	0.827	0.207	0	Rat	OCLN
LSR.2	0	0.955321	0.973	0.474	0	Rat	LSR
KRAS.1	0	0.951422	0.919	0.321	0	Rat	KRAS
PTPRF.2	0	0.949641	0.983	0.538	0	Rat	PTPRF
ANKRD13A.3	0	0.944314	0.766	0.175	0	Rat	ANKRD13A
ALYREF.2	0	0.944245	0.723	0.084	0	Rat	ALYREF
EIF4A1.3	0	0.94067	0.968	0.563	0	Rat	EIF4A1
CLTC.2	0	0.938832	0.976	0.45	0	Rat	CLTC
MBNL2.2	0	0.938582	0.762	0.146	0	Rat	MBNL2
PLEC.3	0	0.937741	0.975	0.493	0	Rat	PLEC
DUSP5.3	0	0.937186	0.732	0.186	0	Rat	DUSP5
SLC52A2.2	0	0.936298	0.852	0.32	0	Rat	SLC52A2
CSRNP1.2	0	0.929502	0.791	0.185	0	Rat	CSRNP1
SLC15A1.2	7.93351e-170	0.926765	0.875	0.617	8.55153e-166	Rat	SLC15A1
IRF8.1	0	0.925396	0.838	0.238	0	Rat	IRF8
TXNIP.3	2.05769e-245	0.925354	0.868	0.392	2.21798e-241	Rat	TXNIP
LGALS4.2	0	0.922528	1	0.969	0	Rat	LGALS4
ZFAND2A.3	0	0.919679	0.655	0.124	0	Rat	ZFAND2A
CSTB.3	0	0.908288	0.995	0.777	0	Rat	CSTB
BSPRY.2	0	0.905718	0.702	0.124	0	Rat	BSPRY
KIAA1522.3	0	0.90546	0.939	0.352	0	Rat	KIAA1522
ZC3H12A.3	7.0239e-294	0.904729	0.825	0.295	7.57106e-290	Rat	ZC3H12A
IRAK2.3	0	0.902423	0.652	0.076	0	Rat	IRAK2
LUZP1.3	0	0.90191	0.974	0.447	0	Rat	LUZP1
B3GALT2.3	0	0.901228	0.515	0.015	0	Rat	B3GALT2
ERLEC1.3	0	0.895942	0.792	0.18	0	Rat	ERLEC1
ARHGAP18.2	0	0.895113	0.874	0.292	0	Rat	ARHGAP18
TMEM9B.2	0	0.89076	0.902	0.338	0	Rat	TMEM9B
UBQLN1.2	0	0.88998	0.891	0.292	0	Rat	UBQLN1
SLC4A4.2	0	0.88544	0.838	0.254	0	Rat	SLC4A4
TNIP1.3	2.70744e-275	0.883739	0.978	0.613	2.91835e-271	Rat	TNIP1
ACTG1.1	0	0.882893	0.999	0.972	0	Rat	ACTG1
GFPT1.3	0	0.879236	0.929	0.309	0	Rat	GFPT1
TRPM4.3	0	0.878045	0.927	0.313	0	Rat	TRPM4
MGST3.2	1.36802e-178	0.87676	0.964	0.899	1.47459e-174	Rat	MGST3
RHPN2.3	0	0.873383	0.623	0.119	0	Rat	RHPN2
CAP1.2	0	0.872128	0.975	0.502	0	Rat	CAP1
LAPTM4A.2	0	0.869873	0.96	0.47	0	Rat	LAPTM4A
ABCB9.2	0	0.867857	0.585	0.044	0	Rat	ABCB9
TSPAN1.2	1.27376e-181	0.867105	0.944	0.709	1.37299e-177	Rat	TSPAN1
VPS4B.1	0	0.866693	0.895	0.31	0	Rat	VPS4B
ANKRD13C.3	0	0.863141	0.682	0.124	0	Rat	ANKRD13C
ACOT7.3	1.14117e-190	0.861286	0.813	0.426	1.23006e-186	Rat	ACOT7
SH3GLB1.3	0	0.858697	0.939	0.418	0	Rat	SH3GLB1
KLF3.3	3.59732e-306	0.857923	0.929	0.397	3.87755e-302	Rat	KLF3
HIPK1.2	0	0.857637	0.681	0.12	0	Rat	HIPK1
SIN3B.3	0	0.856885	0.689	0.108	0	Rat	SIN3B
GIPC2.3	0	0.852515	0.966	0.458	0	Rat	GIPC2
RASSF1.2	0	0.852317	0.685	0.133	0	Rat	RASSF1
EPS8.3	0	0.852277	0.914	0.33	0	Rat	EPS8
GSDMD.3	4.7385e-308	0.85013	0.971	0.648	5.10763e-304	Rat	GSDMD
SNX15.1	0	0.845304	0.636	0.112	0	Rat	SNX15
PHLDA2.3	1.10338e-293	0.842836	0.958	0.468	1.18934e-289	Rat	PHLDA2
CACNA1A.2	0	0.842739	0.51	0.015	0	Rat	CACNA1A
OSR2.3	8.6944e-257	0.842565	0.873	0.389	9.37169e-253	Rat	OSR2
DNAJC3.2	0	0.841814	0.875	0.287	0	Rat	DNAJC3
VAT1.3	0	0.838888	0.809	0.235	0	Rat	VAT1
CD55.2	0	0.838132	0.83	0.277	0	Rat	CD55
SOAT2.2	0	0.834675	0.808	0.193	0	Rat	SOAT2
IGSF3.3	0	0.834615	0.721	0.145	0	Rat	IGSF3
LPCAT3.2	2.47201e-278	0.828789	0.958	0.447	2.66458e-274	Rat	LPCAT3
BCL2L2-PABPN1.1	0	0.823768	0.731	0.123	0	Rat	BCL2L2-PABPN1
MAFK.3	0	0.822621	0.729	0.159	0	Rat	MAFK
IVD.2	0	0.821568	0.681	0.108	0	Rat	IVD
RAB8A.2	1.94116e-289	0.805133	0.952	0.416	2.09238e-285	Rat	RAB8A
UNC5B.2	0	0.801212	0.579	0.082	0	Rat	UNC5B
WDR26.2	0	0.800168	0.702	0.144	0	Rat	WDR26
AKIRIN2.2	0	0.79715	0.679	0.119	0	Rat	AKIRIN2
VCP.3	0	0.796489	0.959	0.435	0	Rat	VCP
HSPA13.2	0	0.795197	0.571	0.053	0	Rat	HSPA13
COBL.3	2.37163e-297	0.788806	0.854	0.285	2.55638e-293	Rat	COBL
ARF5.2	8.99681e-303	0.784749	0.977	0.507	9.69766e-299	Rat	ARF5
XPNPEP2.2	1.02293e-242	0.784736	0.974	0.693	1.10261e-238	Rat	XPNPEP2
ANXA2.2	0	0.784111	0.998	0.894	0	Rat	ANXA2
LEPROT.2	0	0.78391	0.769	0.207	0	Rat	LEPROT
CSNK1D.3	0	0.780373	0.924	0.357	0	Rat	CSNK1D
IL20RA.3	0	0.779093	0.507	0.003	0	Rat	IL20RA
TNFAIP8L2.3	0	0.777448	0.488	0.06	0	Rat	TNFAIP8L2
SPTBN1.3	1.89929e-250	0.777078	0.957	0.486	2.04725e-246	Rat	SPTBN1
JUNB.2	7.24625e-248	0.773795	0.985	0.797	7.81074e-244	Rat	JUNB
PLEKHA8.2	0	0.773144	0.653	0.108	0	Rat	PLEKHA8
DNAJA1.3	1.64372e-230	0.771596	0.93	0.45	1.77176e-226	Rat	DNAJA1
NUAK2.2	3.86768e-294	0.771108	0.618	0.148	4.16897e-290	Rat	NUAK2
CTSH.3	4.28572e-228	0.768909	0.88	0.428	4.61958e-224	Rat	CTSH
ATP6V0A1.2	0	0.766556	0.781	0.215	0	Rat	ATP6V0A1
ABHD16A.3	0	0.766032	0.728	0.134	0	Rat	ABHD16A
MAPK3.1	0	0.764922	0.994	0.659	0	Rat	MAPK3
RIOK3.3	4.34223e-198	0.76332	0.903	0.47	4.68049e-194	Rat	RIOK3
RAB14.2	0	0.762747	0.891	0.286	0	Rat	RAB14
PTPRH.2	6.42494e-256	0.760287	0.938	0.447	6.92544e-252	Rat	PTPRH
MICU2.1	0	0.758292	0.798	0.223	0	Rat	MICU2
ADM.2	1.20337e-172	0.756874	0.305	0.048	1.29711e-168	Rat	ADM
ABHD6.1	1.67603e-292	0.751806	0.82	0.274	1.8066e-288	Rat	ABHD6
ABCB10.2	0	0.748888	0.609	0.115	0	Rat	ABCB10
XK.2	0	0.747389	0.625	0.113	0	Rat	XK
TM9SF2.1	3.54766e-271	0.746838	0.952	0.454	3.82402e-267	Rat	TM9SF2
CR1.3	0	0.746785	0.569	0.066	0	Rat	CR1
EHMT2.2	0	0.74481	0.697	0.141	0	Rat	EHMT2
PLPP1.2	0	0.744114	0.771	0.209	0	Rat	PLPP1
TRIB3.2	0	0.741784	0.459	0.014	0	Rat	TRIB3
PSMB2.2	6.15505e-239	0.7404	0.902	0.418	6.63453e-235	Rat	PSMB2
PLA2G12B.2	2.32442e-249	0.7391	0.843	0.327	2.5055e-245	Rat	PLA2G12B
APOOL.2	0	0.739006	0.675	0.137	0	Rat	APOOL
GOLPH3L.2	4.08837e-296	0.737758	0.7	0.195	4.40686e-292	Rat	GOLPH3L
TXNRD1.3	0	0.732352	0.85	0.257	0	Rat	TXNRD1
SERTAD1.3	5.54044e-252	0.731198	0.896	0.402	5.97204e-248	Rat	SERTAD1
SESN1.3	0	0.730799	0.678	0.14	0	Rat	SESN1
PSMB10.3	9.03986e-241	0.719666	0.957	0.537	9.74407e-237	Rat	PSMB10
TSC22D1.2	1.9007e-244	0.719572	0.964	0.556	2.04877e-240	Rat	TSC22D1
NECAP2.2	0	0.718912	0.783	0.218	0	Rat	NECAP2
TIMM17A.1	0	0.717922	0.763	0.222	0	Rat	TIMM17A
DEGS2.2	2.62019e-275	0.716751	0.98	0.699	2.8243e-271	Rat	DEGS2
CREBBP.3	0	0.716263	0.714	0.167	0	Rat	CREBBP
S100A10.3	0	0.716036	1	0.951	0	Rat	S100A10
NPEPPS.2	2.51594e-288	0.713705	0.857	0.293	2.71193e-284	Rat	NPEPPS
MAPRE1.2	0	0.713552	0.766	0.212	0	Rat	MAPRE1
TPRG1L.1	3.64712e-302	0.711356	0.806	0.258	3.93123e-298	Rat	TPRG1L
TIFA.3	7.40281e-283	0.710009	0.461	0.071	7.97949e-279	Rat	TIFA
FAHD1.3	1.37307e-225	0.708799	0.901	0.395	1.48003e-221	Rat	FAHD1
AQP11.2	1.70891e-304	0.704772	0.757	0.21	1.84203e-300	Rat	AQP11
DERL1.1	9.22375e-292	0.703976	0.858	0.299	9.94228e-288	Rat	DERL1
NPEPL1.3	0	0.702192	0.64	0.123	0	Rat	NPEPL1
GLB1.1	0	0.701938	0.725	0.184	0	Rat	GLB1
VPS37B.1	0	0.701864	0.697	0.182	0	Rat	VPS37B
TMOD3.2	7.22223e-264	0.699564	0.855	0.324	7.78485e-260	Rat	TMOD3
PKIG.2	4.34852e-301	0.696781	0.633	0.15	4.68727e-297	Rat	PKIG
ROCK1.2	1.45623e-287	0.696494	0.777	0.241	1.56967e-283	Rat	ROCK1
ABHD4.1	0	0.696485	0.564	0.084	0	Rat	ABHD4
SMAD7.3	5.01545e-286	0.696123	0.645	0.164	5.40615e-282	Rat	SMAD7
CDC14A.1	0	0.695871	0.684	0.122	0	Rat	CDC14A
SLC19A2.3	0	0.695752	0.477	0.034	0	Rat	SLC19A2
HSPE1-MOB4.2	0	0.693889	0.657	0.113	0	Rat	HSPE1-MOB4
DYRK2.2	5.29941e-281	0.693357	0.799	0.26	5.71223e-277	Rat	DYRK2
MYO1D.3	6.41972e-224	0.69306	0.945	0.49	6.91982e-220	Rat	MYO1D
CBLC.3	4.23123e-255	0.692083	0.958	0.529	4.56084e-251	Rat	CBLC
ZDHHC9.2	1.22603e-284	0.69144	0.77	0.24	1.32154e-280	Rat	ZDHHC9
STK3.2	1.40534e-306	0.690998	0.681	0.17	1.51482e-302	Rat	STK3
GNB2.1	2.55744e-254	0.689675	0.98	0.614	2.75666e-250	Rat	GNB2
GHR.2	0	0.689283	0.46	0.027	0	Rat	GHR
METTL7B.2	7.78602e-219	0.687675	0.927	0.472	8.39255e-215	Rat	METTL7B
CERS2.2	5.84154e-250	0.682204	0.883	0.36	6.2966e-246	Rat	CERS2
NDFIP2.3	1.04694e-218	0.681103	0.961	0.492	1.1285e-214	Rat	NDFIP2
SDHD.2	9.97317e-207	0.677947	0.947	0.566	1.07501e-202	Rat	SDHD
PITPNM1.2	0	0.673115	0.775	0.195	0	Rat	PITPNM1
ARG2.3	0	0.671384	0.782	0.191	0	Rat	ARG2
CLTA.2	9.00053e-266	0.667451	0.992	0.766	9.70168e-262	Rat	CLTA
CLRN3.2	1.08972e-199	0.666477	0.929	0.493	1.17461e-195	Rat	CLRN3
WBP1L.1	0	0.665439	0.619	0.118	0	Rat	WBP1L
OTC.2	5.60057e-212	0.663952	0.902	0.414	6.03685e-208	Rat	OTC
USP2.2	8.28431e-286	0.663792	0.722	0.209	8.92966e-282	Rat	USP2
RHEB.1	3.23329e-254	0.663177	0.878	0.357	3.48516e-250	Rat	RHEB
SLC39A8.2	0	0.660124	0.468	0.015	0	Rat	SLC39A8
LURAP1L.3	5.79117e-252	0.659926	0.525	0.116	6.24231e-248	Rat	LURAP1L
ST3GAL5.2	0	0.656869	0.355	0.004	0	Rat	ST3GAL5
IMPDH1.3	0	0.655879	0.414	0.005	0	Rat	IMPDH1
UBE2Z.2	7.5024e-306	0.65174	0.741	0.204	8.08684e-302	Rat	UBE2Z
PSMD12.2	0	0.651497	0.717	0.188	0	Rat	PSMD12
PGM2.2	0	0.649687	0.646	0.137	0	Rat	PGM2
CSNK1A1.3	4.34206e-235	0.648141	0.962	0.467	4.68031e-231	Rat	CSNK1A1
CTSC.2	0	0.645145	0.658	0.133	0	Rat	CTSC
COMMD8.1	0	0.645064	0.643	0.139	0	Rat	COMMD8
ZMIZ1.3	0	0.644823	0.718	0.175	0	Rat	ZMIZ1
MPV17L2.2	0	0.64424	0.608	0.111	0	Rat	MPV17L2
SLC5A11.2	4.06836e-305	0.643776	0.767	0.216	4.38529e-301	Rat	SLC5A11
SPTAN1.3	8.00926e-251	0.640855	0.871	0.338	8.63318e-247	Rat	SPTAN1
MGAM.3	7.00444e-160	0.639189	0.992	0.785	7.55009e-156	Rat	MGAM
SEMA4B.1	0	0.638857	0.65	0.151	0	Rat	SEMA4B
CD82.2	2.14668e-206	0.6388	0.979	0.601	2.3139e-202	Rat	CD82
DHCR7.2	0	0.638639	0.605	0.124	0	Rat	DHCR7
ITGB1.2	6.02749e-244	0.637092	0.86	0.328	6.49703e-240	Rat	ITGB1
YIPF4.2	3.78787e-267	0.636978	0.775	0.246	4.08294e-263	Rat	YIPF4
MYO1A.2	1.13093e-270	0.63681	1	0.879	1.21903e-266	Rat	MYO1A
STRBP.2	2.66838e-268	0.635094	0.754	0.237	2.87624e-264	Rat	STRBP
SERINC3.3	2.43061e-266	0.634273	0.867	0.286	2.61996e-262	Rat	SERINC3
RRAS.3	2.40418e-269	0.632961	0.761	0.237	2.59147e-265	Rat	RRAS
HRAS.2	6.44813e-279	0.632689	0.802	0.255	6.95044e-275	Rat	HRAS
VDR.3	4.39131e-192	0.632152	0.918	0.434	4.7334e-188	Rat	VDR
SREBF2.1	2.57243e-294	0.632093	0.783	0.234	2.77282e-290	Rat	SREBF2
ABHD13.1	0	0.631691	0.556	0.095	0	Rat	ABHD13
EIF4G2.2	9.13909e-184	0.630691	0.97	0.597	9.85103e-180	Rat	EIF4G2
UBE2Q1.1	0	0.629376	0.75	0.208	0	Rat	UBE2Q1
PPP1R12A.3	5.88932e-297	0.629332	0.809	0.254	6.3481e-293	Rat	PPP1R12A
STT3A.3	2.47139e-303	0.629025	0.649	0.149	2.66391e-299	Rat	STT3A
UBE2A.2	3.74539e-245	0.628092	0.843	0.309	4.03716e-241	Rat	UBE2A
DEPDC7.1	3.9488e-288	0.626398	0.605	0.143	4.25641e-284	Rat	DEPDC7
GCNT2.2	1.3193e-243	0.626374	0.713	0.228	1.42207e-239	Rat	GCNT2
PMPCB.2	9.1524e-280	0.626346	0.803	0.264	9.86538e-276	Rat	PMPCB
ACTR2.2	3.03498e-207	0.624788	0.932	0.508	3.2714e-203	Rat	ACTR2
AIFM1.2	1.64494e-269	0.621454	0.811	0.273	1.77308e-265	Rat	AIFM1
ID3.2	5.7633e-121	0.62138	0.818	0.454	6.21226e-117	Rat	ID3
SLC11A2.1	1.16695e-302	0.619997	0.545	0.104	1.25785e-298	Rat	SLC11A2
ALDH1B1.3	1.35719e-290	0.619971	0.732	0.203	1.46291e-286	Rat	ALDH1B1
PURB.3	0	0.619541	0.718	0.153	0	Rat	PURB
SCD.3	1.80707e-141	0.619354	0.424	0.129	1.94784e-137	Rat	SCD
SFT2D2.3	4.5787e-267	0.618111	0.743	0.223	4.93538e-263	Rat	SFT2D2
RAB28.1	0	0.617436	0.519	0.082	0	Rat	RAB28
ELAVL1.2	2.05696e-272	0.617034	0.738	0.227	2.2172e-268	Rat	ELAVL1
SLC9A3.3	2.83364e-258	0.616377	0.404	0.059	3.05438e-254	Rat	SLC9A3
TES.3	2.61325e-222	0.615543	0.804	0.287	2.81682e-218	Rat	TES
KCNN4.2	1.34256e-229	0.615346	0.305	0.025	1.44714e-225	Rat	KCNN4
SLC7A8.2	1.8429e-244	0.61513	0.621	0.167	1.98647e-240	Rat	SLC7A8
MBD2.2	0	0.614299	0.725	0.183	0	Rat	MBD2
DDIT4.3	6.69328e-236	0.613404	0.598	0.163	7.21468e-232	Rat	DDIT4
IGSF9.3	0	0.612382	0.728	0.163	0	Rat	IGSF9
PPP1CA.2	4.80125e-214	0.611807	0.985	0.716	5.17526e-210	Rat	PPP1CA
CRLF2.2	0	0.611669	0.38	0.007	0	Rat	CRLF2
B3GNT2.3	0	0.610081	0.568	0.073	0	Rat	B3GNT2
CARD9.2	0	0.609797	0.353	0.006	0	Rat	CARD9
ZCRB1.2	1.80431e-256	0.608083	0.81	0.277	1.94487e-252	Rat	ZCRB1
LHFPL2.2	9.34899e-263	0.607795	0.582	0.135	1.00773e-258	Rat	LHFPL2
SYAP1.2	1.16031e-225	0.607077	0.895	0.394	1.2507e-221	Rat	SYAP1
PPP2R3A.1	0	0.606817	0.566	0.109	0	Rat	PPP2R3A
BNIP3L.3	1.78339e-272	0.606367	0.72	0.205	1.92232e-268	Rat	BNIP3L
DACT2.2	0	0.604448	0.402	0.03	0	Rat	DACT2
THNSL2.2	0	0.602519	0.508	0.059	0	Rat	THNSL2
TBK1.2	1.13113e-290	0.602154	0.574	0.121	1.21924e-286	Rat	TBK1
TRAK2.1	8.61984e-298	0.601965	0.551	0.105	9.29133e-294	Rat	TRAK2
PPP2CA.3	3.65222e-259	0.601549	0.885	0.347	3.93673e-255	Rat	PPP2CA
S100G.1	8.59434e-199	0.601336	0.254	0.017	9.26384e-195	Rat	S100G
SLC2A9.2	0	0.6011	0.459	0.056	0	Rat	SLC2A9
ACO2.1	1.53577e-242	0.600989	0.992	0.742	1.65541e-238	Rat	ACO2
TMED5.3	6.97544e-278	0.600271	0.714	0.202	7.51883e-274	Rat	TMED5
RAB8B.3	0	0.599771	0.535	0.077	0	Rat	RAB8B
FAF2.1	7.07655e-304	0.599659	0.63	0.147	7.62781e-300	Rat	FAF2
MAD2L2.3	0	0.598743	0.489	0.049	0	Rat	MAD2L2
PMM2.2	0	0.59871	0.78	0.192	0	Rat	PMM2
TMF1.2	2.74956e-250	0.598569	0.686	0.204	2.96375e-246	Rat	TMF1
PPP2R1B.2	0	0.598489	0.563	0.079	0	Rat	PPP2R1B
IDH3A.1	1.11365e-251	0.597371	0.854	0.312	1.20041e-247	Rat	IDH3A
SBNO2.3	0	0.597336	0.567	0.109	0	Rat	SBNO2
FLNB.2	1.5527e-189	0.596019	0.955	0.506	1.67366e-185	Rat	FLNB
PDZK1.1	1.73064e-128	0.595006	0.89	0.66	1.86546e-124	Rat	PDZK1
VWA1.3	7.87248e-266	0.593091	0.398	0.05	8.48574e-262	Rat	VWA1
GADD45B.1	6.34678e-139	0.592803	0.833	0.451	6.8412e-135	Rat	GADD45B
APH1A.1	2.4904e-218	0.592651	0.857	0.339	2.6844e-214	Rat	APH1A
VRK3.2	4.05665e-225	0.591822	0.846	0.349	4.37266e-221	Rat	VRK3
SRF.2	2.56762e-258	0.591814	0.465	0.085	2.76764e-254	Rat	SRF
MKKS.2	1.93686e-205	0.590919	0.841	0.36	2.08774e-201	Rat	MKKS
SH2D4A.1	9.25904e-220	0.590814	0.52	0.131	9.98032e-216	Rat	SH2D4A
PPP1R15A.2	1.37064e-134	0.590123	0.925	0.63	1.47742e-130	Rat	PPP1R15A
RRAGD.3	4.35784e-272	0.589438	0.411	0.055	4.69732e-268	Rat	RRAGD
GUCY2C.2	1.91577e-162	0.588897	0.811	0.356	2.06501e-158	Rat	GUCY2C
SLC25A39.3	5.40362e-199	0.588411	0.92	0.475	5.82456e-195	Rat	SLC25A39
SACM1L.2	1.1549e-285	0.586587	0.659	0.166	1.24487e-281	Rat	SACM1L
ACSF2.2	7.886e-118	0.586537	0.534	0.236	8.50032e-114	Rat	ACSF2
ARL6IP5.2	5.21798e-222	0.585908	0.851	0.334	5.62446e-218	Rat	ARL6IP5
PLPP6.1	2.26361e-307	0.585696	0.546	0.1	2.43995e-303	Rat	PLPP6
PSENEN.2	2.38818e-193	0.58388	0.939	0.458	2.57422e-189	Rat	PSENEN
MPZL2.1	2.25798e-183	0.581977	0.351	0.069	2.43388e-179	Rat	MPZL2
GABARAPL2.1	1.38813e-183	0.581847	0.935	0.483	1.49627e-179	Rat	GABARAPL2
PPARD.3	2.62677e-280	0.580814	0.667	0.172	2.83139e-276	Rat	PPARD
CDC25A.3	3.27318e-279	0.578431	0.471	0.079	3.52816e-275	Rat	CDC25A
LTA4H.3	1.97507e-223	0.575463	0.873	0.353	2.12893e-219	Rat	LTA4H
PER2.1	0	0.570912	0.441	0.044	0	Rat	PER2
PIN4.2	7.95729e-198	0.56842	0.935	0.48	8.57716e-194	Rat	PIN4
TMEM41B.3	1.49465e-233	0.567427	0.73	0.239	1.61108e-229	Rat	TMEM41B
AKR1B1.2	1.40371e-249	0.56717	0.343	0.035	1.51306e-245	Rat	AKR1B1
SMARCAL1.1	0	0.566864	0.401	0.031	0	Rat	SMARCAL1
ZFAND5.2	1.46483e-189	0.564903	0.86	0.406	1.57894e-185	Rat	ZFAND5
PPIB.1	3.1223e-141	0.564697	0.963	0.742	3.36553e-137	Rat	PPIB
SGPP1.2	6.63022e-278	0.564235	0.444	0.069	7.14671e-274	Rat	SGPP1
ATP11A.3	0	0.564162	0.483	0.058	0	Rat	ATP11A
PLCD1.1	5.90711e-303	0.563578	0.522	0.094	6.36728e-299	Rat	PLCD1
RAB7A.1	1.14194e-186	0.563174	0.949	0.494	1.2309e-182	Rat	RAB7A
MAFG.1	1.50423e-248	0.56141	0.734	0.231	1.6214e-244	Rat	MAFG
PSMC2.2	2.58529e-233	0.560154	0.786	0.273	2.78668e-229	Rat	PSMC2
SGMS2.2	4.47487e-274	0.553089	0.649	0.166	4.82346e-270	Rat	SGMS2
DNAJB11.1	3.16772e-167	0.552345	0.818	0.367	3.41449e-163	Rat	DNAJB11
CORO2A.2	2.02555e-158	0.551809	0.902	0.457	2.18334e-154	Rat	CORO2A
PAQR7.1	3.15652e-229	0.551255	0.437	0.082	3.40241e-225	Rat	PAQR7
SUGT1.1	9.37529e-222	0.551246	0.783	0.288	1.01056e-217	Rat	SUGT1
PRKAB1.1	4.92133e-262	0.550365	0.561	0.13	5.30471e-258	Rat	PRKAB1
PDGFC.2	2.15568e-305	0.549672	0.385	0.029	2.3236e-301	Rat	PDGFC
ABHD17A.2	4.53129e-266	0.548461	0.899	0.33	4.88427e-262	Rat	ABHD17A
RAB31.1	0	0.547343	0.357	0.007	0	Rat	RAB31
CDS1.2	6.05104e-221	0.546833	0.892	0.341	6.52242e-217	Rat	CDS1
SEPHS1.2	1.51499e-299	0.545464	0.592	0.12	1.63301e-295	Rat	SEPHS1
PUM2.3	1.31158e-265	0.544786	0.726	0.217	1.41375e-261	Rat	PUM2
CDK2AP1.1	5.95044e-283	0.54477	0.493	0.088	6.41398e-279	Rat	CDK2AP1
PLCL2.1	0	0.543571	0.527	0.09	0	Rat	PLCL2
TKT.3	1.14326e-152	0.543043	0.944	0.567	1.23232e-148	Rat	TKT
RBM45.1	7.97778e-307	0.542765	0.451	0.057	8.59925e-303	Rat	RBM45
AUH.3	4.05558e-231	0.540922	0.74	0.249	4.37151e-227	Rat	AUH
DYNLT1.2	7.25399e-144	0.54071	0.96	0.646	7.81908e-140	Rat	DYNLT1
MARK2.2	1.6326e-249	0.540619	0.805	0.267	1.75978e-245	Rat	MARK2
CYTH2.1	2.01821e-256	0.539776	0.734	0.225	2.17543e-252	Rat	CYTH2
GRINA.3	2.80459e-203	0.539153	0.872	0.347	3.02307e-199	Rat	GRINA
ATN1.1	5.94182e-256	0.537844	0.568	0.135	6.40469e-252	Rat	ATN1
ARHGDIA.2	2.42762e-199	0.537809	0.993	0.769	2.61673e-195	Rat	ARHGDIA
STARD3NL.1	1.38884e-279	0.536939	0.538	0.108	1.49703e-275	Rat	STARD3NL
EPHA2.2	1.22039e-268	0.536279	0.619	0.15	1.31546e-264	Rat	EPHA2
SLC22A23.3	1.32373e-278	0.533147	0.66	0.167	1.42684e-274	Rat	SLC22A23
MXD4.2	2.35909e-221	0.530774	0.706	0.231	2.54287e-217	Rat	MXD4
CTBS.2	0	0.530648	0.532	0.081	0	Rat	CTBS
DSP.1	1.24647e-172	0.530168	0.95	0.538	1.34357e-168	Rat	DSP
TEF.1	2.09208e-291	0.529344	0.428	0.052	2.25506e-287	Rat	TEF
TTC4.3	1.16873e-264	0.527853	0.443	0.072	1.25978e-260	Rat	TTC4
TMEM54.1	1.37211e-196	0.526916	0.994	0.859	1.479e-192	Rat	TMEM54
TMEM50A.2	4.35145e-191	0.525738	0.89	0.398	4.69043e-187	Rat	TMEM50A
BLOC1S2.3	3.99354e-236	0.524476	0.606	0.167	4.30464e-232	Rat	BLOC1S2
NF2.1	5.10767e-287	0.522835	0.482	0.078	5.50555e-283	Rat	NF2
DPYD.2	9.53046e-274	0.521273	0.725	0.196	1.02729e-269	Rat	DPYD
NSDHL.3	1.52745e-269	0.519522	0.606	0.145	1.64644e-265	Rat	NSDHL
RAB9A.3	6.67866e-253	0.519324	0.648	0.178	7.19893e-249	Rat	RAB9A
ACSL1.2	8.01892e-251	0.519223	0.395	0.057	8.6436e-247	Rat	ACSL1
BCAR1.3	1.67863e-191	0.518931	0.771	0.294	1.80939e-187	Rat	BCAR1
SLC39A1.2	2.86393e-224	0.518342	0.681	0.212	3.08703e-220	Rat	SLC39A1
RAB10.2	9.0158e-180	0.518223	0.874	0.384	9.71813e-176	Rat	RAB10
ARPIN.1	1.44308e-244	0.515446	0.69	0.206	1.5555e-240	Rat	ARPIN
TBC1D10B.1	5.61648e-282	0.515442	0.569	0.119	6.054e-278	Rat	TBC1D10B
LAMP2.3	7.53393e-176	0.513779	0.821	0.342	8.12083e-172	Rat	LAMP2
ACSF3.1	3.71831e-250	0.513573	0.726	0.22	4.00797e-246	Rat	ACSF3
AKR1E2.3	0	0.512928	0.588	0.112	0	Rat	AKR1E2
TWF1.3	1.71474e-183	0.51253	0.799	0.312	1.84832e-179	Rat	TWF1
TMEM63B.2	7.63097e-263	0.512379	0.687	0.196	8.22542e-259	Rat	TMEM63B
B3GALT5.2	5.43891e-192	0.512343	0.738	0.254	5.8626e-188	Rat	B3GALT5
RAB25.2	2.00662e-125	0.512335	0.925	0.554	2.16294e-121	Rat	RAB25
RHOA.1	2.74173e-177	0.510166	0.987	0.743	2.95531e-173	Rat	RHOA
SMC1A.1	6.39625e-222	0.509911	0.584	0.165	6.89451e-218	Rat	SMC1A
CDHR2.3	2.06016e-137	0.509503	0.984	0.763	2.22065e-133	Rat	CDHR2
FAM110C.2	1.07238e-236	0.508963	0.51	0.116	1.15592e-232	Rat	FAM110C
KIF1B.2	7.33236e-252	0.508806	0.72	0.215	7.90355e-248	Rat	KIF1B
PM20D1.3	6.02233e-238	0.507541	0.437	0.08	6.49147e-234	Rat	PM20D1
CHIT1.1	0	0.506918	0.321	0	0	Rat	CHIT1
NFS1.2	2.05809e-280	0.506821	0.563	0.121	2.21841e-276	Rat	NFS1
MYH14.2	6.64149e-181	0.505866	0.996	0.829	7.15887e-177	Rat	MYH14
WDFY1.2	2.03481e-257	0.505599	0.596	0.15	2.19332e-253	Rat	WDFY1
CDC37L1.1	1.03688e-247	0.505518	0.489	0.101	1.11765e-243	Rat	CDC37L1
PRRG2.3	2.92291e-231	0.505217	0.689	0.212	3.15061e-227	Rat	PRRG2
TYK2.2	2.12184e-281	0.504985	0.514	0.095	2.28713e-277	Rat	TYK2
SULF2.3	5.37864e-180	0.503587	0.37	0.078	5.79763e-176	Rat	SULF2
CDC42SE2.2	3.8242e-210	0.502672	0.783	0.288	4.12211e-206	Rat	CDC42SE2
CD81.3	0	0.500973	0.622	0.121	0	Rat	CD81
CANX.3	1.87647e-168	0.5008	0.961	0.566	2.02265e-164	Rat	CANX
CTSA.1	4.84059e-151	0.500525	0.963	0.608	5.21767e-147	Rat	CTSA

## Sheet: Enterocyte in mouse-Fig 6A
	p_val	avg_log2FC	pct.1	pct.2	p_val_adj	cluster	gene
CHKA.2	0	3.52304	0.962	0.134	0	Mouse	CHKA
MGAT4C.1	0	3.33758	0.941	0	0	Mouse	MGAT4C
LARS2.1	0	2.91964	0.854	0.01	0	Mouse	LARS2
SLC34A2.2	0	2.77614	0.841	0.035	0	Mouse	SLC34A2
FABP2.2	1.0572e-86	2.66054	0.99	0.861	1.13956e-82	Mouse	FABP2
ASPA.2	0	2.59771	0.852	0.059	0	Mouse	ASPA
ALDH1B1.2	0	2.58793	0.977	0.349	0	Mouse	ALDH1B1
IRF7.1	2.01226e-300	2.42711	0.931	0.281	2.16901e-296	Mouse	IRF7
COX7A1.1	0	2.3928	0.898	0.252	0	Mouse	COX7A1
FGF19	0	2.36921	0.51	0.011	0	Mouse	FGF19
SORD.1	0	2.35232	0.883	0.156	0	Mouse	SORD
B4GALNT1.1	0	2.34568	0.891	0	0	Mouse	B4GALNT1
LCT	0	2.28873	0.523	0.014	0	Mouse	LCT
GUCA2B.2	7.15033e-183	2.28715	0.979	0.742	7.70734e-179	Mouse	GUCA2B
NPC1L1.2	2.34582e-301	2.2692	0.948	0.337	2.52856e-297	Mouse	NPC1L1
NLRP6.1	0	2.26735	0.923	0.087	0	Mouse	NLRP6
GIMD1.1	0	2.20774	0.824	0.048	0	Mouse	GIMD1
CST6.2	0	2.19017	0.845	0.074	0	Mouse	CST6
FMO5	0	2.17962	0.941	0.228	0	Mouse	FMO5
SI.1	6.09038e-245	2.16979	0.998	0.871	6.56482e-241	Mouse	SI
ST3GAL4.2	0	2.15737	0.981	0.377	0	Mouse	ST3GAL4
PGLYRP1.1	0	2.10183	0.739	0	0	Mouse	PGLYRP1
CYP4V2.1	0	2.09816	0.778	0.062	0	Mouse	CYP4V2
SLC26A2.1	3.09772e-294	2.07132	0.923	0.293	3.33903e-290	Mouse	SLC26A2
ATP6V0A2.2	0	2.04207	0.921	0.211	0	Mouse	ATP6V0A2
HSP90AB1.2	2.10663e-203	2.0314	0.99	0.765	2.27074e-199	Mouse	HSP90AB1
ABCC2.1	0	2.02592	0.877	0.125	0	Mouse	ABCC2
GNA11	2.86412e-270	1.9908	0.998	0.762	3.08724e-266	Mouse	GNA11
PTBP3.1	0	1.95754	0.954	0.284	0	Mouse	PTBP3
NAT8.1	0	1.92721	0.847	0.088	0	Mouse	NAT8
ARG2.2	9.65206e-195	1.91945	0.852	0.371	1.0404e-190	Mouse	ARG2
MAF.1	2.65001e-196	1.91092	0.969	0.614	2.85645e-192	Mouse	MAF
PARP14.1	1.71957e-253	1.88887	0.937	0.327	1.85353e-249	Mouse	PARP14
DDX60.2	4.63839e-220	1.88501	0.808	0.252	4.99972e-216	Mouse	DDX60
ANO6.1	0	1.883	0.948	0.165	0	Mouse	ANO6
ALDH1L1.2	0	1.87607	0.787	0.057	0	Mouse	ALDH1L1
SLC38A2.2	8.31268e-200	1.87429	0.927	0.426	8.96024e-196	Mouse	SLC38A2
PRPSAP1.2	1.12122e-231	1.85605	0.877	0.348	1.20857e-227	Mouse	PRPSAP1
ADIPOR2.1	5.19204e-281	1.84785	0.925	0.36	5.5965e-277	Mouse	ADIPOR2
CHD3.1	0	1.83719	0.835	0.062	0	Mouse	CHD3
CYB5B.2	1.13073e-246	1.83345	0.943	0.48	1.21881e-242	Mouse	CYB5B
MDH1.1	4.97701e-230	1.83261	0.973	0.72	5.36472e-226	Mouse	MDH1
HSPA8.2	9.8915e-271	1.82266	0.998	0.918	1.06621e-266	Mouse	HSPA8
OGDH.1	4.04648e-263	1.82066	0.96	0.402	4.3617e-259	Mouse	OGDH
CALM1.1	1.4798e-263	1.79087	0.998	0.959	1.59508e-259	Mouse	CALM1
SLC5A8.2	0	1.77444	0.778	0.083	0	Mouse	SLC5A8
SFXN1.2	7.75425e-250	1.76387	0.931	0.416	8.35831e-246	Mouse	SFXN1
IL17RC.2	4.26748e-242	1.76359	0.943	0.386	4.59991e-238	Mouse	IL17RC
LIMD1.1	0	1.74858	0.847	0.051	0	Mouse	LIMD1
PRLR.2	5.02385e-265	1.74468	0.893	0.302	5.41521e-261	Mouse	PRLR
CEACAM20.1	0	1.7405	0.843	0.153	0	Mouse	CEACAM20
PFKP.1	3.41486e-263	1.70607	0.902	0.296	3.68087e-259	Mouse	PFKP
MCU.1	0	1.69945	0.885	0.183	0	Mouse	MCU
ABR	0	1.69945	0.889	0.101	0	Mouse	ABR
ADGRG7	0	1.69627	0.856	0.098	0	Mouse	ADGRG7
ABCD3.1	4.45022e-229	1.69369	0.925	0.448	4.7969e-225	Mouse	ABCD3
PPP1R1B	0	1.69132	0.778	0.118	0	Mouse	PPP1R1B
SULT1B1.2	2.2483e-207	1.66545	0.946	0.647	2.42344e-203	Mouse	SULT1B1
AP2A2.1	4.30071e-228	1.63487	0.95	0.415	4.63574e-224	Mouse	AP2A2
CUBN	2.02107e-153	1.63477	0.688	0.21	2.17851e-149	Mouse	CUBN
PRKAR2A	0	1.62621	0.858	0.138	0	Mouse	PRKAR2A
CMPK2.1	0	1.6262	0.693	0.046	0	Mouse	CMPK2
IGSF9.2	1.57051e-234	1.62117	0.906	0.325	1.69285e-230	Mouse	IGSF9
DUSP11.1	0	1.60303	0.837	0.138	0	Mouse	DUSP11
ARHGAP5.2	5.49695e-225	1.59599	0.956	0.471	5.92516e-221	Mouse	ARHGAP5
RNF128.2	6.52069e-206	1.59485	0.958	0.483	7.02865e-202	Mouse	RNF128
STARD4.1	2.07771e-218	1.5913	0.898	0.383	2.23956e-214	Mouse	STARD4
PRDX1.2	7.22379e-146	1.56943	0.979	0.563	7.78652e-142	Mouse	PRDX1
PI4K2B.2	0	1.56519	0.803	0.109	0	Mouse	PI4K2B
TM4SF5.1	7.20641e-161	1.56516	0.948	0.591	7.76779e-157	Mouse	TM4SF5
CTNNB1.1	3.35078e-229	1.54724	0.929	0.351	3.61181e-225	Mouse	CTNNB1
DTX3L.1	7.03012e-261	1.54172	0.83	0.211	7.57776e-257	Mouse	DTX3L
TSPAN15	1.88092e-285	1.53767	0.889	0.2	2.02744e-281	Mouse	TSPAN15
REG1B.2	5.63694e-116	1.52132	0.981	0.507	6.07605e-112	Mouse	REG1B
PCCB.1	3.24774e-148	1.51368	0.753	0.305	3.50074e-144	Mouse	PCCB
ACBD4	0	1.51322	0.808	0.121	0	Mouse	ACBD4
GPX1.2	1.43769e-89	1.5131	0.839	0.454	1.54968e-85	Mouse	GPX1
ASAH2	0	1.51208	0.529	0.031	0	Mouse	ASAH2
DNAJA1.2	7.21358e-194	1.50985	0.977	0.597	7.77552e-190	Mouse	DNAJA1
MTCH2	2.09379e-199	1.50316	0.971	0.635	2.25689e-195	Mouse	MTCH2
GDPD1.2	1.86861e-206	1.49297	0.969	0.412	2.01417e-202	Mouse	GDPD1
CORO1C.1	4.27103e-226	1.48231	0.91	0.331	4.60374e-222	Mouse	CORO1C
NR3C1.2	3.15756e-224	1.47432	0.831	0.281	3.40354e-220	Mouse	NR3C1
LARP1B	3.51801e-251	1.46895	0.818	0.219	3.79206e-247	Mouse	LARP1B
SLC16A5.1	0	1.46801	0.785	0.103	0	Mouse	SLC16A5
UBXN2A.1	1.82223e-262	1.4656	0.805	0.198	1.96418e-258	Mouse	UBXN2A
GNB1.1	7.16709e-218	1.46333	0.966	0.696	7.72541e-214	Mouse	GNB1
GFPT1.2	2.83619e-144	1.45686	0.923	0.505	3.05713e-140	Mouse	GFPT1
ATP11B.1	6.20346e-244	1.44742	0.851	0.253	6.68671e-240	Mouse	ATP11B
ADK.1	4.74634e-272	1.44666	0.739	0.161	5.11608e-268	Mouse	ADK
HKDC1.1	9.46765e-236	1.43545	0.883	0.277	1.02052e-231	Mouse	HKDC1
SLC6A20.1	4.83681e-282	1.43415	0.908	0.213	5.2136e-278	Mouse	SLC6A20
TKT.2	6.92877e-187	1.42576	0.977	0.683	7.46852e-183	Mouse	TKT
GLOD5.2	3.22291e-147	1.41925	0.862	0.476	3.47398e-143	Mouse	GLOD5
CASP8.1	0	1.41608	0.764	0.117	0	Mouse	CASP8
FKBP4	1.28042e-173	1.41172	0.78	0.249	1.38017e-169	Mouse	FKBP4
TGFBI.2	2.5836e-177	1.40525	0.946	0.388	2.78487e-173	Mouse	TGFBI
LETM1.1	9.29926e-213	1.40172	0.92	0.375	1.00237e-208	Mouse	LETM1
HSP90B1.1	3.95773e-154	1.39945	0.967	0.786	4.26603e-150	Mouse	HSP90B1
LARP4B.1	4.27548e-307	1.39589	0.83	0.159	4.60854e-303	Mouse	LARP4B
MAOA.1	3.20168e-170	1.38698	0.996	0.849	3.4511e-166	Mouse	MAOA
PURB.2	4.32203e-197	1.38255	0.851	0.32	4.65872e-193	Mouse	PURB
STYK1.2	0	1.37628	0.814	0.11	0	Mouse	STYK1
CD2AP.1	7.13191e-166	1.36537	0.923	0.496	7.68749e-162	Mouse	CD2AP
ZC3H7A.1	1.85116e-185	1.36382	0.784	0.24	1.99536e-181	Mouse	ZC3H7A
NDUFA4.1	1.31297e-107	1.36278	0.96	0.843	1.41525e-103	Mouse	NDUFA4
MOGAT2	2.78676e-160	1.36205	0.929	0.569	3.00385e-156	Mouse	MOGAT2
TM9SF3.1	3.61172e-167	1.36067	0.883	0.372	3.89307e-163	Mouse	TM9SF3
IFIT3.1	1.67728e-168	1.36011	0.515	0.091	1.80794e-164	Mouse	IFIT3
ABCG8.1	1.50744e-280	1.34985	0.784	0.155	1.62487e-276	Mouse	ABCG8
NUDT4.2	8.05134e-164	1.3489	0.983	0.528	8.67854e-160	Mouse	NUDT4
CANX.2	1.52864e-145	1.34545	0.954	0.691	1.64772e-141	Mouse	CANX
DENND5B	0	1.34376	0.772	0.091	0	Mouse	DENND5B
ASCC3.2	1.2534e-257	1.34344	0.784	0.171	1.35104e-253	Mouse	ASCC3
AGO2.1	0	1.34304	0.701	0.058	0	Mouse	AGO2
PDE5A.1	1.73114e-273	1.33689	0.803	0.184	1.86599e-269	Mouse	PDE5A
ZNF34.1	8.92522e-289	1.33393	0.759	0.153	9.6205e-285	Mouse	ZNF34
GSR	6.30619e-168	1.33288	0.787	0.275	6.79745e-164	Mouse	GSR
UPP1.2	1.71811e-107	1.3318	0.799	0.378	1.85195e-103	Mouse	UPP1
ABCG5.1	1.24331e-223	1.32896	0.845	0.236	1.34017e-219	Mouse	ABCG5
TPD52.2	7.50741e-182	1.3252	0.933	0.531	8.09224e-178	Mouse	TPD52
EPS8.2	1.3467e-146	1.32283	0.92	0.513	1.4516e-142	Mouse	EPS8
RBM39.1	1.48323e-171	1.31895	0.966	0.498	1.59877e-167	Mouse	RBM39
LRP6.1	0	1.31862	0.757	0.087	0	Mouse	LRP6
SLC6A6.1	6.26626e-197	1.31394	0.887	0.332	6.7544e-193	Mouse	SLC6A6
GALNT6.2	1.12934e-188	1.31315	0.879	0.318	1.21732e-184	Mouse	GALNT6
GALNT1	7.75171e-236	1.31148	0.887	0.246	8.35556e-232	Mouse	GALNT1
TOR1AIP2.1	7.64694e-171	1.30815	0.918	0.434	8.24264e-167	Mouse	TOR1AIP2
DPYD.1	1.77941e-176	1.30384	0.87	0.35	1.91803e-172	Mouse	DPYD
TRIM25.1	0	1.30225	0.833	0.153	0	Mouse	TRIM25
ITCH.2	0	1.30064	0.78	0.112	0	Mouse	ITCH
IPMK.2	1.49628e-161	1.29815	0.964	0.433	1.61284e-157	Mouse	IPMK
SLC9A3R1.1	1.50585e-133	1.29588	0.971	0.863	1.62315e-129	Mouse	SLC9A3R1
SLC35G1	1.72915e-257	1.29433	0.772	0.161	1.86385e-253	Mouse	SLC35G1
HADH.1	6.88431e-186	1.2871	0.989	0.756	7.4206e-182	Mouse	HADH
DDHD2	0	1.28618	0.697	0.08	0	Mouse	DDHD2
OGT.1	2.06969e-253	1.28163	0.822	0.184	2.23092e-249	Mouse	OGT
CYB5R3	6.82256e-152	1.28033	0.927	0.51	7.35404e-148	Mouse	CYB5R3
ANXA4	2.17859e-198	1.27855	0.985	0.895	2.3483e-194	Mouse	ANXA4
ACOX1.1	5.45559e-143	1.27747	0.954	0.661	5.88058e-139	Mouse	ACOX1
SEC24A	0	1.27733	0.77	0.121	0	Mouse	SEC24A
BRD1.2	3.4452e-218	1.27582	0.801	0.222	3.71358e-214	Mouse	BRD1
PPIA.2	2.19445e-56	1.27559	0.902	0.689	2.3654e-52	Mouse	PPIA
SERINC3.2	5.31725e-157	1.27527	0.895	0.467	5.73146e-153	Mouse	SERINC3
FAM120A.1	2.02229e-229	1.27385	0.843	0.205	2.17982e-225	Mouse	FAM120A
GNA13.1	9.99204e-215	1.27003	0.839	0.28	1.07704e-210	Mouse	GNA13
DNM1	0	1.26728	0.613	0.009	0	Mouse	DNM1
DDX58	0	1.25648	0.707	0.048	0	Mouse	DDX58
CERS6	1.79495e-185	1.25635	0.86	0.302	1.93478e-181	Mouse	CERS6
HSD17B4	1.26136e-160	1.25316	0.839	0.351	1.35962e-156	Mouse	HSD17B4
RAPH1.1	0	1.24626	0.736	0.098	0	Mouse	RAPH1
MAPK1	2.63923e-283	1.24619	0.774	0.138	2.84483e-279	Mouse	MAPK1
TXNRD1.2	6.12988e-162	1.24522	0.916	0.439	6.6074e-158	Mouse	TXNRD1
LYSMD3.2	5.60985e-184	1.24091	0.766	0.237	6.04686e-180	Mouse	LYSMD3
PXK.2	2.5838e-240	1.24062	0.776	0.191	2.78508e-236	Mouse	PXK
ARFGEF1.1	6.91885e-173	1.24051	0.866	0.357	7.45783e-169	Mouse	ARFGEF1
GNAS.2	3.81968e-175	1.23927	0.977	0.439	4.11723e-171	Mouse	GNAS
PICALM.2	3.8232e-173	1.23803	0.923	0.451	4.12103e-169	Mouse	PICALM
TSC22D4.1	2.34872e-263	1.23143	0.833	0.164	2.53169e-259	Mouse	TSC22D4
LARP4	0	1.23055	0.692	0.078	0	Mouse	LARP4
HERC6.1	8.98794e-282	1.22914	0.611	0.078	9.6881e-278	Mouse	HERC6
USP34.1	2.15083e-227	1.22892	0.807	0.197	2.31838e-223	Mouse	USP34
GSK3B.1	1.22238e-203	1.22535	0.826	0.254	1.3176e-199	Mouse	GSK3B
USP9X.2	9.92243e-178	1.22525	0.86	0.328	1.06954e-173	Mouse	USP9X
TET3.2	2.82064e-249	1.22433	0.713	0.144	3.04037e-245	Mouse	TET3
TNFAIP1.2	1.86922e-199	1.22246	0.774	0.234	2.01483e-195	Mouse	TNFAIP1
SLC16A10.1	3.49352e-173	1.2209	0.715	0.212	3.76566e-169	Mouse	SLC16A10
G3BP2	3.9146e-169	1.21762	0.82	0.285	4.21954e-165	Mouse	G3BP2
SNX9	3.89298e-275	1.21327	0.849	0.171	4.19625e-271	Mouse	SNX9
IVNS1ABP.1	1.23111e-136	1.21275	0.77	0.263	1.32701e-132	Mouse	IVNS1ABP
HNF4G.2	3.11149e-168	1.21169	0.954	0.529	3.35388e-164	Mouse	HNF4G
DYNLL2.1	1.75882e-179	1.20897	0.841	0.318	1.89584e-175	Mouse	DYNLL2
TUBAL3.1	1.19681e-181	1.20869	0.807	0.272	1.29004e-177	Mouse	TUBAL3
RNASE4	0	1.2071	0.724	0.097	0	Mouse	RNASE4
MGAT4A	1.99926e-155	1.20376	0.935	0.501	2.155e-151	Mouse	MGAT4A
COPB2	1.19013e-174	1.19738	0.766	0.259	1.28284e-170	Mouse	COPB2
PARP9.2	1.33198e-174	1.19563	0.776	0.266	1.43574e-170	Mouse	PARP9
CLK1.2	5.49151e-127	1.19502	0.906	0.463	5.9193e-123	Mouse	CLK1
B4GALT5.1	3.93427e-164	1.19333	0.78	0.273	4.24074e-160	Mouse	B4GALT5
TMCC1	0	1.19165	0.625	0.026	0	Mouse	TMCC1
PUM1.2	1.25093e-193	1.19163	0.814	0.26	1.34838e-189	Mouse	PUM1
TNRC18.2	0	1.18644	0.682	0.078	0	Mouse	TNRC18
XPNPEP1.2	5.08302e-136	1.18068	0.935	0.556	5.47899e-132	Mouse	XPNPEP1
ATXN1	0	1.17927	0.64	0.026	0	Mouse	ATXN1
FAAH.1	1.05757e-232	1.17901	0.912	0.221	1.13996e-228	Mouse	FAAH
AZIN1.2	3.99773e-129	1.17841	0.895	0.485	4.30915e-125	Mouse	AZIN1
ISX.1	0	1.17597	0.734	0.103	0	Mouse	ISX
CTDSPL.2	0	1.17121	0.697	0.098	0	Mouse	CTDSPL
MAGT1.1	2.22893e-139	1.16775	0.843	0.397	2.40257e-135	Mouse	MAGT1
TRA2A.1	4.11429e-159	1.16593	0.791	0.267	4.43479e-155	Mouse	TRA2A
CFTR.1	6.63053e-218	1.16277	0.575	0.096	7.14704e-214	Mouse	CFTR
CBL.1	0	1.1608	0.653	0.048	0	Mouse	CBL
DBI.1	1.41995e-156	1.15865	0.992	0.922	1.53056e-152	Mouse	DBI
SLC25A45.2	2.57439e-209	1.15538	0.761	0.168	2.77494e-205	Mouse	SLC25A45
PELI1.2	2.00747e-167	1.1534	0.816	0.291	2.16385e-163	Mouse	PELI1
FZD5.1	5.92005e-238	1.15244	0.757	0.144	6.38123e-234	Mouse	FZD5
MTM1	0	1.15117	0.665	0.05	0	Mouse	MTM1
IFI35.2	4.58633e-134	1.15043	0.864	0.414	4.94361e-130	Mouse	IFI35
IQGAP2.2	5.17154e-123	1.14516	0.962	0.6	5.57441e-119	Mouse	IQGAP2
OTC.1	2.27819e-129	1.14472	0.91	0.567	2.45567e-125	Mouse	OTC
EIF4G1	2.93132e-151	1.14431	0.872	0.358	3.15967e-147	Mouse	EIF4G1
CGREF1.2	7.87843e-133	1.13999	0.875	0.363	8.49216e-129	Mouse	CGREF1
EXOC3L4.2	3.38019e-106	1.13763	0.718	0.318	3.6435e-102	Mouse	EXOC3L4
MKRN1.2	2.14766e-138	1.13731	0.893	0.533	2.31496e-134	Mouse	MKRN1
HELZ2	0	1.13462	0.688	0.063	0	Mouse	HELZ2
MCFD2.1	3.71966e-160	1.1341	0.791	0.303	4.00942e-156	Mouse	MCFD2
PLS1.2	7.45687e-104	1.13352	0.987	0.814	8.03776e-100	Mouse	PLS1
ELF1.2	6.56403e-169	1.13331	0.839	0.31	7.07536e-165	Mouse	ELF1
DMXL1.1	0	1.13269	0.648	0.074	0	Mouse	DMXL1
ELOVL6	2.51298e-250	1.12917	0.584	0.084	2.70874e-246	Mouse	ELOVL6
PARP12	4.95512e-273	1.12712	0.686	0.1	5.34113e-269	Mouse	PARP12
XIAP	2.52937e-210	1.12543	0.784	0.188	2.72641e-206	Mouse	XIAP
PPP2R5D.1	2.53471e-230	1.12469	0.753	0.158	2.73217e-226	Mouse	PPP2R5D
SAP30L.2	2.63894e-170	1.1227	0.822	0.299	2.84452e-166	Mouse	SAP30L
CPT2.2	1.30275e-166	1.1219	0.816	0.295	1.40424e-162	Mouse	CPT2
SPTLC2.1	4.37561e-186	1.11957	0.797	0.25	4.71647e-182	Mouse	SPTLC2
MYO18A.1	5.97976e-200	1.11577	0.732	0.186	6.44558e-196	Mouse	MYO18A
MGAM.2	1.27669e-127	1.11573	0.992	0.85	1.37615e-123	Mouse	MGAM
OASL.2	8.69944e-112	1.10926	0.707	0.264	9.37713e-108	Mouse	OASL
ARF1.1	7.72462e-124	1.10857	0.937	0.525	8.32636e-120	Mouse	ARF1
PLIN3.1	8.10541e-129	1.10783	0.904	0.458	8.73682e-125	Mouse	PLIN3
HNRNPL.1	7.41952e-224	1.10771	0.824	0.173	7.9975e-220	Mouse	HNRNPL
SLC5A1.2	7.82033e-115	1.10606	0.992	0.791	8.42953e-111	Mouse	SLC5A1
RALGPS2.2	2.77332e-177	1.1015	0.761	0.237	2.98936e-173	Mouse	RALGPS2
PPM1A.1	6.53755e-195	1.10121	0.822	0.214	7.04683e-191	Mouse	PPM1A
ZCCHC7.1	8.57828e-238	1.10084	0.655	0.116	9.24653e-234	Mouse	ZCCHC7
RTP4.1	1.09919e-167	1.09758	0.663	0.177	1.18482e-163	Mouse	RTP4
NSD1.2	3.54276e-181	1.0963	0.795	0.236	3.81874e-177	Mouse	NSD1
TAOK1.2	0	1.09514	0.709	0.098	0	Mouse	TAOK1
GPX4.2	5.63773e-119	1.09446	0.994	0.856	6.07691e-115	Mouse	GPX4
GNAI3.2	6.741e-139	1.09333	0.847	0.399	7.26612e-135	Mouse	GNAI3
CAPRIN1	6.7128e-194	1.09059	0.793	0.221	7.23573e-190	Mouse	CAPRIN1
MYLK.2	3.55774e-139	1.08854	0.914	0.39	3.83489e-135	Mouse	MYLK
IER5.2	2.73988e-92	1.08763	0.902	0.487	2.95332e-88	Mouse	IER5
ESYT2.1	9.55469e-301	1.08356	0.693	0.096	1.0299e-296	Mouse	ESYT2
MYO5B.1	6.58583e-133	1.08318	0.929	0.582	7.09887e-129	Mouse	MYO5B
ARL4D.2	1.77202e-245	1.08315	0.588	0.093	1.91006e-241	Mouse	ARL4D
NMI.1	1.74102e-176	1.08309	0.743	0.216	1.87665e-172	Mouse	NMI
PKN2.2	2.35617e-143	1.08208	0.902	0.455	2.53972e-139	Mouse	PKN2
NDUFA10.2	3.60186e-140	1.08069	0.891	0.32	3.88244e-136	Mouse	NDUFA10
SEC31A	2.29024e-138	1.0763	0.883	0.426	2.46865e-134	Mouse	SEC31A
TRAFD1.1	1.56819e-227	1.07459	0.665	0.129	1.69035e-223	Mouse	TRAFD1
MTF1	0	1.07328	0.636	0.035	0	Mouse	MTF1
PLEKHA7.1	0	1.07326	0.636	0.06	0	Mouse	PLEKHA7
NIPA2.1	6.0387e-161	1.07273	0.772	0.267	6.50912e-157	Mouse	NIPA2
DIAPH1.2	7.64865e-145	1.07216	0.858	0.365	8.24448e-141	Mouse	DIAPH1
IMPA1.2	2.96332e-195	1.07146	0.747	0.204	3.19416e-191	Mouse	IMPA1
ZYX.2	9.2152e-141	1.06401	0.78	0.281	9.93306e-137	Mouse	ZYX
PRKCA.1	4.67013e-169	1.06153	0.764	0.237	5.03393e-165	Mouse	PRKCA
SEC23A.1	5.60749e-183	1.06113	0.839	0.242	6.04432e-179	Mouse	SEC23A
ME2.2	9.96777e-118	1.06005	0.943	0.551	1.07443e-113	Mouse	ME2
SDC4	7.657e-150	1.05658	0.808	0.293	8.25349e-146	Mouse	SDC4
CLOCK.1	4.23099e-259	1.05652	0.699	0.119	4.56058e-255	Mouse	CLOCK
TTYH2.1	0	1.05257	0.617	0.019	0	Mouse	TTYH2
GPA33.2	1.75713e-138	1.05151	0.918	0.422	1.89401e-134	Mouse	GPA33
PPP2R5C.2	1.12033e-154	1.05067	0.837	0.319	1.20761e-150	Mouse	PPP2R5C
CROT	3.53494e-265	1.04858	0.665	0.097	3.81031e-261	Mouse	CROT
GK.1	3.66989e-118	1.04689	0.86	0.439	3.95577e-114	Mouse	GK
BST1.2	1.07554e-136	1.04654	0.573	0.137	1.15932e-132	Mouse	BST1
WWC1	8.98821e-236	1.04588	0.693	0.131	9.68839e-232	Mouse	WWC1
MPND.2	4.7416e-121	1.03751	0.897	0.422	5.11097e-117	Mouse	MPND
FBLN1.2	2.16139e-150	1.03686	0.498	0.107	2.32976e-146	Mouse	FBLN1
CELF1	2.91622e-199	1.03639	0.757	0.181	3.14339e-195	Mouse	CELF1
UBN2.2	2.03792e-208	1.0355	0.653	0.136	2.19668e-204	Mouse	UBN2
EDEM1.1	1.5614e-216	1.03389	0.738	0.175	1.68304e-212	Mouse	EDEM1
UBALD2.2	1.38468e-159	1.02979	0.856	0.278	1.49254e-155	Mouse	UBALD2
ARF5.1	2.48576e-129	1.02973	0.948	0.658	2.6794e-125	Mouse	ARF5
MERTK.2	5.84952e-210	1.0296	0.672	0.143	6.3052e-206	Mouse	MERTK
KDM2A.2	9.57572e-179	1.0258	0.803	0.252	1.03217e-174	Mouse	KDM2A
ALDH1A1.2	5.13486e-120	1.0251	0.91	0.396	5.53486e-116	Mouse	ALDH1A1
COBL.2	2.63295e-116	1.02482	0.895	0.461	2.83806e-112	Mouse	COBL
CMTM6.1	2.20262e-167	1.02459	0.745	0.227	2.37421e-163	Mouse	CMTM6
BATF2.1	0	1.02345	0.579	0.035	0	Mouse	BATF2
RRP1.1	1.15928e-239	1.02131	0.653	0.114	1.24959e-235	Mouse	RRP1
KDM6B	2.27656e-153	1.01695	0.747	0.226	2.4539e-149	Mouse	KDM6B
TMEM167A.2	3.59929e-160	1.0159	0.739	0.206	3.87968e-156	Mouse	TMEM167A
PRKCD.2	7.57074e-104	1.01511	0.887	0.476	8.1605e-100	Mouse	PRKCD
ANKRD17.1	4.59542e-137	1.01488	0.799	0.291	4.95341e-133	Mouse	ANKRD17
MED13.2	1.34077e-153	1.01447	0.795	0.28	1.44522e-149	Mouse	MED13
FAM83E	0	1.01398	0.534	0.046	0	Mouse	FAM83E
JAK2.2	1.12947e-175	1.01279	0.684	0.179	1.21746e-171	Mouse	JAK2
KDM7A.1	6.63434e-179	1.01221	0.728	0.194	7.15115e-175	Mouse	KDM7A
ROCK2.1	1.56293e-138	1.01011	0.872	0.382	1.68469e-134	Mouse	ROCK2
SGPL1.1	8.21414e-134	1.00998	0.81	0.336	8.85402e-130	Mouse	SGPL1
TAF15	3.34454e-272	1.0078	0.755	0.117	3.60508e-268	Mouse	TAF15
ZFAND6.2	1.03987e-135	1.00711	0.866	0.434	1.12087e-131	Mouse	ZFAND6
SOWAHA.2	3.0961e-172	1.00663	0.768	0.19	3.33729e-168	Mouse	SOWAHA
SMARCA5.1	6.78227e-170	1.00552	0.739	0.218	7.31061e-166	Mouse	SMARCA5
ATP13A3	0	1.00414	0.582	0.032	0	Mouse	ATP13A3
FCHO2.2	3.81978e-130	1.00325	0.784	0.292	4.11734e-126	Mouse	FCHO2
NKTR.1	5.81795e-159	1.00269	0.893	0.335	6.27116e-155	Mouse	NKTR
DEPTOR	0	1.00183	0.55	0.041	0	Mouse	DEPTOR
ARAP2	0	0.998374	0.67	0.083	0	Mouse	ARAP2
BIRC6.2	5.76884e-142	0.998206	0.835	0.346	6.21823e-138	Mouse	BIRC6
DAB1	5.73577e-175	0.997845	0.824	0.237	6.18259e-171	Mouse	DAB1
PKP4.2	2.30217e-180	0.997378	0.669	0.165	2.48151e-176	Mouse	PKP4
OAS1.2	7.7711e-171	0.994888	0.774	0.234	8.37647e-167	Mouse	OAS1
CSNK1A1.2	4.95575e-125	0.99459	0.964	0.623	5.3418e-121	Mouse	CSNK1A1
EHF.2	1.08724e-124	0.990897	0.609	0.186	1.17194e-120	Mouse	EHF
USP25.2	2.64997e-196	0.99001	0.688	0.162	2.85641e-192	Mouse	USP25
CPEB2	0	0.987679	0.609	0.064	0	Mouse	CPEB2
CYP4B1.1	9.80732e-259	0.98766	0.444	0.04	1.05713e-254	Mouse	CYP4B1
HSPA5.1	4.15615e-95	0.979361	0.987	0.751	4.47991e-91	Mouse	HSPA5
SLC25A37.2	1.2849e-126	0.978479	0.939	0.335	1.38499e-122	Mouse	SLC25A37
SEL1L3	7.38716e-296	0.977582	0.674	0.082	7.96262e-292	Mouse	SEL1L3
SLC26A6.2	4.55355e-112	0.977569	0.92	0.491	4.90827e-108	Mouse	SLC26A6
LPP.1	6.52182e-148	0.977266	0.82	0.259	7.02986e-144	Mouse	LPP
PIK3C2A.1	1.1961e-176	0.974782	0.676	0.167	1.28928e-172	Mouse	PIK3C2A
STAT2.2	1.31078e-112	0.973684	0.649	0.211	1.41289e-108	Mouse	STAT2
ZC3HAV1.1	1.43155e-149	0.971193	0.695	0.209	1.54307e-145	Mouse	ZC3HAV1
CORO2A.1	1.76901e-97	0.968994	0.946	0.593	1.90681e-93	Mouse	CORO2A
CUX1.1	4.51011e-233	0.966752	0.741	0.138	4.86145e-229	Mouse	CUX1
RELB	4.09691e-198	0.965966	0.734	0.161	4.41606e-194	Mouse	RELB
CASP7.1	1.59678e-122	0.96543	0.82	0.351	1.72117e-118	Mouse	CASP7
CDKN2B.2	1.70219e-100	0.963466	0.868	0.528	1.83479e-96	Mouse	CDKN2B
GPR107.2	9.23799e-177	0.963162	0.674	0.17	9.95763e-173	Mouse	GPR107
DYNC1H1.2	3.39409e-110	0.962517	0.879	0.46	3.65849e-106	Mouse	DYNC1H1
PDS5A	1.95326e-213	0.958083	0.63	0.112	2.10542e-209	Mouse	PDS5A
PDHA1.2	3.70322e-156	0.957589	0.797	0.219	3.9917e-152	Mouse	PDHA1
CAMK1D	0	0.956469	0.513	0.012	0	Mouse	CAMK1D
GTF2B.1	4.36141e-124	0.956322	0.757	0.317	4.70117e-120	Mouse	GTF2B
STK38	5.08089e-200	0.955896	0.663	0.134	5.47669e-196	Mouse	STK38
RBM47	2.74349e-118	0.955089	0.96	0.633	2.9572e-114	Mouse	RBM47
UBE3A	2.18538e-156	0.954495	0.766	0.242	2.35563e-152	Mouse	UBE3A
HSPA4.1	4.07916e-127	0.954344	0.776	0.307	4.39693e-123	Mouse	HSPA4
MAPK13.1	3.86074e-109	0.951675	0.914	0.658	4.1615e-105	Mouse	MAPK13
PHLPP2.2	8.92286e-176	0.949768	0.648	0.139	9.61795e-172	Mouse	PHLPP2
FGD4.1	4.06721e-153	0.949179	0.709	0.202	4.38405e-149	Mouse	FGD4
KSR1.2	1.31126e-219	0.948876	0.623	0.111	1.41341e-215	Mouse	KSR1
FLRT3.1	2.252e-203	0.948738	0.479	0.067	2.42743e-199	Mouse	FLRT3
BAIAP2L2.2	3.86035e-135	0.947557	0.9	0.325	4.16107e-131	Mouse	BAIAP2L2
EHHADH.2	6.38954e-225	0.947001	0.67	0.128	6.88729e-221	Mouse	EHHADH
TNKS2	0	0.946078	0.594	0.037	0	Mouse	TNKS2
CDS1.1	9.13459e-107	0.944919	0.893	0.515	9.84617e-103	Mouse	CDS1
KRT7	0	0.943143	0.352	0.012	0	Mouse	KRT7
FBXO25.1	1.1774e-227	0.942799	0.69	0.125	1.26912e-223	Mouse	FBXO25
UAP1	1.70924e-112	0.942252	0.772	0.328	1.84239e-108	Mouse	UAP1
VCP.2	8.44234e-84	0.940463	0.946	0.601	9.1e-80	Mouse	VCP
KLF3.2	1.50568e-77	0.937337	0.927	0.565	1.62297e-73	Mouse	KLF3
ABHD2.1	1.13853e-124	0.935637	0.784	0.295	1.22722e-120	Mouse	ABHD2
TCF7L2.2	4.64703e-118	0.935542	0.824	0.346	5.00904e-114	Mouse	TCF7L2
ARHGAP17.2	1.25094e-125	0.934925	0.761	0.286	1.34839e-121	Mouse	ARHGAP17
PSMB6.2	9.7282e-113	0.934595	0.898	0.386	1.0486e-108	Mouse	PSMB6
RTN3.1	9.60533e-117	0.934462	0.872	0.481	1.03536e-112	Mouse	RTN3
DNAJC13	5.17647e-262	0.933326	0.636	0.094	5.57971e-258	Mouse	DNAJC13
PPARGC1A	7.65618e-229	0.931932	0.634	0.1	8.2526e-225	Mouse	PPARGC1A
ELL2	4.72871e-234	0.930216	0.584	0.091	5.09708e-230	Mouse	ELL2
TRPM7.1	4.35148e-234	0.930187	0.695	0.127	4.69046e-230	Mouse	TRPM7
MON2	9.13653e-291	0.929016	0.603	0.071	9.84827e-287	Mouse	MON2
TEP1.1	2.85406e-110	0.928372	0.807	0.354	3.07639e-106	Mouse	TEP1
STT3B.1	8.0811e-96	0.927776	0.749	0.368	8.71061e-92	Mouse	STT3B
SLC27A4.2	1.38556e-64	0.927768	0.967	0.69	1.49349e-60	Mouse	SLC27A4
CD81.2	2.33168e-90	0.926186	0.634	0.278	2.51332e-86	Mouse	CD81
IRF2.1	1.68909e-151	0.926047	0.722	0.217	1.82067e-147	Mouse	IRF2
HEXB.1	3.46704e-101	0.925184	0.826	0.428	3.73713e-97	Mouse	HEXB
ADAP1.2	5.44411e-88	0.924772	0.931	0.513	5.86821e-84	Mouse	ADAP1
DNAJB6	8.41202e-228	0.922543	0.782	0.146	9.06731e-224	Mouse	DNAJB6
PRDX6.2	1.47001e-44	0.922009	0.787	0.587	1.58452e-40	Mouse	PRDX6
RORC	0	0.921799	0.621	0.063	0	Mouse	RORC
CHMP2B.2	1.08713e-106	0.921777	0.874	0.524	1.17182e-102	Mouse	CHMP2B
YBX3.1	1.71286e-63	0.921438	0.626	0.304	1.84629e-59	Mouse	YBX3
PRPF4B.1	2.76245e-96	0.921289	0.9	0.472	2.97765e-92	Mouse	PRPF4B
ATRX	2.94763e-216	0.919841	0.649	0.107	3.17725e-212	Mouse	ATRX
LNPEP	0	0.919298	0.573	0.05	0	Mouse	LNPEP
SBNO1.2	6.63118e-109	0.91875	0.753	0.312	7.14775e-105	Mouse	SBNO1
KIF5B.1	5.74344e-103	0.917458	0.923	0.58	6.19086e-99	Mouse	KIF5B
YWHAZ.1	3.92242e-111	0.916552	0.958	0.734	4.22797e-107	Mouse	YWHAZ
TRMT1L.1	3.33987e-261	0.915331	0.571	0.072	3.60005e-257	Mouse	TRMT1L
THRA.1	1.81828e-140	0.915218	0.762	0.244	1.95992e-136	Mouse	THRA
PDXDC1.2	5.26327e-150	0.914092	0.776	0.204	5.67328e-146	Mouse	PDXDC1
AKAP13.1	2.68659e-104	0.912582	0.854	0.395	2.89588e-100	Mouse	AKAP13
HNRNPA3.1	9.32875e-99	0.911659	0.866	0.439	1.00555e-94	Mouse	HNRNPA3
FRRS1	0	0.911142	0.471	0.014	0	Mouse	FRRS1
CRYBB3	0	0.909056	0.389	0.002	0	Mouse	CRYBB3
HEATR5A	1.21121e-261	0.908491	0.561	0.068	1.30556e-257	Mouse	HEATR5A
GTPBP2.1	4.85693e-211	0.908094	0.554	0.088	5.23528e-207	Mouse	GTPBP2
ANGEL2.1	2.52774e-212	0.908001	0.615	0.113	2.72465e-208	Mouse	ANGEL2
CLCN4	0	0.905381	0.515	0.003	0	Mouse	CLCN4
ARRB1	4.48985e-256	0.904628	0.598	0.076	4.83961e-252	Mouse	ARRB1
RASSF3.2	3.0129e-190	0.904081	0.636	0.135	3.2476e-186	Mouse	RASSF3
ZNF292.1	2.80045e-110	0.903802	0.749	0.281	3.0186e-106	Mouse	ZNF292
LARP1.1	2.61236e-191	0.902903	0.73	0.157	2.81586e-187	Mouse	LARP1
AP3B1.2	2.14705e-128	0.90215	0.724	0.256	2.31431e-124	Mouse	AP3B1
TES.2	1.268e-89	0.901797	0.843	0.447	1.36678e-85	Mouse	TES
PPFIA3.2	1.98463e-139	0.900789	0.697	0.219	2.13923e-135	Mouse	PPFIA3
ZDHHC5	9.41643e-227	0.900249	0.623	0.099	1.015e-222	Mouse	ZDHHC5
MAP3K6	0	0.900049	0.477	0.004	0	Mouse	MAP3K6
PAXBP1	1.36141e-269	0.89998	0.575	0.067	1.46746e-265	Mouse	PAXBP1
RAB30	4.43272e-208	0.896676	0.301	0.019	4.77803e-204	Mouse	RAB30
ATP8B1.2	1.41588e-95	0.89418	0.962	0.538	1.52618e-91	Mouse	ATP8B1
GPATCH8.2	3.7077e-115	0.893365	0.799	0.332	3.99653e-111	Mouse	GPATCH8
GRB7.1	8.82729e-195	0.89267	0.642	0.134	9.51494e-191	Mouse	GRB7
NCOR1	8.60723e-109	0.892658	0.962	0.706	9.27773e-105	Mouse	NCOR1
CRIP1.2	1.56001e-97	0.891814	1	0.974	1.68154e-93	Mouse	CRIP1
PMM2.1	1.63537e-99	0.889938	0.797	0.376	1.76277e-95	Mouse	PMM2
TMEM86A.2	1.10266e-123	0.889818	0.845	0.317	1.18856e-119	Mouse	TMEM86A
CLSTN1	2.26367e-163	0.889554	0.72	0.189	2.44001e-159	Mouse	CLSTN1
CXADR.2	2.15619e-96	0.888232	0.86	0.458	2.32415e-92	Mouse	CXADR
DGAT2.2	6.6374e-111	0.887892	0.747	0.298	7.15445e-107	Mouse	DGAT2
VNN1.1	4.91307e-194	0.886606	0.55	0.088	5.2958e-190	Mouse	VNN1
EIF2AK2.2	5.48411e-154	0.885871	0.745	0.228	5.91132e-150	Mouse	EIF2AK2
PJA1.2	2.02655e-229	0.885807	0.569	0.09	2.18442e-225	Mouse	PJA1
FUBP1	3.83719e-120	0.885299	0.592	0.17	4.1361e-116	Mouse	FUBP1
CD38.1	0	0.883454	0.446	0.024	0	Mouse	CD38
PTDSS1.1	2.06398e-152	0.882136	0.661	0.189	2.22477e-148	Mouse	PTDSS1
ZFAND5.1	2.93642e-56	0.881772	0.875	0.548	3.16516e-52	Mouse	ZFAND5
TNRC6A.2	3.89873e-125	0.881089	0.715	0.235	4.20244e-121	Mouse	TNRC6A
OAT	1.63055e-18	0.881018	0.904	0.927	1.75757e-14	Mouse	OAT
MAN1A2	1.21504e-168	0.878318	0.615	0.135	1.30969e-164	Mouse	MAN1A2
TRA2B.2	7.59602e-73	0.877911	0.864	0.529	8.18775e-69	Mouse	TRA2B
PTP4A2.1	1.6421e-91	0.877451	0.921	0.622	1.77001e-87	Mouse	PTP4A2
WNK1.2	1.08487e-124	0.877064	0.678	0.219	1.16939e-120	Mouse	WNK1
ACAD11.2	8.20316e-232	0.876713	0.588	0.089	8.84218e-228	Mouse	ACAD11
MOCS2.2	5.02212e-107	0.876422	0.762	0.335	5.41334e-103	Mouse	MOCS2
EPHA2.1	4.12225e-55	0.875626	0.607	0.299	4.44337e-51	Mouse	EPHA2
PPP2R5A.2	3.40832e-130	0.873124	0.739	0.269	3.67383e-126	Mouse	PPP2R5A
KIF2A	6.16291e-266	0.870902	0.596	0.078	6.643e-262	Mouse	KIF2A
MICU1.2	1.44998e-100	0.870599	0.803	0.376	1.56294e-96	Mouse	MICU1
FAM114A2	2.52213e-302	0.870445	0.6	0.065	2.71861e-298	Mouse	FAM114A2
PCDH1.1	1.91104e-248	0.868688	0.636	0.09	2.05991e-244	Mouse	PCDH1
XRN1	2.84783e-123	0.866858	0.659	0.207	3.06967e-119	Mouse	XRN1
HIPK2.1	4.12262e-136	0.866774	0.676	0.211	4.44377e-132	Mouse	HIPK2
CCDC71L	0	0.866586	0.533	0.031	0	Mouse	CCDC71L
SLC4A4.1	1.29028e-100	0.864907	0.885	0.434	1.39079e-96	Mouse	SLC4A4
SNX20	0	0.863946	0.506	0.006	0	Mouse	SNX20
GIPC2.2	2.90689e-100	0.863215	0.937	0.621	3.13334e-96	Mouse	GIPC2
FAHD1.2	1.30991e-76	0.86321	0.852	0.559	1.41195e-72	Mouse	FAHD1
SLC25A36.1	1.24999e-236	0.859765	0.653	0.099	1.34736e-232	Mouse	SLC25A36
CLCN2.1	4.70063e-154	0.859527	0.739	0.214	5.06681e-150	Mouse	CLCN2
MBNL1.1	1.3355e-172	0.859097	0.757	0.173	1.43954e-168	Mouse	MBNL1
LRP1	6.28782e-136	0.85859	0.818	0.298	6.77764e-132	Mouse	LRP1
ITPR2	5.97699e-273	0.857307	0.529	0.054	6.4426e-269	Mouse	ITPR2
ACSL5.1	2.9759e-66	0.856506	0.943	0.83	3.20772e-62	Mouse	ACSL5
WDTC1.1	5.08519e-156	0.856344	0.693	0.196	5.48133e-152	Mouse	WDTC1
NET1.1	3.43402e-96	0.852909	0.923	0.559	3.70153e-92	Mouse	NET1
SENP2	7.52611e-196	0.852865	0.598	0.111	8.11239e-192	Mouse	SENP2
MAST4	0	0.852699	0.515	0.032	0	Mouse	MAST4
FOSL2.2	5.5967e-152	0.852419	0.772	0.201	6.03268e-148	Mouse	FOSL2
SMARCC2	1.80938e-164	0.851952	0.582	0.123	1.95033e-160	Mouse	SMARCC2
RMND5A	1.41913e-254	0.851426	0.632	0.088	1.52968e-250	Mouse	RMND5A
MYO7A	0	0.850219	0.444	0.002	0	Mouse	MYO7A
RAP2C.1	2.38756e-109	0.848817	0.705	0.274	2.57356e-105	Mouse	RAP2C
EFNB1.2	1.50318e-102	0.84839	0.774	0.323	1.62027e-98	Mouse	EFNB1
PURA	7.1894e-123	0.84816	0.69	0.222	7.74945e-119	Mouse	PURA
SLC35C2	3.30147e-126	0.846555	0.653	0.194	3.55865e-122	Mouse	SLC35C2
WBP1	0	0.846431	0.517	0.024	0	Mouse	WBP1
L2HGDH	0	0.845004	0.498	0.025	0	Mouse	L2HGDH
SP3	8.59704e-196	0.844312	0.625	0.12	9.26675e-192	Mouse	SP3
FUS.2	1.02335e-67	0.84421	0.845	0.497	1.10307e-63	Mouse	FUS
RASA2.1	1.23961e-137	0.843986	0.617	0.165	1.33618e-133	Mouse	RASA2
ABCF1	6.44584e-89	0.843344	0.831	0.414	6.94797e-85	Mouse	ABCF1
SETD3	1.28352e-200	0.842722	0.667	0.132	1.38351e-196	Mouse	SETD3
TARDBP	2.7671e-144	0.842195	0.644	0.167	2.98265e-140	Mouse	TARDBP
UBAP2L.2	1.14533e-138	0.841886	0.64	0.186	1.23455e-134	Mouse	UBAP2L
LRBA.2	2.09237e-122	0.841614	0.736	0.273	2.25537e-118	Mouse	LRBA
TMEM131.1	3.39909e-219	0.841019	0.67	0.122	3.66387e-215	Mouse	TMEM131
UBR5	1.73819e-171	0.840257	0.556	0.109	1.8736e-167	Mouse	UBR5
TXNIP.2	1.08303e-71	0.839948	0.889	0.54	1.1674e-67	Mouse	TXNIP
ATL2.1	2.03827e-118	0.838909	0.653	0.22	2.19705e-114	Mouse	ATL2
NXF1.1	3.53845e-156	0.837859	0.64	0.165	3.8141e-152	Mouse	NXF1
B4GALT1.1	3.67525e-246	0.837735	0.63	0.093	3.96155e-242	Mouse	B4GALT1
SLC25A20	7.30176e-83	0.837603	0.713	0.322	7.87056e-79	Mouse	SLC25A20
INSIG2.1	2.61919e-165	0.835811	0.648	0.16	2.82323e-161	Mouse	INSIG2
SEMA4G	1.68827e-106	0.834017	0.736	0.284	1.81979e-102	Mouse	SEMA4G
ENTPD7	0	0.833951	0.506	0.031	0	Mouse	ENTPD7
HUWE1	2.2681e-194	0.832593	0.636	0.122	2.44479e-190	Mouse	HUWE1
ZMIZ1.2	4.83355e-93	0.832411	0.757	0.343	5.21009e-89	Mouse	ZMIZ1
IP6K1	9.75206e-268	0.832264	0.536	0.059	1.05118e-263	Mouse	IP6K1
PEAK1	8.89191e-245	0.830226	0.565	0.074	9.58459e-241	Mouse	PEAK1
ERLIN2.1	1.02472e-199	0.830115	0.669	0.133	1.10454e-195	Mouse	ERLIN2
DDX50	8.79946e-201	0.829632	0.557	0.093	9.48494e-197	Mouse	DDX50
RHOU.1	8.6826e-150	0.829111	0.594	0.13	9.35898e-146	Mouse	RHOU
TMEM161B	1.02069e-272	0.828592	0.494	0.046	1.1002e-268	Mouse	TMEM161B
PTP4A1.1	5.66609e-72	0.826103	0.845	0.511	6.10748e-68	Mouse	PTP4A1
LMAN1.2	2.35684e-98	0.825427	0.749	0.338	2.54043e-94	Mouse	LMAN1
CSNK1G1	2.59428e-289	0.824971	0.54	0.054	2.79637e-285	Mouse	CSNK1G1
CTTN.2	2.33907e-143	0.824678	0.787	0.219	2.52128e-139	Mouse	CTTN
LCLAT1	2.17403e-192	0.824079	0.577	0.106	2.34339e-188	Mouse	LCLAT1
GLO1.1	3.27219e-84	0.823799	0.745	0.366	3.5271e-80	Mouse	GLO1
SERTAD2.1	1.74495e-149	0.823538	0.584	0.139	1.88088e-145	Mouse	SERTAD2
STK16.2	8.54508e-90	0.820988	0.774	0.371	9.21074e-86	Mouse	STK16
GDI2	3.76401e-94	0.820662	0.895	0.661	4.05722e-90	Mouse	GDI2
SYPL1	3.68092e-129	0.820618	0.713	0.225	3.96766e-125	Mouse	SYPL1
CCT2.1	5.36324e-79	0.820418	0.655	0.297	5.78104e-75	Mouse	CCT2
HSPH1	3.22566e-144	0.818272	0.536	0.115	3.47694e-140	Mouse	HSPH1
DGKD.2	3.20649e-112	0.817219	0.755	0.298	3.45627e-108	Mouse	DGKD
VIPR1	1.08525e-198	0.817161	0.678	0.129	1.16979e-194	Mouse	VIPR1
SYVN1.2	6.18453e-114	0.81662	0.688	0.244	6.66631e-110	Mouse	SYVN1
FBXL3.2	1.57893e-101	0.81537	0.743	0.314	1.70193e-97	Mouse	FBXL3
DSG2.2	1.8668e-78	0.81514	0.889	0.577	2.01222e-74	Mouse	DSG2
SLC30A2	1.5887e-304	0.814878	0.439	0.028	1.71246e-300	Mouse	SLC30A2
AREG.2	1.55071e-31	0.81361	0.607	0.358	1.67151e-27	Mouse	AREG
SOWAHB.1	0	0.812064	0.498	0.022	0	Mouse	SOWAHB
CSNK1G3.2	2.19404e-174	0.811632	0.661	0.155	2.36496e-170	Mouse	CSNK1G3
VDR.2	3.69207e-85	0.811243	0.937	0.585	3.97968e-81	Mouse	VDR
INSL6	0	0.810608	0.458	0.001	0	Mouse	INSL6
CRIM1.1	2.85545e-199	0.809638	0.511	0.077	3.07789e-195	Mouse	CRIM1
TSC22D3.1	1.41937e-163	0.809631	0.661	0.15	1.52994e-159	Mouse	TSC22D3
GALNT7	7.26176e-107	0.809148	0.762	0.304	7.82745e-103	Mouse	GALNT7
SERHL2.2	4.45537e-106	0.809086	0.684	0.253	4.80244e-102	Mouse	SERHL2
SGTA.2	1.32291e-103	0.80899	0.749	0.313	1.42596e-99	Mouse	SGTA
TPP2.1	4.17233e-150	0.806907	0.54	0.12	4.49736e-146	Mouse	TPP2
TRAPPC10.2	1.52517e-139	0.806274	0.705	0.219	1.64398e-135	Mouse	TRAPPC10
SESN1.2	1.21061e-103	0.805532	0.753	0.303	1.30491e-99	Mouse	SESN1
RC3H2	7.8953e-241	0.805358	0.573	0.078	8.51035e-237	Mouse	RC3H2
CCNT1	1.08205e-275	0.803692	0.519	0.051	1.16634e-271	Mouse	CCNT1
TRIP12.1	8.25724e-99	0.803389	0.778	0.338	8.90047e-95	Mouse	TRIP12
FNDC3A.1	7.1668e-113	0.802894	0.713	0.264	7.72509e-109	Mouse	FNDC3A
DENND1B.2	1.32105e-189	0.801441	0.642	0.12	1.42396e-185	Mouse	DENND1B
BHLHE40.1	6.29102e-263	0.800859	0.5	0.051	6.78109e-259	Mouse	BHLHE40
SFPQ	2.95518e-86	0.799322	0.816	0.397	3.18539e-82	Mouse	SFPQ
GCAT	3.11657e-279	0.798617	0.485	0.043	3.35935e-275	Mouse	GCAT
SERPINB6.2	2.23692e-94	0.797185	0.975	0.851	2.41118e-90	Mouse	SERPINB6
TLK1	3.83929e-204	0.797128	0.592	0.098	4.13837e-200	Mouse	TLK1
CHUK.1	5.73642e-114	0.795997	0.661	0.224	6.18329e-110	Mouse	CHUK
NISCH	0	0.795294	0.559	0.047	0	Mouse	NISCH
STARD10.2	1.3683e-76	0.793946	0.852	0.46	1.47489e-72	Mouse	STARD10
SMAD4	8.65084e-208	0.793919	0.617	0.107	9.32474e-204	Mouse	SMAD4
EPB41L4B	1.45591e-99	0.792298	0.839	0.411	1.56932e-95	Mouse	EPB41L4B
MAP2K1.1	4.11318e-122	0.791883	0.653	0.211	4.4336e-118	Mouse	MAP2K1
SPTBN1.2	1.80025e-81	0.791505	0.956	0.635	1.94049e-77	Mouse	SPTBN1
ZBTB7A.1	4.8832e-70	0.791199	0.885	0.54	5.26361e-66	Mouse	ZBTB7A
RB1	2.10982e-195	0.791134	0.586	0.106	2.27418e-191	Mouse	RB1
SLC43A2.2	6.75044e-68	0.791093	0.931	0.548	7.2763e-64	Mouse	SLC43A2
SERBP1	1.23469e-58	0.789884	0.795	0.506	1.33087e-54	Mouse	SERBP1
LPGAT1	1.40778e-81	0.789146	0.814	0.444	1.51745e-77	Mouse	LPGAT1
PAK1IP1.1	8.69681e-215	0.78864	0.529	0.079	9.37429e-211	Mouse	PAK1IP1
IKBKE	2.17994e-154	0.787954	0.54	0.112	2.34976e-150	Mouse	IKBKE
ARID4B	4.66327e-178	0.786073	0.693	0.154	5.02654e-174	Mouse	ARID4B
APOA1.2	1.12878e-68	0.785708	0.962	0.938	1.21672e-64	Mouse	APOA1
USP3.1	5.65623e-118	0.785457	0.667	0.215	6.09685e-114	Mouse	USP3
IRF2BP2	4.76581e-130	0.785446	0.745	0.221	5.13706e-126	Mouse	IRF2BP2
PAPSS1.2	3.70543e-84	0.78507	0.818	0.386	3.99409e-80	Mouse	PAPSS1
PPP1R15B.2	9.83307e-83	0.784707	0.816	0.405	1.05991e-78	Mouse	PPP1R15B
KIAA0319L.1	1.47569e-90	0.781865	0.739	0.327	1.59064e-86	Mouse	KIAA0319L
SRSF5.1	3.71445e-83	0.781156	0.971	0.694	4.0038e-79	Mouse	SRSF5
LDB3.2	5.00617e-91	0.780467	0.692	0.274	5.39615e-87	Mouse	LDB3
HECTD4	0	0.779689	0.508	0.04	0	Mouse	HECTD4
ARNTL	2.97626e-291	0.778768	0.513	0.046	3.20812e-287	Mouse	ARNTL
TIMM10B	5.43318e-209	0.778573	0.554	0.08	5.85642e-205	Mouse	TIMM10B
SLC30A4.2	1.06011e-94	0.777415	0.734	0.298	1.1427e-90	Mouse	SLC30A4
PLCB3.1	1.44135e-92	0.776806	0.912	0.52	1.55363e-88	Mouse	PLCB3
CLTC.1	1.52149e-87	0.776581	0.96	0.617	1.64002e-83	Mouse	CLTC
DGAT1.2	7.94223e-91	0.776214	1	0.904	8.56093e-87	Mouse	DGAT1
DDX3Y.1	5.15426e-217	0.776173	0.554	0.076	5.55578e-213	Mouse	DDX3Y
HPRT1	1.46173e-187	0.775885	0.569	0.104	1.5756e-183	Mouse	HPRT1
SOAT2.1	4.10586e-84	0.774962	0.818	0.386	4.4257e-80	Mouse	SOAT2
STX3.2	5.5475e-119	0.77297	0.718	0.257	5.97965e-115	Mouse	STX3
VSTM5	6.40197e-267	0.7727	0.423	0.034	6.90069e-263	Mouse	VSTM5
DDHD1.1	8.16775e-261	0.77244	0.446	0.04	8.80402e-257	Mouse	DDHD1
CHORDC1.1	6.51946e-128	0.770098	0.609	0.179	7.02733e-124	Mouse	CHORDC1
PANK3	1.52903e-81	0.769073	0.787	0.398	1.64814e-77	Mouse	PANK3
STK24.1	4.83564e-133	0.768823	0.778	0.234	5.21234e-129	Mouse	STK24
SMAD1.2	2.76622e-116	0.768684	0.6	0.183	2.98171e-112	Mouse	SMAD1
SLC7A8.1	2.40702e-86	0.768595	0.715	0.302	2.59453e-82	Mouse	SLC7A8
VPS13D	3.38975e-147	0.76785	0.636	0.161	3.65381e-143	Mouse	VPS13D
SLC25A22	6.91778e-213	0.767204	0.513	0.068	7.45667e-209	Mouse	SLC25A22
MARK2.1	6.26044e-81	0.767076	0.833	0.434	6.74813e-77	Mouse	MARK2
KALRN.1	1.78744e-178	0.766994	0.582	0.104	1.92668e-174	Mouse	KALRN
MGAT5	9.88157e-255	0.766937	0.556	0.065	1.06513e-250	Mouse	MGAT5
UAP1L1.1	1.40172e-141	0.766062	0.483	0.101	1.51092e-137	Mouse	UAP1L1
PPP3CA	8.99132e-164	0.765614	0.605	0.135	9.69174e-160	Mouse	PPP3CA
EFR3A	3.99358e-127	0.76547	0.692	0.218	4.30468e-123	Mouse	EFR3A
ABAT.1	5.51885e-89	0.764315	0.703	0.302	5.94877e-85	Mouse	ABAT
AZI2.1	7.51938e-97	0.764278	0.73	0.305	8.10514e-93	Mouse	AZI2
SCD.2	1.46199e-32	0.764031	0.437	0.221	1.57588e-28	Mouse	SCD
BCL11B.1	8.73281e-135	0.763402	0.475	0.1	9.41309e-131	Mouse	BCL11B
KPNA4.1	9.79528e-175	0.763334	0.603	0.119	1.05583e-170	Mouse	KPNA4
TOR1AIP1.1	1.7019e-134	0.761888	0.557	0.138	1.83447e-130	Mouse	TOR1AIP1
PTPRD.1	1.07274e-98	0.761175	0.609	0.209	1.15631e-94	Mouse	PTPRD
PLEKHB2.1	1.93542e-80	0.759982	0.833	0.461	2.08619e-76	Mouse	PLEKHB2
TBC1D13.1	6.35454e-261	0.759553	0.523	0.054	6.84956e-257	Mouse	TBC1D13
HECTD1.1	5.77219e-77	0.759373	0.722	0.337	6.22184e-73	Mouse	HECTD1
CCAR1.2	2.01254e-84	0.75892	0.724	0.327	2.16932e-80	Mouse	CCAR1
NEURL3.2	2.81492e-67	0.757524	0.912	0.42	3.03421e-63	Mouse	NEURL3
JMJD1C.2	2.19361e-86	0.755714	0.822	0.387	2.3645e-82	Mouse	JMJD1C
RNF31.1	2.18091e-142	0.755666	0.515	0.113	2.35081e-138	Mouse	RNF31
ABCA1	0	0.75556	0.354	0.002	0	Mouse	ABCA1
BACH1.1	2.28695e-153	0.754937	0.623	0.148	2.4651e-149	Mouse	BACH1
ISOC1.1	3.47273e-197	0.754282	0.636	0.109	3.74326e-193	Mouse	ISOC1
LMTK2.2	7.37634e-119	0.752678	0.611	0.183	7.95096e-115	Mouse	LMTK2
SIPA1L3.1	1.18684e-102	0.752621	0.713	0.257	1.27929e-98	Mouse	SIPA1L3
LPCAT3.1	2.1378e-80	0.752499	0.918	0.612	2.30433e-76	Mouse	LPCAT3
SEMA6A	2.14627e-212	0.752351	0.571	0.083	2.31346e-208	Mouse	SEMA6A
UTRN.2	8.01053e-112	0.749927	0.592	0.181	8.63455e-108	Mouse	UTRN
TRIM26.1	4.41978e-103	0.749884	0.625	0.214	4.76408e-99	Mouse	TRIM26
HNRNPU	4.31108e-59	0.748835	0.86	0.552	4.64692e-55	Mouse	HNRNPU
LAMP1.1	3.60475e-80	0.74862	0.944	0.751	3.88556e-76	Mouse	LAMP1
ARHGEF26	6.8847e-201	0.748569	0.521	0.075	7.42102e-197	Mouse	ARHGEF26
TSPAN5.1	2.59965e-181	0.748427	0.454	0.069	2.80216e-177	Mouse	TSPAN5
BAG4	2.86709e-222	0.748077	0.531	0.072	3.09044e-218	Mouse	BAG4
TLE4.1	6.33155e-92	0.747871	0.879	0.443	6.82477e-88	Mouse	TLE4
RBP7	1.56625e-222	0.747676	0.215	0.005	1.68826e-218	Mouse	RBP7
RNF6	3.24131e-151	0.745953	0.59	0.141	3.49381e-147	Mouse	RNF6
IQGAP1.2	1.5474e-65	0.74527	0.801	0.46	1.66795e-61	Mouse	IQGAP1
APC.2	1.74836e-135	0.744856	0.638	0.176	1.88455e-131	Mouse	APC
PIK3R1.1	6.64277e-101	0.743057	0.648	0.236	7.16024e-97	Mouse	PIK3R1
MBNL2.1	7.86483e-76	0.742555	0.739	0.342	8.4775e-72	Mouse	MBNL2
KMT2A	1.20309e-181	0.741686	0.498	0.078	1.29681e-177	Mouse	KMT2A
CDC25A.2	1.18453e-101	0.740717	0.59	0.192	1.27681e-97	Mouse	CDC25A
OSBPL6.2	1.29007e-118	0.740342	0.529	0.14	1.39056e-114	Mouse	OSBPL6
LONP2	1.4758e-103	0.736936	0.697	0.255	1.59076e-99	Mouse	LONP2
PDHB.1	1.24349e-72	0.736868	0.726	0.346	1.34036e-68	Mouse	PDHB
B3GNT3.2	2.96502e-177	0.736738	0.632	0.116	3.19599e-173	Mouse	B3GNT3
EIF4H.2	9.1529e-76	0.736684	0.866	0.553	9.86591e-72	Mouse	EIF4H
SKIL.1	3.9021e-77	0.73619	0.603	0.234	4.20607e-73	Mouse	SKIL
SPATA2	2.28812e-187	0.736133	0.557	0.097	2.46637e-183	Mouse	SPATA2
CSRP2	1.41436e-139	0.735894	0.291	0.033	1.52453e-135	Mouse	CSRP2
NAA15.1	1.14618e-113	0.735115	0.517	0.135	1.23547e-109	Mouse	NAA15
CTNNA1.1	1.63422e-85	0.735105	0.943	0.683	1.76152e-81	Mouse	CTNNA1
BMPR1A.1	7.38763e-152	0.734894	0.534	0.115	7.96313e-148	Mouse	BMPR1A
NCKAP1	7.80336e-127	0.734254	0.703	0.212	8.41124e-123	Mouse	NCKAP1
GSN.1	2.25208e-175	0.733397	0.672	0.137	2.42752e-171	Mouse	GSN
PM20D1.2	9.84463e-110	0.73338	0.577	0.181	1.06115e-105	Mouse	PM20D1
PIP5K1B.1	3.84447e-99	0.73323	0.684	0.258	4.14396e-95	Mouse	PIP5K1B
CTDSP2	4.06524e-193	0.733123	0.651	0.117	4.38192e-189	Mouse	CTDSP2
BAIAP2L1.2	4.24934e-84	0.731515	0.715	0.315	4.58036e-80	Mouse	BAIAP2L1
NR2C2	3.6114e-262	0.73142	0.437	0.035	3.89273e-258	Mouse	NR2C2
HNRNPAB.1	5.42385e-70	0.731101	0.814	0.487	5.84636e-66	Mouse	HNRNPAB
DNAJC7.1	2.81358e-82	0.730452	0.772	0.376	3.03276e-78	Mouse	DNAJC7
ZMYM5.1	1.26829e-86	0.730418	0.586	0.215	1.36709e-82	Mouse	ZMYM5
TJP2	1.33296e-85	0.729934	0.768	0.334	1.4368e-81	Mouse	TJP2
R3HDM1	2.36517e-205	0.729809	0.473	0.062	2.54942e-201	Mouse	R3HDM1
MAOB.2	2.59733e-85	0.729481	0.793	0.33	2.79966e-81	Mouse	MAOB
FMR1.2	7.67259e-118	0.729461	0.586	0.168	8.27029e-114	Mouse	FMR1
RALGAPA2.1	1.72897e-164	0.728801	0.5	0.087	1.86366e-160	Mouse	RALGAPA2
VIL1.1	1.16861e-84	0.728526	0.998	0.94	1.25965e-80	Mouse	VIL1
TULP4.1	6.03549e-213	0.728065	0.557	0.078	6.50565e-209	Mouse	TULP4
NOS1AP.1	1.81835e-159	0.727726	0.479	0.086	1.96e-155	Mouse	NOS1AP
RAB22A.2	1.18863e-128	0.727535	0.653	0.192	1.28123e-124	Mouse	RAB22A
MLLT10	1.25606e-163	0.727316	0.592	0.128	1.35391e-159	Mouse	MLLT10
SLC35E1	1.50686e-259	0.727107	0.548	0.059	1.62425e-255	Mouse	SLC35E1
ZNF131.1	3.43986e-89	0.726495	0.556	0.18	3.70782e-85	Mouse	ZNF131
ANKIB1	9.33e-141	0.726432	0.561	0.132	1.00568e-136	Mouse	ANKIB1
TBC1D24.2	0	0.725997	0.454	0.023	0	Mouse	TBC1D24
FOXN3	2.48598e-87	0.725941	0.64	0.233	2.67964e-83	Mouse	FOXN3
ARHGEF5.2	2.13959e-90	0.725322	0.782	0.34	2.30627e-86	Mouse	ARHGEF5
TNRC6C	0	0.724949	0.467	0.025	0	Mouse	TNRC6C
KIAA1217.2	7.41074e-113	0.724568	0.571	0.167	7.98803e-109	Mouse	KIAA1217
NFE2L2.2	2.46973e-65	0.724505	0.874	0.545	2.66212e-61	Mouse	NFE2L2
UBR3	2.69166e-212	0.724073	0.546	0.079	2.90134e-208	Mouse	UBR3
LIN7C	1.06291e-157	0.723606	0.632	0.149	1.14571e-153	Mouse	LIN7C
SH3BGRL.2	2.99055e-137	0.722936	0.753	0.2	3.22352e-133	Mouse	SH3BGRL
DNAJC3.1	9.3606e-65	0.722918	0.808	0.479	1.00898e-60	Mouse	DNAJC3
CHD1.1	4.48173e-122	0.722451	0.64	0.191	4.83086e-118	Mouse	CHD1
TAB2.2	1.25217e-135	0.7216	0.575	0.142	1.34971e-131	Mouse	TAB2
ZNF445	9.29286e-251	0.721286	0.425	0.037	1.00168e-246	Mouse	ZNF445
CNOT6	2.62647e-274	0.719701	0.475	0.041	2.83107e-270	Mouse	CNOT6
MAN1A1.1	2.10892e-103	0.718646	0.77	0.307	2.27321e-99	Mouse	MAN1A1
CFL2	0	0.718564	0.429	0.006	0	Mouse	CFL2
COPA	1.43233e-70	0.71759	0.826	0.485	1.54391e-66	Mouse	COPA
ASPSCR1.1	4.77164e-169	0.717229	0.621	0.121	5.14335e-165	Mouse	ASPSCR1
GSDMC	4.28086e-190	0.716879	0.174	0.003	4.61433e-186	Mouse	GSDMC
SLC30A5.1	3.5711e-95	0.715764	0.594	0.205	3.84929e-91	Mouse	SLC30A5
IRF6.2	4.72246e-93	0.715349	0.738	0.305	5.09034e-89	Mouse	IRF6
NEK6	1.9952e-140	0.715056	0.517	0.111	2.15062e-136	Mouse	NEK6
MAT2A	6.20271e-61	0.714351	0.695	0.343	6.6859e-57	Mouse	MAT2A
XDH.2	3.18645e-48	0.714347	0.856	0.558	3.43468e-44	Mouse	XDH
CDK13.2	2.69324e-133	0.713248	0.588	0.151	2.90305e-129	Mouse	CDK13
BZW1.1	8.65589e-91	0.711225	0.739	0.322	9.33018e-87	Mouse	BZW1
SLC52A3.2	9.26647e-75	0.710644	0.644	0.273	9.98833e-71	Mouse	SLC52A3
ABHD17A.1	5.91629e-72	0.710454	0.897	0.509	6.37717e-68	Mouse	ABHD17A
HBEGF.2	1.77578e-32	0.710093	0.759	0.487	1.91411e-28	Mouse	HBEGF
CLCA4.2	2.75279e-79	0.709507	0.818	0.368	2.96723e-75	Mouse	CLCA4
MAL2.1	9.97141e-109	0.709036	0.598	0.16	1.07482e-104	Mouse	MAL2
SNX7	1.45251e-94	0.708803	0.642	0.24	1.56566e-90	Mouse	SNX7
GATAD2B	4.88331e-163	0.707778	0.527	0.101	5.26372e-159	Mouse	GATAD2B
SNRNP48.1	1.82617e-101	0.707585	0.592	0.187	1.96842e-97	Mouse	SNRNP48
ROCK1.1	4.75072e-74	0.706807	0.801	0.408	5.1208e-70	Mouse	ROCK1
ZBTB20	7.04356e-120	0.706703	0.395	0.074	7.59226e-116	Mouse	ZBTB20
TTC7A.1	2.1169e-117	0.705796	0.642	0.194	2.28181e-113	Mouse	TTC7A
RXRA.2	2.47179e-160	0.705509	0.693	0.156	2.66434e-156	Mouse	RXRA
MIER1.1	7.47898e-67	0.705185	0.759	0.37	8.06159e-63	Mouse	MIER1
HACD1	0	0.702157	0.379	0.016	0	Mouse	HACD1
MAPRE2	7.12473e-292	0.702136	0.481	0.037	7.67975e-288	Mouse	MAPRE2
CLCN3.2	3.74683e-78	0.701979	0.753	0.362	4.03871e-74	Mouse	CLCN3
MAP3K2.1	8.23376e-115	0.701869	0.619	0.186	8.87516e-111	Mouse	MAP3K2
GAN	3.34127e-258	0.701701	0.45	0.038	3.60155e-254	Mouse	GAN
SNX13	5.54441e-177	0.700862	0.513	0.086	5.97632e-173	Mouse	SNX13
JAKMIP1.1	2.05278e-157	0.700838	0.477	0.088	2.2127e-153	Mouse	JAKMIP1
FAM20B.2	2.61257e-106	0.700653	0.617	0.204	2.81609e-102	Mouse	FAM20B
GLS.2	2.15381e-63	0.700453	0.973	0.647	2.3216e-59	Mouse	GLS
PPP6R3.2	7.15329e-98	0.700219	0.739	0.3	7.71053e-94	Mouse	PPP6R3
AKAP7	3.01384e-223	0.700191	0.563	0.077	3.24861e-219	Mouse	AKAP7
ACO1.1	4.91935e-76	0.699687	0.83	0.436	5.30257e-72	Mouse	ACO1
WSB1.1	9.05425e-56	0.699672	0.818	0.476	9.75957e-52	Mouse	WSB1
UBE2D3.1	6.04352e-77	0.696274	0.962	0.785	6.51431e-73	Mouse	UBE2D3
NHSL1.2	4.3005e-100	0.695447	0.72	0.25	4.63551e-96	Mouse	NHSL1
HERC1.1	1.50796e-81	0.695206	0.613	0.235	1.62543e-77	Mouse	HERC1
CRK	3.6322e-146	0.6951	0.688	0.166	3.91515e-142	Mouse	CRK
ENPP5	0	0.694145	0.437	0.007	0	Mouse	ENPP5
MAP2K4	7.6701e-261	0.693583	0.527	0.058	8.2676e-257	Mouse	MAP2K4
FAM20A	0	0.6933	0.418	0	0	Mouse	FAM20A
VAT1.2	1.69008e-66	0.692884	0.808	0.416	1.82174e-62	Mouse	VAT1
BPNT1.2	1.16987e-65	0.691928	0.885	0.495	1.261e-61	Mouse	BPNT1
KIF13B	8.81882e-102	0.691805	0.592	0.179	9.50581e-98	Mouse	KIF13B
BPGM.2	4.96726e-115	0.691302	0.548	0.155	5.35421e-111	Mouse	BPGM
PDGFA.1	9.86103e-53	0.690942	0.672	0.332	1.06292e-48	Mouse	PDGFA
HOMER1	0	0.689933	0.389	0.013	0	Mouse	HOMER1
DYRK1A	3.12124e-152	0.689709	0.594	0.136	3.36438e-148	Mouse	DYRK1A
FERMT1	7.81307e-121	0.68861	0.552	0.141	8.42171e-117	Mouse	FERMT1
MAGI3.2	1.1286e-66	0.688517	0.651	0.285	1.21652e-62	Mouse	MAGI3
PHACTR4	1.19953e-117	0.688084	0.613	0.174	1.29297e-113	Mouse	PHACTR4
GNPDA1.1	5.14287e-75	0.687748	0.67	0.306	5.5435e-71	Mouse	GNPDA1
TBX3.2	7.67441e-86	0.687746	0.661	0.26	8.27225e-82	Mouse	TBX3
SLC17A4.2	2.89491e-51	0.686305	0.667	0.346	3.12043e-47	Mouse	SLC17A4
RNPEPL1.1	6.95607e-63	0.686082	0.782	0.407	7.49794e-59	Mouse	RNPEPL1
DYNC1LI1.1	1.57394e-109	0.685713	0.611	0.195	1.69655e-105	Mouse	DYNC1LI1
ERGIC2.1	1.60529e-79	0.685572	0.753	0.34	1.73034e-75	Mouse	ERGIC2
SYNPO.2	1.59965e-120	0.684042	0.605	0.158	1.72427e-116	Mouse	SYNPO
CYP2U1	5.09098e-219	0.68315	0.433	0.046	5.48757e-215	Mouse	CYP2U1
SKI	0	0.682976	0.477	0.028	0	Mouse	SKI
ATXN7	2.54481e-203	0.682411	0.54	0.079	2.74305e-199	Mouse	ATXN7
VSIG10.2	8.1336e-104	0.68213	0.648	0.186	8.76721e-100	Mouse	VSIG10
CREG1	2.3754e-150	0.681857	0.554	0.113	2.56045e-146	Mouse	CREG1
LPIN2.1	7.36328e-63	0.68183	0.728	0.355	7.93688e-59	Mouse	LPIN2
HBS1L.2	1.59229e-106	0.681811	0.579	0.175	1.71633e-102	Mouse	HBS1L
CYB5R4.1	2.45897e-111	0.681404	0.579	0.173	2.65052e-107	Mouse	CYB5R4
CDK12.2	8.8881e-94	0.681146	0.626	0.216	9.58049e-90	Mouse	CDK12
SLC25A44.1	3.01081e-275	0.6809	0.483	0.042	3.24535e-271	Mouse	SLC25A44
BMP2	1.81384e-104	0.680054	0.477	0.113	1.95514e-100	Mouse	BMP2
REEP3.1	2.50061e-70	0.67952	0.849	0.552	2.6954e-66	Mouse	REEP3
CHD2.1	8.01734e-91	0.67929	0.663	0.243	8.64189e-87	Mouse	CHD2
CDHR2.2	1.3914e-29	0.679029	0.973	0.834	1.49979e-25	Mouse	CDHR2
TMCC3.1	5.80154e-110	0.67872	0.592	0.169	6.25348e-106	Mouse	TMCC3
PRKCE	0	0.678468	0.425	0.024	0	Mouse	PRKCE
CEPT1.1	1.35777e-111	0.678208	0.667	0.228	1.46354e-107	Mouse	CEPT1
SRC	1.55361e-139	0.6781	0.588	0.135	1.67464e-135	Mouse	SRC
SUDS3.2	2.70392e-92	0.677852	0.69	0.27	2.91455e-88	Mouse	SUDS3
UBA1.2	7.07561e-72	0.677625	0.852	0.483	7.6268e-68	Mouse	UBA1
DBNL.2	9.86348e-71	0.677398	0.778	0.405	1.06318e-66	Mouse	DBNL
ZFYVE1.2	4.07739e-117	0.677296	0.515	0.131	4.39502e-113	Mouse	ZFYVE1
CUL3.1	2.39245e-77	0.67701	0.703	0.323	2.57882e-73	Mouse	CUL3
EHD1.2	1.42241e-73	0.676962	0.789	0.406	1.53322e-69	Mouse	EHD1
ZKSCAN4.1	5.57334e-102	0.676763	0.46	0.12	6.00751e-98	Mouse	ZKSCAN4
DHX15	1.90158e-93	0.676599	0.617	0.215	2.04971e-89	Mouse	DHX15
WIPI2	1.23596e-119	0.675298	0.632	0.179	1.33224e-115	Mouse	WIPI2
MAP4K4	4.87495e-201	0.674787	0.467	0.062	5.25471e-197	Mouse	MAP4K4
ZBTB7B.1	8.13416e-99	0.674579	0.854	0.321	8.76781e-95	Mouse	ZBTB7B
MDH2.2	3.3346e-61	0.674512	0.973	0.844	3.59436e-57	Mouse	MDH2
SDCBP.1	5.14338e-63	0.673776	0.835	0.51	5.54405e-59	Mouse	SDCBP
PLPP1.1	1.79785e-59	0.673199	0.726	0.39	1.9379e-55	Mouse	PLPP1
CYP2S1.1	1.68264e-207	0.672089	0.575	0.083	1.81372e-203	Mouse	CYP2S1
MAP2K3.1	4.28948e-126	0.671056	0.703	0.184	4.62363e-122	Mouse	MAP2K3
CHCHD3.1	5.70844e-61	0.670296	0.738	0.423	6.15313e-57	Mouse	CHCHD3
SFT2D2.2	1.90537e-71	0.668778	0.772	0.385	2.0538e-67	Mouse	SFT2D2
STK17B.1	3.36497e-65	0.667773	0.799	0.442	3.6271e-61	Mouse	STK17B
MBTPS1	4.04691e-207	0.667761	0.506	0.066	4.36217e-203	Mouse	MBTPS1
MAGI1.1	9.00958e-117	0.667403	0.559	0.146	9.71142e-113	Mouse	MAGI1
SAFB2	2.26561e-126	0.666919	0.64	0.167	2.4421e-122	Mouse	SAFB2
RBM5.2	5.48307e-94	0.666521	0.736	0.299	5.9102e-90	Mouse	RBM5
ORMDL3.1	6.418e-184	0.66597	0.531	0.082	6.91796e-180	Mouse	ORMDL3
SEMA4A.2	7.93433e-85	0.665589	0.707	0.295	8.55241e-81	Mouse	SEMA4A
TSPAN3.1	1.66344e-60	0.664937	0.935	0.814	1.79302e-56	Mouse	TSPAN3
PLEC.2	7.27113e-48	0.664833	0.952	0.647	7.83755e-44	Mouse	PLEC
GCC2.1	1.44523e-71	0.664656	0.828	0.423	1.55782e-67	Mouse	GCC2
RNF13.1	2.58624e-84	0.664281	0.609	0.226	2.78771e-80	Mouse	RNF13
IFNGR2.2	7.65863e-63	0.663798	0.868	0.585	8.25523e-59	Mouse	IFNGR2
FNBP1L.1	3.2539e-80	0.663683	0.69	0.288	3.50738e-76	Mouse	FNBP1L
STXBP3.1	7.49357e-81	0.6636	0.695	0.304	8.07732e-77	Mouse	STXBP3
PEX6.1	1.84358e-98	0.662096	0.592	0.194	1.98719e-94	Mouse	PEX6
VMP1	3.33308e-61	0.661641	0.893	0.726	3.59273e-57	Mouse	VMP1
ARF3.1	2.63332e-133	0.660533	0.743	0.189	2.83845e-129	Mouse	ARF3
SETD5	1.86621e-98	0.660213	0.625	0.203	2.01159e-94	Mouse	SETD5
PHIP.1	6.28049e-98	0.65991	0.586	0.179	6.76974e-94	Mouse	PHIP
EIF1AY.1	6.41234e-57	0.659779	0.726	0.385	6.91186e-53	Mouse	EIF1AY
BAZ2A.1	3.27814e-126	0.658927	0.636	0.173	3.53351e-122	Mouse	BAZ2A
KDM5B.1	5.44527e-72	0.658043	0.577	0.232	5.86946e-68	Mouse	KDM5B
PTGR2	3.53247e-129	0.657339	0.571	0.143	3.80765e-125	Mouse	PTGR2
ARHGAP42	1.25126e-201	0.656884	0.454	0.057	1.34874e-197	Mouse	ARHGAP42
AFTPH	1.99057e-121	0.655942	0.605	0.167	2.14563e-117	Mouse	AFTPH
EDN1.1	2.01212e-23	0.655487	0.33	0.156	2.16886e-19	Mouse	EDN1
CLCN5	3.82563e-143	0.653993	0.458	0.083	4.12365e-139	Mouse	CLCN5
PPM1H.1	1.38446e-219	0.653629	0.42	0.044	1.49231e-215	Mouse	PPM1H
KIF1B.1	5.67751e-66	0.653233	0.745	0.372	6.11979e-62	Mouse	KIF1B
CCT4	8.33242e-58	0.652941	0.711	0.374	8.98151e-54	Mouse	CCT4
HIVEP1	8.8269e-250	0.652627	0.423	0.035	9.51451e-246	Mouse	HIVEP1
CREBBP.2	2.30112e-63	0.651629	0.711	0.34	2.48038e-59	Mouse	CREBBP
FZR1	1.39716e-207	0.650946	0.49	0.063	1.506e-203	Mouse	FZR1
LGR4	7.31278e-119	0.650534	0.661	0.19	7.88244e-115	Mouse	LGR4
TOP1.1	1.38444e-62	0.649794	0.887	0.582	1.49229e-58	Mouse	TOP1
PITPNB	4.46497e-156	0.648985	0.521	0.1	4.81279e-152	Mouse	PITPNB
CDK18.2	1.25204e-104	0.648763	0.697	0.249	1.34958e-100	Mouse	CDK18
RHPN2.2	6.3574e-64	0.648737	0.64	0.277	6.85264e-60	Mouse	RHPN2
LAP3.2	2.5604e-85	0.648677	0.946	0.498	2.75985e-81	Mouse	LAP3
HDAC4	5.2817e-211	0.648477	0.416	0.045	5.69314e-207	Mouse	HDAC4
LURAP1L.2	2.40922e-97	0.647848	0.648	0.234	2.5969e-93	Mouse	LURAP1L
MTPN.1	8.45515e-115	0.647799	0.626	0.173	9.1138e-111	Mouse	MTPN
STOM.1	6.16133e-190	0.647754	0.473	0.066	6.64129e-186	Mouse	STOM
RYK.1	2.27704e-116	0.647668	0.529	0.139	2.45442e-112	Mouse	RYK
FAM53B	1.19168e-155	0.647228	0.559	0.111	1.28451e-151	Mouse	FAM53B
PPP4R3A.1	3.62762e-90	0.647212	0.674	0.26	3.91021e-86	Mouse	PPP4R3A
TBC1D15.1	2.40831e-112	0.64717	0.55	0.155	2.59592e-108	Mouse	TBC1D15
GAPVD1	4.25871e-126	0.646502	0.498	0.113	4.59046e-122	Mouse	GAPVD1
FMO4.2	7.73373e-91	0.645654	0.596	0.205	8.33619e-87	Mouse	FMO4
EDN2.1	1.22197e-110	0.645365	0.536	0.128	1.31716e-106	Mouse	EDN2
PDE4D	4.39849e-195	0.643765	0.4	0.044	4.74113e-191	Mouse	PDE4D
CPNE3	1.30347e-88	0.643571	0.636	0.234	1.40501e-84	Mouse	CPNE3
LTA4H.2	5.41238e-66	0.643492	0.877	0.516	5.834e-62	Mouse	LTA4H
AHNAK.2	7.99599e-54	0.642201	0.944	0.716	8.61888e-50	Mouse	AHNAK
TBK1.1	1.36733e-70	0.641358	0.626	0.26	1.47385e-66	Mouse	TBK1
ST3GAL6	0	0.640768	0.391	0.001	0	Mouse	ST3GAL6
PCSK5.2	1.71813e-92	0.640368	0.787	0.313	1.85197e-88	Mouse	PCSK5
RNF152.2	6.63638e-57	0.639999	0.653	0.309	7.15336e-53	Mouse	RNF152
KRIT1.1	2.03605e-107	0.639237	0.55	0.15	2.19465e-103	Mouse	KRIT1
ZYG11B	2.08492e-168	0.639123	0.502	0.087	2.24734e-164	Mouse	ZYG11B
FRYL	6.0255e-104	0.637042	0.588	0.17	6.49489e-100	Mouse	FRYL
DDX6	4.8504e-84	0.636469	0.684	0.269	5.22825e-80	Mouse	DDX6
NPEPPS.1	2.78379e-59	0.635964	0.828	0.473	3.00065e-55	Mouse	NPEPPS
RLIM	8.12961e-280	0.634769	0.397	0.024	8.7629e-276	Mouse	RLIM
ARIH1	1.03679e-109	0.634697	0.538	0.145	1.11756e-105	Mouse	ARIH1
IRF9.1	3.33884e-139	0.632657	0.517	0.108	3.59893e-135	Mouse	IRF9
GAK.1	1.40354e-64	0.63252	0.795	0.419	1.51288e-60	Mouse	GAK
SBF2	2.26899e-170	0.632405	0.441	0.064	2.44574e-166	Mouse	SBF2
FAM214B.1	5.16512e-187	0.630186	0.498	0.075	5.56749e-183	Mouse	FAM214B
NR1H3.1	2.22083e-64	0.630074	0.703	0.326	2.39383e-60	Mouse	NR1H3
PKN1.2	1.80085e-103	0.630074	0.617	0.203	1.94113e-99	Mouse	PKN1
NEDD4	1.55748e-138	0.63004	0.485	0.095	1.67881e-134	Mouse	NEDD4
SRRM2.1	4.08156e-56	0.629509	0.937	0.677	4.39952e-52	Mouse	SRRM2
AGRN.1	2.57363e-117	0.629308	0.582	0.161	2.77412e-113	Mouse	AGRN
ANKRD13A.2	4.17925e-65	0.627982	0.749	0.363	4.50482e-61	Mouse	ANKRD13A
RAB14.1	9.45284e-58	0.626071	0.812	0.483	1.01892e-53	Mouse	RAB14
SIPA1L1	1.35339e-109	0.625933	0.513	0.132	1.45882e-105	Mouse	SIPA1L1
CDR2	2.25245e-155	0.625919	0.467	0.079	2.42792e-151	Mouse	CDR2
CTSC.1	5.0667e-59	0.625794	0.628	0.301	5.4614e-55	Mouse	CTSC
MICAL2	1.59067e-121	0.625715	0.504	0.118	1.71458e-117	Mouse	MICAL2
GCNT4	1.071e-204	0.625348	0.479	0.059	1.15443e-200	Mouse	GCNT4
PPP1R12A.2	1.38778e-63	0.624779	0.816	0.429	1.49589e-59	Mouse	PPP1R12A
TSC22D2.1	6.63676e-110	0.624174	0.515	0.135	7.15376e-106	Mouse	TSC22D2
ASH1L.2	4.94733e-57	0.622868	0.716	0.358	5.33272e-53	Mouse	ASH1L
TAX1BP1.2	4.92905e-57	0.622442	0.977	0.627	5.31302e-53	Mouse	TAX1BP1
MED25	9.77981e-130	0.621216	0.592	0.149	1.05417e-125	Mouse	MED25
SIRT1.1	3.59624e-59	0.621071	0.479	0.183	3.87639e-55	Mouse	SIRT1
KATNA1.2	1.31143e-131	0.620817	0.5	0.11	1.41359e-127	Mouse	KATNA1
HOMER2	0	0.620469	0.412	0.012	0	Mouse	HOMER2
GRAMD1B.1	5.19626e-88	0.620403	0.418	0.109	5.60105e-84	Mouse	GRAMD1B
MYO1A.1	7.46375e-76	0.619148	1	0.917	8.04518e-72	Mouse	MYO1A
RAB11FIP3.2	8.6961e-93	0.618731	0.521	0.159	9.37353e-89	Mouse	RAB11FIP3
MGA	7.16679e-140	0.618568	0.398	0.065	7.72508e-136	Mouse	MGA
ACAA1.1	1.21464e-63	0.618429	0.898	0.476	1.30926e-59	Mouse	ACAA1
EPB41L1	4.10031e-244	0.618105	0.374	0.026	4.41973e-240	Mouse	EPB41L1
AMFR.1	4.97225e-151	0.617346	0.573	0.115	5.35959e-147	Mouse	AMFR
TXLNG	2.67557e-118	0.616676	0.458	0.102	2.884e-114	Mouse	TXLNG
SLTM.2	3.07261e-54	0.615577	0.713	0.372	3.31197e-50	Mouse	SLTM
SACM1L.1	1.28838e-66	0.61318	0.674	0.32	1.38874e-62	Mouse	SACM1L
AHCYL2.2	9.94657e-68	0.613098	0.935	0.475	1.07214e-63	Mouse	AHCYL2
RNF19B	1.36041e-167	0.612609	0.525	0.091	1.46638e-163	Mouse	RNF19B
TET2.1	4.56164e-120	0.611752	0.49	0.112	4.91699e-116	Mouse	TET2
RAP2A.1	7.44283e-225	0.611185	0.443	0.046	8.02262e-221	Mouse	RAP2A
HMGCL	4.08938e-72	0.611137	0.699	0.307	4.40795e-68	Mouse	HMGCL
TNFRSF11A.1	1.79145e-77	0.610998	0.575	0.203	1.93101e-73	Mouse	TNFRSF11A
ALDH16A1	5.06012e-61	0.610836	0.682	0.323	5.4543e-57	Mouse	ALDH16A1
SLC44A1.2	2.99922e-57	0.610696	0.789	0.442	3.23286e-53	Mouse	SLC44A1
PBX1	2.14504e-141	0.610536	0.508	0.099	2.31213e-137	Mouse	PBX1
SLC22A4	1.24328e-149	0.60994	0.458	0.078	1.34013e-145	Mouse	SLC22A4
STK11	1.81427e-133	0.609801	0.594	0.145	1.9556e-129	Mouse	STK11
ASXL2	3.72547e-152	0.609449	0.454	0.076	4.01569e-148	Mouse	ASXL2
FAM13B.2	2.11423e-61	0.609205	0.757	0.364	2.27893e-57	Mouse	FAM13B
CLIP2	1.41917e-122	0.608567	0.448	0.093	1.52972e-118	Mouse	CLIP2
DAB2IP.2	1.09157e-59	0.608425	0.64	0.285	1.1766e-55	Mouse	DAB2IP
OXSR1	1.08174e-93	0.607853	0.586	0.189	1.16601e-89	Mouse	OXSR1
PPIL2.1	3.54757e-129	0.606897	0.538	0.127	3.82392e-125	Mouse	PPIL2
SIN3B.2	1.48333e-66	0.606811	0.648	0.295	1.59889e-62	Mouse	SIN3B
HSPA9.1	1.71656e-67	0.606651	0.632	0.248	1.85028e-63	Mouse	HSPA9
SETD1B	9.01481e-244	0.606558	0.362	0.024	9.71706e-240	Mouse	SETD1B
THRB.1	3.44145e-100	0.606383	0.464	0.118	3.70954e-96	Mouse	THRB
TSN	2.40235e-114	0.606164	0.508	0.124	2.5895e-110	Mouse	TSN
TCN2.2	1.88185e-43	0.606071	0.966	0.822	2.02845e-39	Mouse	TCN2
ATAD2B.2	9.13856e-74	0.605795	0.487	0.162	9.85046e-70	Mouse	ATAD2B
SPEN.1	1.52519e-92	0.605434	0.598	0.2	1.644e-88	Mouse	SPEN
PLD1.1	1.64312e-59	0.605365	0.739	0.367	1.77112e-55	Mouse	PLD1
FAR2.1	6.74066e-147	0.605223	0.444	0.075	7.26576e-143	Mouse	FAR2
SH3GL2	0	0.604074	0.379	0.013	0	Mouse	SH3GL2
MOB3C	7.62354e-199	0.603839	0.431	0.051	8.21741e-195	Mouse	MOB3C
JADE1	4.77137e-140	0.603775	0.421	0.072	5.14306e-136	Mouse	JADE1
PAIP2	3.57915e-164	0.603641	0.602	0.113	3.85797e-160	Mouse	PAIP2
SRSF11	3.86808e-66	0.602681	0.841	0.472	4.1694e-62	Mouse	SRSF11
CHD9.2	1.14606e-116	0.602651	0.657	0.182	1.23534e-112	Mouse	CHD9
BNIP3L.2	5.78339e-56	0.602031	0.715	0.368	6.23392e-52	Mouse	BNIP3L
INPPL1	4.00846e-202	0.600944	0.513	0.072	4.32071e-198	Mouse	INPPL1
NFAT5.2	1.47406e-70	0.600458	0.494	0.174	1.58889e-66	Mouse	NFAT5
SEC61A1.1	3.49084e-45	0.600222	0.801	0.494	3.76277e-41	Mouse	SEC61A1
P4HB	4.16229e-43	0.599897	0.994	0.951	4.48654e-39	Mouse	P4HB
MAPK8	3.99431e-205	0.599654	0.46	0.055	4.30547e-201	Mouse	MAPK8
PIK3CA	3.60287e-291	0.598073	0.391	0.021	3.88353e-287	Mouse	PIK3CA
AQP11.1	5.31029e-54	0.597807	0.703	0.388	5.72396e-50	Mouse	AQP11
STAG2.2	4.40959e-69	0.5976	0.623	0.265	4.7531e-65	Mouse	STAG2
YES1.2	3.73002e-90	0.597172	0.603	0.201	4.02059e-86	Mouse	YES1
REPS2	0	0.596635	0.391	0.007	0	Mouse	REPS2
TLE3.1	1.84755e-84	0.596105	0.623	0.219	1.99148e-80	Mouse	TLE3
SERPINB1.2	2.93431e-44	0.595711	0.941	0.744	3.1629e-40	Mouse	SERPINB1
MEPCE	3.19657e-76	0.595555	0.536	0.179	3.44559e-72	Mouse	MEPCE
FAM234B	1.10199e-223	0.594811	0.375	0.032	1.18784e-219	Mouse	FAM234B
ACTR3.2	2.08319e-53	0.59425	0.902	0.602	2.24547e-49	Mouse	ACTR3
NIPAL1.1	1.8988e-75	0.59396	0.538	0.194	2.04672e-71	Mouse	NIPAL1
BPTF.1	1.57957e-72	0.593219	0.678	0.296	1.70262e-68	Mouse	BPTF
MAST2.2	1.01571e-69	0.593204	0.747	0.35	1.09483e-65	Mouse	MAST2
NOXO1	6.43024e-131	0.59275	0.517	0.113	6.93116e-127	Mouse	NOXO1
UCK1.1	1.02945e-135	0.592701	0.496	0.102	1.10965e-131	Mouse	UCK1
LATS1.1	6.48361e-119	0.592014	0.508	0.122	6.98869e-115	Mouse	LATS1
CPEB4	3.41463e-95	0.591624	0.632	0.208	3.68063e-91	Mouse	CPEB4
CPNE2.1	2.1182e-107	0.591386	0.446	0.095	2.28321e-103	Mouse	CPNE2
SLC16A1	2.47943e-152	0.591376	0.437	0.072	2.67258e-148	Mouse	SLC16A1
ELK4.2	4.04193e-81	0.591268	0.466	0.139	4.3568e-77	Mouse	ELK4
PPP1R13B	2.55936e-197	0.590954	0.433	0.05	2.75873e-193	Mouse	PPP1R13B
SORBS1	0	0.590502	0.351	0.01	0	Mouse	SORBS1
PPM1B.2	9.77016e-76	0.59033	0.626	0.25	1.05313e-71	Mouse	PPM1B
CTNND1.2	1.20049e-61	0.587716	0.877	0.523	1.29401e-57	Mouse	CTNND1
RNF149.1	2.3162e-193	0.587686	0.494	0.067	2.49663e-189	Mouse	RNF149
EMP1.1	9.9074e-44	0.587579	0.826	0.491	1.06792e-39	Mouse	EMP1
USP47.1	7.00191e-64	0.587467	0.722	0.347	7.54736e-60	Mouse	USP47
CSK.1	2.20607e-93	0.587069	0.63	0.217	2.37792e-89	Mouse	CSK
SAMD8.2	6.60846e-73	0.58625	0.579	0.223	7.12326e-69	Mouse	SAMD8
YTHDC1.2	1.06681e-78	0.585926	0.665	0.265	1.14992e-74	Mouse	YTHDC1
EFNB2.2	8.42127e-66	0.585917	0.609	0.248	9.07729e-62	Mouse	EFNB2
PPP6R1.2	7.52289e-104	0.585792	0.803	0.338	8.10892e-100	Mouse	PPP6R1
ARL1	3.20369e-64	0.585351	0.699	0.34	3.45326e-60	Mouse	ARL1
TJP1.1	1.4116e-56	0.585311	0.619	0.285	1.52157e-52	Mouse	TJP1
PPP1R14D.2	5.74362e-71	0.584849	0.958	0.834	6.19105e-67	Mouse	PPP1R14D
PARD3	3.08257e-172	0.584237	0.492	0.08	3.3227e-168	Mouse	PARD3
MYO6.1	3.49497e-46	0.583378	0.91	0.607	3.76723e-42	Mouse	MYO6
SETD2.2	8.76453e-74	0.582731	0.603	0.231	9.44728e-70	Mouse	SETD2
PIK3C2B.1	1.70066e-113	0.582572	0.506	0.126	1.83314e-109	Mouse	PIK3C2B
ZC3H18.2	1.43452e-74	0.582441	0.563	0.206	1.54627e-70	Mouse	ZC3H18
FAM160B1	1.48171e-186	0.581925	0.462	0.062	1.59713e-182	Mouse	FAM160B1
ACBD5	3.97627e-78	0.581052	0.638	0.246	4.28603e-74	Mouse	ACBD5
CDC42BPB.2	2.19934e-66	0.580197	0.678	0.301	2.37067e-62	Mouse	CDC42BPB
LRRC58	1.835e-214	0.579429	0.467	0.053	1.97795e-210	Mouse	LRRC58
NCKAP5	9.42479e-126	0.579348	0.343	0.051	1.0159e-121	Mouse	NCKAP5
WIPF2.1	7.87929e-144	0.579314	0.607	0.13	8.49309e-140	Mouse	WIPF2
PAK1.1	3.37951e-57	0.5792	0.776	0.409	3.64277e-53	Mouse	PAK1
BRWD1	1.37658e-72	0.578957	0.519	0.174	1.48381e-68	Mouse	BRWD1
HMG20B	3.77942e-55	0.578923	0.77	0.419	4.07383e-51	Mouse	HMG20B
PLEKHF2.1	1.45824e-92	0.578742	0.575	0.191	1.57184e-88	Mouse	PLEKHF2
E2F5	0	0.578694	0.335	0.01	0	Mouse	E2F5
LMBR1L	6.62591e-131	0.578327	0.571	0.13	7.14207e-127	Mouse	LMBR1L
TTYH3	7.30037e-67	0.577344	0.623	0.266	7.86907e-63	Mouse	TTYH3
SLAIN2.2	3.27046e-67	0.576738	0.64	0.28	3.52523e-63	Mouse	SLAIN2
DDX54.1	1.77181e-110	0.576534	0.575	0.151	1.90984e-106	Mouse	DDX54
GALNT10	1.25382e-162	0.576361	0.41	0.057	1.35149e-158	Mouse	GALNT10
PRRC2A.1	3.03327e-57	0.57625	0.625	0.291	3.26956e-53	Mouse	PRRC2A
RAB1A.1	6.6532e-49	0.575792	0.879	0.633	7.17148e-45	Mouse	RAB1A
RCBTB1	1.90071e-253	0.575507	0.391	0.029	2.04877e-249	Mouse	RCBTB1
APPL1	2.85169e-112	0.57517	0.506	0.122	3.07384e-108	Mouse	APPL1
GATA4	0	0.574953	0.362	0.009	0	Mouse	GATA4
SMAD7.2	3.2963e-44	0.574854	0.625	0.317	3.55308e-40	Mouse	SMAD7
MYADM	1.48372e-293	0.574846	0.393	0.021	1.5993e-289	Mouse	MYADM
MXI1.1	1.36694e-72	0.574766	0.63	0.259	1.47342e-68	Mouse	MXI1
KDM1A	2.35934e-114	0.57456	0.481	0.112	2.54313e-110	Mouse	KDM1A
DVL1.1	2.57188e-136	0.574316	0.521	0.112	2.77223e-132	Mouse	DVL1
CHMP4B.2	4.09987e-58	0.573849	0.939	0.672	4.41925e-54	Mouse	CHMP4B
AKIRIN1.1	6.72938e-82	0.573733	0.594	0.219	7.2536e-78	Mouse	AKIRIN1
SMC6.2	7.47906e-76	0.572938	0.519	0.178	8.06168e-72	Mouse	SMC6
GPR39	0	0.572033	0.347	0.008	0	Mouse	GPR39
GPAT3	9.03906e-57	0.571944	0.707	0.353	9.7432e-53	Mouse	GPAT3
SRPK1.1	1.90653e-59	0.571885	0.659	0.302	2.05505e-55	Mouse	SRPK1
SLK.1	1.62925e-90	0.571382	0.561	0.181	1.75617e-86	Mouse	SLK
RFX7	3.81791e-113	0.57113	0.383	0.075	4.11533e-109	Mouse	RFX7
ENPP4	8.04667e-144	0.570991	0.441	0.076	8.67351e-140	Mouse	ENPP4
LUZP1.2	7.51736e-51	0.570753	0.939	0.616	8.10297e-47	Mouse	LUZP1
FAM102B	4.65314e-279	0.570184	0.374	0.02	5.01562e-275	Mouse	FAM102B
FAM193A.1	7.04758e-74	0.570053	0.456	0.145	7.59659e-70	Mouse	FAM193A
EP400.1	8.44588e-91	0.569149	0.506	0.15	9.10382e-87	Mouse	EP400
CLINT1.1	3.43674e-64	0.569024	0.707	0.329	3.70446e-60	Mouse	CLINT1
SLC12A6	2.36846e-111	0.568619	0.471	0.111	2.55296e-107	Mouse	SLC12A6
PRKAA2	6.5976e-205	0.567631	0.299	0.02	7.11156e-201	Mouse	PRKAA2
CCSER2.2	1.99258e-79	0.567592	0.628	0.238	2.1478e-75	Mouse	CCSER2
USP19	2.21275e-142	0.567531	0.464	0.086	2.38512e-138	Mouse	USP19
LIMS3.1	5.49223e-279	0.567089	0.372	0.02	5.92008e-275	Mouse	LIMS3
LMO7.1	1.06282e-48	0.566361	0.908	0.624	1.14561e-44	Mouse	LMO7
SPTAN1.2	6.01552e-52	0.566019	0.86	0.507	6.48413e-48	Mouse	SPTAN1
YY1	9.5805e-79	0.565896	0.703	0.286	1.03268e-74	Mouse	YY1
SPPL3.2	2.22663e-77	0.565155	0.613	0.235	2.40009e-73	Mouse	SPPL3
KANSL1	2.00578e-146	0.561567	0.466	0.079	2.16203e-142	Mouse	KANSL1
DHX9.1	3.13837e-75	0.561525	0.646	0.254	3.38285e-71	Mouse	DHX9
FUCA2	3.10222e-65	0.560393	0.686	0.304	3.34388e-61	Mouse	FUCA2
GAB1	7.83033e-221	0.559707	0.41	0.038	8.44031e-217	Mouse	GAB1
MYH14.1	2.25444e-41	0.559655	0.994	0.882	2.43006e-37	Mouse	MYH14
TLR3.1	2.12181e-73	0.558317	0.521	0.182	2.2871e-69	Mouse	TLR3
FAM83B	2.06816e-63	0.558316	0.351	0.101	2.22927e-59	Mouse	FAM83B
CCT7.1	3.10836e-39	0.557977	0.738	0.439	3.3505e-35	Mouse	CCT7
NUMB	6.29108e-98	0.557862	0.626	0.19	6.78115e-94	Mouse	NUMB
BAZ2B.1	2.13261e-65	0.557582	0.663	0.288	2.29874e-61	Mouse	BAZ2B
USP4.1	5.48087e-73	0.556237	0.533	0.189	5.90783e-69	Mouse	USP4
RASA1	4.41692e-123	0.555921	0.446	0.093	4.761e-119	Mouse	RASA1
GABPB2	4.37116e-169	0.555845	0.377	0.045	4.71167e-165	Mouse	GABPB2
TOM1L2	5.0963e-163	0.555726	0.458	0.069	5.49331e-159	Mouse	TOM1L2
PHACTR2	3.19097e-189	0.555726	0.439	0.052	3.43955e-185	Mouse	PHACTR2
CUL1.1	3.38816e-64	0.555198	0.619	0.276	3.6521e-60	Mouse	CUL1
CNNM4.1	2.31378e-53	0.554736	0.784	0.414	2.49402e-49	Mouse	CNNM4
FAM98C.1	1.357e-53	0.554595	0.799	0.457	1.46271e-49	Mouse	FAM98C
STK25.2	1.45833e-56	0.554417	0.753	0.389	1.57193e-52	Mouse	STK25
CNDP2.2	1.48633e-54	0.554243	0.989	0.889	1.60211e-50	Mouse	CNDP2
SLC10A2.2	1.18437e-17	0.554239	0.766	0.643	1.27663e-13	Mouse	SLC10A2
SNRPA	7.7146e-88	0.55339	0.534	0.165	8.31557e-84	Mouse	SNRPA
HEXA	9.16924e-51	0.553154	0.636	0.326	9.88352e-47	Mouse	HEXA
SLC15A2	0	0.553073	0.262	0.001	0	Mouse	SLC15A2
HNRNPK.2	5.58234e-66	0.552343	0.868	0.39	6.0172e-62	Mouse	HNRNPK
BRD3	7.51357e-88	0.551839	0.481	0.139	8.09888e-84	Mouse	BRD3
IL13RA1.1	8.71865e-157	0.551061	0.628	0.128	9.39783e-153	Mouse	IL13RA1
ATF7IP.1	1.10816e-119	0.55032	0.46	0.099	1.19449e-115	Mouse	ATF7IP
DLD.2	1.37379e-44	0.550304	0.711	0.42	1.4808e-40	Mouse	DLD
PRPF40A.1	4.2535e-53	0.550159	0.772	0.421	4.58484e-49	Mouse	PRPF40A
CDS2	1.11903e-231	0.550004	0.41	0.035	1.2062e-227	Mouse	CDS2
TCF4	0	0.549756	0.299	0.003	0	Mouse	TCF4
MAP3K1	8.84325e-234	0.549546	0.374	0.027	9.53214e-230	Mouse	MAP3K1
MARK3.1	1.27593e-71	0.54832	0.592	0.226	1.37533e-67	Mouse	MARK3
DDX24	2.51467e-50	0.547525	0.707	0.371	2.71056e-46	Mouse	DDX24
SRSF2	9.85394e-37	0.547193	0.933	0.736	1.06216e-32	Mouse	SRSF2
YTHDF2.1	1.84363e-64	0.546861	0.6	0.244	1.98725e-60	Mouse	YTHDF2
ATF2	2.96338e-179	0.546199	0.439	0.059	3.19423e-175	Mouse	ATF2
SNRK	7.09587e-194	0.545775	0.454	0.056	7.64864e-190	Mouse	SNRK
MIB1	3.92194e-172	0.545599	0.391	0.049	4.22746e-168	Mouse	MIB1
KIAA1522.2	2.2334e-43	0.545158	0.879	0.542	2.40738e-39	Mouse	KIAA1522
HINT3.1	6.06866e-72	0.544963	0.557	0.213	6.54141e-68	Mouse	HINT3
CDKN1A.1	4.67887e-39	0.544628	0.925	0.734	5.04335e-35	Mouse	CDKN1A
INPP4A	0	0.543651	0.33	0.009	0	Mouse	INPP4A
PRKAR1A.2	3.40504e-58	0.543481	0.661	0.329	3.67029e-54	Mouse	PRKAR1A
RTKN.1	5.83211e-139	0.542995	0.586	0.122	6.28644e-135	Mouse	RTKN
DYRK2.1	2.06779e-50	0.542577	0.785	0.431	2.22887e-46	Mouse	DYRK2
SNX6.1	4.64564e-45	0.54146	0.726	0.423	5.00754e-41	Mouse	SNX6
DNMT3A	3.15166e-141	0.539777	0.364	0.052	3.39717e-137	Mouse	DNMT3A
PGPEP1.2	2.23608e-90	0.539393	0.669	0.226	2.41028e-86	Mouse	PGPEP1
SECISBP2L.2	1.81609e-56	0.53933	0.605	0.268	1.95756e-52	Mouse	SECISBP2L
DLST.1	2.99243e-42	0.539318	0.831	0.509	3.22554e-38	Mouse	DLST
UPF1	1.45384e-100	0.538766	0.527	0.149	1.56709e-96	Mouse	UPF1
QRICH1.1	5.23486e-136	0.537383	0.485	0.096	5.64265e-132	Mouse	QRICH1
FAM151A.2	3.40717e-44	0.537292	0.883	0.478	3.67258e-40	Mouse	FAM151A
SLCO2A1.2	3.37471e-50	0.537241	0.421	0.16	3.6376e-46	Mouse	SLCO2A1
GIT1.1	3.27292e-115	0.536339	0.464	0.103	3.52788e-111	Mouse	GIT1
IFI44	3.38377e-79	0.535722	0.245	0.043	3.64737e-75	Mouse	IFI44
CR1.2	3.98491e-50	0.535253	0.513	0.229	4.29533e-46	Mouse	CR1
WBP2.2	4.94926e-113	0.534938	0.682	0.186	5.33481e-109	Mouse	WBP2
STX16	1.06413e-77	0.534588	0.489	0.153	1.14703e-73	Mouse	STX16
SRSF10.2	2.27828e-86	0.533808	0.6	0.194	2.45575e-82	Mouse	SRSF10
CCT8.1	8.75799e-48	0.533639	0.613	0.303	9.44023e-44	Mouse	CCT8
BCAR3.1	1.91832e-59	0.532208	0.646	0.29	2.06775e-55	Mouse	BCAR3
KMT5B	1.25752e-83	0.531606	0.573	0.192	1.35548e-79	Mouse	KMT5B
ZNF148.1	8.77049e-77	0.531406	0.573	0.208	9.45371e-73	Mouse	ZNF148
UBA5	2.5042e-55	0.531224	0.548	0.234	2.69927e-51	Mouse	UBA5
ABCA7	1.31721e-227	0.530808	0.307	0.017	1.41982e-223	Mouse	ABCA7
SLC5A11.1	1.53979e-31	0.530784	0.655	0.4	1.65974e-27	Mouse	SLC5A11
RFNG.1	1.17434e-102	0.530385	0.46	0.112	1.26583e-98	Mouse	RFNG
TAF6L	7.30282e-211	0.530188	0.425	0.045	7.8717e-207	Mouse	TAF6L
MON1A.1	3.62637e-48	0.529929	0.552	0.246	3.90886e-44	Mouse	MON1A
TNKS	1.74263e-151	0.529328	0.398	0.058	1.87838e-147	Mouse	TNKS
HERC2.1	1.22111e-67	0.529253	0.586	0.227	1.31623e-63	Mouse	HERC2
USP45	1.59594e-151	0.528773	0.425	0.068	1.72027e-147	Mouse	USP45
PEX7	7.82415e-154	0.527477	0.45	0.074	8.43365e-150	Mouse	PEX7
CHIC1	1.73879e-152	0.526106	0.351	0.045	1.87424e-148	Mouse	CHIC1
TFE3	9.17734e-164	0.525948	0.351	0.039	9.89225e-160	Mouse	TFE3
PAFAH1B1.1	6.23765e-42	0.525901	0.883	0.556	6.72356e-38	Mouse	PAFAH1B1
ZNFX1.1	2.5103e-119	0.525881	0.561	0.145	2.70585e-115	Mouse	ZNFX1
REXO1.2	1.76705e-80	0.525515	0.439	0.128	1.9047e-76	Mouse	REXO1
SLC35E2B	5.04694e-140	0.525082	0.506	0.095	5.4401e-136	Mouse	SLC35E2B
TSPAN31.1	3.4956e-62	0.524713	0.623	0.277	3.76791e-58	Mouse	TSPAN31
ADIPOR1.1	3.60356e-46	0.5246	0.739	0.41	3.88427e-42	Mouse	ADIPOR1
EPB41L3.1	9.44659e-43	0.523974	0.902	0.598	1.01825e-38	Mouse	EPB41L3
NAB1	1.84183e-153	0.523832	0.412	0.063	1.98531e-149	Mouse	NAB1
SHISA5.1	2.16138e-42	0.523641	0.778	0.46	2.32975e-38	Mouse	SHISA5
GATA5.1	6.33768e-67	0.52339	0.711	0.334	6.83138e-63	Mouse	GATA5
NACC2	8.87073e-95	0.523254	0.448	0.115	9.56176e-91	Mouse	NACC2
ZNF410.1	8.30498e-100	0.522678	0.42	0.1	8.95193e-96	Mouse	ZNF410
USP7.1	1.69214e-81	0.522563	0.598	0.212	1.82396e-77	Mouse	USP7
GALE.1	1.16272e-38	0.522409	0.68	0.413	1.25329e-34	Mouse	GALE
VPS13A.1	4.46882e-109	0.52148	0.651	0.176	4.81694e-105	Mouse	VPS13A
CCT5.1	4.45577e-44	0.521104	0.707	0.401	4.80288e-40	Mouse	CCT5
PPP1R10	9.46505e-46	0.52088	0.697	0.36	1.02024e-41	Mouse	PPP1R10
TBCK	2.64135e-183	0.520035	0.366	0.039	2.84711e-179	Mouse	TBCK
PRR14	3.61207e-182	0.519952	0.473	0.065	3.89345e-178	Mouse	PRR14
GATAD2A.2	4.49243e-62	0.519222	0.582	0.241	4.84239e-58	Mouse	GATAD2A
EPHA1	6.00329e-100	0.519219	0.525	0.147	6.47095e-96	Mouse	EPHA1
PABPC1.1	1.0923e-46	0.518951	0.931	0.683	1.17739e-42	Mouse	PABPC1
UBE2E1	1.37515e-172	0.518769	0.414	0.052	1.48228e-168	Mouse	UBE2E1
SRCAP	1.33455e-153	0.518024	0.343	0.042	1.43851e-149	Mouse	SRCAP
HNRNPDL	1.26438e-70	0.517242	0.812	0.366	1.36287e-66	Mouse	HNRNPDL
RCOR1.2	3.4818e-59	0.517077	0.502	0.201	3.75303e-55	Mouse	RCOR1
APP.2	5.29128e-41	0.516061	0.856	0.566	5.70347e-37	Mouse	APP
U2AF2.1	3.75341e-128	0.51581	0.563	0.125	4.0458e-124	Mouse	U2AF2
RIPK1.2	3.97995e-69	0.515796	0.563	0.215	4.28999e-65	Mouse	RIPK1
FGFR1OP2.2	1.49718e-52	0.515763	0.651	0.324	1.61381e-48	Mouse	FGFR1OP2
RCOR3	1.02561e-138	0.515419	0.446	0.078	1.1055e-134	Mouse	RCOR3
HS6ST1	1.29545e-182	0.515341	0.397	0.046	1.39636e-178	Mouse	HS6ST1
NMT1.1	2.57335e-41	0.515151	0.762	0.452	2.77382e-37	Mouse	NMT1
ABCB7	8.33008e-131	0.515026	0.466	0.093	8.97899e-127	Mouse	ABCB7
RPS6KB1	1.64774e-102	0.514896	0.404	0.09	1.7761e-98	Mouse	RPS6KB1
ABCD1.1	3.02701e-119	0.514759	0.498	0.11	3.26282e-115	Mouse	ABCD1
JARID2.2	1.27126e-95	0.51398	0.536	0.157	1.37029e-91	Mouse	JARID2
ARHGEF16.2	8.02989e-72	0.513973	0.772	0.369	8.65542e-68	Mouse	ARHGEF16
TMED3.1	5.42761e-110	0.513718	0.534	0.126	5.85042e-106	Mouse	TMED3
MYO1E	6.4093e-110	0.513026	0.556	0.147	6.90859e-106	Mouse	MYO1E
NR1I3	1.34171e-104	0.51273	0.339	0.063	1.44623e-100	Mouse	NR1I3
NAMPT.2	3.46492e-57	0.512713	0.726	0.347	3.73484e-53	Mouse	NAMPT
SPAG9.2	2.3542e-45	0.512586	0.707	0.389	2.5376e-41	Mouse	SPAG9
MCCC1	5.83244e-137	0.512575	0.408	0.067	6.28679e-133	Mouse	MCCC1
ADAMTSL5.1	3.32085e-145	0.512468	0.467	0.083	3.57954e-141	Mouse	ADAMTSL5
FAM83G	8.88118e-128	0.512466	0.402	0.071	9.57303e-124	Mouse	FAM83G
SMARCA4.2	4.93735e-40	0.511851	0.657	0.353	5.32197e-36	Mouse	SMARCA4
GTF2IRD1.1	1.33149e-55	0.511803	0.46	0.177	1.43522e-51	Mouse	GTF2IRD1
MBTD1	7.91244e-198	0.511497	0.385	0.038	8.52882e-194	Mouse	MBTD1
PEX5	5.67963e-216	0.511453	0.398	0.036	6.12208e-212	Mouse	PEX5
FLVCR1	3.58546e-117	0.510728	0.435	0.085	3.86477e-113	Mouse	FLVCR1
SYNGR2.1	2.5641e-104	0.510658	0.657	0.18	2.76385e-100	Mouse	SYNGR2
PI4K2A	4.2722e-175	0.51041	0.356	0.037	4.605e-171	Mouse	PI4K2A
TCF12	2.95921e-111	0.509037	0.496	0.119	3.18973e-107	Mouse	TCF12
MAPRE1.1	1.55702e-45	0.509008	0.728	0.39	1.67831e-41	Mouse	MAPRE1
LNX1.2	5.50144e-49	0.508768	0.517	0.224	5.93e-45	Mouse	LNX1
EIF5B.1	4.15765e-41	0.50846	0.762	0.453	4.48153e-37	Mouse	EIF5B
AFF1	4.44409e-157	0.508208	0.483	0.079	4.79029e-153	Mouse	AFF1
FOXO1	4.62756e-185	0.507626	0.366	0.038	4.98804e-181	Mouse	FOXO1
HIP1R.1	1.21366e-73	0.506705	0.59	0.212	1.3082e-69	Mouse	HIP1R
ANKRD13C.2	3.09075e-52	0.506335	0.642	0.304	3.33152e-48	Mouse	ANKRD13C
CYP1A1	3.05021e-21	0.505761	0.142	0.046	3.28782e-17	Mouse	CYP1A1
CYB561.1	4.39404e-104	0.505242	0.582	0.161	4.73634e-100	Mouse	CYB561
TWF1.2	1.15833e-36	0.504877	0.738	0.471	1.24857e-32	Mouse	TWF1
HNRNPF.2	2.07526e-30	0.504545	0.818	0.637	2.23692e-26	Mouse	HNRNPF
BAZ1B.2	9.27272e-51	0.504062	0.515	0.216	9.99506e-47	Mouse	BAZ1B
STT3A.2	2.4062e-39	0.503805	0.584	0.313	2.59365e-35	Mouse	STT3A
KANSL3.2	4.44265e-90	0.503363	0.45	0.121	4.78873e-86	Mouse	KANSL3
TRIM40	2.00148e-192	0.502579	0.333	0.028	2.15739e-188	Mouse	TRIM40
EDEM3	4.49217e-129	0.502254	0.456	0.087	4.84211e-125	Mouse	EDEM3
PSMB3.1	2.764e-45	0.501608	0.736	0.354	2.97931e-41	Mouse	PSMB3
USP33	1.06602e-63	0.500666	0.525	0.197	1.14906e-59	Mouse	USP33
IRAK2.2	7.53643e-40	0.500513	0.548	0.267	8.12352e-36	Mouse	IRAK2
SNX1	8.91483e-64	0.50012	0.626	0.266	9.60929e-60	Mouse	SNX1
