# Supplementary material for: Cross-species single-cell transcriptomic analysis reveals divergence of cell composition and functions in mammalian ileum epithelium
Source: Cell Regen. 2022 May 5;11:19. doi: 10.1186/s13619-022-00118-7 (PMC9072607; doi:10.1186/s13619-022-00118-7)
Supplement: Supplementary file 8 — Additional file 8: Table S8. Shows correlation score in drug metabolism and transport between human and other species in Fig. 6B. [file 13619_2022_118_MOESM8_ESM.xlsx]

## Sheet: (drug metabolism)macaque-Fig.6B
gene	Human	Macaque	R
MGST3	1.6225	1.24249	0.451407
GSTM3	0.370299	0.125963
GSTM2	0.000978862	2.52189
CYP2J2	0.248412	0.578483
CYP4X1	0.00172299	0
CYP4B1	0	0.0102362
AADAC	0.873428	0.0828391
BCHE	0	0
UGT2A1	0	0
UGT2A3	0.591512	0.419993
UGT2B7	0.153682	0.140712
HPGDS	0.00044191	0
CYP2U1	0.0304394	0.0374444
MGST2	1.02307	0.708851
CYP2W1	0.00334748	0
CYP3A4	1.31162	0.904898
CYP3A43	0	0
PON2	0.221876	0.423231
PON3	0.013839	0.221657
PON1	0	0
LTC4S	0.00549217	0.00603432
GSTA4	0.0500806	0.0197342
GSTA3	0	1.89811
CYP1A1	0	0
CYP1A2	0	0
GSTZ1	0.230179	0.114108
NAT1	0.0287707	0.00917614
NAT2	0.100899	0
CYP2C19	0.026027	0.675966
CYP2C9	0.0784505	0.675966
GSTO2	0.0724818	0
MGST1	0.468091	0.267542
UGT1A1	0.0451973	0.426532
GSTP1	1.69029	1.52036
CYP2R1	0.0307084	0.0312702
NAT8	0.099616	0.051675
CYP1B1	0.000842785	0
CES1	0.00260806	0.882441
CES5A	0	0
CES2	2.67016	1.2721
CYP4F12	0.40382	0
CYP2S1	0.131643	0.153159

## Sheet: (drug metabolism)pig-Fig.6B
gene	Human	Pig	R
CYP3A4	1.31162	0.203319	0.4464
CYP3A43	0	0.203319
CYP3A5	1.6	0.203319
CYP3A7	0.00481575	0.203319
CYP4F2	0.57966	0.494689
CYP4X1	0.00172299	0
GSTM4	1.03086	0.532355
GSTO1	0.896316	0.903147
NAT1	0.0287707	0.2513
NAT2	0.100899	0.2513
AADAC	0.873428	0.0377854
CES1	0.00260806	0.145995
CES5A	0	0
CYP1A1	0	0.0307187
CYP1A2	0	0
CYP1B1	0.000842785	0
CYP2A13	0	0
CYP2A6	0	0
CYP2A7	0.000642279	0
CYP2B6	0.0547356	0
CYP2D6	0.49075	0.081952
CYP2E1	0	0.0230611
CYP2F1	0	0
CYP2J2	0.248412	0.446277
CYP2R1	0.0307084	0.0827069
CYP2S1	0.131643	0.00325775
CYP2U1	0.0304394	0.000657105
CYP2W1	0.00334748	0.195325
CYP4B1	0	0
CYP4F3	0.0753481	0.0147351
CYP4F8	0	0.0788964
GSTA4	0.0500806	0.0107901
GSTK1	1.34264	0.38721
GSTM3	0.370299	0.0426878
GSTO2	0.0724818	0
GSTZ1	0.230179	0.0728367
HPGDS	0.00044191	0
LTC4S	0.00549217	0.0224751
MGST1	0.468091	1.18418
MGST2	1.02307	0.498148
MGST3	1.6225	0.914338
NAT8	0.099616	0.000594367
PON1	0	0
PON2	0.221876	0.0597566
PON3	0.013839	0
TPMT	0.207988	0.009646
UGT1A3	0	0.924535
UGT1A5	0.00122637	0.924535
UGT2A3	0.591512	0.188792

## Sheet: (drug metabolism)rat-Fig.6B
gene	Human	Rat	R
CES2	2.67016	0.181626	0.484723
CYP2C18	0.187271	0.164487
CYP2D6	0.49075	0.615218
CYP3A4	1.31162	1.02462
CYP3A43	0	1.02462
CYP3A5	1.6	1.02462
CYP3A7	0.00481575	1.02462
CYP4F2	0.57966	0.770997
CYP4F8	0	0.692216
GSTA5	0.00129002	0.282143
GSTM1	0	0.0622442
GSTM3	0.370299	0
GSTO2	0.0724818	0.000633856
NAT1	0.0287707	0.187184
NAT2	0.100899	0.187184
NAT8	0.099616	0.0265895
AADAC	0.873428	0.0297225
BCHE	0	0.671639
CES1	0.00260806	0.00294541
CES4A	0.020385	0
CES5A	0	0
CYP1A1	0	0.0872643
CYP1A2	0	0
CYP1B1	0.000842785	0
CYP2C19	0.026027	0
CYP2C9	0.0784505	0
CYP2E1	0	0
CYP2F1	0	0
CYP2J2	0.248412	0.0679042
CYP2R1	0.0307084	0.000311492
CYP2S1	0.131643	0.00185587
CYP2U1	0.0304394	0.0198921
CYP2W1	0.00334748	5.87e-05
CYP4A11	0.0151224	0.00289819
CYP4A22	0.00171726	0.00289819
CYP4B1	0	0.0677667
CYP4F12	0.40382	0.00289819
CYP4F3	0.0753481	6.06e-05
CYP4X1	0.00172299	0
GSTK1	1.34264	0.208565
GSTM4	1.03086	0.18831
GSTO1	0.896316	1.2113
GSTP1	1.69029	1.24515
GSTZ1	0.230179	0.0108606
HPGDS	0.00044191	0.000804469
LTC4S	0.00549217	0.00138168
MGST1	0.468091	1.40395
MGST2	1.02307	2.06941
MGST3	1.6225	2.3069
PON1	0	0
PON2	0.221876	0.56809
PON3	0.013839	1.07288
TPMT	0.207988	0.475503
UGT2A3	0.591512	0.000570211

## Sheet: (drug metabolism)mouse-Fig.6B
gene	Human	Mouse	R
CES1	0.00260806	0.121514	0.713267
CES2	2.67016	4.13068
CYP2A13	0	0
CYP2A6	0	0
CYP2A7	0.000642279	0
CYP2D6	0.49075	1.13793
CYP2J2	0.248412	0.00701159
CYP3A4	1.31162	1.7523
CYP3A43	0	1.7523
CYP3A5	1.6	1.7523
CYP3A7	0.00481575	1.7523
CYP4A11	0.0151224	0.00198623
CYP4A22	0.00171726	0.00198623
CYP4F12	0.40382	0.00198623
CYP4F2	0.57966	2.05507
CYP4F8	0	1.12795
GSTM1	0	0.465574
GSTP1	1.69029	0.91143
NAT1	0.0287707	0.143759
NAT2	0.100899	0.143759
NAT8	0.099616	1.08504
UGT1A10	0.0206827	0.00340475
UGT1A3	0	0.00897881
UGT1A5	0.00122637	0.00897881
UGT1A6	0.00125636	0.124699
UGT1A7	0.00064092	0.00340475
UGT1A8	0.00544383	0.00340475
UGT1A9	0	0.00340475
UGT2A1	0	0
AADAC	0.873428	0.417571
BCHE	0	0.792303
CES4A	0.020385	0
CES5A	0	0
CYP1A1	0	0.176726
CYP1A2	0	0
CYP1B1	0.000842785	0
CYP2C18	0.187271	0.0782939
CYP2E1	0	0
CYP2F1	0	0.00109202
CYP2R1	0.0307084	0.00159426
CYP2S1	0.131643	0.334309
CYP2U1	0.0304394	0.243388
CYP2W1	0.00334748	0
CYP4B1	0	0.322613
CYP4F3	0.0753481	0.00491039
CYP4X1	0.00172299	0
GSTA5	0.00129002	0.057957
GSTK1	1.34264	0.231644
GSTM2	0.000978862	0.0283037
GSTM3	0.370299	0.0682975
GSTM4	1.03086	0.0175618
GSTO1	0.896316	1.1721
GSTO2	0.0724818	0.00393345
GSTZ1	0.230179	0.152006
HPGDS	0.00044191	0.00228952
LTC4S	0.00549217	0.0375461
MGST1	0.468091	1.38078
MGST2	1.02307	1.30387
MGST3	1.6225	1.80315
PON1	0	0
PON2	0.221876	0.539157
PON3	0.013839	0.0629738
TPMT	0.207988	0.0687408
UGT1A1	0.0451973	0.0809397
UGT2A2	0	0
UGT2A3	0.591512	0.219481

## Sheet: (drug transport)macaque-Fig.6B
gene	Human	Macaque	R
ABCC5	0.0236028	0.0256287	0.888216
SLC22A13	0	0
ABCG1	0.0268803	0.0104573
SLC22A3	0.0023502	0
SLC22A2	0	0
SLC22A1	0.000387392	0
SLC22A16	0	0
ABCC10	0.0237994	0.0836909
SLC22A7	0	0
ABCC2	0.0569395	0.173707
SLCO1C1	0.000610617	0
SLCO1B3	0	0
SLC22A8	0	0
SLC22A6	0.000481286	0
SLCO2B1	0.170689	0.0921113
ABCC4	0.00170973	0.00229324
SLC15A1	0.807991	0.392616
ABCC3	0.179883	0.247825
ABCC1	0.00268285	0.00742178
ABCC6	0.0911244	0.0852793
ABCC12	0	0.00197089
ABCC11	0	0

## Sheet: (drug transport)pig-Fig.6B
gene	Human	Pig	R
ABCB1	0.501943	0.625293	0.611453
ABCC4	0.00170973	0.656669
SLC22A10	0	0
SLC22A9	0	0
ABCC1	0.00268285	0.0540923
ABCC10	0.0237994	0.0944257
ABCC11	0	0
ABCC12	0	0
ABCC2	0.0569395	0.0749677
ABCC3	0.179883	0.104319
ABCC5	0.0236028	0.0286746
ABCG1	0.0268803	0.0230522
ABCG2	0.494815	0.660656
SLC15A1	0.807991	0.242474
SLC22A1	0.000387392	0
SLC22A13	0	0.00207601
SLC22A16	0	0
SLC22A2	0	0
SLC22A3	0.0023502	0
SLC22A6	0.000481286	0
SLC22A7	0	0.00348139
SLC22A8	0	0
SLCO1B1	0	0
SLCO1B3	0	0
SLCO1C1	0.000610617	0
SLCO2B1	0.170689	0.0468229

## Sheet: (drug transport)rat-Fig.6B
gene	Human	Rat	R
ABCG2	0.494815	0.0212117	0.794513
SLC22A13	0	0
SLC22A9	0	0.000712816
ABCC1	0.00268285	0.00109297
ABCC10	0.0237994	0.053723
ABCC12	0	0
ABCC2	0.0569395	0.0847599
ABCC3	0.179883	0.0167109
ABCC4	0.00170973	0.000257347
ABCC5	0.0236028	0.064962
ABCC6	0.0911244	0.0736846
ABCG1	0.0268803	0
SLC15A1	0.807991	1.31547
SLC22A1	0.000387392	0.359077
SLC22A2	0	0
SLC22A3	0.0023502	0.0698774
SLC22A6	0.000481286	0
SLC22A7	0	0
SLC22A8	0	0
SLCO1B1	0	0
SLCO1B3	0	0
SLCO1C1	0.000610617	0.000150802
SLCO2B1	0.170689	0.151425

## Sheet: (drug transport)mouse-Fig.6B
gene	Human	Mouse	R
ABCB1	0.501943	0.897878	0.67367
SLC22A9	0	0
ABCC1	0.00268285	0.00658856
ABCC10	0.0237994	0.052654
ABCC12	0	0
ABCC2	0.0569395	0.869645
ABCC3	0.179883	0.102521
ABCC4	0.00170973	0.000443498
ABCC5	0.0236028	0.00236056
ABCC6	0.0911244	0.0368949
ABCG1	0.0268803	0.00155642
ABCG2	0.494815	0
SLC15A1	0.807991	0.909646
SLC22A1	0.000387392	0.269222
SLC22A13	0	0.00146132
SLC22A16	0	0
SLC22A2	0	0
SLC22A3	0.0023502	0.0151798
SLC22A6	0.000481286	0
SLC22A7	0	0
SLC22A8	0	0
SLCO1B1	0	0
SLCO1B3	0	0
SLCO1C1	0.000610617	0
SLCO2B1	0.170689	0.119354
