# Supplementary material for: Cross-species single-cell transcriptomic analysis reveals divergence of cell composition and functions in mammalian ileum epithelium
Source: Cell Regen. 2022 May 5;11:19. doi: 10.1186/s13619-022-00118-7 (PMC9072607; doi:10.1186/s13619-022-00118-7)
Supplement: Supplementary file 9 — Additional file 9: Table S9. Shows orthologous gene lists in mouse, rat, pig, macaque and human. [file 13619_2022_118_MOESM9_ESM.xlsx]

## Sheet: human_monkey_mouse_rat_pig-1-1
human	Macaque	Mouse	Rat	Pig
A1CF	A1CF	A1cf	A1cf	A1CF
A3GALT2	A3GALT2	A3galt2	A3galt2	A3GALT2
A4GALT	A4GALT	A4galt	A4galt	A4GALT
AACS	AACS	Aacs	Aacs	AACS
AADAC	AADAC	Aadac	Aadac	AADAC
AADACL3	AADACL3	Aadacl3	Aadacl3	AADACL3
AADAT	AADAT	Aadat	Aadat	AADAT
AAK1	AAK1	Aak1	Aak1	AAK1
AAMP	AAMP	Aamp	Aamp	AAMP
AARD	AARD	Aard	Aard	AARD
AARS2	AARS2	Aars2	Aars2	AARS2
AASDH	AASDH	Aasdh	Aasdh	AASDH
AATK	AATK	Aatk	Aatk	AATK
ABAT	ABAT	Abat	Abat	ABAT
ABCA1	ABCA1	Abca1	Abca1	ABCA1
ABCA12	ABCA12	Abca12	Abca12	ABCA12
ABCA3	ABCA3	Abca3	Abca3	ABCA3
ABCA4	ABCA4	Abca4	Abca4	ABCA4
ABCA5	ABCA5	Abca5	Abca5	ABCA5
ABCA6	ABCA6	Abca6	Abca6	ABCA6
ABCA7	ABCA7	Abca7	Abca7	ABCA7
ABCA8	ABCA8	Abca8b	Abca8	ABCA8
ABCA9	ABCA9	Abca9	Abca9	ABCA9
ABCB10	ABCB10	Abcb10	Abcb10	ABCB10
ABCB11	ABCB11	Abcb11	Abcb11	ABCB11
ABCB5	ABCB5	Abcb5	Abcb5	ABCB5
ABCB6	ATG9A	Abcb6	Abcb6	ABCB6
ABCB7	ABCB7	Abcb7	Abcb7	ABCB7
ABCB8	ABCB8	Abcb8	Abcb8	ABCB8
ABCB9	ABCB9	Abcb9	Abcb9	ABCB9
ABCC1	ABCC1	Abcc1	Abcc1	ABCC1
ABCC10	ABCC10	Abcc10	Abcc10	ABCC10
ABCC12	ABCC12	Abcc12	Abcc12	ABCC12
ABCC2	ABCC2	Abcc2	Abcc2	ABCC2
ABCC3	ABCC3	Abcc3	Abcc3	ABCC3
ABCC5	ABCC5	Abcc5	Abcc5	ABCC5
ABCC8	ABCC8	Abcc8	Abcc8	ABCC8
ABCC9	ABCC9	Abcc9	Abcc9	ABCC9
ABCD1	ABCD1	Abcd1	Abcd1	ABCD1
ABCD2	ABCD2	Abcd2	Abcd2	ABCD2
ABCD3	ABCD3	Abcd3	Abcd3	ABCD3
ABCD4	ABCD4	Abcd4	Abcd4	ABCD4
ABCF1	ABCF1	Abcf1	Abcf1	ABCF1
ABCF2	ABCF2	Abcf2	Abcf2	ENSSSCG00000016441
ABCF3	ABCF3	Abcf3	Abcf3	ABCF3
ABCG1	ABCG1	Abcg1	Abcg1	ABCG1
ABCG4	ABCG4	Abcg4	Abcg4	ABCG4
ABCG5	ABCG5	Abcg5	Abcg5	ABCG5
ABCG8	ABCG8	Abcg8	Abcg8	ABCG8
ABHD11	ABHD11	Abhd11	Abhd11	ABHD11
ABHD12	ABHD12	Abhd12	Abhd12	ABHD12
ABHD12B	ABHD12B	Abhd12b	Abhd12b	ABHD12B
ABHD13	ABHD13	Abhd13	Abhd13	ABHD13
ABHD15	ABHD15	Abhd15	Abhd15	ABHD15
ABHD16A	ABHD16A	Abhd16a	Abhd16a	ABHD16A
ABHD16B	ABHD16B	Abhd16b	Abhd16b	ABHD16B
ABHD17A	ABHD17A	Abhd17a	Abhd17a	ABHD17A
ABHD17B	ABHD17B	Abhd17b	Abhd17b	ABHD17B
ABHD17C	ENSMMUG00000049824	Abhd17c	Abhd17c	ABHD17C
ABHD2	ABHD2	Abhd2	Abhd2	ABHD2
ABHD3	ABHD3	Abhd3	Abhd3	ABHD3
ABHD4	ABHD4	Abhd4	Abhd4	ABHD4
ABHD5	ABHD5	Abhd5	Abhd5	ABHD5
ABHD6	ABHD6	Abhd6	Abhd6	ABHD6
ABHD8	ABHD8	Abhd8	Abhd8	ABHD8
ABI1	ABI1	Abi1	Abi1	ABI1
ABI2	ABI2	Abi2	Abi2	ABI2
ABI3BP	ABI3BP	Abi3bp	Abi3bp	ABI3BP
ABL2	ABL2	Abl2	Abl2	ABL2
ABLIM1	ABLIM1	Ablim1	AABR07007032.1	ABLIM1
ABLIM2	ABLIM2	Ablim2	Ablim2	ABLIM2
ABLIM3	ABLIM3	Ablim3	Ablim3	ABLIM3
ABR	ABR	Abr	Abr	ABR
ABTB1	ABTB1	Abtb1	Abtb1	ABTB1
ABTB2	ABTB2	Abtb2	Abtb2	ABTB2
AC136616.1	SLC6A8	Slc6a8	Slc6a8	SLC6A8
ACAA2	ACAA2	Acaa2	Acaa2	ACAA2
ACACA	ACACA	Acaca	Acaca	ACACA
ACACB	ACACB	Acacb	Acacb	ENSSSCG00000050590
ACAD11	ACAD11	Acad11	Acad11	ACAD11
ACAD9	ACAD9	Acad9	Acad9	ACAD9
ACADM	ACADM	Acadm	Acadm	ACADM
ACADS	ACADS	Acads	Acads	ACADS
ACADVL	ACADVL	Acadvl	Acadvl	ACADVL
ACAN	ACAN	Acan	Acan	ACAN
ACAP1	ACAP1	Acap1	Acap1	ACAP1
ACAP2	ACAP2	Acap2	Acap2	ACAP2
ACAP3	ACAP3	Acap3	Acap3	ACAP3
ACBD3	ACBD3	Acbd3	Acbd3	ACBD3
ACBD4	ACBD4	Acbd4	Acbd4	ACBD4
ACBD7	ACBD7	Acbd7	Acbd7	ACBD7
ACCSL	ACCSL	Accsl	Accsl	ACCSL
ACE	ACE	Ace	Ace	ACE
ACE2	ACE2	Ace2	Ace2	ACE2
ACER1	ACER1	Acer1	Acer1	ACER1
ACER2	ACER2	Acer2	Acer2	ACER2
ACER3	ACER3	Acer3	Acer3	ACER3
ACHE	ACHE	Ache	Ache	ACHE
ACKR2	ACKR2	Ackr2	Ackr2	ACKR2
ACKR3	ACKR3	Ackr3	Ackr3	ACKR3
ACKR4	ACKR4	Ackr4	Ackr4	ACKR4
ACO1	ACO1	Aco1	Aco1	ACO1
ACO2	ACO2	Aco2	Aco2	ACO2
ACOT11	ACOT11	Acot11	Acot11	ACOT11
ACOT12	ACOT12	Acot12	Acot12	ACOT12
ACOT6	ENSMMUG00000006855	Acot6	Acot6	ENSSSCG00000002348
ACOT7	ACOT7	Acot7	Acot7	ACOT7
ACOX1	ACOX1	Acox1	Acox1	ACOX1
ACOX2	ACOX2	Acox2	Acox2	ACOX2
ACOX3	ACOX3	Acox3	Acox3	ACOX3
ACP6	ACP6	Acp6	Acp6	ACP6
ACRV1	ACRV1	Acrv1	Acrv1	ACRV1
ACSBG1	ACSBG1	Acsbg1	Acsbg1	ACSBG1
ACSBG2	ACSBG2	Acsbg2	Acsbg2	ACSBG2
ACSF2	ACSF2	Acsf2	Acsf2	ACSF2
ACSF3	ACSF3	Acsf3	Acsf3	ACSF3
ACSL1	ACSL1	Acsl1	Acsl1	ACSL1
ACSL3	ACSL3	Acsl3	Acsl3	ACSL3
ACSL4	ACSL4	Acsl4	Acsl4	ACSL4
ACSL5	ACSL5	Acsl5	Acsl5	ACSL5
ACSM3	ACSM3	Acsm3	Acsm3	ACSM3
ACSM4	ACSM4	Acsm4	Acsm4	ACSM4
ACSM5	ACSM5	Acsm5	Acsm5	ACSM5
ACSS1	ACSS1	Acss1	Acss1	ACSS1
ACSS2	ACSS2	Acss2	Acss2	ACSS2
ACSS3	ACSS3	Acss3	Acss3	ACSS3
ACTA2	ACTA2	Acta2	Acta2	ACTA2
ACTBL2	ACTBL2	Actbl2	Actbl2	ACTBL2
ACTC1	ACTC1	Actc1	Actc1	ACTC1
ACTG2	ACTG2	Actg2	Actg2	ACTG2
ACTL6A	ACTL6A	Actl6a	Actl6a	ACTL6A
ACTL7A	ACTL7A	Actl7a	Actl7a	ACTL7A
ACTL7B	ACTL7B	Actl7b	Actl7b	ACTL7B
ACTN1	ACTN1	Actn1	Actn1	ACTN1
ACTN2	ACTN2	Actn2	Actn2	ACTN2
ACTN3	ACTN3	Actn3	Actn3	ACTN3
ACTN4	ACTN4	Actn4	Actn4	ACTN4
ACTR10	ACTR10	Actr10	Actr10	ACTR10
ACTR1A	ACTR1A	Actr1a	Actr1a	ACTR1A
ACTR1B	ACTR1B	Actr1b	Actr1b	ACTR1B
ACTR2	ACTR2	Actr2	Actr2	ACTR2
ACTR3	ACTR3	Actr3	Actr3	ACTR3
ACTR3B	ACTR3B	Actr3b	Actr3b	ENSSSCG00000016426
ACTR5	ACTR5	Actr5	Actr5	ACTR5
ACTR6	ACTR6	Actr6	Actr6	ACTR6
ACTRT1	ACTRT1	Actrt1	Actrt1	ACTRT1
ACTRT2	ACTRT2	Actrt2	Actrt2	ACTRT2
ACTRT3	ACTRT3	Actrt3	Actrt3	ACTRT3
ACVR1	ACVR1	Acvr1	Acvr1	ACVR1
ACVR1B	ACVR1B	Acvr1b	Acvr1b	ACVR1B
ACVR1C	ACVR1C	Acvr1c	Acvr1c	ACVR1C
ACVR2A	ACVR2A	Acvr2a	Acvr2a	ACVR2A
ACVR2B	ACVR2B	Acvr2b	Acvr2b	ACVR2B
ACVRL1	ACVRL1	Acvrl1	Acvrl1	ACVRL1
ACYP1	ENSMMUG00000003126	Acyp1	Acyp1	ACYP1
ACYP2	ACYP2	Acyp2	Acyp2	ENSSSCG00000025224
ADA	ADA	Ada	Ada	ADA
ADAD1	ADAD1	Adad1	Adad1	ADAD1
ADAD2	ADAD2	Adad2	Adad2	ADAD2
ADAL	ADAL	Adal	Adal	ADAL
ADAM10	ADAM10	Adam10	Adam10	ADAM10
ADAM11	ADAM11	Adam11	Adam11	ADAM11
ADAM12	ADAM12	Adam12	Adam12	ADAM12
ADAM15	ADAM15	Adam15	Adam15	ADAM15
ADAM17	ADAM17	Adam17	Adam17	ADAM17
ADAM18	ADAM18	Adam18	Adam18	ADAM18
ADAM2	ADAM2	Adam2	Adam2	ADAM2
ADAM22	ADAM22	Adam22	Adam22	ADAM22
ADAM23	ADAM23	Adam23	Adam23	ADAM23
ADAM28	ADAM28	Adam28	Adam28	ADAM28
ADAM30	ADAM30	Adam30	Adam30	ADAM30
ADAM33	ADAM33	Adam33	Adam33	ADAM33
ADAM7	ADAM7	Adam7	Adam7	ADAM7
ADAM8	ADAM8	Adam8	Adam8	ADAM8
ADAM9	ADAM9	Adam9	Adam9	ADAM9
ADAMDEC1	ADAMDEC1	Adamdec1	Adamdec1	ADAMDEC1
ADAMTS1	ADAMTS1	Adamts1	Adamts1	ADAMTS1
ADAMTS10	ADAMTS10	Adamts10	Adamts10	ADAMTS10
ADAMTS12	ADAMTS12	Adamts12	Adamts12	ADAMTS12
ADAMTS13	ADAMTS13	Adamts13	Adamts13	ADAMTS13
ADAMTS14	ADAMTS14	Adamts14	Adamts14	ADAMTS14
ADAMTS15	ADAMTS15	Adamts15	Adamts15	ADAMTS15
ADAMTS16	ADAMTS16	Adamts16	Adamts16	ADAMTS16
ADAMTS17	ADAMTS17	Adamts17	Adamts17	ADAMTS17
ADAMTS19	ADAMTS19	Adamts19	Adamts19	ADAMTS19
ADAMTS2	ADAMTS2	Adamts2	Adamts2	ADAMTS2
ADAMTS20	ADAMTS20	Adamts20	Adamts20	ADAMTS20
ADAMTS3	ADAMTS3	Adamts3	Adamts3	ADAMTS3
ADAMTS4	ADAMTS4	Adamts4	Adamts4	ADAMTS4
ADAMTS5	ADAMTS5	Adamts5	Adamts5	ADAMTS5
ADAMTS6	ADAMTS6	Adamts6	Adamts6	ADAMTS6
ADAMTS7	ADAMTS7	Adamts7	Adamts7	ADAMTS7
ADAMTS8	ADAMTS8	Adamts8	Adamts8	ADAMTS8
ADAMTS9	ADAMTS9	Adamts9	Adamts9	ADAMTS9
ADAMTSL1	ADAMTSL1	Adamtsl1	AABR07049085.1	ADAMTSL1
ADAMTSL2	ADAMTSL2	Adamtsl2	Adamtsl2	ADAMTSL2
ADAMTSL3	ADAMTSL3	Adamtsl3	Adamtsl3	ADAMTSL3
ADAMTSL4	ADAMTSL4	Adamtsl4	Adamtsl4	ADAMTSL4
ADAMTSL5	ADAMTSL5	Adamtsl5	Adamtsl5	ADAMTSL5
ADAP1	ADAP1	Adap1	Adap1	ADAP1
ADAP2	ADAP2	Adap2	Adap2	ADAP2
ADAR	ADAR	Adar	Adar	ADAR
ADARB1	ADARB1	Adarb1	Adarb1	ADARB1
ADARB2	ADARB2	Adarb2	Adarb2	ADARB2
ADAT1	ADAT1	Adat1	Adat1	ADAT1
ADAT2	ADAT2	Adat2	Adat2	ADAT2
ADCK1	ADCK1	Adck1	Adck1	ADCK1
ADCK5	ADCK5	Adck5	Adck5	ADCK5
ADCY1	ADCY1	Adcy1	Adcy1	ADCY1
ADCY2	ADCY2	Adcy2	Adcy2	ADCY2
ADCY3	ADCY3	Adcy3	Adcy3	ADCY3
ADCY4	ADCY4	Adcy4	Adcy4	ADCY4
ADCY5	ADCY5	Adcy5	Adcy5	ADCY5
ADCY6	ADCY6	Adcy6	Adcy6	ADCY6
ADCY7	ADCY7	Adcy7	Adcy7	ADCY7
ADCY8	ADCY8	Adcy8	Adcy8	ADCY8
ADCY9	ADCY9	Adcy9	Adcy9	ADCY9
ADCYAP1	ADCYAP1	Adcyap1	Adcyap1	ADCYAP1
ADCYAP1R1	ADCYAP1R1	Adcyap1r1	Adcyap1r1	ADCYAP1R1
ADD1	ADD1	Add1	Add1	ADD1
ADD2	ADD2	Add2	Add2	ADD2
ADD3	ADD3	Add3	Add3	ADD3
ADGB	ADGB	Adgb	Adgb	RAB32
ADGRA2	ADGRA2	Adgra2	Adgra2	ADGRA2
ADGRA3	ADGRA3	Adgra3	Adgra3	ADGRA3
ADGRB2	ADGRB2	Adgrb2	Adgrb2	ADGRB2
ADGRB3	ADGRB3	Adgrb3	Adgrb3	ADGRB3
ADGRD1	ADGRD1	Adgrd1	Adgrd1	ADGRD1
ADGRE1	ADGRE1	Adgre1	Adgre1	ENSSSCG00000013556
ADGRE5	ADGRE5	Adgre5	Adgre5	ADGRE5
ADGRF3	ADGRF3	Adgrf3	Adgrf3	ADGRF3
ADGRF4	ADGRF4	Adgrf4	Adgrf4	ADGRF4
ADGRF5	ADGRF5	Adgrf5	Adgrf5	ADGRF5
ADGRG1	ADGRG1	Adgrg1	Adgrg1	ADGRG1
ADGRG2	ADGRG2	Adgrg2	Adgrg2	ADGRG2
ADGRG3	ADGRG3	Adgrg3	Adgrg3	ADGRG3
ADGRG5	ADGRG5	Adgrg5	Adgrg5	ADGRG5
ADGRG6	ADGRG6	Adgrg6	Adgrg6	ADGRG6
ADGRG7	ADGRG7	Adgrg7	Adgrg7	ADGRG7
ADGRL1	ADGRL1	Adgrl1	Adgrl1	ADGRL1
ADGRL2	ADGRL2	Adgrl2	Adgrl2	ADGRL2
ADGRL3	ADGRL3	Adgrl3	Adgrl3	ADGRL3
ADGRL4	ADGRL4	Adgrl4	Adgrl4	ADGRL4
ADGRV1	ADGRV1	Adgrv1	Adgrv1	ADGRV1
ADHFE1	ADHFE1	Adhfe1	Adhfe1	ENSSSCG00000006213
ADIPOQ	ADIPOQ	Adipoq	Adipoq	ADIPOQ
ADIPOR1	ADIPOR1	Adipor1	Adipor1	ENSSSCG00000010931
ADIPOR2	ADIPOR2	Adipor2	Adipor2	ADIPOR2
ADK	ADK	Adk	Adk	ADK
ADM	ADM	Adm	Adm	ADM
ADNP	ADNP	Adnp	Adnp	ADNP
ADORA1	ADORA1	Adora1	Adora1	ADORA1
ADORA2B	ADORA2B	Adora2b	Adora2b	ADORA2B
ADPRH	ADPRH	Adprh	Adprh	ADPRH
ADRA1A	ADRA1A	Adra1a	Adra1a	ADRA1A
ADRA1B	ADRA1B	Adra1b	Adra1b	ADRA1B
ADRA1D	ADRA1D	Adra1d	Adra1d	ADRA1D
ADRA2A	ADRA2A	Adra2a	Adra2a	ADRA2A
ADRA2B	ADRA2B	Adra2b	Adra2b	ADRA2B
ADRA2C	ADRA2C	Adra2c	Adra2c	ADRA2C
ADRB1	ADRB1	Adrb1	Adrb1	ADRB1
ADRB2	ADRB2	Adrb2	Adrb2	ADRB2
ADRB3	ADRB3	Adrb3	Adrb3	ENSSSCG00000015821
ADSL	ADSL	Adsl	Adsl	ADSL
ADTRP	ADTRP	Adtrp	Adtrp	ADTRP
AEBP2	AEBP2	Aebp2	Aebp2	AEBP2
AEN	AEN	Aen	Aen	AEN
AFAP1	AFAP1	Afap1	Afap1	AFAP1
AFAP1L1	AFAP1L1	Afap1l1	Afap1l1	AFAP1L1
AFF1	AFF1	Aff1	Aff1	AFF1
AFF4	AFF4	Aff4	Aff4	AFF4
AFM	AFM	Afm	Afm	AFM
AFMID	AFMID	Afmid	Afmid	AFMID
AFP	AFP	Afp	Afp	AFP
AFTPH	AFTPH	Aftph	Aftph	AFTPH
AGA	AGA	Aga	Aga	AGA
AGAP1	AGAP1	Agap1	Agap1	AGAP1
AGAP2	AGAP2	Agap2	Agap2	AGAP2
AGAP3	AGAP3	Agap3	Agap3	AGAP3
AGBL2	AGBL2	Agbl2	Agbl2	AGBL2
AGBL5	AGBL5	Agbl5	Agbl5	AGBL5
AGER	AGER	Ager	Ager	AGER
AGFG1	AGFG1	Agfg1	Agfg1	AGFG1
AGFG2	AGFG2	Agfg2	Agfg2	AGFG2
AGK	AGK	Agk	Agk	AGK
AGMAT	AGMAT	Agmat	Agmat	AGMAT
AGO1	AGO1	Ago1	Ago1	AGO1
AGO2	AGO2	Ago2	Ago2	AGO2
AGO4	AGO4	Ago4	Ago4	AGO4
AGPAT1	AGPAT1	Agpat1	Agpat1	AGPAT1
AGPAT2	AGPAT2	Agpat2	Agpat2	AGPAT2
AGPAT3	AGPAT3	Agpat3	Agpat3	AGPAT3
AGPAT4	AGPAT4	Agpat4	Agpat4	AGPAT4
AGPAT5	AGPAT5	Agpat5	Agpat5	AGPAT5
AGPS	AGPS	Agps	Agps	AGPS
AGR2	AGR2	Agr2	Agr2	AGR2
AGRN	AGRN	Agrn	Agrn	AGRN
AGRP	AGRP	Agrp	Agrp	AGRP
AGT	AGT	Agt	Agt	AGT
AGTPBP1	AGTPBP1	Agtpbp1	Agtpbp1	AGTPBP1
AGTR2	AGTR2	Agtr2	Agtr2	AGTR2
AGXT	AGXT	Agxt	Agxt	AGXT
AGXT2	AGXT2	Agxt2	Agxt2	AGXT2
AHCYL1	AHCYL1	Ahcyl1	Ahcyl1	AHCYL1
AHCYL2	AHCYL2	Ahcyl2	Ahcyl2	AHCYL2
AHNAK	AHNAK	Ahnak	Ahnak	ENSSSCG00000033010
AHNAK2	AHNAK2	Ahnak2	AC141959.1	ENSSSCG00000035669
AHR	ENSMMUG00000012203	Ahr	Ahr	AHR
AHSG	AHSG	Ahsg	AABR07034632.1	AHSG
AICDA	AICDA	Aicda	Aicda	AICDA
AIF1	AIF1	Aif1	Aif1	AIF1
AIF1L	AIF1L	Aif1l	Aif1l	AIF1L
AIFM1	AIFM1	Aifm1	Aifm1	AIFM1
AIFM3	AIFM3	Aifm3	Aifm3	AIFM3
AIG1	AIG1	Aig1	Aig1	AIG1
AIP	AIP	Aip	Aip	AIP
AIPL1	AIPL1	Aipl1	Aipl1	AIPL1
AIRE	AIRE	Aire	Aire	AIRE
AJUBA	AJUBA	Ajuba	Ajuba	AJUBA
AK1	AK1	Ak1	AABR07051450.1	AK1
AK3	AK3	Ak3	Ak3	AK3
AK4	AK4	Ak4	Ak4	AK4
AK5	AK5	Ak5	Ak5	AK5
AK7	AK7	Ak7	Ak7	AK7
AK8	AK8	Ak8	Ak8	AK8
AKAP11	AKAP11	Akap11	Akap11	AKAP11
AKAP3	AKAP3	Akap3	Akap3	AKAP3
AKAP4	AKAP4	Akap4	Akap4	AKAP4
AKAP6	AKAP6	Akap6	Akap6	AKAP6
AKAP7	AKAP7	Akap7	Akap7	AKAP7
AKAP8	AKAP8	Akap8	Akap8	AKAP8
AKAP8L	AKAP8L	Akap8l	Akap8l	AKAP8L
AKAP9	AKAP9	Akap9	Akap9	AKAP9
AKIRIN1	AKIRIN1	Akirin1	Akirin1	AKIRIN1
AKIRIN2	AKIRIN2	Akirin2	Akirin2	AKIRIN2
AKNA	AKNA	Akna	Akna	AKNA
AKNAD1	AKNAD1	Aknad1	Aknad1	ENSSSCG00000006842
AKR1A1	AKR1A1	Akr1a1	Akr1a1	AKR1A1
AKR1B1	AKR1B1	Akr1b3	Akr1b1	AKR1B1
AKR1D1	AKR1D1	Akr1d1	Akr1d1	AKR1D1
AKR1E2	AKR1E2	Akr1e1	Akr1e2	AKR1E2
AKT2	AKT2	Akt2	Akt2	AKT2
AKT3	AKT3	Akt3	Akt3	AKT3
AKTIP	AKTIP	Aktip	Aktip	AKTIP
ALAS1	ALAS1	Alas1	Alas1	ALAS1
ALAS2	ALAS2	Alas2	Alas2	ALAS2
ALB	ALB	Alb	Alb	ALB
ALCAM	ALCAM	Alcam	Alcam	ALCAM
ALDH16A1	ALDH16A1	Aldh16a1	Aldh16a1	ALDH16A1
ALDH1A2	ALDH1A2	Aldh1a2	Aldh1a2	ALDH1A2
ALDH1A3	ALDH1A3	Aldh1a3	Aldh1a3	ALDH1A3
ALDH1B1	ALDH1B1	Aldh1b1	Aldh1b1	ALDH1B1
ALDH1L1	ALDH1L1	Aldh1l1	Aldh1l1	ALDH1L1
ALDH1L2	ALDH1L2	Aldh1l2	Aldh1l2	ALDH1L2
ALDH3A1	ALDH3A1	Aldh3a1	Aldh3a1	ALDH3A1
ALDH3A2	ALDH3A2	Aldh3a2	Aldh3a2	ALDH3A2
ALDH5A1	ALDH5A1	Aldh5a1	Aldh5a1	ALDH5A1
ALDH6A1	ALDH6A1	Aldh6a1	Aldh6a1	ALDH6A1
ALDH7A1	ALDH7A1	Aldh7a1	Aldh7a1	ALDH7A1
ALDOB	ALDOB	Aldob	Aldob	ALDOB
ALDOC	ALDOC	Aldoc	Aldoc	ALDOC
ALG1	ALG1	Alg1	Alg1	ENSSSCG00000007919
ALG11	ALG11	Alg11	Alg11	ALG11
ALG12	ALG12	Alg12	Alg12	ALG12
ALG2	ALG2	Alg2	Alg2	ALG2
ALG5	ALG5	Alg5	Alg5	ALG5
ALG6	ALG6	Alg6	Alg6	ALG6
ALG8	ALG8	Alg8	Alg8	ALG8
ALG9	ENSMMUG00000014003	Alg9	Alg9	ENSSSCG00000015023
ALKBH8	ALKBH8	Alkbh8	Alkbh8	ALKBH8
ALMS1	ALMS1	Alms1	Alms1	ALMS1
ALOX12B	ALOX12B	Alox12b	Alox12b	ALOX12B
ALOX15	ALOX15	Alox15	Alox15	ALOX15
ALOX5	ALOX5	Alox5	Alox5	ALOX5
ALOX5AP	ALOX5AP	Alox5ap	Alox5ap	ALOX5AP
ALOXE3	ALOXE3	Aloxe3	Aloxe3	ALOXE3
ALPK1	ALPK1	Alpk1	Alpk1	ALPK1
ALPK2	ALPK2	Alpk2	Alpk2	ALPK2
ALPK3	ZNF592	Alpk3	Alpk3	ENSSSCG00000041322
ALPL	ALPL	Alpl	Alpl	ALPL
ALS2	ALS2	Als2	Als2	ALS2
ALS2CL	ALS2CL	Als2cl	Als2cl	ALS2CL
ALX3	ALX3	Alx3	Alx3	ALX3
ALX4	ALX4	Alx4	Alx4	ALX4
AMBP	AMBP	Ambp	Ambp	AMBP
AMELX	AMELX	Amelx	Amelx	AMELY
AMER1	AMER1	Amer1	Amer1	AMER1
AMER2	AMER2	Amer2	Amer2	AMER2
AMFR	AMFR	Amfr	Amfr	AMFR
AMHR2	AMHR2	Amhr2	Amhr2	AMHR2
AMIGO1	AMIGO1	Amigo1	Amigo1	AMIGO1
AMIGO2	AMIGO2	Amigo2	Amigo2	AMIGO2
AMMECR1	AMMECR1	Ammecr1	Ammecr1	AMMECR1
AMMECR1L	AMMECR1L	Ammecr1l	Ammecr1l	AMMECR1L
AMOT	AMOT	Amot	Amot	AMOT
AMOTL1	AMOTL1	Amotl1	Amotl1	AMOTL1
AMOTL2	AMOTL2	Amotl2	Amotl2	AMOTL2
AMPD1	AMPD1	Ampd1	Ampd1	AMPD1
AMPD2	AMPD2	Ampd2	Ampd2	AMPD2
AMPD3	AMPD3	Ampd3	Ampd3	AMPD3
AMT	AMT	Amt	Amt	AMT
AMZ1	AMZ1	Amz1	Amz1	AMZ1
AMZ2	AMZ2	Amz2	Amz2	AMZ2
ANAPC2	ANAPC2	Anapc2	Anapc2	ANAPC2
ANAPC7	ANAPC7	Anapc7	Anapc7	ANAPC7
ANGEL1	ANGEL1	Angel1	Angel1	ANGEL1
ANGEL2	ANGEL2	Angel2	Angel2	ANGEL2
ANGPT1	ANGPT1	Angpt1	Angpt1	ANGPT1
ANGPT2	ANGPT2	Angpt2	Angpt2	ANGPT2
ANGPT4	ANGPT4	Angpt4	Angpt4	ANGPT4
ANGPTL1	ANGPTL1	Angptl1	Angptl1	ANGPTL1
ANGPTL2	ANGPTL2	Angptl2	Angptl2	ANGPTL2
ANGPTL3	ANGPTL3	Angptl3	Angptl3	ANGPTL3
ANGPTL4	ANGPTL4	Angptl4	Angptl4	ANGPTL4
ANGPTL6	ANGPTL6	Angptl6	Angptl6	ANGPTL6
ANGPTL7	ANGPTL7	Angptl7	Angptl7	ANGPTL7
ANK1	ANK1	Ank1	Ank1	ANK1
ANK2	ANK2	Ank2	Ank2	ENSSSCG00000009125
ANK3	ANK3	Ank3	Ank3	ENSSSCG00000010212
ANKAR	ANKAR	Ankar	Ankar	ANKAR
ANKDD1A	PLEKHO2	Ankdd1a	Ankdd1a	ANKDD1A
ANKIB1	ANKIB1	Ankib1	Ankib1	ANKIB1
ANKLE1	ANKLE1	Ankle1	Ankle1	ANKLE1
ANKRA2	ANKRA2	Ankra2	LOC100910438	ANKRA2
ANKRD1	ANKRD1	Ankrd1	Ankrd1	ANKRD1
ANKRD10	ANKRD10	Ankrd10	Ankrd10	ANKRD10
ANKRD13A	ANKRD13A	Ankrd13a	Ankrd13a	ANKRD13A
ANKRD13B	ANKRD13B	Ankrd13b	Ankrd13b	ANKRD13B
ANKRD13C	ANKRD13C	Ankrd13c	Ankrd13c	ANKRD13C
ANKRD13D	ANKRD13D	Ankrd13d	Ankrd13d	ANKRD13D
ANKRD16	ANKRD16	Ankrd16	Ankrd16	ANKRD16
ANKRD17	ANKRD17	Ankrd17	Ankrd17	ANKRD17
ANKRD2	ANKRD2	Ankrd2	Ankrd2	ANKRD2
ANKRD22	ANKRD22	Ankrd22	Ankrd22	ANKRD22
ANKRD24	ANKRD24	Ankrd24	Ankrd24	ANKRD24
ANKRD28	ANKRD28	Ankrd28	Ankrd28	ANKRD28
ANKRD29	ANKRD29	Ankrd29	LOC108348154	ANKRD29
ANKRD31	ANKRD31	Ankrd31	AABR07007769.1	ANKRD31
ANKRD33	ANKRD33	Ankrd33	Ankrd33	ENSSSCG00000000231
ANKRD33B	ANKRD33B	Ankrd33b	Ankrd33b	ANKRD33B
ANKRD34A	ANKRD34A	Ankrd34a	Ankrd34a	ANKRD34A
ANKRD34B	ANKRD34B	Ankrd34b	Ankrd34b	ANKRD34B
ANKRD34C	ANKRD34C	Ankrd34c	Ankrd34c	ANKRD34C
ANKRD37	ANKRD37	Ankrd37	Ankrd37	ANKRD37
ANKRD39	ANKRD39	Ankrd39	Ankrd39	ANKRD39
ANKRD40	ANKRD40	Ankrd40	Ankrd40	ANKRD40
ANKRD42	ANKRD42	Ankrd42	Ankrd42	ANKRD42
ANKRD44	ANKRD44	Ankrd44	Ankrd44	ANKRD44
ANKRD45	ANKRD45	Ankrd45	AC127084.1	ENSSSCG00000015491
ANKRD52	ANKRD52	Ankrd52	Ankrd52	ANKRD52
ANKRD54	ANKRD54	Ankrd54	Ankrd54	ANKRD54
ANKRD55	ANKRD55	Ankrd55	Ankrd55	ANKRD55
ANKRD6	ANKRD6	Ankrd6	Ankrd6	ANKRD6
ANKRD61	ANKRD61	Ankrd61	Ankrd61	ANKRD61
ANKS1A	ANKS1A	Anks1	Anks1a	ANKS1A
ANKS1B	ANKS1B	Anks1b	Anks1b	ANKS1B
ANKS4B	ANKS4B	Anks4b	Anks4b	ANKS4B
ANKS6	ANKS6	Anks6	Anks6	ANKS6
ANKUB1	ANKUB1	Ankub1	Ankub1	ANKUB1
ANO1	ANO1	Ano1	Ano1	ANO1
ANO10	ANO10	Ano10	Ano10	ANO10
ANO3	ANO3	Ano3	Ano3	ANO3
ANO4	ANO4	Ano4	Ano4	ANO4
ANO5	ANO5	Ano5	Ano5	ANO5
ANO6	ANO6	Ano6	Ano6	ANO6
ANO8	ANO8	Ano8	Ano8	ANO8
ANO9	ANO9	Ano9	Ano9	ANO9
ANP32A	ANP32A	Anp32a	Anp32a	ENSSSCG00000004963
ANPEP	ANPEP	Anpep	Anpep	ANPEP
ANTXR1	ANTXR1	Antxr1	Antxr1	ANTXR1
ANTXR2	ANTXR2	Antxr2	Antxr2	ANTXR2
ANXA1	ANXA1	Anxa1	Anxa1	ANXA1
ANXA10	ANXA10	Anxa10	Anxa10	ANXA10
ANXA11	ANXA11	Anxa11	Anxa11	ANXA11
ANXA2	ANXA2	Anxa2	Anxa2	ANXA2
ANXA4	ANXA4	Anxa4	Anxa4	ANXA4
ANXA5	ANXA5	Anxa5	Anxa5	ANXA5
ANXA6	ANXA6	Anxa6	Anxa6	ANXA6
ANXA7	ANXA7	Anxa7	Anxa7	ANXA7
ANXA9	ANXA9	Anxa9	Anxa9	ANXA9
AOX1	AOX1	Aox1	Aox1	AOX1
AP1B1	AP1B1	Ap1b1	Ap1b1	AP1B1
AP1G2	AP1G2	Ap1g2	Ap1g2	AP1G2
AP1M1	AP1M1	Ap1m1	Ap1m1	AP1M1
AP1M2	AP1M2	Ap1m2	Ap1m2	AP1M2
AP1S1	AP1S1	Ap1s1	Ap1s1	AP1S1
AP1S2	AP1S2	Ap1s2	Ap1s2	AP1S2
AP1S3	AP1S3	Ap1s3	Ap1s3	AP1S3
AP2A1	AP2A1	Ap2a1	Ap2a1	AP2A1
AP2A2	AP2A2	Ap2a2	Ap2a2	AP2A2
AP2B1	AP2B1	Ap2b1	Ap2b1	AP2B1
AP2M1	AP2M1	Ap2m1	Ap2m1	AP2M1
AP2S1	AP2S1	Ap2s1	Ap2s1	AP2S1
AP3B1	AP3B1	Ap3b1	Ap3b1	AP3B1
AP3B2	AP3B2	Ap3b2	Ap3b2	AP3B2
AP3M1	AP3M1	Ap3m1	Ap3m1	AP3M1
AP3M2	AP3M2	Ap3m2	Ap3m2	AP3M2
AP3S1	AP3S1	Ap3s1	Ap3s1	AP3S1
AP4E1	AP4E1	Ap4e1	Ap4e1	AP4E1
AP4M1	AP4M1	Ap4m1	Ap4m1	AP4M1
AP4S1	AP4S1	Ap4s1	Ap4s1	AP4S1
APBA1	APBA1	Apba1	Apba1	APBA1
APBA2	APBA2	Apba2	Apba2	APBA2
APBA3	APBA3	Apba3	Apba3	APBA3
APBB1	APBB1	Apbb1	Apbb1	APBB1
APBB1IP	APBB1IP	Apbb1ip	Apbb1ip	APBB1IP
APBB2	APBB2	Apbb2	Apbb2	APBB2
APC	APC	Apc	Apc	APC
APC2	APC2	Apc2	Apc2	APC2
APCDD1	APCDD1	Apcdd1	Apcdd1	APCDD1
APCS	APCS	Apcs	Apcs	APCS
APEH	APEH	Apeh	Apeh	APEH
APEX1	APEX1	Apex1	Apex1	APEX1
APEX2	APEX2	Apex2	Apex2	APEX2
APH1A	APH1A	Aph1a	Aph1a	APH1A
APLNR	APLNR	Aplnr	Aplnr	APLNR
APLP1	APLP1	Aplp1	Aplp1	APLP1
APLP2	APLP2	Aplp2	Aplp2	APLP2
APOA1	APOA1	Apoa1	Apoa1	APOA1
APOA4	APOA4	Apoa4	Apoa4	APOA4
APOBEC1	APOBEC1	Apobec1	Apobec1	APOBEC1
APOBEC2	APOBEC2	Apobec2	Apobec2	APOBEC2
APOBEC3H	APOBEC3H	Apobec3	Apobec3	APOBEC3B
APOE	APOE	Apoe	Apoe	APOE
APOH	APOH	Apoh	Apoh	APOH
APOLD1	APOLD1	Apold1	Apold1	APOLD1
APOO	APOO	Apoo	Apoo	APOO
APOOL	APOOL	Apool	Apool	APOOL
APP	APP	App	App	APP
APPBP2	APPBP2	Appbp2	Appbp2	APPBP2
APPL1	APPL1	Appl1	Appl1	APPL1
APPL2	APPL2	Appl2	Appl2	APPL2
APTX	APTX	Aptx	Aptx	APTX
AQP11	AQP11	Aqp11	Aqp11	AQP11
AQP2	AQP2	Aqp2	Aqp2	AQP2
AQP3	AQP3	Aqp3	Aqp3	AQP3
AQP4	AQP4	Aqp4	Aqp4	AQP4
AQP5	AQP5	Aqp5	Aqp5	AQP5
AQP6	AQP6	Aqp6	Aqp6	AQP6
AQP7	ENSMMUG00000001545	Aqp7	Aqp7	ENSSSCG00000010992
AQP8	AQP8	Aqp8	Aqp8	AQP8
AQP9	AQP9	Aqp9	Aqp9	AQP9
AQR	AQR	Aqr	Aqr	AQR
AR	AR	Ar	Ar	AR
ARAF	ARAF	Araf	Araf	ARAF
ARAP1	ARAP1	Arap1	Arap1	ARAP1
ARAP2	ARAP2	Arap2	Arap2	ARAP2
ARAP3	ARAP3	Arap3	Arap3	ARAP3
AREG	AREG	Areg	Areg	AREG
ARF1	ARF1	Arf1	Arf1	ARF1
ARF3	ARF3	Arf3	AABR07046136.1	ENSSSCG00000031381
ARF5	ARF5	Arf5	Arf5	ARF5
ARF6	ARF6	Arf6	Arf6	ARF6
ARFGAP1	ARFGAP1	Arfgap1	Arfgap1	ENSSSCG00000032235
ARFGAP2	ARFGAP2	Arfgap2	Arfgap2	ARFGAP2
ARFGAP3	ARFGAP3	Arfgap3	Arfgap3	ARFGAP3
ARFGEF1	ARFGEF1	Arfgef1	Arfgef1	ARFGEF1
ARFGEF2	ARFGEF2	Arfgef2	Arfgef2	ARFGEF2
ARFRP1	ARFRP1	Arfrp1	Arfrp1	ARFRP1
ARG1	ARG1	Arg1	Arg1	ARG1
ARG2	ARG2	Arg2	Arg2	ARG2
ARHGAP1	ARHGAP1	Arhgap1	Arhgap1	ARHGAP1
ARHGAP10	ARHGAP10	Arhgap10	Arhgap10	ARHGAP10
ARHGAP11A	ARHGAP11A	Arhgap11a	Arhgap11a	ENSSSCG00000004806
ARHGAP12	ARHGAP12	Arhgap12	Arhgap12	ARHGAP12
ARHGAP15	ARHGAP15	Arhgap15	Arhgap15	ARHGAP15
ARHGAP17	ARHGAP17	Arhgap17	Arhgap17	ARHGAP17
ARHGAP18	ARHGAP18	Arhgap18	Arhgap18	ARHGAP18
ARHGAP20	ARHGAP20	Arhgap20	Arhgap20	ARHGAP20
ARHGAP21	ARHGAP21	Arhgap21	Arhgap21	ARHGAP21
ARHGAP22	ARHGAP22	Arhgap22	Arhgap22	ARHGAP22
ARHGAP23	ARHGAP23	Arhgap23	Arhgap23	ARHGAP23
ARHGAP24	ARHGAP24	Arhgap24	Arhgap24	ARHGAP24
ARHGAP25	ARHGAP25	Arhgap25	Arhgap25	ARHGAP25
ARHGAP26	ARHGAP26	Arhgap26	Arhgap26	ARHGAP26
ARHGAP27	ARHGAP27	Arhgap27	Arhgap27	ARHGAP27
ARHGAP28	ARHGAP28	Arhgap28	Arhgap28	ARHGAP28
ARHGAP29	ARHGAP29	Arhgap29	Arhgap29	ARHGAP29
ARHGAP30	ARHGAP30	Arhgap30	Arhgap30	ARHGAP30
ARHGAP31	ARHGAP31	Arhgap31	Arhgap31	ARHGAP31
ARHGAP32	ARHGAP32	Arhgap32	Arhgap32	ARHGAP32
ARHGAP33	ARHGAP33	Arhgap33	Arhgap33	ARHGAP33
ARHGAP35	ARHGAP35	Arhgap35	Arhgap35	ARHGAP35
ARHGAP36	ARHGAP36	Arhgap36	Arhgap36	ENSSSCG00000012669
ARHGAP4	ARHGAP4	Arhgap4	Arhgap4	ARHGAP4
ARHGAP42	ARHGAP42	Arhgap42	Arhgap42	ARHGAP42
ARHGAP44	ARHGAP44	Arhgap44	Arhgap44	ARHGAP44
ARHGAP5	ARHGAP5	Arhgap5	Arhgap5	ARHGAP5
ARHGAP6	ARHGAP6	Arhgap6	Arhgap6	ARHGAP6
ARHGAP9	ARHGAP9	Arhgap9	Arhgap9	ARHGAP9
ARHGDIA	ARHGDIA	Arhgdia	Arhgdia	ARHGDIA
ARHGDIB	ARHGDIB	Arhgdib	Arhgdib	ARHGDIB
ARHGEF1	ARHGEF1	Arhgef1	Arhgef1	ARHGEF1
ARHGEF10	ARHGEF10	Arhgef10	Arhgef10	ENSSSCG00000023419
ARHGEF10L	ARHGEF10L	Arhgef10l	Arhgef10l	ARHGEF10L
ARHGEF11	ARHGEF11	Arhgef11	Arhgef11	ARHGEF11
ARHGEF12	ARHGEF12	Arhgef12	Arhgef12	ARHGEF12
ARHGEF15	ARHGEF15	Arhgef15	Arhgef15	ARHGEF15
ARHGEF16	ARHGEF16	Arhgef16	Arhgef16	ARHGEF16
ARHGEF17	ARHGEF17	Arhgef17	Arhgef17	ENSSSCG00000014822
ARHGEF18	ENSMMUG00000028906	Arhgef18	Arhgef18	ENSSSCG00000013568
ARHGEF19	ARHGEF19	Arhgef19	Arhgef19	ARHGEF19
ARHGEF2	ARHGEF2	Arhgef2	Arhgef2	ARHGEF2
ARHGEF25	ARHGEF25	Arhgef25	Arhgef25	ENSSSCG00000000435
ARHGEF26	ARHGEF26	Arhgef26	Arhgef26	ARHGEF26
ARHGEF28	ARHGEF28	Arhgef28	Arhgef28	ARHGEF28
ARHGEF3	ARHGEF3	Arhgef3	Arhgef3	ARHGEF3
ARHGEF37	ARHGEF37	Arhgef37	Arhgef37	ARHGEF37
ARHGEF39	ARHGEF39	Arhgef39	Arhgef39	ARHGEF39
ARHGEF40	ARHGEF40	Arhgef40	Arhgef40	ENSSSCG00000023857
ARHGEF5	ARHGEF5	Arhgef5	Arhgef5	ARHGEF5
ARHGEF6	ARHGEF6	Arhgef6	Arhgef6	ARHGEF6
ARHGEF7	ARHGEF7	Arhgef7	Arhgef7	ARHGEF7
ARID1A	ARID1A	Arid1a	Arid1a	ARID1A
ARID1B	ARID1B	Arid1b	Arid1b	ARID1B
ARID3A	ARID3A	Arid3a	Arid3a	ARID3A
ARID3B	ARID3B	Arid3b	Arid3b	ARID3B
ARID3C	ARID3C	Arid3c	Arid3c	ARID3C
ARID4A	ARID4A	Arid4a	Arid4a	ARID4A
ARID5A	ARID5A	Arid5a	Arid5a	ARID5A
ARIH1	ARIH1	Arih1	Arih1	ENSSSCG00000001924
ARIH2	ARIH2	Arih2	Arih2	ARIH2
ARL1	ARL1	Arl1	Arl1	ARL1
ARL10	ARL10	Arl10	Arl10	ARL10
ARL11	ARL11	Arl11	Arl11	ARL11
ARL13A	ARL13A	Arl13a	Arl13a	ARL13A
ARL13B	ARL13B	Arl13b	Arl13b	ARL13B
ARL14	ARL14	Arl14	Arl14	ARL14
ARL14EP	ARL14EP	Arl14ep	Arl14ep	ARL14EP
ARL14EPL	ARL14EPL	Arl14epl	Arl14epl	ARL14EPL
ARL15	ARL15	Arl15	Arl15	ARL15
ARL2	ARL2	Arl2	Arl2	ENSSSCG00000034387
ARL3	ARL3	Arl3	Arl3	ARL3
ARL4A	ARL4A	Arl4a	Arl4a	ARL4A
ARL4D	ARL4D	Arl4d	Arl4d	ARL4D
ARL5A	ARL5A	Arl5a	Arl5a	ARL5A
ARL5B	ARL5B	Arl5b	Arl5b	ARL5B
ARL6IP5	ARL6IP5	Arl6ip5	Arl6ip5	ARL6IP5
ARL8A	ARL8A	Arl8a	Arl8a	ARL8A
ARL8B	ARL8B	Arl8b	Arl8b	ARL8B
ARL9	ARL9	Arl9	Arl9	ARL9
ARMC10	ARMC10	Armc10	Armc10	ARMC10
ARMC12	ARMC12	Armc12	Armc12	ARMC12
ARMC3	ARMC3	Armc3	Armc3	ARMC3
ARMC4	ARMC4	Armc4	Armc4	ARMC4
ARMCX2	ARMCX2	Armcx2	Armcx2	ARMCX2
ARMCX3	ARMCX3	Armcx3	Armcx3	ARMCX3
ARMCX4	ARMCX4	Armcx4	Armcx4	ARMCX4
ARMCX5	ARMCX5	Armcx5	Armcx5	ARMCX5
ARMCX6	ARMCX6	Armcx6	Armcx6	ARMCX6
ARNT	ARNT	Arnt	Arnt	ARNT
ARNT2	ARNT2	Arnt2	Arnt2	ARNT2
ARNTL	ARNTL	Arntl	Arntl	ARNTL
ARNTL2	ARNTL2	Arntl2	Arntl2	ARNTL2
ARPC5	ENSMMUG00000061128	Arpc5	Arpc5	ARPC5
ARPC5L	ARPC5L	Arpc5l	Arpc5l	ARPC5L
ARPIN	AP3S2	Arpin	Arpin	ENSSSCG00000001850
ARPP21	ARPP21	Arpp21	Arpp21	ARPP21
ARR3	ARR3	Arr3	Arr3	ARR3
ARRB1	ARRB1	Arrb1	Arrb1	ARRB1
ARRB2	ARRB2	Arrb2	Arrb2	ARRB2
ARRDC1	ARRDC1	Arrdc1	Arrdc1	ARRDC1
ARRDC2	ARRDC2	Arrdc2	Arrdc2	ARRDC2
ARRDC3	ARRDC3	Arrdc3	Arrdc3	ARRDC3
ARRDC4	ARRDC4	Arrdc4	Arrdc4	ARRDC4
ARRDC5	ARRDC5	Arrdc5	Arrdc5	ARRDC5
ARSA	ARSA	Arsa	Arsa	ARSA
ARSB	ARSB	Arsb	Arsb	ARSB
ARSG	ARSG	Arsg	Arsg	ARSG
ARSI	ARSI	Arsi	Arsi	ARSI
ARSK	ARSK	Arsk	Arsk	ARSK
ART1	ART1	Art1	Art1	ART1
ART3	ART3	Art3	Art3	ART3
ART4	ART4	Art4	Art4	ART4
ARTN	ARTN	Artn	Artn	ARTN
ARVCF	ARVCF	Arvcf	Arvcf	ARVCF
ARX	ARX	Arx	Arx	ARX
AS3MT	AS3MT	As3mt	As3mt	AS3MT
ASAH1	ASAH1	Asah1	Asah1	ASAH1
ASAH2	ASAH2	Asah2	Asah2	ENSSSCG00000010432
ASAP1	ASAP1	Asap1	Asap1	ASAP1
ASAP2	ASAP2	Asap2	Asap2	ASAP2
ASAP3	ASAP3	Asap3	Asap3	ASAP3
ASB1	ASB1	Asb1	Asb1	ASB1
ASB10	ASB10	Asb10	Asb10	ASB10
ASB12	ASB12	Asb12	Asb12	ASB12
ASB14	ASB14	Asb14	Asb14	ASB14
ASB15	ASB15	Asb15	Asb15	ASB15
ASB16	ASB16	Asb16	Asb16	ASB16
ASB3	ASB3	Asb3	Asb3	ASB3
ASB4	ASB4	Asb4	Asb4	ASB4
ASB5	ASB5	Asb5	Asb5	ASB5
ASB7	ASB7	Asb7	Asb7	ASB7
ASCC3	ASCC3	Ascc3	Ascc3	ASCC3
ASCL2	ASCL2	Ascl2	Ascl2	ASCL2
ASCL4	ASCL4	Ascl4	Ascl4	ASCL4
ASCL5	ASCL5	Ascl5	Ascl5	ASCL5
ASF1A	ASF1A	Asf1a	Asf1a	ASF1A
ASF1B	ASF1B	Asf1b	Asf1b	ASF1B
ASGR1	ASGR1	Asgr1	Asgr1	ASGR1
ASGR2	ASGR2	Asgr2	Asgr2	ASGR2
ASH1L	ASH1L	Ash1l	Ash1l	ASH1L
ASIC1	ASIC1	Asic1	Asic1	ASIC1
ASIC2	ASIC2	Asic2	Asic2	ASIC2
ASIC3	ASIC3	Asic3	Asic3	ASIC3
ASIC4	ASIC4	Asic4	Asic4	ASIC4
ASIC5	ASIC5	Asic5	Asic5	ASIC5
ASMT	ASMT	Asmt	Asmt	ASMT
ASNS	ASNS	Asns	Asns	ASNS
ASPA	ASPA	Aspa	Aspa	ASPA
ASPHD1	ASPHD1	Asphd1	Asphd1	ENSSSCG00000040342
ASPHD2	ASPHD2	Asphd2	Asphd2	ASPHD2
ASPM	ASPM	Aspm	Aspm	ASPM
ASPSCR1	ASPSCR1	Aspscr1	Aspscr1	ASPSCR1
ASRGL1	ASRGL1	Asrgl1	Asrgl1	ASRGL1
ASTL	ASTL	Astl	Astl	ASTL
ASTN2	ASTN2	Astn2	Astn2	ASTN2
ASXL1	ASXL1	Asxl1	Asxl1	ASXL1
ASXL2	ASXL2	Asxl2	Asxl2	ASXL2
ASXL3	ASXL3	Asxl3	Asxl3	ASXL3
ASZ1	ASZ1	Asz1	Asz1	ASZ1
ATAD2B	ATAD2B	Atad2b	Atad2b	ATAD2B
ATAD5	ATAD5	Atad5	Atad5	ATAD5
ATCAY	ATCAY	Atcay	Atcay	ATCAY
ATF1	ATF1	Atf1	Atf1	ATF1
ATF2	ATF2	Atf2	Atf2	ATF2
ATF3	ATF3	Atf3	Atf3	ATF3
ATF4	ATF4	Atf4	Atf4	ATF4
ATF5	ATF5	Atf5	Atf5	ATF5
ATF6	ATF6	Atf6	Atf6	ATF6
ATF6B	ATF6B	Atf6b	Atf6b	ATF6B
ATF7IP	ATF7IP	Atf7ip	Atf7ip	ATF7IP
ATF7IP2	ATF7IP2	Atf7ip2	Atf7ip2	ATF7IP2
ATG16L1	ATG16L1	Atg16l1	Atg16l1	ATG16L1
ATG16L2	ATG16L2	Atg16l2	Atg16l2	ATG16L2
ATG2A	ATG2A	Atg2a	Atg2a	ATG2A
ATG2B	ATG2B	Atg2b	Atg2b	ATG2B
ATG4B	ATG4B	Atg4b	Atg4b	ATG4B
ATG4C	ATG4C	Atg4c	Atg4c	ATG4C
ATG4D	ATG4D	Atg4d	Atg4d	ATG4D
ATG7	ATG7	Atg7	Atg7	ATG7
ATG9B	ATG9B	Atg9b	Atg9b	ATG9B
ATL1	ATL1	Atl1	Atl1	ATL1
ATL2	ATL2	Atl2	Atl2	ATL2
ATL3	ATL3	Atl3	Atl3	ATL3
ATM	ATM	Atm	Atm	ATM
ATMIN	ATMIN	Atmin	AABR07043951.1	ATMIN
ATOH1	ATOH1	Atoh1	Atoh1	ATOH1
ATOH7	ATOH7	Atoh7	Atoh7	ATOH7
ATOH8	ATOH8	Atoh8	Atoh8	ATOH8
ATP10B	ATP10B	Atp10b	Atp10b	ATP10B
ATP11A	ATP11A	Atp11a	Atp11a	ATP11A
ATP11B	ATP11B	Atp11b	Atp11b	ENSSSCG00000027225
ATP11C	ATP11C	Atp11c	Atp11c	ATP11C
ATP12A	ATP12A	Atp12a	Atp12a	ATP12A
ATP13A1	ATP13A1	Atp13a1	Atp13a1	ATP13A1
ATP13A2	ATP13A2	Atp13a2	Atp13a2	ATP13A2
ATP13A4	ATP13A4	Atp13a4	Atp13a4	ENSSSCG00000011821
ATP13A5	ATP13A5	Atp13a5	Atp13a5	ATP13A5
ATP1A1	ATP1A1	Atp1a1	Atp1a1	ATP1A1
ATP1A3	ATP1A3	Atp1a3	Atp1a3	ENSSSCG00000003045
ATP1A4	ATP1A2	Atp1a4	Atp1a4	ATP1A2
ATP1B1	ATP1B1	Atp1b1	Atp1b1	ATP1B1
ATP1B2	ATP1B2	Atp1b2	Atp1b2	ATP1B2
ATP1B4	ATP1B4	Atp1b4	Atp1b4	ATP1B4
ATP2A1	ATP2A1	Atp2a1	AABR07005775.1	ATP2A1
ATP2A2	ATP2A2	Atp2a2	Atp2a2	ATP2A2
ATP2A3	ATP2A3	Atp2a3	Atp2a3	ATP2A3
ATP2B1	ATP2B1	Atp2b1	Atp2b1	ATP2B1
ATP2B2	ATP2B2	Atp2b2	Atp2b2	ATP2B2
ATP2B3	ATP2B3	Atp2b3	Atp2b3	ATP2B3
ATP2B4	ATP2B4	Atp2b4	Atp2b4	ATP2B4
ATP2C1	ATP2C1	Atp2c1	Atp2c1	ATP2C1
ATP2C2	ATP2C2	Atp2c2	Atp2c2	ATP2C2
ATP4A	ATP4A	Atp4a	Atp4a	ATP4A
ATP4B	ATP4B	Atp4b	Atp4b	ATP4B
ATP6AP1	ATP6AP1	Atp6ap1	Atp6ap1	ATP6AP1
ATP6AP1L	ATP6AP1L	Atp6ap1l	Atp6ap1l	ENSSSCG00000014132
ATP6V0A1	ATP6V0A1	Atp6v0a1	Atp6v0a1	ATP6V0A1
ATP6V0A2	ATP6V0A2	Atp6v0a2	Atp6v0a2	ATP6V0A2
ATP6V0A4	ATP6V0A4	Atp6v0a4	Atp6v0a4	ATP6V0A4
ATP6V0D1	ATP6V0D1	Atp6v0d1	Atp6v0d1	ATP6V0D1
ATP6V0D2	ATP6V0D2	Atp6v0d2	Atp6v0d2	ATP6V0D2
ATP6V1B1	ATP6V1B1	Atp6v1b1	Atp6v1b1	ATP6V1B1
ATP6V1B2	ATP6V1B2	Atp6v1b2	Atp6v1b2	ATP6V1B2
ATP6V1C1	ATP6V1C1	Atp6v1c1	Atp6v1c1	ATP6V1C1
ATP6V1C2	ATP6V1C2	Atp6v1c2	Atp6v1c2	ATP6V1C2
ATP6V1E2	ATP6V1E2	Atp6v1e2	Atp6v1e2	ATP6V1E2
ATP6V1G3	ATP6V1G3	Atp6v1g3	Atp6v1g3	ATP6V1G3
ATP7A	ATP7A	Atp7a	Atp7a	ATP7A
ATP7B	ATP7B	Atp7b	Atp7b	ENSSSCG00000033570
ATP8A2	ATP8A2	Atp8a2	Atp8a2	ATP8A2
ATP8B1	ATP8B1	Atp8b1	Atp8b1	ATP8B1
ATP8B2	ATP8B2	Atp8b2	Atp8b2	ATP8B2
ATP8B3	ATP8B3	Atp8b3	Atp8b3	ATP8B3
ATP9B	ATP9B	Atp9b	Atp9b	ATP9B
ATR	ATR	Atr	Atr	ATR
ATRN	ATRN	Atrn	Atrn	ATRN
ATRNL1	ATRNL1	Atrnl1	Atrnl1	ATRNL1
ATRX	ATRX	Atrx	Atrx	ATRX
ATXN1	ATXN1	Atxn1	Atxn1	ATXN1
ATXN2	ATXN2	Atxn2	Atxn2	ATXN2
ATXN2L	ATXN2L	Atxn2l	Atxn2l	ATXN2L
ATXN3	ENSMMUG00000021276	Atxn3	Atxn3	ENSSSCG00000002446
ATXN7	ATXN7	Atxn7	Atxn7	ATXN7
ATXN7L2	ATXN7L2	Atxn7l2	Atxn7l2	ATXN7L2
ATXN7L3	ATXN7L3	Atxn7l3	Atxn7l3	ATXN7L3
AUH	AUH	Auh	Auh	AUH
AURKB	AURKB	Aurkb	Aurkb	AURKB
AUTS2	AUTS2	Auts2	Auts2	AUTS2
AVIL	AVIL	Avil	Avil	AVIL
AVP	AVP	Avp	Avp	AVP
AVPR1A	AVPR1A	Avpr1a	Avpr1a	AVPR1A
AVPR2	AVPR2	Avpr2	Avpr2	AVPR2
AWAT2	AWAT2	Awat2	Awat2	AWAT2
AXIN2	AXIN2	Axin2	Axin2	AXIN2
AXL	AXL	Axl	Axl	AXL
AZGP1	AZGP1	Azgp1	Azgp1	ENSSSCG00000007642
AZI2	AZI2	Azi2	Azi2	AZI2
AZIN1	AZIN1	Azin1	Azin1	AZIN1
AZIN2	AZIN2	Azin2	Azin2	AZIN2
B2M	B2M	B2m	B2m	B2M
B3GALNT1	B3GALNT1	B3galnt1	B3galnt1	B3GALNT1
B3GALNT2	B3GALNT2	B3galnt2	B3galnt2	B3GALNT2
B3GALT1	B3GALT1	B3galt1	B3galt1	B3GALT1
B3GALT2	B3GALT2	B3galt2	B3galt2	B3GALT2
B3GALT4	B3GALT4	B3galt4	B3galt4	B3GALT4
B3GALT5	B3GALT5	B3galt5	B3galt5	ENSSSCG00000038056
B3GALT6	B3GALT6	B3galt6	B3galt6	B3GALT6
B3GAT1	B3GAT1	B3gat1	B3gat1	B3GAT1
B3GAT2	B3GAT2	B3gat2	B3gat2	B3GAT2
B3GAT3	B3GAT3	B3gat3	B3gat3	B3GAT3
B3GLCT	B3GLCT	B3glct	B3glct	B3GLCT
B3GNT2	B3GNT2	B3gnt2	B3gnt2	B3GNT2
B3GNT3	B3GNT3	B3gnt3	B3gnt3	B3GNT3
B3GNT4	B3GNT4	B3gnt4	B3gnt4	B3GNT4
B3GNT5	B3GNT5	B3gnt5	B3gnt5	B3GNT5
B3GNT6	B3GNT6	B3gnt6	B3gnt6	B3GNT6
B3GNT7	B3GNT7	B3gnt7	B3gnt7	B3GNT7
B3GNT8	B3GNT8	B3gnt8	B3gnt8	B3GNT8
B3GNT9	B3GNT9	B3gnt9	B3gnt9	B3GNT9
B4GALNT1	B4GALNT1	B4galnt1	B4galnt1	B4GALNT1
B4GALNT3	B4GALNT3	B4galnt3	B4galnt3	B4GALNT3
B4GALNT4	B4GALNT4	B4galnt4	B4galnt4	B4GALNT4
B4GALT1	B4GALT1	B4galt1	B4galt1	B4GALT1
B4GALT2	B4GALT2	B4galt2	B4galt2	B4GALT2
B4GALT3	B4GALT3	B4galt3	B4galt3	B4GALT3
B4GALT4	ENSMMUG00000062606	B4galt4	B4galt4	B4GALT4
B4GALT5	B4GALT5	B4galt5	B4galt5	B4GALT5
B4GALT6	B4GALT6	B4galt6	B4galt6	B4GALT6
B4GALT7	B4GALT7	B4galt7	B4galt7	B4GALT7
B9D2	B9D2	B9d2	B9d2	B9D2
BAAT	BAAT	Baat	Baat	BAAT
BABAM1	BABAM1	Babam1	Babam1	BABAM1
BACE1	BACE1	Bace1	Bace1	BACE1
BACH1	BACH1	Bach1	Bach1	BACH1
BACH2	BACH2	Bach2	Bach2	BACH2
BAG3	BAG3	Bag3	Bag3	BAG3
BAG4	BAG4	Bag4	Bag4	BAG4
BAHD1	BAHD1	Bahd1	Bahd1	BAHD1
BAIAP2	BAIAP2	Baiap2	Baiap2	BAIAP2
BAIAP2L1	BAIAP2L1	Baiap2l1	Baiap2l1	BAIAP2L1
BAIAP2L2	BAIAP2L2	Baiap2l2	Baiap2l2	BAIAP2L2
BAMBI	BAMBI	Bambi	Bambi	BAMBI
BANF2	BANF2	Banf2	Banf2	BANF2
BANK1	BANK1	Bank1	Bank1	BANK1
BAP1	BAP1	Bap1	Bap1	BAP1
BARHL1	BARHL1	Barhl1	Barhl1	BARHL1
BARHL2	BARHL2	Barhl2	Barhl2	BARHL2
BARX1	BARX1	Barx1	Barx1	BARX1
BARX2	BARX2	Barx2	Barx2	BARX2
BATF2	BATF2	Batf2	Batf2	BATF2
BATF3	BATF3	Batf3	Batf3	BATF3
BAZ1A	BAZ1A	Baz1a	Baz1a	BAZ1A
BAZ1B	BAZ1B	Baz1b	Baz1b	BAZ1B
BAZ2A	BAZ2A	Baz2a	Baz2a	BAZ2A
BAZ2B	BAZ2B	Baz2b	Baz2b	BAZ2B
BBOF1	BBOF1	Bbof1	Bbof1	BBOF1
BBOX1	BBOX1	Bbox1	Bbox1	BBOX1
BBX	BBX	Bbx	Bbx	BBX
BCAM	BCAM	Bcam	Bcam	BCAM
BCAN	BCAN	Bcan	Bcan	BCAN
BCAP31	BCAP31	Bcap31	Bcap31	BCAP31
BCAR1	BCAR1	Bcar1	Bcar1	BCAR1
BCAR3	BCAR3	Bcar3	Bcar3	BCAR3
BCAT1	BCAT1	Bcat1	Bcat1	BCAT1
BCAT2	BCAT2	Bcat2	Bcat2	BCAT2
BCKDHB	BCKDHB	Bckdhb	Bckdhb	BCKDHB
BCKDK	BCKDK	Bckdk	Bckdk	BCKDK
BCL11A	BCL11A	Bcl11a	Bcl11a	BCL11A
BCL11B	BCL11B	Bcl11b	Bcl11b	BCL11B
BCL2L1	BCL2L1	Bcl2l1	AC098008.1	BCL2L1
BCL2L11	BCL2L11	Bcl2l11	Bcl2l11	ENSSSCG00000022322
BCL2L12	BCL2L12	Bcl2l12	Bcl2l12	BCL2L12
BCL2L14	BCL2L14	Bcl2l14	Bcl2l14	BCL2L14
BCL3	BCL3	Bcl3	Bcl3	BCL3
BCL6	BCL6	Bcl6	Bcl6	BCL6
BCL6B	BCL6B	Bcl6b	Bcl6b	BCL6B
BCL7A	BCL7A	Bcl7a	Bcl7a	BCL7A
BCL7B	BCL7B	Bcl7b	Bcl7b	BCL7B
BCL7C	BCL7C	Bcl7c	Bcl7c	BCL7C
BCL9	BCL9	Bcl9	Bcl9	BCL9
BCL9L	BCL9L	Bcl9l	Bcl9l	BCL9L
BCO1	BCO1	Bco1	Bco1	BCO1
BCO2	BCO2	Bco2	Bco2	BCO2
BCORL1	BCORL1	Bcorl1	Bcorl1	BCORL1
BCR	BCR	Bcr	Bcr	BCR
BDH1	BDH1	Bdh1	Bdh1	BDH1
BDKRB2	BDKRB2	Bdkrb2	Bdkrb2	BDKRB2
BDNF	BDNF	Bdnf	Bdnf	BDNF
BECN2	BECN2	Gm38100	Becn2	BECN2
BEST1	BEST1	Best1	Best1	BEST1
BEST2	BEST2	Best2	Best2	BEST2
BEST3	BEST3	Best3	Best3	BEST3
BFSP2	BFSP2	Bfsp2	Bfsp2	BFSP2
BGN	BGN	Bgn	Bgn	BGN
BHLHB9	BHLHB9	Bhlhb9	Bhlhb9	ENSSSCG00000012520
BHLHE40	BHLHE40	Bhlhe40	Bhlhe40	BHLHE40
BHLHE41	BHLHE41	Bhlhe41	Bhlhe41	BHLHE41
BICC1	BICC1	Bicc1	Bicc1	BICC1
BICD1	BICD1	Bicd1	Bicd1	BICD1
BICD2	BICD2	Bicd2	Bicd2	BICD2
BIN1	BIN1	Bin1	Bin1	BIN1
BIN2	BIN2	Bin2	Bin2	BIN2
BIN3	BIN3	Bin3	Bin3	BIN3
BIRC2	BIRC2	Birc2	Birc2	BIRC2
BIRC6	BIRC6	Birc6	Birc6	BIRC6
BLK	BLK	Blk	Blk	BLK
BLM	BLM	Blm	Blm	BLM
BLNK	BLNK	Blnk	Blnk	BLNK
BLOC1S2	BLOC1S2	Bloc1s2	Bloc1s2	BLOC1S2
BLOC1S4	BLOC1S4	Bloc1s4	Bloc1s4	BLOC1S4
BLVRA	BLVRA	Blvra	Blvra	BLVRA
BMP1	BMP1	Bmp1	Bmp1	BMP1
BMP10	BMP10	Bmp10	Bmp10	BMP10
BMP15	BMP15	Bmp15	Bmp15	BMP15
BMP2	BMP2	Bmp2	Bmp2	BMP2
BMP2K	BMP2K	Bmp2k	Bmp2k	BMP2K
BMP3	BMP3	Bmp3	Bmp3	BMP3
BMP4	BMP4	Bmp4	Bmp4	BMP4
BMP5	BMP5	Bmp5	Bmp5	BMP5
BMP6	BMP6	Bmp6	Bmp6	BMP6
BMP7	BMP7	Bmp7	Bmp7	BMP7
BMPER	BMPER	Bmper	Bmper	BMPER
BMPR1A	BMPR1A	Bmpr1a	Bmpr1a	BMPR1A
BMPR1B	BMPR1B	Bmpr1b	Bmpr1b	BMPR1B
BMPR2	BMPR2	Bmpr2	Bmpr2	BMPR2
BMX	BMX	Bmx	Bmx	BMX
BNC1	BNC1	Bnc1	Bnc1	BNC1
BNC2	BNC2	Bnc2	Bnc2	BNC2
BNIP2	BNIP2	Bnip2	Bnip2	BNIP2
BNIP3L	BNIP3L	Bnip3l	Bnip3l	BNIP3L
BNIPL	BNIPL	Bnipl	Bnipl	BNIPL
BOC	BOC	Boc	Boc	BOC
BOD1	BOD1	Bod1	Bod1	ENSSSCG00000016982
BOD1L1	BOD1L1	Bod1l	Bod1l1	BOD1L1
BOK	BOK	Bok	Bok	BOK
BOLA1	BOLA1	Bola1	Bola1	BOLA1
BOLA3	BOLA3	Bola3	Bola3	ENSSSCG00000040854
BPGM	BPGM	Bpgm	Bpgm	BPGM
BPHL	BPHL	Bphl	Bphl	BPHL
BPI	BPI	Bpi	Bpi	BPI
BPIFA3	BPIFA3	Bpifa3	Bpifa3	BPIFA3
BPIFB1	BPIFB1	Bpifb1	Bpifb1	BPIFB1
BPIFB2	BPIFB2	Bpifb2	Bpifb2	BPIFB2
BPIFB3	BPIFB3	Bpifb3	Bpifb3	BPIFB3
BPIFB4	BPIFB4	Bpifb4	Bpifb4	BPIFB4
BPIFB6	BPIFB6	Bpifb6	Bpifb6	BPIFB6
BPIFC	BPIFC	Bpifc	Bpifc	BPIFC
BPNT1	BPNT1	Bpnt1	Bpnt1	BPNT1
BPTF	BPTF	Bptf	Bptf	BPTF
BRAF	BRAF	Braf	Braf	BRAF
BRD1	BRD1	Brd1	Brd1	BRD1
BRD3	BRD3	Brd3	Brd3	BRD3
BRD7	BRD7	Brd7	Brd7	BRD7
BRD9	BRD9	Brd9	Brd9	BRD9
BRDT	BRDT	Brdt	Brdt	BRDT
BRF1	BRF1	Brf1	Brf1	BRF1
BRF2	BRF2	Brf2	Brf2	BRF2
BRICD5	BRICD5	Bricd5	Bricd5	BRICD5
BRINP1	BRINP1	Brinp1	Brinp1	BRINP1
BRINP2	BRINP2	Brinp2	Brinp2	BRINP2
BRINP3	BRINP3	Brinp3	Brinp3	BRINP3
BRIP1	BRIP1	Brip1	Brip1	BRIP1
BRMS1	BRMS1	Brms1	LOC108348098	BRMS1
BRMS1L	BRMS1L	Brms1l	Brms1l	BRMS1L
BRPF1	BRPF1	Brpf1	Brpf1	BRPF1
BRPF3	BRPF3	Brpf3	Brpf3	BRPF3
BRS3	BRS3	Brs3	Brs3	BRS3
BRSK1	BRSK1	Brsk1	Brsk1	BRSK1
BRSK2	BRSK2	Brsk2	Brsk2	BRSK2
BRWD1	BRWD1	Brwd1	Brwd1	BRWD1
BRWD3	BRWD3	Brwd3	Brwd3	BRWD3
BSDC1	BSDC1	Bsdc1	Bsdc1	BSDC1
BSG	ENSMMUG00000018740	Bsg	Bsg	ENSSSCG00000027907
BSN	BSN	Bsn	Bsn	BSN
BSPRY	BSPRY	Bspry	Bspry	BSPRY
BST1	BST1	Bst1	Bst1	BST1
BSX	BSX	Bsx	Bsx	BSX
BTAF1	BTAF1	Btaf1	Btaf1	BTAF1
BTBD1	BTBD1	Btbd1	Btbd1	BTBD1
BTBD10	BTBD10	Btbd10	Btbd10	BTBD10
BTBD11	BTBD11	Btbd11	Btbd11	BTBD11
BTBD16	BTBD16	Btbd16	Btbd16	BTBD16
BTBD17	BTBD17	Btbd17	Btbd17	BTBD17
BTBD2	ENSMMUG00000059725	Btbd2	Btbd2	BTBD2
BTBD3	BTBD3	Btbd3	Btbd3	BTBD3
BTBD6	BTBD6	Btbd6	Btbd6	BTBD6
BTBD8	BTBD8	Gm42669	Btbd8	BTBD8
BTBD9	BTBD9	Btbd9	Btbd9	BTBD9
BTC	BTC	Btc	Btc	ENSSSCG00000008965
BTD	BTD	Btd	Btd	BTD
BTG3	BTG3	Btg3	Btg3	BTG3
BTG4	BTG4	Btg4	Btg4	BTG4
BTK	BTK	Btk	Btk	BTK
BTN1A1	BTN1A1	Btn1a1	Btn1a1	BTN1A1
BTRC	BTRC	Btrc	Btrc	BTRC
BUB1	BUB1	Bub1	Bub1	BUB1
BUB1B	BUB1B	Bub1b	Bub1b	ENSSSCG00000004782
BUB3	BUB3	Bub3	Bub3	BUB3
BZW1	BZW1	Bzw1	Bzw1	BZW1
BZW2	BZW2	Bzw2	Bzw2	BZW2
C10orf120	C9H10orf120	4933402N03Rik	LOC499276	C14H10orf120
C10orf90	C9H10orf90	D7Ertd443e	LOC100302465	C10orf90
C12orf50	C11H12orf50	1700017N19Rik	LOC500827	C12orf50
C15orf48	ENSMMUG00000044497	AA467197	MGC105649	C15orf48
C15orf62	C7H15orf62	Gm14137	LOC691418	GCHFR
C15orf65	C7H15orf65	Ccpg1os	Ccpg1os	C15orf65
C16orf70	C20H16orf70	D230025D16Rik	RGD621098	C16orf70
C16orf95	C16orf95	1700018B08Rik	LOC687560	ENSSSCG00000002657
C16orf96	C20H16orf96	4930562C15Rik	AABR07072078.2	ENSSSCG00000007940
C1orf194	C1orf194	1700013F07Rik	RGD1309139	C1orf194
C1orf53	C1orf53	2310009B15Rik	RGD1566099	C1orf53
C1QB	C1QB	C1qb	C1qb	C1QB
C1QC	C1QC	C1qc	C1qc	C1QC
C1QL1	C1QL1	C1ql1	C1ql1	C1QL1
C1QL2	C1QL2	C1ql2	C1ql2	C1QL2
C1QL3	C1QL3	C1ql3	C1ql3	C1QL3
C1QL4	C1QL4	C1ql4	C1ql4	C1QL4
C1QTNF1	C1QTNF1	C1qtnf1	C1qtnf1	C1QTNF1
C1QTNF2	C1QTNF2	C1qtnf2	C1qtnf2	C1QTNF2
C1QTNF4	C1QTNF4	C1qtnf4	C1qtnf4	ENSSSCG00000013231
C1QTNF6	C1QTNF6	C1qtnf6	C1qtnf6	C1QTNF6
C1QTNF7	C1QTNF7	C1qtnf7	C1qtnf7	C1QTNF7
C1RL	C1RL	C1rl	C1rl	C1RL
C20orf85	C10H20orf85	1700021F07Rik	LOC689618	C20orf85
C2CD2	C2CD2	C2cd2	C2cd2	C2CD2
C2CD2L	C2CD2L	C2cd2l	C2cd2l	C2CD2L
C2CD4D	C2CD4D	C2cd4d	C2cd4d	C2CD4D
C2orf81	ENSMMUG00000015613	1700003E16Rik	LOC500227	ENSSSCG00000023156
C3	C3	C3	C3	C3
C3orf20	C2H3orf20	4930590J08Rik	RGD1560289	C3orf20
C4orf36	C5H4orf36	1700016H13Rik	Aff1-as1	ENSSSCG00000032190
C5	C5	Hc	C5	C5
C5AR1	C5AR1	C5ar1	C5ar1	C5AR1
C5AR2	C5AR2	C5ar2	C5ar2	C5AR2
C6	C6	C6	C6	C6
C7	C7	C7	C7	C7
C8A	C8A	C8a	C8a	C8A
C8B	C8B	C8b	C8b	C8B
C8orf74	C8H8orf74	4930578I06Rik	RGD1565212	C8orf74
C9	C9	C9	C9	C9
C9orf116	C9orf116	1700007K13Rik	RGD1306233	C9orf116
CA1	CA1	Car1	Car1	CA1
CA10	CA10	Car10	Car10	CA10
CA2	CA2	Car2	Car2	CA2
CA7	CA7	Car7	Car7	CA7
CAB39	CAB39	Cab39	Cab39	CAB39
CAB39L	CAB39L	Cab39l	Cab39l	CAB39L
CABLES1	CABLES1	Cables1	Cables1	CABLES1
CABLES2	CABLES2	Cables2	Cables2	CABLES2
CABP1	CABP1	Cabp1	Cabp1	ENSSSCG00000009914
CABP2	CABP2	Cabp2	Cabp2	CABP2
CABP4	CABP4	Cabp4	Cabp4	CABP4
CABP7	CABP7	Cabp7	Cabp7	CABP7
CACHD1	CACHD1	Cachd1	Cachd1	CACHD1
CACNA1B	CACNA1B	Cacna1b	Cacna1b	CACNA1B
CACNA1D	CACNA1D	Cacna1d	Cacna1d	CACNA1D
CACNA1E	CACNA1E	Cacna1e	Cacna1e	CACNA1E
CACNA1F	CACNA1F	Cacna1f	Cacna1f	CACNA1F
CACNA1G	CACNA1G	Cacna1g	Cacna1g	CACNA1G
CACNA1H	CACNA1H	Cacna1h	Cacna1h	CACNA1H
CACNA1S	CACNA1S	Cacna1s	Cacna1s	CACNA1S
CACNA2D1	CACNA2D1	Cacna2d1	Cacna2d1	CACNA2D1
CACNA2D2	CACNA2D2	Cacna2d2	Cacna2d2	CACNA2D2
CACNA2D3	CACNA2D3	Cacna2d3	Cacna2d3	CACNA2D3
CACNA2D4	CACNA2D4	Cacna2d4	Cacna2d4	CACNA2D4
CACNB1	CACNB1	Cacnb1	Cacnb1	CACNB1
CACNB2	CACNB2	Cacnb2	Cacnb2	CACNB2
CACNB3	CACNB3	Cacnb3	Cacnb3	CACNB3
CACNB4	CACNB4	Cacnb4	Cacnb4	CACNB4
CACNG1	CACNG1	Cacng1	Cacng1	CACNG1
CACNG2	CACNG2	Cacng2	Cacng2	CACNG2
CACNG3	CACNG3	Cacng3	Cacng3	CACNG3
CACNG4	ENSMMUG00000060082	Cacng4	Cacng4	CACNG4
CACNG5	CACNG5	Cacng5	Cacng5	CACNG5
CACNG6	CACNG6	Cacng6	Cacng6	CACNG6
CACNG7	CACNG7	Cacng7	Cacng7	CACNG7
CACNG8	CACNG8	Cacng8	Cacng8	CACNG8
CACTIN	CACTIN	Cactin	Cactin	CACTIN
CACUL1	CACUL1	Cacul1	Cacul1	CACUL1
CAD	CAD	Cad	Cad	CAD
CADM1	CADM1	Cadm1	Cadm1	CADM1
CADM2	CADM2	Cadm2	Cadm2	CADM2
CADM3	CADM3	Cadm3	Cadm3	CADM3
CADM4	CADM4	Cadm4	Cadm4	CADM4
CALB1	CALB1	Calb1	Calb1	CALB1
CALB2	CALB2	Calb2	Calb2	CALB2
CALCOCO2	CALCOCO2	Calcoco2	AABR07025818.1	CALCOCO2
CALCR	CALCR	Calcr	Calcr	CALCR
CALCRL	CALCRL	Calcrl	Calcrl	CALCRL
CALD1	CALD1	Cald1	Cald1	CALD1
CALHM1	CALHM1	Calhm1	Calhm1	CALHM1
CALHM2	CALHM2	Calhm2	Calhm2	CALHM2
CALHM3	CALHM3	Calhm3	Calhm3	CALHM3
CALM1	ENSMMUG00000060287	Calm1	Calm1	CALM1
CALM3	CALM3	Calm3	Calm2	CALM3
CALR	CALR	Calr	Calr	CALR
CALR3	CALR3	Calr3	Calr3	CALR3
CALU	CALU	Calu	Calu	CALU
CALY	CALY	Caly	Caly	CALY
CAMK1	CAMK1	Camk1	Camk1	CAMK1
CAMK1D	CAMK1D	Camk1d	Camk1d	CAMK1D
CAMK1G	CAMK1G	Camk1g	Camk1g	CAMK1G
CAMK2A	CAMK2A	Camk2a	Camk2a	CAMK2A
CAMK2B	CAMK2B	Camk2b	Camk2b	CAMK2B
CAMK2G	CAMK2G	Camk2g	Camk2g	CAMK2G
CAMK2N1	CAMK2N1	Camk2n1	Camk2n1	ENSSSCG00000024009
CAMK4	CAMK4	Camk4	Camk4	CAMK4
CAMKK1	CAMKK1	Camkk1	Camkk1	CAMKK1
CAMKK2	CAMKK2	Camkk2	Camkk2	CAMKK2
CAMKV	CAMKV	Camkv	Camkv	CAMKV
CAMSAP1	CAMSAP1	Camsap1	Camsap1	CAMSAP1
CAMSAP2	CAMSAP2	Camsap2	Camsap2	CAMSAP2
CAMSAP3	CAMSAP3	Camsap3	Camsap3	CAMSAP3
CAMTA1	CAMTA1	Camta1	Camta1	CAMTA1
CAMTA2	CAMTA2	Camta2	Camta2	CAMTA2
CAND1	CAND1	Cand1	Cand1	CAND1
CAND2	CAND2	Cand2	Cand2	CAND2
CANX	CANX	Canx	Canx	CANX
CAP1	CAP1	Cap1	Cap1	CAP1
CAP2	CAP2	Cap2	Cap2	CAP2
CAPG	CAPG	Capg	Capg	CAPG
CAPN1	CAPN1	Capn1	Capn1	CAPN1
CAPN10	CAPN10	Capn10	Capn10	CAPN10
CAPN12	CAPN12	Capn12	Capn12	CAPN12
CAPN13	CAPN13	Capn13	Capn13	CAPN13
CAPN15	CAPN15	Capn15	Capn15	CAPN15
CAPN2	CAPN2	Capn2	Capn2	CAPN2
CAPN3	CAPN3	Capn3	Capn3	CAPN3
CAPN5	CAPN5	Capn5	Capn5	CAPN5
CAPN6	CAPN6	Capn6	Capn6	CAPN6
CAPN7	CAPN7	Capn7	Capn7	CAPN7
CAPN8	CAPN8	Capn8	Capn8	CAPN8
CAPN9	CAPN9	Capn9	Capn9	CAPN9
CAPRIN1	CAPRIN1	Caprin1	Caprin1	CAPRIN1
CAPRIN2	CAPRIN2	Caprin2	Caprin2	CAPRIN2
CAPS2	CAPS2	Caps2	Caps2	CAPS2
CAPSL	CAPSL	Capsl	Capsl	CAPSL
CAPZA2	CAPZA2	Capza2	Capza2	CAPZA2
CARD10	CARD10	Card10	Card10	CARD10
CARD14	CARD14	Card14	Card14	CARD14
CARD9	CARD9	Card9	Card9	CARD9
CARHSP1	CARHSP1	Carhsp1	Carhsp1	CARHSP1
CARM1	CARM1	Carm1	Carm1	CARM1
CARNS1	CARNS1	Carns1	Carns1	CARNS1
CARS2	CARS2	Cars2	Cars2	CARS2
CASKIN1	CASKIN1	Caskin1	Caskin1	CASKIN1
CASKIN2	CASKIN2	Caskin2	Caskin2	CASKIN2
CASP14	CASP14	Casp14	Casp14	CASP14
CASP3	CASP3	Casp3	Casp3	CASP3
CASP7	CASP7	Casp7	Casp7	CASP7
CASP8	CASP8	Casp8	Casp8	CASP8
CASP9	CASP9	Casp9	Casp9	CASP9
CASQ1	CASQ1	Casq1	Casq1	CASQ1
CASQ2	CASQ2	Casq2	Casq2	CASQ2
CASR	CASR	Casr	Casr	CASR
CASS4	CASS4	Cass4	Cass4	CASS4
CATIP	CATIP	Catip	Catip	CATIP
CATSPER2	ENSMMUG00000029700	Catsper2	Catsper2	CATSPER2
CATSPER3	CATSPER3	Catsper3	Catsper3	CATSPER3
CATSPER4	CATSPER4	Catsper4	Catsper4	CATSPER4
CAV1	CAV1	Cav1	Cav1	CAV1
CAV2	CAV2	Cav2	Cav2	CAV2
CAV3	CAV3	Cav3	Cav3	CAV3
CBFA2T2	CBFA2T2	Cbfa2t2	Cbfa2t2	CBFA2T2
CBFA2T3	CBFA2T3	Cbfa2t3	Cbfa2t3	CBFA2T3
CBL	CBL	Cbl	Cbl	CBL
CBLB	CBLB	Cblb	Cblb	CBLB
CBLC	CBLC	Cblc	Cblc	CBLC
CBLL1	CBLL1	Cbll1	Cbll1	CBLL1
CBLN1	CBLN1	Cbln1	Cbln1	CBLN1
CBLN2	CBLN2	Cbln2	Cbln2	CBLN2
CBLN3	CBLN3	Cbln3	Cbln3	CBLN3
CBLN4	CBLN4	Cbln4	Cbln4	CBLN4
CBR3	CBR1	Cbr3	Cbr3	CBR3
CBX2	CBX2	Cbx2	Cbx2	CBX2
CBX4	CBX4	Cbx4	Cbx4	CBX4
CBX5	CBX5	Cbx5	Cbx5	CBX5
CBX6	CBX6	Cbx6	Cbx6	CBX6
CBX8	CBX8	Cbx8	Cbx8	CBX8
CC2D1A	CC2D1A	Cc2d1a	Cc2d1a	CC2D1A
CC2D1B	CC2D1B	Cc2d1b	Cc2d1b	CC2D1B
CC2D2A	CC2D2A	Cc2d2a	Cc2d2a	CC2D2A
CCAR1	CCAR1	Ccar1	Ccar1	CCAR1
CCAR2	CCAR2	Ccar2	Ccar2	CCAR2
CCDC102A	CCDC102A	Ccdc102a	Ccdc102a	CCDC102A
CCDC112	CCDC112	Ccdc112	Ccdc112	CCDC112
CCDC120	CCDC120	Ccdc120	Ccdc120	CCDC120
CCDC122	CCDC122	Ccdc122	Ccdc122	CCDC122
CCDC126	CCDC126	Ccdc126	Ccdc126	CCDC126
CCDC13	ENSMMUG00000021246	Ccdc13	Ccdc13	ENSSSCG00000050245
CCDC136	CCDC136	Ccdc136	Ccdc136	CCDC136
CCDC141	ENSMMUG00000019689	Ccdc141	Ccdc141	ENSSSCG00000016002
CCDC146	CCDC146	Ccdc146	Ccdc146	CCDC146
CCDC148	CCDC148	Ccdc148	Ccdc148	CCDC148
CCDC151	CCDC151	Ccdc151	Ccdc151	CCDC151
CCDC158	CCDC158	Ccdc158	Ccdc158	CCDC158
CCDC160	CCDC160	Ccdc160	Ccdc160	CCDC160
CCDC18	CCDC18	Ccdc18	Ccdc18	CCDC18
CCDC180	CCDC180	Ccdc180	Ccdc180	CCDC180
CCDC189	CCDC189	Ccdc189	Ccdc189	CCDC189
CCDC191	CCDC191	Ccdc191	Ccdc191	CCDC191
CCDC27	CCDC27	Ccdc27	Ccdc27	CCDC27
CCDC28A	CCDC28A	Ccdc28a	Ccdc28a	CCDC28A
CCDC28B	CCDC28B	Ccdc28b	Ccdc28b	CCDC28B
CCDC38	CCDC38	Ccdc38	Ccdc38	CCDC38
CCDC42	CCDC42	Ccdc42	Ccdc42	CCDC42
CCDC57	CCDC57	Ccdc57	Ccdc57	ENSSSCG00000029553
CCDC61	CCDC61	Ccdc61	Ccdc61	CCDC61
CCDC65	CCDC65	Ccdc65	Ccdc65	CCDC65
CCDC68	CCDC68	Ccdc68	Ccdc68	CCDC68
CCDC69	CCDC69	Ccdc69	Ccdc69	CCDC69
CCDC70	CCDC70	Ccdc70	Ccdc70	CCDC70
CCDC71	CCDC71	Ccdc71	Ccdc71	CCDC71
CCDC71L	CCDC71L	Ccdc71l	Ccdc71l	CCDC71L
CCDC8	CCDC8	Ccdc8	Ccdc8	CCDC8
CCDC85C	CCDC85C	Ccdc85c	AABR07065498.1	CCDC85C
CCDC88A	CCDC88A	Ccdc88a	Ccdc88a	CCDC88A
CCDC88B	CCDC88B	Ccdc88b	Ccdc88b	ENSSSCG00000013042
CCDC88C	CCDC88C	Ccdc88c	Ccdc88c	CCDC88C
CCDC9	CCDC9	Ccdc9	Ccdc9	CCDC9
CCDC90B	CCDC90B	Ccdc90b	Ccdc90b	CCDC90B
CCHCR1	CCHCR1	Cchcr1	Cchcr1	CCHCR1
CCIN	CCIN	Ccin	Ccin	CCIN
CCKAR	CCKAR	Cckar	Cckar	CCKAR
CCL11	CCL11	Ccl11	Ccl11	CCL11
CCL17	CCL17	Ccl17	Ccl17	CCL17
CCL18	CCL18	Ccl3	Ccl3	CCL3L1
CCL2	CCL2	Ccl2	Ccl2	CCL2
CCL22	CCL22	Ccl22	Ccl22	CCL22
CCL28	CCL28	Ccl28	Ccl28	CCL28
CCM2	CCM2	Ccm2	Ccm2	CCM2
CCM2L	CCM2L	Ccm2l	Ccm2l	CCM2L
CCNA1	CCNA1	Ccna1	Ccna1	CCNA1
CCNB1	CCNB1	Ccnb1	Ccnb1	CCNB1
CCNB3	CCNB3	Ccnb3	Ccnb3	ENSSSCG00000012307
CCND1	CCND1	Ccnd1	Ccnd1	CCND1
CCND3	CCND3	Ccnd3	Ccnd3	CCND3
CCNE1	CCNE1	Ccne1	Ccne1	CCNE1
CCNE2	CCNE2	Ccne2	Ccne2	CCNE2
CCNF	CCNF	Ccnf	Ccnf	CCNF
CCNG1	CCNG1	Ccng1	Ccng1	CCNG1
CCNG2	CCNG2	Ccng2	Ccng2	CCNG2
CCNH	CCNH	Ccnh	Ccnh	CCNH
CCNI	CCNI	Ccni	Ccni	CCNI
CCNJ	CCNJ	Ccnj	Ccnj	CCNJ
CCNJL	CCNJL	Ccnjl	Ccnjl	CCNJL
CCNK	CCNK	Ccnk	Ccnk	CCNK
CCNL1	CCNL1	Ccnl1	LOC100909712	CCNL1
CCNO	CCNO	Ccno	Ccno	CCNO
CCNT2	CCNT2	Ccnt2	Ccnt2	CCNT2
CCNY	CCNY	Ccny	Ccny	CCNY
CCNYL1	CCNYL1	Ccnyl1	Ccnyl1	CCNYL1
CCR10	CCR10	Ccr10	Ccr10	CCR10
CCR4	CCR4	Ccr4	Ccr4	CCR4
CCR5	CCR5	Ccr5	Ccr5	CCR5
CCR6	CCR6	Ccr6	Ccr6	CCR6
CCR7	CCR7	Ccr7	Ccr7	CCR7
CCR8	CCR8	Ccr8	Ccr8	CCR8
CCR9	CCR9	Ccr9	Ccr9	CCR9
CCRL2	CCRL2	Ccrl2	Ccrl2	CCRL2
CCS	CCS	Ccs	Ccs	CCS
CCSER1	CCSER1	Ccser1	Ccser1	CCSER1
CCSER2	CCSER2	Ccser2	Ccser2	CCSER2
CCT2	CCT2	Cct2	Cct2	CCT2
CCT3	CCT3	Cct3	Cct3	CCT3
CCT4	CCT4	Cct4	Cct4	CCT4
CCT5	CCT5	Cct5	Cct5	CCT5
CCT6B	CCT6B	Cct6b	Cct6b	CCT6B
CCT7	CCT7	Cct7	Cct7	CCT7
CCT8	CCT8	Cct8	Cct8	CCT8
CCT8L2	CCT8L2	Cct8l1	Cct8l1	CCT8L2
CD101	CD101	Cd101	Cd101	CD101
CD109	CD109	Cd109	Cd109	CD109
CD163	CD163	Cd163	Cd163	CD163
CD164	CD164	Cd164	Cd164	CD164
CD180	CD180	Cd180	Cd180	CD180
CD1D	CD1D	Cd1d1	Cd1d1	ENSSSCG00000006452
CD2	CD2	Cd2	Cd2	CD2
CD200	CD200	Cd200	Cd200	CD200
CD207	CD207	Cd207	Cd207	CD207
CD22	CD22	Cd22	Cd22	CD22
CD274	CD274	Cd274	Cd274	CD274
CD276	CD276	Cd276	Cd276	CD276
CD28	CD28	Cd28	Cd28	CD28
CD2AP	CD2AP	Cd2ap	Cd2ap	CD2AP
CD300A	CD300A	Cd300a	Cd300a	ENSSSCG00000033918
CD300LB	CD300LB	Cd300lb	Cd300lb	CD300LB
CD300LG	CD300LG	Cd300lg	Cd300lg	ENSSSCG00000023014
CD320	CD320	Cd320	Cd320	CD320
CD37	CD37	Cd37	Cd37	CD37
CD38	CD38	Cd38	Cd38	CD38
CD3D	CD3D	Cd3d	Cd3d	CD3D
CD3E	CD3E	Cd3e	Cd3e	CD3E
CD3G	CD3G	Cd3g	Cd3g	CD3G
CD40	CD40	Cd40	Cd40	CD40
CD40LG	CD40LG	Cd40lg	Cd40lg	CD40LG
CD44	CD44	Cd44	Cd44	CD44
CD48	CD48	Cd48	Cd48	CD48
CD53	CD53	Cd53	Cd53	CD53
CD5L	CD5L	Cd5l	Cd5l	ENSSSCG00000006455
CD63	CD63	Cd63	Cd63	CD63
CD69	CD69	Cd69	Cd69	CD69
CD79B	CD79B	Cd79b	Cd79b	CD79B
CD80	CD80	Cd80	Cd80	CD80
CD81	CD81	Cd81	Cd81	CD81
CD82	CD82	Cd82	Cd82	CD82
CD84	CD84	Cd84	Cd84	CD84
CD86	CD86	Cd86	Cd86	CD86
CD8B	ENSMMUG00000003532	Cd8b1	Cd8b	CD8B
CD9	CD9	Cd9	Cd9	CD9
CDADC1	CDADC1	Cdadc1	Cdadc1	CDADC1
CDC14A	CDC14A	Cdc14a	Cdc14a	CDC14A
CDC16	CDC16	Cdc16	Cdc16	CDC16
CDC20	CDC20	Cdc20	Cdc20	CDC20
CDC23	CDC23	Cdc23	Cdc23	CDC23
CDC25A	CDC25A	Cdc25a	Cdc25a	CDC25A
CDC25B	CDC25B	Cdc25b	Cdc25b	CDC25B
CDC25C	CDC25C	Cdc25c	Cdc25c	CDC25C
CDC27	CDC27	Cdc27	Cdc27	CDC27
CDC37	CDC37	Cdc37	Cdc37	CDC37
CDC37L1	CDC37L1	Cdc37l1	Cdc37l1	CDC37L1
CDC40	CDC40	Cdc40	Cdc40	CDC40
CDC42	CDC42	Cdc42	Cdc42	CDC42
CDC42BPA	CDC42BPA	Cdc42bpa	Cdc42bpa	CDC42BPA
CDC42BPB	CDC42BPB	Cdc42bpb	Cdc42bpb	CDC42BPB
CDC42BPG	CDC42BPG	Cdc42bpg	Cdc42bpg	CDC42BPG
CDC42EP1	CDC42EP1	Cdc42ep1	Cdc42ep1	CDC42EP1
CDC42EP3	CDC42EP3	Cdc42ep3	Cdc42ep3	CDC42EP3
CDC42EP4	CDC42EP4	Cdc42ep4	Cdc42ep4	CDC42EP4
CDC42SE1	CDC42SE1	Cdc42se1	Cdc42se1	CDC42SE1
CDC42SE2	CDC42SE2	Cdc42se2	Cdc42se2	CDC42SE2
CDC6	CDC6	Cdc6	Cdc6	CDC6
CDC7	CDC7	Cdc7	Cdc7	CDC7
CDCA2	CDCA2	Cdca2	Cdca2	CDCA2
CDCA4	CDCA4	Cdca4	Cdca4	CDCA4
CDCA7	CDCA7	Cdca7	Cdca7	CDCA7
CDCA7L	CDCA7L	Cdca7l	Cdca7l	CDCA7L
CDCP2	CDCP2	Cdcp2	Cdcp2	CDCP2
CDH1	CDH1	Cdh1	Cdh1	CDH1
CDH10	CDH10	Cdh10	Cdh10	CDH10
CDH11	CDH11	Cdh11	Cdh11	CDH11
CDH12	CDH12	Cdh12	Cdh12	CDH12
CDH13	CDH13	Cdh13	Cdh13	CDH13
CDH15	CDH15	Cdh15	Cdh15	CDH15
CDH16	CDH16	Cdh16	Cdh16	CDH16
CDH17	CDH17	Cdh17	Cdh17	CDH17
CDH18	CDH18	Cdh18	Cdh18	CDH18
CDH19	CDH19	Cdh19	Cdh19	CDH19
CDH2	CDH2	Cdh2	Cdh2	CDH2
CDH20	CDH20	Cdh20	Cdh20	CDH20
CDH22	CDH22	Cdh22	Cdh22	CDH22
CDH23	CDH23	Cdh23	Cdh23	CDH23
CDH24	CDH24	Cdh24	Cdh24	CDH24
CDH3	CDH3	Cdh3	Cdh3	CDH3
CDH4	CDH4	Cdh4	Cdh4	CDH4
CDH5	CDH5	Cdh5	Cdh5	CDH5
CDH6	CDH6	Cdh6	Cdh6	CDH6
CDH7	CDH7	Cdh7	Cdh7	CDH7
CDH8	CDH8	Cdh8	Cdh8	CDH8
CDH9	CDH9	Cdh9	Cdh9	CDH9
CDHR1	CDHR1	Cdhr1	Cdhr1	CDHR1
CDHR2	CDHR2	Cdhr2	Cdhr2	CDHR2
CDHR3	CDHR3	Cdhr3	Cdhr3	CDHR3
CDHR5	CDHR5	Cdhr5	Cdhr5	CDHR5
CDIP1	CDIP1	Cdip1	Cdip1	CDIP1
CDIPT	CDIPT	Cdipt	Cdipt	CDIPT
CDK1	CDK1	Cdk1	Cdk1	CDK1
CDK10	CDK10	Cdk10	Cdk10	CDK10
CDK12	CDK12	Cdk12	Cdk12	CDK12
CDK13	CDK13	Cdk13	Cdk13	CDK13
CDK14	CDK14	Cdk14	Cdk14	CDK14
CDK15	CDK15	Cdk15	Cdk15	CDK15
CDK16	CDK16	Cdk16	Cdk16	CDK16
CDK17	CDK17	Cdk17	Cdk17	CDK17
CDK18	CDK18	Cdk18	Cdk18	CDK18
CDK19	CDK19	Cdk19	Cdk19	CDK19
CDK2AP2	CDK2AP2	Cdk2ap2	Cdk2ap2	CDK2AP2
CDK4	CDK4	Cdk4	Cdk4	CDK4
CDK5R1	CDK5R1	Cdk5r1	Cdk5r1	CDK5R1
CDK5R2	CDK5R2	Cdk5r2	Cdk5r2	CDK5R2
CDK5RAP1	CDK5RAP1	Cdk5rap1	Cdk5rap1	ENSSSCG00000007264
CDK5RAP2	CDK5RAP2	Cdk5rap2	Cdk5rap2	CDK5RAP2
CDK6	CDK6	Cdk6	Cdk6	CDK6
CDK7	CDK7	Cdk7	Cdk7	CDK7
CDK9	CDK9	Cdk9	Cdk9	CDK9
CDKL1	CDKL1	Cdkl1	Cdkl1	CDKL1
CDKL2	CDKL2	Cdkl2	Cdkl2	CDKL2
CDKL5	CDKL5	Cdkl5	Cdkl5	CDKL5
CDKN1A	CDKN1A	Cdkn1a	Cdkn1a	CDKN1A
CDKN1B	CDKN1B	Cdkn1b	Cdkn1b	CDKN1B
CDKN1C	CDKN1C	Cdkn1c	Cdkn1c	CDKN1C
CDKN2AIP	CDKN2AIP	Cdkn2aip	Cdkn2aip	CDKN2AIP
CDKN2AIPNL	CDKN2AIPNL	Cdkn2aipnl	Cdkn2aipnl	CDKN2AIPNL
CDKN2B	CDKN2B	Cdkn2b	Cdkn2b	CDKN2B
CDKN2C	CDKN2C	Cdkn2c	Cdkn2c	CDKN2C
CDKN3	CDKN3	Cdkn3	Cdkn3	CDKN3
CDNF	CDNF	Cdnf	Cdnf	ENSSSCG00000039658
CDON	CDON	Cdon	Cdon	CDON
CDR2	CDR2	Cdr2	Cdr2	CDR2
CDR2L	CDR2L	Cdr2l	Cdr2l	CDR2L
CDS1	CDS1	Cds1	Cds1	CDS1
CDS2	CDS2	Cds2	Cds2	CDS2
CDX1	CDX1	Cdx1	Cdx1	CDX1
CDX2	CDX2	Cdx2	Cdx2	CDX2
CDX4	CDX4	Cdx4	Cdx4	CDX4
CDYL	CDYL	Cdyl	Cdyl	CDYL
CDYL2	CDYL2	Cdyl2	Cdyl2	CDYL2
CEACAM16	CEACAM16	Ceacam16	Ceacam16	CEACAM16
CEACAM18	CEACAM18	Ceacam18	Ceacam18	ENSSSCG00000003225
CEACAM19	CEACAM19	Ceacam19	Ceacam19	CEACAM19
CEACAM20	CEACAM20	Ceacam20	Ceacam20	CEACAM20
CEBPB	CEBPB	Cebpb	Cebpb	CEBPB
CEBPD	CEBPD	Cebpd	Cebpd	CEBPD
CEBPE	CEBPE	Cebpe	Cebpe	CEBPE
CEBPG	CEBPG	Cebpg	Cebpg	CEBPG
CECR2	CECR2	Cecr2	Cecr2	CECR2
CEL	CEL	Cel	Cel	CEL
CELA1	CELA1	Cela1	Cela1	CELA1
CELA2B	CELA2B	Cela2a	Cela2a	CELA2A
CELF1	CELF1	Celf1	Celf1	CELF1
CELF3	CELF3	Celf3	Celf3	CELF3
CELF4	CELF4	Celf4	Celf4	CELF4
CELF6	CELF6	Celf6	Celf6	ENSSSCG00000001928
CELSR1	CELSR1	Celsr1	Celsr1	CELSR1
CELSR2	CELSR2	Celsr2	Celsr2	CELSR2
CELSR3	CELSR3	Celsr3	Celsr3	CELSR3
CEMIP	CEMIP	Cemip	Cemip	CEMIP
CENPA	CENPA	Cenpa	Cenpa	CENPA
CENPE	CENPE	Cenpe	Cenpe	CENPE
CENPJ	CENPJ	Cenpj	Cenpj	CENPJ
CENPV	CENPV	Cenpv	Cenpv	CENPV
CEP135	CEP135	Cep135	Cep135	CEP135
CEP164	CEP164	Cep164	Cep164	CEP164
CEP170	CEP170	Cep170	LOC100909664	CEP170
CEP170B	CEP170B	Cep170b	Cep170b	CEP170B
CEP295	CEP295	Cep295	Cep295	CEP295
CEP41	CEP41	Cep41	Cep41	CEP41
CEP57L1	CEP57L1	Cep57l1	Cep57l1	CEP57L1
CEP63	CEP63	Cep63	Cep63	CEP63
CEP68	CEP68	Cep68	Cep68	CEP68
CEP72	CEP72	Cep72	Cep72	CEP72
CEP76	CEP76	Cep76	Cep76	CEP76
CEP83	CEP83	Cep83	Cep83	CEP83
CEP85L	CEP85L	Cep85l	Cep85l	CEP85L
CEP97	CEP97	Cep97	Cep97	CEP97
CEPT1	CEPT1	Cept1	Cept1	CEPT1
CER1	CER1	Cer1	Cer1	CER1
CERK	CERK	Cerk	Cerk	CERK
CERKL	CERKL	Cerkl	Cerkl	CERKL
CERS2	CERS2	Cers2	Cers2	CERS2
CERS3	CERS3	Cers3	Cers3	CERS3
CERS4	CERS4	Cers4	Cers4	CERS4
CERS6	CERS6	Cers6	Cers6	CERS6
CES5A	CES5A	Ces5a	Ces5a	CES5A
CETN1	CETN1	Cetn1	Cetn1	CETN1
CFAP100	CFAP100	Cfap100	Cfap100	CFAP100
CFAP20	CFAP20	Cfap20	Cfap20	CFAP20
CFAP206	ENSMMUG00000045108	Cfap206	Cfap206	ENSSSCG00000004302
CFAP44	CFAP44	Cfap44	Cfap44	CFAP44
CFAP52	CFAP52	Cfap52	Cfap52	CFAP52
CFAP65	CFAP65	Cfap65	Cfap65	CFAP65
CFAP70	CFAP70	Cfap70	Cfap70	CFAP70
CFAP73	CFAP73	Cfap73	Cfap73	CFAP73
CFD	CFD	Cfd	Cfd	CFD
CFL2	CFL2	Cfl2	Cfl2	CFL2
CFLAR	CFLAR	Cflar	Cflar	CFLAR
CFTR	CFTR	Cftr	Cftr	CFTR
CGNL1	CGNL1	Cgnl1	Cgnl1	CGNL1
CGREF1	CGREF1	Cgref1	Cgref1	ENSSSCG00000008555
CH25H	CH25H	Ch25h	Ch25h	CH25H
CHAC1	CHAC1	Chac1	Chac1	CHAC1
CHAC2	CHAC2	Chac2	Chac2	CHAC2
CHAD	CHAD	Chad	Chad	CHAD
CHADL	CHADL	Chadl	Chadl	CHADL
CHAT	CHAT	Chat	Chat	CHAT
CHCHD3	CHCHD3	Chchd3	Chchd3	CHCHD3
CHCHD5	CHCHD5	Chchd5	Chchd5	CHCHD5
CHCHD6	CHCHD6	Chchd6	Chchd6	CHCHD6
CHD1	CHD1	Chd1	Chd1	CHD1
CHD1L	CHD1L	Chd1l	Chd1l	CHD1L
CHD2	CHD2	Chd2	Chd2	ENSSSCG00000002266
CHD3	CHD3	Chd3	Chd3	CHD3
CHD5	CHD5	Chd5	Chd5	CHD5
CHD6	CHD6	Chd6	Chd6	CHD6
CHD7	CHD7	Chd7	Chd7	CHD7
CHD8	CHD8	Chd8	Chd8	CHD8
CHD9	CHD9	Chd9	Chd9	CHD9
CHGA	CHGA	Chga	Chga	CHGA
CHGB	CHGB	Chgb	Chgb	CHGB
CHI3L1	CHI3L1	Chil1	Chi3l1	CHI3L1
CHIC1	CHIC1	Chic1	Chic1	CHIC1
CHIT1	CHIT1	Chit1	Chit1	CHIT1
CHKA	CHKA	Chka	Chka	CHKA
CHL1	CHL1	Chl1	Chl1	CHL1
CHM	CHM	Chm	Chm	CHM
CHMP2A	CHMP2A	Chmp2a	Chmp2a	CHMP2A
CHMP2B	CHMP2B	Chmp2b	Chmp2b	CHMP2B
CHMP4C	CHMP4C	Chmp4c	Chmp4c	CHMP4C
CHMP5	CHMP5	Chmp5	Chmp5	CHMP5
CHMP7	CHMP7	Chmp7	Chmp7	CHMP7
CHN1	CHN1	Chn1	Chn1	CHN1
CHN2	CHN2	Chn2	Chn2	ENSSSCG00000016687
CHODL	CHODL	Chodl	Chodl	CHODL
CHORDC1	CHORDC1	Chordc1	Chordc1	CHORDC1
CHP1	CHP1	Chp1	Chp1	CHP1
CHP2	CHP2	Chp2	Chp2	CHP2
CHPF	CHPF	Chpf	Chpf	CHPF
CHPF2	CHPF2	Chpf2	Chpf2	CHPF2
CHPT1	CHPT1	Chpt1	Chpt1	CHPT1
CHRD	CHRD	Chrd	Chrd	CHRD
CHRDL1	CHRDL1	Chrdl1	Chrdl1	CHRDL1
CHRDL2	CHRDL2	Chrdl2	Chrdl2	CHRDL2
CHRM2	CHRM2	Chrm2	Chrm2	CHRM2
CHRM3	CHRM3	Chrm3	Chrm3	CHRM3
CHRM4	CHRM4	Chrm4	Chrm4	CHRM4
CHRM5	CHRM5	Chrm5	Chrm5	CHRM5
CHRNA1	CHRNA1	Chrna1	Chrna1	CHRNA1
CHRNA10	CHRNA10	Chrna10	Chrna10	CHRNA10
CHRNA2	CHRNA2	Chrna2	Chrna2	CHRNA2
CHRNA3	CHRNA3	Chrna3	Chrna3	CHRNA3
CHRNA5	CHRNA5	Chrna5	Chrna5	CHRNA5
CHRNA6	CHRNA6	Chrna6	Chrna6	CHRNA6
CHRNA7	CHRNA7	Chrna7	Chrna7	CHRNA7
CHRNA9	CHRNA9	Chrna9	Chrna9	CHRNA9
CHRNB1	CHRNB1	Chrnb1	Chrnb1	CHRNB1
CHRNB2	CHRNB2	Chrnb2	Chrnb2	CHRNB2
CHRNB3	CHRNB3	Chrnb3	Chrnb3	CHRNB3
CHRND	CHRND	Chrnd	Chrnd	CHRND
CHRNE	CHRNE	Chrne	Chrne	CHRNE
CHST1	CHST1	Chst1	Chst1	CHST1
CHST10	CHST10	Chst10	Chst10	CHST10
CHST11	CHST11	Chst11	Chst11	CHST11
CHST12	CHST12	Chst12	Chst12	CHST12
CHST13	CHST13	Chst13	Chst13	CHST13
CHST2	CHST2	Chst2	Chst2	CHST2
CHST3	CHST3	Chst3	Chst3	CHST3
CHST4	CHST4	Chst4	Chst4	CHST4
CHST7	CHST7	Chst7	Chst7	CHST7
CHST8	CHST8	Chst8	Chst8	CHST8
CHST9	CHST9	Chst9	Chst9	CHST9
CHSY1	CHSY1	Chsy1	Chsy1	CHSY1
CHSY3	CHSY3	Chsy3	Chsy3	CHSY3
CHUK	CHUK	Chuk	Chuk	CHUK
CHURC1-FNTB	FNTB	Fntb	Fntb	ENSSSCG00000002281
CIB1	CIB1	Cib1	Cib1	CIB1
CIB2	CIB2	Cib2	Cib2	CIB2
CIB3	CIB3	Cib3	Cib3	CIB3
CIB4	CIB4	Cib4	Cib4	CIB4
CIC	CIC	Cic	Cic	CIC
CIDEA	CIDEA	Cidea	Cidea	ENSSSCG00000024162
CIDEB	CIDEB	Cideb	Cideb	CIDEB
CIDEC	CIDEC	Cidec	Cidec	CIDEC
CIITA	CIITA	Ciita	Ciita	CIITA
CILP	CILP	Cilp	Cilp	CILP
CILP2	CILP2	Cilp2	Cilp2	CILP2
CISD2	CISD2	Cisd2	Cisd2	CISD2
CISH	CISH	Cish	Cish	CISH
CIT	CIT	Cit	Cit	CIT
CITED2	CITED2	Cited2	Cited2	CITED2
CITED4	CITED4	Cited4	Cited4	ENSSSCG00000032174
CKAP2	CKAP2	Ckap2	Ckap2	CKAP2
CKAP2L	CKAP2L	Ckap2l	Ckap2l	CKAP2L
CKAP4	CKAP4	Ckap4	Ckap4	CKAP4
CKB	CKB	Ckb	Ckb	CKB
CKM	CKM	Ckm	Ckm	CKM
CKMT2	CKMT2	Ckmt2	Ckmt2	CKMT2
CLASP1	CLASP1	Clasp1	Clasp1	CLASP1
CLASP2	CLASP2	Clasp2	Clasp2	CLASP2
CLASRP	CLASRP	Clasrp	Clasrp	CLASRP
CLCA1	CLCA1	Clca1	Clca1	CLCA1
CLCN1	CLCN1	Clcn1	Clcn1	CLCN1
CLCN3	CLCN3	Clcn3	Clcn3	CLCN3
CLCN4	CLCN4	Clcn4	Clcn4	CLCN4
CLCN5	CLCN5	Clcn5	Clcn5	CLCN5
CLCN6	CLCN6	Clcn6	Clcn6	CLCN6
CLCN7	CLCN7	Clcn7	Clcn7	CLCN7
CLDN1	CLDN1	Cldn1	Cldn1	CLDN1
CLDN10	CLDN10	Cldn10	Cldn10	CLDN10
CLDN14	CLDN14	Cldn14	Cldn14	CLDN14
CLDN15	FIS1	Cldn15	Cldn15	CLDN15
CLDN16	CLDN16	Cldn16	Cldn16	CLDN16
CLDN18	CLDN18	Cldn18	Cldn18	CLDN18
CLDN19	CLDN19	Cldn19	Cldn19	CLDN19
CLDN2	CLDN2	Cldn2	Cldn2	CLDN2
CLDN23	CLDN23	Cldn23	Cldn23	CLDN23
CLDN3	CLDN3	Cldn3	Cldn3	CLDN3
CLDN4	CLDN4	Cldn4	Cldn4	CLDN4
CLDN5	CLDN5	Cldn5	Cldn5	CLDN5
CLDN6	CLDN6	Cldn6	Cldn6	CLDN6
CLDN8	CLDN8	Cldn8	Cldn8	CLDN8
CLDND2	CLDND2	Cldnd2	Cldnd2	ENSSSCG00000003230
CLEC11A	CLEC11A	Clec11a	Clec11a	CLEC11A
CLEC12A	CLEC12A	Clec12a	Clec12a	CLEC12A
CLEC12B	CLEC12B	Clec12b	Clec12b	CLEC12B
CLEC14A	CLEC14A	Clec14a	Clec14a	CLEC14A
CLEC1A	CLEC1A	Clec1a	Clec1a	CLEC1A
CLEC1B	CLEC1B	Clec1b	Clec1b	CLEC1B
CLEC2L	CLEC2L	Clec2l	Clec2l	CLEC2L
CLEC3A	CLEC3A	Clec3a	Clec3a	CLEC3A
CLEC3B	CLEC3B	Clec3b	Clec3b	CLEC3B
CLEC4A	CLEC4A	Clec4a1	Clec4a1	ENSSSCG00000040826
CLEC4F	CLEC4F	Clec4f	Clec4f	CLEC4F
CLEC4G	CLEC4G	Clec4g	Clec4g	ENSSSCG00000039007
CLEC5A	CLEC5A	Clec5a	Clec5a	CLEC5A
CLGN	CLGN	Clgn	Clgn	CLGN
CLHC1	CLHC1	Clhc1	Clhc1	CLHC1
CLIC3	CLIC3	Clic3	Clic3	CLIC3
CLIC4	CLIC4	Clic4	Clic4	CLIC4
CLIC5	CLIC5	Clic5	Clic5	CLIC5
CLIC6	CLIC6	Clic6	Clic6	CLIC6
CLINT1	CLINT1	Clint1	Clint1	CLINT1
CLIP1	CLIP1	Clip1	Clip1	CLIP1
CLIP4	CLIP4	Clip4	Clip4	CLIP4
CLK1	CLK1	Clk1	Clk1	CLK1
CLK3	CLK3	Clk3	Clk3	CLK3
CLK4	CLK4	Clk4	Clk4	CLK4
CLMN	CLMN	Clmn	Clmn	CLMN
CLMP	CLMP	Clmp	Clmp	CLMP
CLNK	CLNK	Clnk	Clnk	CLNK
CLOCK	CLOCK	Clock	Clock	CLOCK
CLP1	CLP1	Clp1	Clp1	CLP1
CLPS	CLPS	Clps	Clps	CLPS
CLPTM1	CLPTM1	Clptm1	Clptm1	CLPTM1
CLPTM1L	CLPTM1L	Clptm1l	Clptm1l	CLPTM1L
CLRN1	CLRN1	Clrn1	Clrn1	CLRN1
CLRN2	CLRN2	Clrn2	Clrn2	CLRN2
CLRN3	CLRN3	Clrn3	Clrn3	CLRN3
CLSTN1	CLSTN1	Clstn1	Clstn1	CLSTN1
CLSTN2	CLSTN2	Clstn2	Clstn2	CLSTN2
CLSTN3	CLSTN3	Clstn3	Clstn3	CLSTN3
CLTA	CLTA	Clta	Clta	CLTA
CLTB	CLTB	Cltb	Cltb	CLTB
CLTC	CLTC	Cltc	Cltc	CLTC
CLU	CLU	Clu	Clu	CLU
CLVS1	CLVS1	Clvs1	Clvs1	CLVS1
CLVS2	CLVS2	Clvs2	Clvs2	CLVS2
CMKLR1	CMKLR1	Cmklr1	Cmklr1	CMKLR1
CMPK2	CMPK2	Cmpk2	Cmpk2	CMPK2
CMTM3	CMTM3	Cmtm3	Cmtm3	CMTM3
CMTM5	CMTM5	Cmtm5	Cmtm5	CMTM5
CMTM6	CMTM6	Cmtm6	Cmtm6	ENSSSCG00000038362
CMTM7	CMTM7	Cmtm7	Cmtm7	CMTM7
CMTM8	CMTM8	Cmtm8	Cmtm8	CMTM8
CMTR1	CMTR1	Cmtr1	Cmtr1	CMTR1
CMTR2	CMTR2	Cmtr2	Cmtr2	CMTR2
CMYA5	CMYA5	Cmya5	Cmya5	CMYA5
CNBD1	CNBD1	Cnbd1	Cnbd1	CNBD1
CNBP	CNBP	Cnbp	Cnbp	CNBP
CNDP1	CNDP1	Cndp1	Cndp1	CNDP1
CNDP2	ENSMMUG00000053517	Cndp2	Cndp2	CNDP2
CNFN	CNFN	Cnfn	Cnfn	CNFN
CNGA1	CNGA1	Cnga1	Cnga1	CNGA1
CNGA3	CNGA3	Cnga3	Cnga3	CNGA3
CNGA4	CNGA4	Cnga4	Cnga4	CNGA4
CNGB3	CNGB3	Cngb3	Cngb3	CNGB3
CNIH1	CNIH1	Cnih1	Cnih1	CNIH1
CNIH3	CNIH3	Cnih3	Cnih3	CNIH3
CNIH4	CNIH4	Cnih4	Cnih4	CNIH4
CNKSR1	CNKSR1	Cnksr1	Cnksr1	CNKSR1
CNKSR2	CNKSR2	Cnksr2	Cnksr2	CNKSR2
CNKSR3	CNKSR3	Cnksr3	Cnksr3	CNKSR3
CNN1	CNN1	Cnn1	Cnn1	CNN1
CNN2	CNN2	Cnn2	Cnn2	CNN2
CNN3	CNN3	Cnn3	Cnn3	CNN3
CNNM1	CNNM1	Cnnm1	Cnnm1	CNNM1
CNNM2	CNNM2	Cnnm2	Cnnm2	CNNM2
CNNM4	CNNM4	Cnnm4	Cnnm4	CNNM4
CNOT2	CNOT2	Cnot2	Cnot2	CNOT2
CNOT3	CNOT3	Cnot3	Cnot3	CNOT3
CNOT6	CNOT6	Cnot6	Cnot6	CNOT6
CNOT6L	CNOT6L	Cnot6l	Cnot6l	CNOT6L
CNOT7	CNOT7	Cnot7	Cnot7	CNOT7
CNOT8	CNOT8	Cnot8	Cnot8	CNOT8
CNPY3	CNPY3	Cnpy3	Cnpy3	CNPY3
CNPY4	CNPY4	Cnpy4	Cnpy4	CNPY4
CNR1	CNR1	Cnr1	Cnr1	CNR1
CNR2	CNR2	Cnr2	Cnr2	CNR2
CNTFR	CNTFR	Cntfr	Cntfr	CNTFR
CNTN1	CNTN1	Cntn1	Cntn1	CNTN1
CNTN2	CNTN2	Cntn2	Cntn2	CNTN2
CNTN3	CNTN3	Cntn3	Cntn3	CNTN3
CNTN4	CNTN4	Cntn4	Cntn4	CNTN4
CNTN5	CNTN5	Cntn5	Cntn5	CNTN5
CNTN6	CNTN6	Cntn6	Cntn6	CNTN6
CNTNAP1	CNTNAP1	Cntnap1	Cntnap1	CNTNAP1
CNTNAP4	CNTNAP4	Cntnap4	Cntnap4	ENSSSCG00000023125
COASY	COASY	Coasy	Coasy	COASY
COBL	COBL	Cobl	Cobl	ENSSSCG00000015632
COBLL1	COBLL1	Cobll1	Cobll1	COBLL1
COCH	COCH	Coch	Coch	COCH
COG4	COG4	Cog4	Cog4	COG4
COL11A1	COL11A1	Col11a1	Col11a1	COL11A1
COL11A2	COL11A2	Col11a2	Col11a2	COL11A2
COL12A1	COL12A1	Col12a1	Col12a1	COL12A1
COL13A1	COL13A1	Col13a1	Col13a1	COL13A1
COL14A1	COL14A1	Col14a1	Col14a1	COL14A1
COL16A1	COL16A1	Col16a1	Col16a1	COL16A1
COL17A1	COL17A1	Col17a1	Col17a1	COL17A1
COL18A1	COL18A1	Col18a1	Col18a1	COL18A1
COL19A1	COL19A1	Col19a1	Col19a1	COL19A1
COL1A1	COL1A1	Col1a1	Col1a1	COL1A1
COL25A1	COL25A1	Col25a1	Col25a1	COL25A1
COL26A1	COL26A1	Col26a1	Col26a1	COL26A1
COL27A1	COL27A1	Col27a1	Col27a1	COL27A1
COL28A1	COL28A1	Col28a1	Col28a1	COL28A1
COL2A1	COL2A1	Col2a1	Col2a1	COL2A1
COL3A1	COL3A1	Col3a1	Col3a1	COL3A1
COL4A2	COL4A2	Col4a2	Col4a2	COL4A2
COL4A3	COL4A3	Col4a3	Col4a3	COL4A3
COL4A5	COL4A5	Col4a5	Col4a5	COL4A5
COL4A6	COL4A6	Col4a6	Col4a6	COL4A6
COL5A1	COL5A1	Col5a1	Col5a1	COL5A1
COL5A2	COL5A2	Col5a2	Col5a2	COL5A2
COL5A3	COL5A3	Col5a3	Col5a3	COL5A3
COL6A1	COL6A1	Col6a1	Col6a1	COL6A1
COL6A2	COL6A2	Col6a2	Col6a2	COL6A2
COL6A5	COL6A5	Col6a5	Col6a5	COL6A5
COL6A6	COL6A6	Col6a6	Col6a6	COL6A6
COL8A1	COL8A1	Col8a1	Col8a1	COL8A1
COL8A2	COL8A2	Col8a2	Col8a2	COL8A2
COL9A1	COL9A1	Col9a1	Col9a1	COL9A1
COLEC10	COLEC10	Colec10	Colec10	COLEC10
COLEC12	COLEC12	Colec12	Colec12	COLEC12
COLGALT1	COLGALT1	Colgalt1	Colgalt1	COLGALT1
COLGALT2	COLGALT2	Colgalt2	Colgalt2	COLGALT2
COMMD8	COMMD8	Commd8	Commd8	COMMD8
COMP	COMP	Comp	Comp	COMP
COMT	COMT	Comt	Comt	COMT
COPA	COPA	Copa	Copa	COPA
COPB2	COPB2	Copb2	AABR07071244.1	COPB2
COPG1	COPG1	Copg1	Hmces	COPG1
COPG2	COPG2	Copg2	Copg2	COPG2
COPS3	COPS3	Cops3	Cops3	COPS3
COPS4	COPS4	Cops4	Cops4	COPS4
COPS5	COPS5	Cops5	Cops5	COPS5
COPS6	COPS6	Cops6	Cops6	COPS6
COPS7A	COPS7A	Cops7a	Cops7a	COPS7A
COPS7B	COPS7B	Cops7b	Cops7b	COPS7B
COPZ2	COPZ2	Copz2	Copz2	COPZ2
COQ10A	COQ10A	Coq10a	Coq10a	COQ10A
COQ10B	COQ10B	Coq10b	Coq10b	COQ10B
COQ2	COQ2	Coq2	Coq2	COQ2
COQ5	COQ5	Coq5	Coq5	COQ5
COQ6	COQ6	Coq6	Coq6	COQ6
CORO1A	CORO1A	Coro1a	Coro1a	CORO1A
CORO1B	CORO1B	Coro1b	Coro1b	CORO1B
CORO1C	CORO1C	Coro1c	Coro1c	CORO1C
CORO2A	CORO2A	Coro2a	Coro2a	CORO2A
CORO2B	CORO2B	Coro2b	Coro2b	CORO2B
CORO6	CORO6	Coro6	Coro6	CORO6
COX10	COX10	Cox10	Cox10	COX10
COX11	COX11	Cox11	Cox11	COX11
COX18	COX18	Cox18	Cox18	COX18
COX4I1	COX4I1	Cox4i1	Cox4i1	COX4I1
COX4I2	COX4I2	Cox4i2	Cox4i2	COX4I2
COX6A2	COX6A2	Cox6a2	Cox6a2	COX6A2
COX6B2	COX6B2	Cox6b2	Cox6b2	COX6B2
COX7A2	COX7A2	Cox7a2	Cox7a2l2	COX7A2
COX7B	COX7B	Cox7b	Cox7b	ENSSSCG00000032129
COX8A	COX8A	Cox8a	Cox8a	COX8A
CP	CP	Cp	Cp	CP
CPA1	CPA1	Cpa1	Cpa1	CPA1
CPA2	CPA2	Cpa2	Cpa2	CPA2
CPA4	CPA4	Cpa4	Cpa4	CPA4
CPA6	CPA6	Cpa6	Cpa6	CPA6
CPB1	CPB1	Cpb1	Cpb1	CPB1
CPD	CPD	Cpd	Cpd	CPD
CPE	CPE	Cpe	Cpe	CPE
CPEB2	CPEB2	Cpeb2	Cpeb2	CPEB2
CPEB3	CPEB3	Cpeb3	Cpeb3	CPEB3
CPEB4	CPEB4	Cpeb4	Cpeb4	CPEB4
CPLX1	CPLX1	Cplx1	Cplx1	CPLX1
CPLX3	CPLX3	Cplx3	Cplx3	CPLX3
CPLX4	CPLX4	Cplx4	Cplx4	CPLX4
CPM	CPM	Cpm	Cpm	CPM
CPN1	CPN1	Cpn1	Cpn1	CPN1
CPN2	CPN2	Cpn2	Cpn2	CPN2
CPNE2	CPNE2	Cpne2	Cpne2	CPNE2
CPNE3	CPNE3	Cpne3	Cpne3	CPNE3
CPNE4	CPNE4	Cpne4	Cpne4	CPNE4
CPNE5	CPNE5	Cpne5	Cpne5	CPNE5
CPNE6	CPNE6	Cpne6	Cpne6	CPNE6
CPNE7	CPNE7	Cpne7	Cpne7	ENSSSCG00000031104
CPNE8	CPNE8	Cpne8	Cpne8	CPNE8
CPS1	CPS1	Cps1	Cps1	CPS1
CPSF2	CPSF2	Cpsf2	Cpsf2	CPSF2
CPSF3	CPSF3	Cpsf3	Cpsf3	CPSF3
CPSF4	CPSF4	Cpsf4	Cpsf4	CPSF4
CPSF4L	CPSF4L	Cpsf4l	AC096468.1	ENSSSCG00000040611
CPSF6	CPSF6	Cpsf6	Cpsf6	CPSF6
CPSF7	CPSF7	Cpsf7	Cpsf7	CPSF7
CPT1A	CPT1A	Cpt1a	Cpt1a	CPT1A
CPT1B	CPT1B	Cpt1b	Cpt1b	CPT1B
CPT1C	CPT1C	Cpt1c	Cpt1c	CPT1C
CPT2	CPT2	Cpt2	Cpt2	CPT2
CPVL	CPVL	Cpvl	Cpvl	CPVL
CPXM1	CPXM1	Cpxm1	Cpxm1	CPXM1
CPXM2	CPXM2	Cpxm2	Cpxm2	CPXM2
CPZ	CPZ	Cpz	Cpz	CPZ
CR1	CR1	Cr1l	Cr1l	ENSSSCG00000015294
CRABP1	CRABP1	Crabp1	Crabp1	CRABP1
CRABP2	CRABP2	Crabp2	Crabp2	CRABP2
CRACR2A	CRACR2A	Cracr2a	Cracr2a	CRACR2A
CRAMP1	CRAMP1	Cramp1l	Cramp1	CRAMP1
CRAT	CRAT	Crat	Crat	CRAT
CRB2	CRB2	Crb2	Crb2	CRB2
CREB1	CREB1	Creb1	Creb1	CREB1
CREB3	CREB3	Creb3	Creb3	CREB3
CREB3L1	CREB3L1	Creb3l1	Creb3l1	CREB3L1
CREB3L2	CREB3L2	Creb3l2	Creb3l2	CREB3L2
CREB3L3	CREB3L3	Creb3l3	Creb3l3	CREB3L3
CREB3L4	CREB3L4	Creb3l4	Creb3l4	CREB3L4
CREB5	CREB5	Creb5	Creb5	CREB5
CREBBP	CREBBP	Crebbp	Crebbp	CREBBP
CREG1	CREG1	Creg1	Creg1	CREG1
CREG2	CREG2	Creg2	Creg2	CREG2
CRELD1	CRELD1	Creld1	Creld1	CRELD1
CRELD2	CRELD2	Creld2	Creld2	CRELD2
CREM	CREM	Crem	Crem	CREM
CRH	CRH	Crh	Crh	CRH
CRHR1	CRHR1	Crhr1	Crhr1	ENSSSCG00000017313
CRHR2	CRHR2	Crhr2	Crhr2	CRHR2
CRIM1	CRIM1	Crim1	Crim1	CRIM1
CRIP1	CRIP1	Crip1	Crip1	ENSSSCG00000037142
CRIP3	CRIP3	Crip3	Crip3	CRIP3
CRISP1	CRISP1	Crisp4	Crisp1	CRISP1
CRISPLD1	CRISPLD1	Crispld1	Crispld1	CRISPLD1
CRISPLD2	CRISPLD2	Crispld2	Crispld2	CRISPLD2
CRK	CRK	Crk	Crk	CRK
CRLF1	CRLF1	Crlf1	Crlf1	CRLF1
CRLF3	CRLF3	Crlf3	Crlf3	CRLF3
CRMP1	CRMP1	Crmp1	Crmp1	CRMP1
CRNKL1	CRNKL1	Crnkl1	Crnkl1	CRNKL1
CRNN	CRNN	Crnn	Crnn	CRNN
CROCC	CROCC	Crocc	Crocc	CROCC
CROT	CROT	Crot	Crot	CROT
CRTAM	CRTAM	Crtam	Crtam	CRTAM
CRTAP	CRTAP	Crtap	Crtapl1	CRTAP
CRTC1	CRTC1	Crtc1	Crtc1	CRTC1
CRTC2	CRTC2	Crtc2	Crtc2	CRTC2
CRTC3	CRTC3	Crtc3	Crtc3	CRTC3
CRX	CRX	Crx	Crx	CRX
CRY1	CRY1	Cry1	Cry1	CRY1
CRY2	CRY2	Cry2	Cry2	CRY2
CRYAA	ENSMMUG00000020271	Cryaa	Cryaa	ENSSSCG00000038816
CRYAB	CRYAB	Cryab	Cryab	CRYAB
CRYBA1	CRYBA1	Cryba1	Cryba1	CRYBA1
CRYBA2	CRYBA2	Cryba2	Cryba2	CRYBA2
CRYBA4	CRYBA4	Cryba4	Cryba4	CRYBA4
CRYBB1	CRYBB1	Crybb1	Crybb1	CRYBB1
CRYBB2	CRYBB2	Crybb2	Crybb2	CRYBB2
CRYBB3	CRYBB3	Crybb3	Crybb3	CRYBB3
CRYBG3	ARL6	Crybg3	Crybg3	CRYBG3
CRYGC	CRYGC	Crygc	Crygc	CRYGC
CRYGN	CRYGN	Crygn	Crygn	CRYGN
CRYGS	CRYGS	Crygs	Crygs	CRYGS
CRYL1	CRYL1	Cryl1	Cryl1	CRYL1
CRYZL1	CRYZL1	Cryzl1	Cryzl1	CRYZL1
CSAD	CSAD	Csad	Csad	CSAD
CSDC2	CSDC2	Csdc2	Csdc2	CSDC2
CSE1L	CSE1L	Cse1l	Cse1l	CSE1L
CSF1R	CSF1R	Csf1r	Csf1r	CSF1R
CSF3R	CSF3R	Csf3r	Csf3r	CSF3R
CSGALNACT2	CSGALNACT2	Csgalnact2	Csgalnact2	CSGALNACT2
CSK	CSK	Csk	Csk	CSK
CSMD1	CSMD1	Csmd1	Csmd1	CSMD1
CSMD2	CSMD2	Csmd2	Csmd2	ENSSSCG00000003622
CSNK1A1	CSNK1A1	Csnk1a1	Csnk1a1	CSNK1A1
CSNK1D	CSNK1D	Csnk1d	Csnk1d	CSNK1D
CSNK1E	CSNK1E	Csnk1e	Csnk1e	ENSSSCG00000000107
CSNK1G1	CSNK1G1	Csnk1g1	Csnk1g1	CSNK1G1
CSNK1G2	CSNK1G2	Csnk1g2	Csnk1g2	CSNK1G2
CSNK1G3	CSNK1G3	Csnk1g3	Csnk1g3	CSNK1G3
CSNK2A2	CSNK2A2	Csnk2a2	Csnk2a2	CSNK2A2
CSRNP1	CSRNP1	Csrnp1	Csrnp1	CSRNP1
CSRNP2	CSRNP2	Csrnp2	Csrnp2	CSRNP2
CSRNP3	CSRNP3	Csrnp3	Csrnp3	CSRNP3
CSRP1	CSRP1	Csrp1	Csrp1	CSRP1
CSRP2	CSRP2	Csrp2	Csrp2	CSRP2
CSRP3	CSRP3	Csrp3	Csrp3	CSRP3
CST11	CST11	Cst11	Cst11	CST11
CST6	CST6	Cst6	Cst6	CST6
CST7	CST7	Cst7	Cst7	CST7
CST8	CST8	Cst8	Cst8	ENSSSCG00000007124
CSTB	CSTB	Cstb	Cstb	CSTB
CSTF1	CSTF1	Cstf1	Cstf1	CSTF1
CSTF2	CSTF2	Cstf2	Cstf2	CSTF2
CSTF2T	CSTF2T	Cstf2t	Cstf2t	CSTF2T
CSTL1	CSTL1	Cstl1	Cstl1	CSTL1
CTBP1	CTBP1	Ctbp1	Ctbp1	CTBP1
CTBP2	CTBP2	Ctbp2	Ctbp2	CTBP2
CTBS	CTBS	Ctbs	Ctbs	CTBS
CTCF	CTCF	Ctcf	Ctcf	CTCF
CTCFL	CTCFL	Ctcfl	Ctcfl	CTCFL
CTDNEP1	CTDNEP1	Ctdnep1	Ctdnep1	CTDNEP1
CTDSP2	CTDSP2	Ctdsp2	Ctdsp2	CTDSP2
CTDSPL	CTDSPL	Ctdspl	Ctdspl	CTDSPL
CTDSPL2	CTDSPL2	Ctdspl2	Ctdspl2	CTDSPL2
CTF1	CTF1	Ctf1	Ctf1	CTF1
CTHRC1	CTHRC1	Cthrc1	Cthrc1	CTHRC1
CTIF	CTIF	Ctif	Ctif	CTIF
CTLA4	CTLA4	Ctla4	Ctla4	CTLA4
CTNNA1	CTNNA1	Ctnna1	Ctnna1	CTNNA1
CTNNA3	CTNNA3	Ctnna3	AABR07044900.1	CTNNA3
CTNNB1	CTNNB1	Ctnnb1	Ctnnb1	CTNNB1
CTNND2	CTNND2	Ctnnd2	Ctnnd2	CTNND2
CTPS1	CTPS1	Ctps	Ctps1	CTPS1
CTPS2	CTPS2	Ctps2	Ctps2	CTPS2
CTRC	ENSMMUG00000060541	Ctrc	Ctrc	CTRC
CTSA	CTSA	Ctsa	Ctsa	CTSA
CTSB	CTSB	Ctsb	Ctsb	CTSB
CTSC	CTSC	Ctsc	Ctsc	CTSC
CTSF	CTSF	Ctsf	Ctsf	CTSF
CTSH	CTSH	Ctsh	Ctsh	CTSH
CTSS	CTSS	Ctss	Ctss	CTSS
CTSW	CTSW	Ctsw	Ctsw	CTSW
CTSZ	CTSZ	Ctsz	Ctsz	CTSZ
CTTN	CTTN	Cttn	Cttn	CTTN
CTTNBP2	CTTNBP2	Cttnbp2	Cttnbp2	CTTNBP2
CTTNBP2NL	CTTNBP2NL	Cttnbp2nl	Cttnbp2nl	CTTNBP2NL
CTXN1	CTXN1	Ctxn1	Ctxn1	CTXN1
CTXN2	CTXN2	Ctxn2	Ctxn2	CTXN2
CUBN	CUBN	Cubn	Cubn	CUBN
CUL1	CUL1	Cul1	Cul1	CUL1
CUL2	CUL2	Cul2	Cul2	CUL2
CUL3	CUL3	Cul3	Cul3	CUL3
CUL4A	CUL4A	Cul4a	Cul4a	CUL4A
CUL4B	CUL4B	Cul4b	Cul4b	CUL4B
CUL5	CUL5	Cul5	Cul5	CUL5
CUL7	CUL7	Cul7	AABR07066792.1	CUL7
CUL9	CUL9	Cul9	Cul9	CUL9
CUX1	CUX1	Cux1	Cux1	CUX1
CUX2	CUX2	Cux2	Cux2	CUX2
CWC27	CWC27	Cwc27	Cwc27	CWC27
CWF19L1	CWF19L1	Cwf19l1	Cwf19l1	CWF19L1
CWF19L2	CWF19L2	Cwf19l2	Cwf19l2	CWF19L2
CX3CR1	CX3CR1	Cx3cr1	Cx3cr1	CX3CR1
CXADR	CXADR	Cxadr	Cxadr	CXADR
CXCL10	CXCL10	Cxcl10	Cxcl10	CXCL10
CXCL13	CXCL13	Cxcl13	Cxcl13	ENSSSCG00000036445
CXCL6	CXCL6	Cxcl5	Cxcl6	AMCF-II
CXCL9	CXCL9	Cxcl9	Cxcl9	CXCL9
CXCR3	CXCR3	Cxcr3	Cxcr3	CXCR3
CXCR4	CXCR4	Cxcr4	Cxcr4	CXCR4
CXCR5	CXCR5	Cxcr5	Cxcr5	CXCR5
CXCR6	CXCR6	Cxcr6	Cxcr6	CXCR6
CXXC1	CXXC1	Cxxc1	Cxxc1	CXXC1
CXXC4	CXXC4	Cxxc4	Cxxc4	CXXC4
CYB561	CYB561	Cyb561	Cyb561	CYB561
CYB561A3	CYB561A3	Cyb561a3	Cyb561a3	CYB561A3
CYB561D1	CYB561D1	Cyb561d1	Cyb561d1	CYB561D1
CYB561D2	CYB561D2	Cyb561d2	Cyb561d2	CYB561D2
CYB5A	CYB5A	Cyb5a	Cyb5a	CYB5A
CYB5B	CYB5B	Cyb5b	Cyb5b	CYB5B
CYB5D2	CYB5D2	Cyb5d2	Cyb5d2	CYB5D2
CYB5R1	CYB5R1	Cyb5r1	Cyb5r1	CYB5R1
CYB5R3	CYB5R3	Cyb5r3	Cyb5r3	CYB5R3
CYB5R4	CYB5R4	Cyb5r4	Cyb5r4	CYB5R4
CYB5RL	ENSMMUG00000015949	Cyb5rl	Cyb5rl	ENSSSCG00000020677
CYBB	CYBB	Cybb	Cybb	GP91-PHOX
CYBRD1	CYBRD1	Cybrd1	Cybrd1	CYBRD1
CYFIP2	CYFIP2	Cyfip2	Cyfip2	CYFIP2
CYGB	CYGB	Cygb	Cygb	ENSSSCG00000017181
CYLC1	CYLC1	Cylc1	Cylc1	CYLC1
CYP11A1	CYP11A1	Cyp11a1	Cyp11a1	CYP11A1
CYP19A1	CYP19A1	Cyp19a1	Cyp19a1	CYP19A1
CYP1A1	CYP1A1	Cyp1a1	Cyp1a1	CYP1A1
CYP1A2	CYP1A2	Cyp1a2	Cyp1a2	CYP1A2
CYP1B1	CYP1B1	Cyp1b1	Cyp1b1	CYP1B1
CYP24A1	CYP24A1	Cyp24a1	Cyp24a1	CYP24A1
CYP26A1	CYP26A1	Cyp26a1	Cyp26a1	CYP26A1
CYP26B1	CYP26B1	Cyp26b1	Cyp26b1	CYP26B1
CYP26C1	CYP26C1	Cyp26c1	Cyp26c1	CYP26C1
CYP27A1	CYP27A1	Cyp27a1	Cyp27a1	CYP27A1
CYP2R1	CYP2R1	Cyp2r1	Cyp2r1	CYP2R1
CYP2S1	CYP2S1	Cyp2s1	Cyp2s1	CYP2S1
CYP2U1	CYP2U1	Cyp2u1	Cyp2u1	CYP2U1
[truncated: 8,119 more rows]

## Sheet: 1-many
human	Macaque	Pig	Rat	Mouse
A1BG	A1BG	ENSSSCG00000004001	AABR07058124.2	A1bg
AADACL2	A1BG	ENSSSCG00000004001	A1bg	A1bg
AADACL4	AADACL2	AADACL2	Aadacl2	Aadacl2
ABL1	AADACL2	AADACL2	LOC100910567	Aadacl2
ACADSB	AADACL4	AADACL4	LOC691196	Aadacl4
ACBD5	AADACL4	AADACL4	Aadacl4	Aadacl4
ACTG1	AADACL4	AADACL4	RGD1559644	Aadacl4
ACTL9	AADACL4	AADACL4	RGD1308878	Aadacl4
ADAM21	ABL1	ABL1	LOC100909750	Abl1
ADAMTS18	ABL1	ABL1	Abl1	Abl1
ADNP2	ACADSB	ACADSB	AABR07022635.1	Acadsb
AHI1	ACADSB	ACADSB	Acadsb	Acadsb
ALKBH6	ACBD5	ACBD5	AABR07028887.1	Acbd5
AMPH	ACBD5	ACBD5	Acbd5	Acbd5
ANLN	ACTG1	ACTG1	LOC100361457	Actg1
AP5Z1	ACTG1	ACTG1	Actg1	Actg1
ARHGEF38	ACTL9	ACTL9	Actl9b	Actl9
ARID4B	ACTL9	ACTL9	Actl9	Actl9
ARMCX1	ADAM21	ADAM21	LOC108348202	Adam21
ASB2	ADAM21	ADAM21	Adam21	Adam21
ASPN	ADAMTS18	ADAMTS18	AABR07043892.1	Adamts18
ATP13A3	ADAMTS18	ADAMTS18	Adamts18	Adamts18
ATP8A1	ADNP2	ADNP2	Adnp2	Adnp2
ATXN1L	ADNP2	ADNP2	AABR07056503.1	Adnp2
AVPR1B	AHI1	AHI1	LOC103690149	Ahi1
B4GAT1	AHI1	AHI1	Ahi1	Ahi1
BAG5	ALKBH6	ALKBH6	Alkbh6	Alkbh6
BOLL	ALKBH6	ALKBH6	LOC108348106	Alkbh6
C18orf25	AMPH	AMPH	AABR07027870.1	Amph
CALCOCO1	AMPH	AMPH	Amph	Amph
CASP6	ANLN	ANLN	Anln	Anln
CCNT1	ANLN	ANLN	AABR07028352.1	Anln
CD151	AP5Z1	AP5Z1	AABR07035428.1	Ap5z1
CD177	AP5Z1	AP5Z1	AABR07035428.2	Ap5z1
CD226	ARHGEF38	ARHGEF38	AABR07013464.1	Arhgef38
CD248	ARHGEF38	ARHGEF38	LOC102556447	Arhgef38
CD36	ARID4B	ARID4B	Arid4b	Arid4b
CD6	ARID4B	ARID4B	LOC100912163	Arid4b
CD99L2	ARMCX1	ARMCX1	Armcx1	Armcx1
CEP85	ARMCX1	ARMCX1	LOC108348137	Armcx1
CETN3	ASB2	ASB2	Asb2	Asb2
CFAP58	ASB2	ASB2	LOC100909439	Asb2
CHCHD10	ASPN	ASPN	Aspnl1	Aspn
CHID1	ASPN	ASPN	Aspn	Aspn
CHMP4B	ATP13A3	ATP13A3	Atp13a3	Atp13a3
CHTOP	ATP13A3	ATP13A3	AABR07000156.1	Atp13a3
CKS1B	ATP8A1	ATP8A1	AABR07014974.1	Atp8a1
CKS2	ATP8A1	ATP8A1	Atp8a1	Atp8a1
CLCN2	ATXN1L	ATXN1L	LOC103694328	Atxn1l
CLIP3	ATXN1L	ATXN1L	AABR07003433.1	Atxn1l
CLN5	AVPR1B	AVPR1B	LOC100909648	Avpr1b
CNGA2	AVPR1B	AVPR1B	Avpr1b	Avpr1b
COL15A1	B4GAT1	B4GAT1	LOC108348085	B4gat1
COL23A1	B4GAT1	B4GAT1	B4gat1	B4gat1
COX7A1	BAG5	BAG5	Bag5l1	Bag5
CRACR2B	BAG5	BAG5	Bag5	Bag5
CRIP2	BOLL	BOLL	Boll	Boll
CST9L	BOLL	BOLL	LOC108348134	Boll
CTAG1B	C18H18orf25	C18orf25	RGD1308601	8030462N17Rik
CXXC5	C18H18orf25	C18orf25	LOC100909715	8030462N17Rik
CYP27B1	CALCOCO1	CALCOCO1	LOC100912282	Calcoco1
DCSTAMP	CALCOCO1	CALCOCO1	Calcoco1	Calcoco1
DDX21	CASP6	CASP6	LOC103689977	Casp6
DERL3	CASP6	CASP6	Casp6	Casp6
DHTKD1	CCNT1	CCNT1	LOC103692976	Ccnt1
DMRTC2	CCNT1	CCNT1	Ccnt1	Ccnt1
DPPA5	CD151	CD151	LOC100911730	Cd151
DPYSL5	CD151	CD151	Cd151	Cd151
DQX1	CD177	CD177	LOC100909700	Cd177
DSTN	CD177	CD177	Cd177	Cd177
DUSP11	CD226	CD226	Cd226	Cd226
DUSP14	CD226	CD226	AABR07032888.1	Cd226
DZIP1	CD248	CD248	LOC108348067	Cd248
ECHS1	CD248	CD248	Cd248	Cd248
EGF	CD248	CD248	LOC100911932	Cd248
EGLN1	CD36	CD36	RGD1565355	Cd36
EIF4G1	CD36	CD36	AABR07059308.1	Cd36
EIF5B	CD36	CD36	LOC103690020	Cd36
ELMOD2	CD6	CD6	AABR07006259.1	Cd6
ELOVL6	CD6	CD6	Cd6	Cd6
ENO2	CD99L2	CD99L2	RGD1559441	Cd99l2
ENTPD1	CD99L2	CD99L2	Cd99l2	Cd99l2
ERBB2	CD99L2	CD99L2	LOC108348081	Cd99l2
EWSR1	CEP85	CEP85	AABR07024261.1	Cep85
FABP5	CEP85	CEP85	Cep85	Cep85
FAM114A1	CETN3	CETN3	LOC100912538	Cetn3
FAM122B	CETN3	CETN3	Cetn3	Cetn3
FAM131A	CFAP58	CFAP58	Cfap58	Cfap58
FAM162A	CFAP58	CFAP58	Cfap58l1	Cfap58
FAM181A	CHCHD10	ENSSSCG00000010073	Chchd10	Chchd10
FIBCD1	CHCHD10	ENSSSCG00000010073	LOC103694872	Chchd10
FKBP14	CHID1	CHID1	Chid1	Chid1
FUNDC2	CHID1	CHID1	LOC100911881	Chid1
FZD8	CHMP4B	CHMP4B	AABR07054370.1	Chmp4b
GABPB1	CHMP4B	CHMP4B	Chmp4bl1	Chmp4b
GAPDH	CHTOP	CHTOP	Chtopl1	Chtop
GAS2L2	CHTOP	CHTOP	Chtop	Chtop
GATA1	CKS1B	ENSSSCG00000037359	AABR07049223.1	Cks1b
GGA2	CKS1B	ENSSSCG00000037359	Cks1b	Cks1b
GOLGA3	CKS2	CKS2	AC112018.1	Cks2
GORASP2	CKS2	CKS2	Cks2	Cks2
GPR39	CLCN2	CLCN2	Clcn2	Clcn2
GPR68	CLCN2	CLCN2	LOC108348101	Clcn2
GRIN3A	CLIP3	CLIP3	LOC108348122	Clip3
GRTP1	CLIP3	CLIP3	Clip3	Clip3
GSTM3	ENSMMUG00000053142	ENSSSCG00000031288	AABR07008608.1	Cln5
GSTO2	ENSMMUG00000053142	ENSSSCG00000031288	AABR07019209.2	Cln5
GTF2IRD1	CNGA2	CNGA2	LOC108348053	Cnga2
HDAC6	CNGA2	CNGA2	LOC103690077	Cnga2
HELLS	ENSMMUG00000050453	COL15A1	Col15a1	Col15a1
HIC1	ENSMMUG00000050453	COL15A1	LOC108348074	Col15a1
HIGD2A	COL23A1	COL23A1	Col23a1	Col23a1
HINT1	COL23A1	COL23A1	LOC103693323	Col23a1
HMGB2	COX7A1	COX7A1	Cox7a1	Cox7a1
HMGB4	COX7A1	COX7A1	LOC687508	Cox7a1
HNRNPL	CRACR2B	CRACR2B	Cracr2b	Cracr2b
HNRNPM	CRACR2B	CRACR2B	LOC100911692	Cracr2b
HOXA10	CRIP2	ENSSSCG00000038713	Crip2	Crip2
HOXA3	CRIP2	ENSSSCG00000038713	AABR07037243.1	Crip2
HOXA7	CST9L	ENSSSCG00000029289	LOC689081	Cst9
HOXA9	CST9L	ENSSSCG00000029289	Cst9l	Cst9
HPRT1	CTAG1B	ENSSSCG00000049540	LOC690348	Ctag2
HSD17B6	CTAG1B	ENSSSCG00000049540	LOC102552182	Ctag2
HSPA8	CTAG1B	ENSSSCG00000049540	Ctag2	Ctag2
HTR7	CXXC5	CXXC5	Cxxc5	Cxxc5
IKZF5	CXXC5	CXXC5	AABR07041600.1	Cxxc5
IL13RA1	CYP27B1	CYP27B1	AABR07022739.1	Cyp27b1
INPP5B	CYP27B1	CYP27B1	Cyp27b1	Cyp27b1
INSIG1	DCSTAMP	DCSTAMP	Dcstamp	Dcstamp
ITPR2	DCSTAMP	DCSTAMP	LOC103690326	Dcstamp
KCNIP2	KIFBP	DDX21	Ddx21	Ddx21
KCNK6	KIFBP	DDX21	AABR07037356.1	Ddx21
KLRG1	DERL3	DERL3	Derl3	Derl3
KRT16	DERL3	DERL3	LOC103694875	Derl3
KRTAP16-1	SEC61A2	DHTKD1	AC141220.4	Dhtkd1
LARP4	SEC61A2	DHTKD1	Dhtkd1	Dhtkd1
LIG1	DMRTC2	DMRTC2	LOC100910371	Dmrtc2
LMOD2	DMRTC2	DMRTC2	Dmrtc2	Dmrtc2
LNPEP	DPPA5	DPPA5	AABR07071848.1	Dppa5a
LPGAT1	DPPA5	DPPA5	RGD1564306	Dppa5a
LRRC23	DPPA5	DPPA5	RGD1559995	Dppa5a
LYPD4	DPPA5	DPPA5	Dppa5	Dppa5a
MAL2	DPYSL5	DPYSL5	Dpysl5	Dpysl5
MAN2B2	DPYSL5	DPYSL5	LOC103692570	Dpysl5
MAP2K3	DQX1	DQX1	AC117925.2	Dqx1
MAP3K1	DQX1	DQX1	Dqx1	Dqx1
MAP3K15	DSTN	DSTN	AC093995.1	Dstn
MAP3K7	DSTN	DSTN	Dstn	Dstn
MAPK7	DUSP11	DUSP11	Dusp11	Dusp11
MAPRE2	DUSP11	DUSP11	LOC103690006	Dusp11
MARCKSL1	DUSP14	DUSP14	Dusp14	Dusp14
MARS2	DUSP14	DUSP14	Dusp14l1	Dusp14
MBOAT7	DZIP1	ENSSSCG00000009501	Dzip1	Dzip1
MEPCE	DZIP1	ENSSSCG00000009501	Dzip1-ps1	Dzip1
MFAP4	ECHS1	ECHS1	LOC100911186	Echs1
MFN2	ECHS1	ECHS1	Echs1	Echs1
MMP11	EGF	EGF	Egf	Egf
MMP28	EGF	EGF	LOC108348190	Egf
MRPS11	EGLN1	ENSSSCG00000010172	Egln1	Egln1
MRPS17	EGLN1	ENSSSCG00000010172	AABR07004992.1	Egln1
MTF1	EIF4G1	EIF4G1	Eif4g1	Eif4g1
MX1	EIF4G1	EIF4G1	LOC100912571	Eif4g1
MYH9	EIF5B	EIF5B	AABR07043748.1	Eif5b
NAA50	EIF5B	EIF5B	Eif5b	Eif5b
NFE2L3	ELMOD2	ELMOD2	Elmod2	Elmod2
NIN	ELMOD2	ELMOD2	LOC102554034	Elmod2
NKRF	ELOVL6	ELOVL6	LOC102549542	Elovl6
NPY	ELOVL6	ELOVL6	Elovl6	Elovl6
NUDC	ENO2	ENO2	Eno2	Eno2
NUDT16	ENO2	ENO2	LOC100911625	Eno2
OC90	ENTPD1	ENTPD1	Entpd1	Entpd1
OMD	ENTPD1	ENTPD1	LOC103689954	Entpd1
OOEP	ERBB2	ERBB2	Erbb2	Erbb2
OR13C3	ERBB2	ERBB2	LOC102552659	Erbb2
OR1F1	EWSR1	EWSR1	Ewsr1	Ewsr1
OR5AP2	EWSR1	EWSR1	LOC100912481	Ewsr1
OR6C74	FABP5	FABP5	Fabp5	Fabp5
OR6Y1	FABP5	FABP5	AABR07006542.1	Fabp5
OTX2	FAM114A1	FAM114A1	Fam114a1	Fam114a1
PABPC4	FAM114A1	FAM114A1	Fam114a1l1	Fam114a1
PAIP2	FAM122B	FAM122B	LOC100909732	Fam122b
PAK2	FAM122B	FAM122B	Fam122b	Fam122b
PCGF6	FAM131A	FAM131A	Fam131a	Fam131a
PCSK1	FAM131A	FAM131A	LOC100912498	Fam131a
PDHA1	FAM162A	FAM162A	AC130253.1	Fam162a
PDXDC1	FAM162A	FAM162A	Fam162a	Fam162a
PEX5	FAM181A	FAM181A	RGD1309028	Fam181a
PGLYRP3	FAM181A	FAM181A	Fam181a	Fam181a
PHF6	FIBCD1	FIBCD1	Fibcd1l1	Fibcd1
PHYHIP	FIBCD1	FIBCD1	Fibcd1	Fibcd1
PHYKPL	FKBP14	FKBP14	Fkbp14	Fkbp14
PIDD1	FKBP14	FKBP14	LOC100911857	Fkbp14
PIK3CA	FUNDC2	FUNDC2	LOC365778	Fundc2
PIK3CB	FUNDC2	FUNDC2	Fundc2	Fundc2
PLAC1	FZD8	FZD8	LOC100909849	Fzd8
PLAT	FZD8	FZD8	Fzd8	Fzd8
PNPLA2	GABPB1	GABPB1	Gabpb1l	Gabpb1
POLE4	GABPB1	GABPB1	Gabpb1	Gabpb1
POLR2I	GAPDH	GAPDH	LOC108351137	Gm15294
PPP2CA	GAPDH	GAPDH	AABR07025010.1	Gm15294
PRDX1	GAS2L2	GAS2L2	Gas2l2	Gas2l2
PRKCE	GAS2L2	GAS2L2	LOC108348322	Gas2l2
PRMT1	GATA1	GATA1	Gata1	Gata1
PRMT6	GATA1	GATA1	LOC108348091	Gata1
PRRG3	GGA2	GGA2	LOC103694867	Gga2
PSMB3	GGA2	GGA2	Gga2	Gga2
PSMB6	GOLGA3	GOLGA3	AABR07059632.3	Golga3
PSME1	GOLGA3	GOLGA3	Golga3	Golga3
PTGIS	GORASP2	GORASP2	Gorasp2	Gorasp2
PTP4A1	GORASP2	GORASP2	LOC103690018	Gorasp2
QRFPR	GPR39	GPR39	AABR07020815.1	Gpr39
RAB12	GPR39	GPR39	Gpr39	Gpr39
RAB7A	GPR68	GPR68	LOC102553138	Gpr68
RAD54L2	GPR68	GPR68	Gpr68	Gpr68
RASL10B	GRIN3A	GRIN3A	Grin3a	Grin3a
RBM39	GRIN3A	GRIN3A	AABR07048211.1	Grin3a
RBPJ	GRTP1	GRTP1	AABR07026536.1	Grtp1
RMDN3	GRTP1	GRTP1	Grtp1	Grtp1
RMND5B	GSTM3	GSTM3	Gstm3	Gstm5
RNASE1	GSTM3	GSTM3	Gstm5	Gstm5
RNASE6	GSTO2	GSTO2	Gsto2	Gsto2
ROBO4	GSTO2	GSTO2	LOC103690044	Gsto2
RPL26	GTF2IRD1	GTF2IRD1	Gtf2ird1	Gtf2ird1
RPL8	GTF2IRD1	GTF2IRD1	LOC100912262	Gtf2ird1
RPS27A	HDAC6	HDAC6	Hdac6	Hdac6
RPS3	HDAC6	HDAC6	LOC108348065	Hdac6
RRAGB	HELLS	HELLS	LOC100911660	Hells
RSL1D1	HELLS	HELLS	Hells	Hells
RSPH4A	HIC1	HIC1	LOC100912068	Hic1
RTKN	HIC1	HIC1	Hic1	Hic1
RUFY2	HIGD2A	HIGD2A	Higd2a	Higd2a
RUVBL1	HIGD2A	HIGD2A	AABR07035091.1	Higd2a
SBK1	HINT1	HINT1	AABR07060778.1	Hint1
SCGB2A1	HINT1	HINT1	Hint1	Hint1
SDF2	HMGB2	HMGB2	RGD1559962	Hmgb2
SEC13	HMGB2	HMGB2	Hmgb2	Hmgb2
SENP5	HMGB2	HMGB2	AABR07015743.1	Hmgb2
SERPINB12	HMGB2	HMGB2	Hmgb2l1	Hmgb2
SETD3	HMGB4	HMGB4	AABR07041586.2	Hmgb4
SHANK2	HMGB4	HMGB4	LOC691030	Hmgb4
SLC22A13	HMGB4	HMGB4	AABR07040430.1	Hmgb4
SLC25A19	HMGB4	HMGB4	AABR07030543.1	Hmgb4
SLC25A22	HMGB4	HMGB4	LOC103694516	Hmgb4
SLC29A2	HMGB4	HMGB4	AC127605.1	Hmgb4
SLC5A4	HMGB4	HMGB4	AABR07040480.1	Hmgb4
SLPI	HMGB4	HMGB4	RGD1560585	Hmgb4
SMARCA5	HMGB4	HMGB4	AABR07045786.1	Hmgb4
SMARCE1	HMGB4	HMGB4	RGD1566225	Hmgb4
SNRPG	HMGB4	HMGB4	Hmgb4	Hmgb4
SPAG4	HMGB4	HMGB4	LOC681067	Hmgb4
SPATC1L	HMGB4	HMGB4	LOC103694517	Hmgb4
SPINK14	HMGB4	HMGB4	LOC108349258	Hmgb4
SPINK2	HMGB4	HMGB4	RGD1561558	Hmgb4
SPINK5	HNRNPL	HNRNPL	AABR07051190.1	Hnrnpl
SPINK6	HNRNPL	HNRNPL	Hnrnpl	Hnrnpl
SPSB2	HNRNPM	HNRNPM	Hnrnpm	Hnrnpm
STX7	HNRNPM	HNRNPM	AC113901.1	Hnrnpm
SULT1C2	HNRNPM	HNRNPM	AABR07008911.1	Hnrnpm
SULT1C3	HOXA10	HOXA10	Hoxa10	Hoxa10
TAF15	HOXA10	HOXA10	LOC100912608	Hoxa10
TAGLN3	HOXA3	HOXA3	LOC108348320	Hoxa3
TBC1D12	HOXA3	HOXA3	Hoxa3	Hoxa3
TCAF2	HOXA7	HOXA7	LOC100911622	Hoxa7
TCTN3	HOXA7	HOXA7	Hoxa7	Hoxa7
TGFBR1	HOXA9	ENSSSCG00000028997	Hoxa9	Hoxa9
TGIF2	HOXA9	ENSSSCG00000028997	LOC103692128	Hoxa9
TIMM17B	HOXA9	ENSSSCG00000028997	LOC103689925	Hoxa9
TIMM8A	HPRT1	HPRT1	LOC103689983	Hprt
TLK1	HPRT1	HPRT1	Hprt1	Hprt
TNF	HSD17B6	HSD17B6	Hsd17b6	Hsd17b6
TNFSF11	HSD17B6	HSD17B6	LOC100362350	Hsd17b6
TPD52L3	HSPA8	HSPA8	Hspa8	Hspa8
TSC22D4	HSPA8	HSPA8	LOC680121	Hspa8
TSPAN4	HSPA8	HSPA8	AABR07048992.1	Hspa8
TSPAN7	HTR7	HTR7	LOC103694905	Htr7
TTC39A	HTR7	HTR7	Htr7	Htr7
UBALD1	IKZF5	IKZF5	Ikzf5	Ikzf5
UBE2B	IKZF5	IKZF5	RGD1564807	Ikzf5
UBE2W	IL13RA1	IL13RA1	Il13ra1	Il13ra1
UHMK1	IL13RA1	IL13RA1	LOC100360218	Il13ra1
USP25	INPP5B	INPP5B	LOC103689941	Inpp5b
USP40	INPP5B	INPP5B	Inpp5b	Inpp5b
VKORC1L1	INSIG1	INSIG1	Insig1	Insig1
VPS13A	INSIG1	INSIG1	AABR07060293.1	Insig1
VWCE	ITPR2	ITPR2	AABR07062512.1	Itpr2
WBP1	ITPR2	ITPR2	Itpr2	Itpr2
WDR54	KCNIP2	KCNIP2	LOC100911951	Kcnip2
YIF1B	KCNIP2	KCNIP2	Kcnip2	Kcnip2
ZAP70	KCNK6	KCNK6	LOC100909725	Kcnk6
ZBTB33	KCNK6	KCNK6	Kcnk6	Kcnk6
ZCWPW1	KLRG1	KLRG1	AC127013.1	Klrg1
ZFP36L2	KLRG1	KLRG1	Klrg1	Klrg1
ZFP42	KRT16	ENSSSCG00000017448	Ka11	Krt16
ZMIZ2	KRT16	ENSSSCG00000017448	Krt16	Krt16
ZNF250	KRTAP16-1	KRTAP16-1	Krtap16-1	Krtap16-1
ZNF280B	KRTAP16-1	KRTAP16-1	LOC100909661	Krtap16-1
ZNF446	LARP4	LARP4	AABR07058886.1	Larp4
ZNF569	LARP4	LARP4	AABR07058884.2	Larp4
ZNF655	LIG1	LIG1	LOC100911727	Lig1
ZNF697	LIG1	LIG1	Lig1	Lig1
ZNF7	LMOD2	LMOD2	LOC100909784	Lmod2
ZSWIM8	LMOD2	LMOD2	Lmod2	Lmod2
ABCC4	LNPEP	LNPEP	Lnpep	Lnpep
ABI3	LNPEP	LNPEP	LOC108348118	Lnpep
ACAA1	LPGAT1	LPGAT1	Lpgat1	Lpgat1
ACAD10	LPGAT1	LPGAT1	LOC317456	Lpgat1
ADAM20	LRRC23	LRRC23	Lrrc23	Lrrc23
ADCK2	LRRC23	LRRC23	LOC100911585	Lrrc23
AGTR1	LYPD4	LYPD4	Lypd4	Lypd4
AHCY	LYPD4	LYPD4	LOC100910410	Lypd4
AK2	MAL2	MAL2	LOC100911027	Mal2
AK9	MAL2	MAL2	Mal2	Mal2
AKAP13	MAN2B2	MAN2B2	AC111885.1	Man2b2
AKT1	MAN2B2	MAN2B2	Man2b2	Man2b2
ALDH1A1	MAP2K3	MAP2K3	Map2k3	Map2k3
ALDOA	MAP2K3	MAP2K3	LOC108348082	Map2k3
ALK	MAP3K1	MAP3K1	LOC100912399	Map3k1
ALYREF	MAP3K1	MAP3K1	Map3k1	Map3k1
ANKRD62	MAP3K15	MAP3K15	AABR07038021.1	Map3k15
ANP32E	MAP3K15	MAP3K15	AABR07038029.1	Map3k15
AOC1	MAP3K7	MAP3K7	Map3k7	Map3k7
AP4B1	MAP3K7	MAP3K7	LOC100910771	Map3k7
APOC2	MAPK7	MAPK7	LOC100912585	Mapk7
ARFIP1	MAPK7	MAPK7	Mapk7	Mapk7
ASNSD1	MAPRE2	MAPRE2	AABR07031445.1	Mapre2
ATF7	MAPRE2	MAPRE2	AABR07031491.2	Mapre2
ATG4A	MARCKSL1	MARCKSL1	AABR07002779.1	Marcksl1
ATN1	MARCKSL1	MARCKSL1	Marcksl1	Marcksl1
ATP10A	MARS2	MARS2	LOC100911305	Mars2
ATP1B3	MARS2	MARS2	Mars2	Mars2
ATP6V0C	MBOAT7	MBOAT7	Mboat7l1	Mboat7
ATP6V0E1	MBOAT7	MBOAT7	Mboat7	Mboat7
AURKA	MEPCE	MEPCE	LOC100910540	Mepce
BACE2	MEPCE	MEPCE	Mepce	Mepce
BCL2A1	MFAP4	MFAP4	Mfap4	Mfap4
BCL2L2-PABPN1	MFAP4	MFAP4	LOC102553715	Mfap4
BCOR	MFN2	MFN2	LOC100911485	Mfn2
BHMT	MFN2	MFN2	Mfn2	Mfn2
BIRC7	MMP11	MMP11	LOC103694874	Mmp11
BPIFA1	MMP11	MMP11	Mmp11	Mmp11
BRCC3	MMP28	MMP28	LOC103694864	Mmp28
BTF3L4	MMP28	MMP28	Mmp28	Mmp28
C1GALT1	MRPS11	MRPS11	Mrps11	Mrps11
C1GALT1C1	MRPS11	MRPS11	AABR07021945.1	Mrps11
C8orf76	MRPS17	ENSSSCG00000007749	AABR07012868.1	Mrps17
CACNA1A	MRPS17	ENSSSCG00000007749	Mrps17	Mrps17
CACNA1C	MTF1	MTF1	LOC100909856	Mtf1
CALCB	MTF1	MTF1	Mtf1	Mtf1
CALML5	MX1	MX1	Mx1	Mx1
CAPZA1	MX1	MX1	Mx2	Mx1
CCL19	MYH9	ENSSSCG00000000145	Myh9	Myh9
CCL21	MYH9	ENSSSCG00000000145	Myh9l1	Myh9
CCL27	NAA50	NAA50	Naa50	Naa50
CCL8	NAA50	NAA50	AABR07034273.1	Naa50
CCR1	NFE2L3	NFE2L3	Nfe2l3	Nfe2l3
CD300C	NFE2L3	NFE2L3	AABR07060575.1	Nfe2l3
CD300LF	NIN	NIN	LOC100911256	Nin
CD46	NIN	NIN	Nin	Nin
CD55	CXHXorf56	NKRF	Nkrf	Nkrf
CD59	CXHXorf56	NKRF	AABR07045684.1	Nkrf
CDC34	NPY	NPY	Npy	Npy
CDC5L	NPY	NPY	LOC100912228	Npy
CDK20	NUDC	NUDC	LOC100911422	Nudc
CDK2AP1	NUDC	NUDC	Nudc	Nudc
CELF2	NUDT16	NUDT16	LOC688828	Nudt16
CEP57	NUDT16	NUDT16	Nudt16	Nudt16
CES1	ENSMMUG00000058106	ENSSSCG00000005954	Oc90	Oc90
CHIA	ENSMMUG00000058106	ENSSSCG00000005954	AABR07058253.1	Oc90
CLCA4	OMD	OMD	Omd	Omd
CLCNKB	OMD	OMD	LOC103690116	Omd
CLEC4D	OOEP	OOEP	Ooep	Ooep
CLEC4E	OOEP	OOEP	AABR07050543.1	Ooep
CLIC1	OR13C3	OR13C3	Olr844	Olfr273
CLIP2	OR13C3	OR13C3	LOC108348075	Olfr273
CMA1	OR13C3	OR13C3	Olr850	Olfr273
CMTM2	OR13C3	OR13C3	LOC103690011	Olfr273
COX6B1	OR13C3	OR13C3	Olr845	Olfr273
CRISP3	OR13C3	OR13C3	LOC100912327	Olfr273
CRLF2	OR13C3	OR13C3	Olr847	Olfr273
CSF2RB	OR13C3	OR13C3	Olr848	Olfr273
CSGALNACT1	OR1F1	ENSSSCG00000034150	Olr1380	Olfr161
CST3	OR1F1	ENSSSCG00000034150	Olr1382	Olfr161
CSTA	OR1F1	ENSSSCG00000034150	Olr1365	Olfr161
CTNND1	OR1F1	ENSSSCG00000034150	Olr1525	Olfr161
CTSG	OR1F1	ENSSSCG00000034150	Olr1362	Olfr161
CWC22	OR1F1	ENSSSCG00000034150	Olr1375	Olfr161
CYP2J2	OR1F1	ENSSSCG00000034150	Olr1372	Olfr161
CYP4X1	OR1F1	ENSSSCG00000034150	Olr1358	Olfr161
DBF4	OR1F1	ENSSSCG00000034150	Olr1373	Olfr161
DCAF12L2	OR1F1	ENSSSCG00000034150	Olr1378	Olfr161
DDX19A	OR1F1	ENSSSCG00000034150	Olr1364	Olfr161
DDX3X	OR1F1	ENSSSCG00000034150	Olr1370	Olfr161
DEFB116	OR1F1	ENSSSCG00000034150	Olr1374	Olfr161
DEGS1	OR1F1	ENSSSCG00000034150	AC129054.1	Olfr161
DGAT2	OR1F1	ENSSSCG00000034150	Olr1369	Olfr161
DHDH	OR1F1	ENSSSCG00000034150	Olr1361	Olfr161
DHRS7	OR1F1	ENSSSCG00000034150	Olr1376	Olfr161
DIXDC1	OR1F1	ENSSSCG00000034150	Olr1368	Olfr161
DMTF1	OR1F1	ENSSSCG00000034150	Olr1381	Olfr161
DNAH2	OR5AP2	OR5AP2	Olr464	Olfr1020
DNAH3	OR5AP2	OR5AP2	Olr463	Olfr1020
DNAH7	OR6C74	ENSSSCG00000024565	LOC100910928	Olfr821
DNAH8	OR6C74	ENSSSCG00000024565	Olr1064	Olfr821
DNAJA1	OR6Y1	OR6Y1	LOC103693685	Olfr414
DNHD1	OR6Y1	OR6Y1	Olr1601	Olfr414
DNMT3B	OTX2	OTX2	LOC100911492	Otx2
DPM1	OTX2	OTX2	Otx2	Otx2
DSG1	PABPC4	PABPC4	Pabpc4	Pabpc4
DYNLL1	PABPC4	PABPC4	AABR07035074.1	Pabpc4
DYNLT1	PAIP2	PAIP2	Paip2	Paip2
EIF1AY	PAIP2	PAIP2	AC112866.1	Paip2
ENTPD4	PAK2	PAK2	Pak2	Pak2
FABP3	PAK2	PAK2	LOC100910732	Pak2
FABP9	PCGF6	PCGF6	RGD1562871	Pcgf6
FARSB	PCGF6	PCGF6	Pcgf6	Pcgf6
FOXN4	PCSK1	PCSK1	Pcsk1	Pcsk1
G6PD	PCSK1	PCSK1	AABR07024139.1	Pcsk1
GBP6	PDHA1	PDHA1	Pdha1	Pdha1
GDPD1	PDHA1	PDHA1	AABR07026654.1	Pdha1
GK	PDXDC1	PDXDC1	Pdxdc1	Pdxdc1
GLIPR1L1	PDXDC1	PDXDC1	AABR07028989.1	Pdxdc1
GLO1	PEX5	PEX5	Pex5	Pex5
GPC2	PEX5	PEX5	LOC103690024	Pex5
GPD1L	PGLYRP3	PGLYRP3	Pglyrp3b	Pglyrp3
GPR6	PGLYRP3	PGLYRP3	Pglyrp3	Pglyrp3
GSDMC	PHF6	PHF6	Phf6	Phf6
HACL1	PHF6	PHF6	LOC103690175	Phf6
HAVCR1	PHYHIP	PHYHIP	LOC108348161	Phyhip
HLA-DMB	PHYHIP	PHYHIP	Phyhip	Phyhip
HNRNPA2B1	PHYKPL	PHYKPL	LOC103690164	Phykpl
HNRNPAB	PHYKPL	PHYKPL	Phykpl	Phykpl
HOXD4	PIDD1	PIDD1	LOC100911519	Pidd1
HSPA14	PIDD1	PIDD1	Pidd1	Pidd1
HSPA1B	PIK3CA	PIK3CA	Pik3ca	Pik3ca
IFIT3	PIK3CA	PIK3CA	AABR07037536.1	Pik3ca
IFITM1	PIK3CB	PIK3CB	LOC100910021	Pik3cb
IGHV1-69	PIK3CB	PIK3CB	Pik3cb	Pik3cb
IGLON5	PLAC1	PLAC1	Plac1	Plac1
IL11RA	PLAC1	PLAC1	LOC102550080	Plac1
IL1B	PLAT	PLAT	LOC100910418	Plat
IL2RG	PLAT	PLAT	Plat	Plat
INS	PNPLA2	PNPLA2	LOC100911615	Pnpla2
ISCA1	PNPLA2	PNPLA2	Pnpla2	Pnpla2
ISOC2	POLE4	POLE4	Pole4	Pole4
ITGAM	POLE4	POLE4	AABR07052692.1	Pole4
ITPKB	POLR2I	POLR2I	LOC103690054	Polr2i
JPH2	POLR2I	POLR2I	Polr2i	Polr2i
JTB	SKP1	PPP2CA	LOC103694903	Ppp2ca
KALRN	SKP1	PPP2CA	Ppp2ca	Ppp2ca
KATNAL1	SKP1	PPP2CA	LOC100362453	Ppp2ca
KBTBD7	PRDX1	PRDX1	Prdx1	Prdx1
KCTD14	PRDX1	PRDX1	AABR07012795.1	Prdx1
KCTD18	PRKCE	PRKCE	Prkce	Prkce
KDM4D	PRKCE	PRKCE	AABR07062799.2	Prkce
KHDC3L	PRMT1	PRMT1	Prmt1	Prmt1
KIFC1	PRMT1	PRMT1	LOC100361025	Prmt1
KLF17	PRMT6	PRMT6	Prmt6	Prmt6
KLRB1	PRMT6	PRMT6	LOC108348173	Prmt6
KNG1	PRRG3	PRRG3	LOC102546678	Prrg3
KRT33A	PRRG3	PRRG3	Prrg3	Prrg3
LAGE3	PSMB3	PSMB3	Psmb3	Psmb3
LATS2	PSMB3	PSMB3	AABR07053749.1	Psmb3
LCMT1	PSMB6	ENSSSCG00000017913	Psmb6	Psmb6
LCT	PSMB6	ENSSSCG00000017913	LOC100360846	Psmb6
LGALSL	PSME1	PSME1	AABR07028009.1	Psme1
LMO4	PSME1	PSME1	Psme1	Psme1
LRCH4	PTGIS	PTGIS	AABR07034131.1	Ptgis
LRRC40	PTGIS	PTGIS	AABR07054614.1	Ptgis
LRRC8A	PTP4A1	PTP4A1	Ptp4a1	Ptp4a1
MAGEA10	PTP4A1	PTP4A1	LOC103693189	Ptp4a1
MAGEB5	QRFPR	QRFPR	Qrfpr	Qrfpr
MAGEE1	QRFPR	QRFPR	RGD1560028	Qrfpr
MAN1B1	RAB12	RAB12	AABR07002683.1	Rab12
METTL7A	RAB12	RAB12	Rab12	Rab12
MIA-RAB4B	RAB7A	RAB7A	AABR07037545.1	Rab7
MICB	RAB7A	RAB7A	Rab7a	Rab7
MIEF1	TEX264	RAD54L2	Rad54l2	Rad54l2
MMP3	TEX264	RAD54L2	LOC102552166	Rad54l2
MORC2	RASL10B	RASL10B	Rasl10b	Rasl10b
MOV10L1	RASL10B	RASL10B	LOC103694863	Rasl10b
MPDU1	RBM39	RBM39	LOC100910882	Rbm39
MTCH2	RBM39	RBM39	Rbm39	Rbm39
MTERF1	RBPJ	RBPJ	Rbpj	Rbpj
MYADM	RBPJ	RBPJ	Rbpjl2	Rbpj
MYEF2	RMDN3	RMDN3	LOC100911313	Rmdn3
NAT8	RMDN3	RMDN3	Rmdn3	Rmdn3
NCOR1	RMND5B	RMND5B	Rmnd5b	Rmnd5b
NGDN	RMND5B	RMND5B	LOC103689927	Rmnd5b
NHP2	RNASE1	RNASE1	LOC103690354	Rnase1
NLRP4	RNASE1	RNASE1	Rnase1l2	Rnase1
NR1D2	RNASE1	RNASE1	Rnase1	Rnase1
NRIP2	RNASE1	RNASE1	LOC103694853	Rnase1
NUCB2	RNASE1	RNASE1	Rnase1l1	Rnase1
NUDT11	RNASE6	EDDM3B	Rnase6	Rnase6
NXF3	RNASE6	EDDM3B	LOC103694852	Rnase6
OAS1	ROBO4	ROBO4	LOC100911068	Robo4
OAT	ROBO4	ROBO4	Robo4	Robo4
OR10A6	RPL26	RPL26	LOC688981	Rpl26
OR10G2	RPL26	RPL26	LOC100910721	Rpl26
OR13F1	RPL8	ENSSSCG00000009838	LOC108348142	Rpl8
OR13J1	RPL8	ENSSSCG00000009838	LOC100360117	Rpl8
OR14I1	RPL8	ENSSSCG00000009838	AC129049.1	Rpl8
OR14J1	RPL8	ENSSSCG00000009838	Rpl8	Rpl8
OR1A1	RPS27A	RPS27A	Rps27a	Rps27a
OR1J1	RPS27A	RPS27A	AC094246.1	Rps27a
OR1J4	RPS3	RPS3	AABR07052430.1	Rps3
OR2A2	RPS3	RPS3	Rps3	Rps3
OR2AG1	RRAGB	RRAGB	RragB	Rragb
OR2D2	RRAGB	RRAGB	LOC108348096	Rragb
OR2H2	RSL1D1	RSL1D1	LOC108348298	Rsl1d1
OR2T1	RSL1D1	RSL1D1	Rsl1d1l1	Rsl1d1
OR2W1	RSL1D1	RSL1D1	Rsl1d1	Rsl1d1
OR2W3	RSPH4A	RSPH4A	LOC103689994	Rsph4a
OR2Y1	RSPH4A	RSPH4A	Rsph4a	Rsph4a
OR3A1	RTKN	RTKN	LOC103692165	Rtkn
OR4A47	RTKN	RTKN	Rtkn	Rtkn
OR4D10	RUFY2	RUFY2	Rufy2	Rufy2
OR4D11	RUFY2	RUFY2	LOC100910755	Rufy2
OR4D2	RUVBL1	RUVBL1	Ruvbl1	Ruvbl1
OR4D6	RUVBL1	RUVBL1	RGD1564855	Ruvbl1
OR4F15	SBK1	SBK1	Sbk1	Sbk1
OR4F6	SBK1	SBK1	LOC103690016	Sbk1
OR4K15	SCGB2A1	PHEROC	Scgb2a1	Scgb2a2
OR4K5	SCGB2A1	PHEROC	Scgb2a2	Scgb2a2
OR4S2	SDF2	SDF2	Sdf2	Sdf2
OR4X2	SDF2	SDF2	AABR07009357.1	Sdf2
OR51F1	SEC13	SEC13	Sec13	Sec13
OR51V1	SEC13	SEC13	AABR07041481.1	Sec13
OR52A5	SENP5	SENP5	LOC103689978	Senp5
OR52M1	SENP5	SENP5	Senp5	Senp5
OR52N2	SENP5	SENP5	AC099294.1	Senp5
OR5AN1	SERPINB12	SERPINB12	Serpinb12	Serpinb12
OR5B12	SERPINB12	SERPINB12	LOC103690041	Serpinb12
OR5B2	SETD3	SETD3	Setd3	Setd3
OR5D14	SETD3	SETD3	LOC100910833	Setd3
OR5V1	SHANK2	SHANK2	Shank2	Shank2
OR6C1	SHANK2	SHANK2	LOC103690160	Shank2
OR7A10	SLC22A13	SLC22A13	LOC685081	Slc22a13
OR7C2	SLC22A13	SLC22A13	Slc22a13	Slc22a13
OR7D4	SLC25A19	SLC25A19	AABR07005723.1	Slc25a19
OR7E24	SLC25A19	SLC25A19	Slc25a19	Slc25a19
OR8A1	SLC25A22	SLC25A22	LOC100911440	Slc25a22
OR8D1	SLC25A22	SLC25A22	Slc25a22	Slc25a22
OR8G5	SLC29A2	SLC29A2	LOC108348052	Slc29a2
OR8I2	SLC29A2	SLC29A2	Slc29a2	Slc29a2
OR9A4	SLC5A4	SLC5A4	Slc5a4	Slc5a4a
OR9G1	SLC5A4	SLC5A4	LOC103694870	Slc5a4a
OR9G4	SLPI	SLPI	RGD1563818	Slpi
OR9I1	SLPI	SLPI	Slpil3	Slpi
ORM1	SLPI	SLPI	LOC103690289	Slpi
OTOR	SLPI	SLPI	LOC103694893	Slpi
PCDHB4	SLPI	SLPI	Slpil2	Slpi
PCGF1	SLPI	SLPI	Slpi	Slpi
PCTP	SMARCA5	SMARCA5	Smarca5	Smarca5
PDZD2	SMARCA5	SMARCA5	AABR07028349.1	Smarca5
PER3	SMARCE1	SMARCE1	Smarce1	Smarce1
PFKFB2	SMARCE1	SMARCE1	AC123471.1	Smarce1
PHLDA2	SNRPG	SNRPG	Snrpg	Snrpg
PHOSPHO1	SNRPG	SNRPG	LOC687679	Snrpg
PIN1	SNRPG	SNRPG	AABR07042226.1	Snrpg
PITX3	SPAG4	SPAG4	Spag4	Spag4
PLCXD1	SPAG4	SPAG4	LOC100911109	Spag4
PLP2	SPATC1L	SPATC1L	Spatc1l	Spatc1l
PM20D1	SPATC1L	SPATC1L	LOC108348157	Spatc1l
PPDPF	SPINK14	SPINK14	Spink14	Spink14
PPIA	SPINK14	SPINK14	LOC100910906	Spink14
PPIE	ENSMMUG00000053539	ENSSSCG00000038107	LOC100910138	Spink2
PRDX6	ENSMMUG00000053539	ENSSSCG00000038107	Spink2	Spink2
PRELID3B	SPINK5	SPINK5	LOC100910851	Spink5
PRG3	SPINK5	SPINK5	LOC100911797	Spink5
PRICKLE4	SPINK5	SPINK5	Spink5	Spink5
PRLR	SPINK5	SPINK5	LOC108348103	Spink5
PRSS2	SPINK6	SPINK6	LOC100911681	Spink6
PRUNE2	SPINK6	SPINK6	LOC100910942	Spink6
PSMB5	SPINK6	SPINK6	Spink6	Spink6
PSME2	SPSB2	SPSB2	LOC100911548	Spsb2
RAET1E	SPSB2	SPSB2	Spsb2	Spsb2
RBM12B	STX7	STX7	Stx7	Stx7
RBX1	STX7	STX7	LOC100910446	Stx7
REG1B	SULT1C2	SULT1C2	AABR07066160.1	Sult1c2
RETNLB	SULT1C2	SULT1C2	Sult1c2	Sult1c2
RHBG	SULT1C2	SULT1C2	LOC100910057	Sult1c2
RHEB	SULT1C2	SULT1C2	LOC100910526	Sult1c2
RHOG	SULT1C2	SULT1C2	Sult1c2a	Sult1c2
RNASET2	SULT1C2	SULT1C2	RGD1562392	Sult1c2
RNF138	SULT1C2	SULT1C2	RGD1559960	Sult1c2
RNF167	SULT1C3	ENSSSCG00000028691	Sult1c3	Sult1c1
RNF168	SULT1C3	ENSSSCG00000028691	LOC100910235	Sult1c1
RNF7	TAF15	TAF15	LOC103694865	Taf15
RPL35	TAF15	TAF15	Taf15	Taf15
RPLP2	TAGLN3	TAGLN3	LOC103693564	Tagln3
RRAS2	TAGLN3	TAGLN3	Tagln3	Tagln3
RRM2	TBC1D12	TBC1D12	AABR07006775.1	Tbc1d12
S100A3	TBC1D12	TBC1D12	AABR07006774.1	Tbc1d12
SCD	TBC1D12	TBC1D12	Tbc1d12	Tbc1d12
SELE	TCAF2	ENSSSCG00000032422	Tcaf2	Tcaf2
SERPINA3	TCAF2	ENSSSCG00000032422	Fam115c	Tcaf2
SERPINB1	TCTN3	TCTN3	LOC100912537	Tctn3
SERPINB6	TCTN3	TCTN3	Tctn3	Tctn3
SERPINB9	TGFBR1	TGFBR1	Tgfbr1	Tgfbr1
SFT2D1	TGFBR1	TGFBR1	LOC103690035	Tgfbr1
SH2D4A	TGIF2	TGIF2	Tgif2	Tgif2
SHROOM2	TGIF2	TGIF2	AABR07027925.2	Tgif2
SIAH1	TIMM17B	TIMM17B	Timm17b	Timm17b
SIRPG	TIMM17B	TIMM17B	LOC100911130	Timm17b
SLC12A6	TIMM8A	TIMM8A	Timm8a1	Timm8a1
SLC6A20	TIMM8A	TIMM8A	AABR07071440.1	Timm8a1
SLCO1A2	TLK1	TLK1	Tlk1	Tlk1
SLCO6A1	TLK1	TLK1	LOC103690017	Tlk1
SLFN13	TNF	TNF	Tnf	Tnf
SNRPB2	TNF	TNF	LOC103694380	Tnf
SNX1	TNFSF11	TNFSF11	LOC103689974	Tnfsf11
SNX5	TNFSF11	TNFSF11	Tnfsf11	Tnfsf11
SP100	TPD52L3	TPD52L3	LOC103690131	Trpd52l3
SP110	TPD52L3	TPD52L3	Tpd52l3	Trpd52l3
SPAM1	TSC22D4	TSC22D4	C12H7orf61	Tsc22d4
SPINK9	TSC22D4	TSC22D4	LOC102550456	Tsc22d4
SPOP	TSPAN4	TSPAN4	LOC100911766	Tspan4
SRCAP	TSPAN4	TSPAN4	Tspan4	Tspan4
SRP54	TSPAN7	ENSSSCG00000012238	Tspan7	Tspan7
SRY	TSPAN7	ENSSSCG00000012238	AABR07004190.1	Tspan7
STAB2	TTC39A	TTC39A	LOC108348114	Ttc39a
STYX	TTC39A	TTC39A	Ttc39a	Ttc39a
SYCP3	UBALD1	UBALD1	LOC100910875	Ubald1
TACC1	UBALD1	UBALD1	Ubald1	Ubald1
TAGAP	UBE2B	UBE2B	LOC103694902	Ube2b
TAGLN2	UBE2B	UBE2B	Ube2b	Ube2b
TAS2R10	UBE2W	UBE2W	LOC103694506	Ube2w
TBC1D14	UBE2W	UBE2W	AABR07041109.1	Ube2w
TCF20	UHMK1	UHMK1	AABR07027799.1	Uhmk1
TCTE3	UHMK1	UHMK1	Uhmk1	Uhmk1
TEDDM1	USP25	USP25	Usp25	Usp25
TES	USP25	USP25	LOC108348050	Usp25
TIMM10B	USP40	USP40	LOC100911860	Usp40
TMED2	USP40	USP40	Usp40	Usp40
TMEM184A	VKORC1L1	ENSSSCG00000028513	Vkorc1l1	Vkorc1l1
TMEM45A	VKORC1L1	ENSSSCG00000028513	LOC103693015	Vkorc1l1
TMPO	VPS13A	VPS13A	AABR07006458.1	Vps13a
TOX4	VPS13A	VPS13A	Vps13a	Vps13a
TRAV8-3	VWCE	VWCE	AABR07024303.1	Vwce
TRBV4-2	VWCE	VWCE	Vwce	Vwce
TRIM43	WBP1	WBP1	Wbp1	Wbp1
U2AF1L4	WBP1	WBP1	LOC103692173	Wbp1
UBA52	WDR54	WDR54	Wdr54	Wdr54
UBE2I	WDR54	WDR54	LOC103692166	Wdr54
UCHL3	YIF1B	YIF1B	LOC103689986	Yif1b
USP9Y	YIF1B	YIF1B	Yif1b	Yif1b
VPREB1	ZAP70	ZAP70	AABR07022731.1	Zap70
VWA5A	ZAP70	ZAP70	AABR07022447.1	Zap70
WASF1	ZBTB33	ZBTB33	Zbtb33	Zbtb33
WDR20	ZBTB33	ZBTB33	LOC100910807	Zbtb33
YWHAG	ZCWPW1	ZCWPW1	AABR07035725.1	Zcwpw1
ZCCHC12	ZCWPW1	ZCWPW1	RGD1566138	Zcwpw1
ZKSCAN4	ZCWPW1	ZCWPW1	LOC100910636	Zcwpw1
ZNF274	ZFP36L2	ZFP36L2	Zfp36l2	Zfp36l2
ZNF34	ZFP36L2	ZFP36L2	LOC100911319	Zfp36l2
ZNF429	ZFP42	ZFP42	AC128967.2	Zfp42
ZNF524	ZFP42	ZFP42	AABR07025825.1	Zfp42
ZNF566	ZMIZ2	ZMIZ2	LOC103693776	Zmiz2
ZRSR2	ZMIZ2	ZMIZ2	Zmiz2	Zmiz2
ZSCAN21	ZNF250	ZNF250	Zfp647	Zfp647
A1BG	ZNF250	ZNF250	LOC102555083	Zfp647
AADACL2	ZNF280B	ZNF280B	LOC100909869	Zfp280b
AADACL4	ZNF280B	ZNF280B	LOC103690173	Zfp280b
AADACL4	ZNF280B	ZNF280B	Zfp280b	Zfp280b
AADACL4	ZNF280B	ZNF280B	LOC100909461	Zfp280b
ABL1	ZNF446	ZNF446	AABR07002065.2	Zfp446
ACADSB	ZNF446	ZNF446	AABR07002065.1	Zfp446
ACBD5	ZNF569	ZNF569	Zfp74	Zfp74
ACTG1	ZNF569	ZNF569	LOC103690038	Zfp74
ACTL9	ZNF655	ENSSSCG00000007617	Zfp655	Zfp655
ADAM21	ZNF655	ENSSSCG00000007617	AABR07035375.1	Zfp655
ADAMTS18	ZNF697	ZNF697	LOC102550892	Zfp697
ADNP2	ZNF697	ZNF697	Zfp697	Zfp697
AHI1	ZNF7	ZNF7	Zfp7	Zfp7
ALKBH6	ZNF7	ZNF7	LOC108348145	Zfp7
AMPH	ZSWIM8	ZSWIM8	LOC103689945	Zswim8
ANLN	ZSWIM8	ZSWIM8	Zswim8	Zswim8
AP5Z1	ABCC4	ENSSSCG00000009497	Abcc4	Abcc4
ARHGEF38	ABCC4	ENSSSCG00000009495	Abcc4	Abcc4
ARID4B	ABCC4	ENSSSCG00000009499	Abcc4	Abcc4
ARMCX1	ABCC4	ENSSSCG00000026996	Abcc4	Abcc4
ASB2	ABCC4	ENSSSCG00000009498	Abcc4	Abcc4
ASPN	ABCC4	ENSSSCG00000038275	Abcc4	Abcc4
ATP13A3	ABCC4	ENSSSCG00000027851	Abcc4	Abcc4
ATP8A1	ABCC4	ENSSSCG00000039344	Abcc4	Abcc4
ATXN1L	ABCC4	ENSSSCG00000033181	Abcc4	Abcc4
AVPR1B	ABCC4	ENSSSCG00000009496	Abcc4	Abcc4
B4GAT1	ABI3	ENSSSCG00000035224	Abi3	Abi3
BAG5	ABI3	ENSSSCG00000027677	Abi3	Abi3
BOLL	ACAA1	ACAA1	Acaa1a	Acaa1a
C18orf25	ACAA1	ACAA1	Acaa1a	Acaa1b
CALCOCO1	ACAD10	ACAD10	Acad10	Acad12
CASP6	ACAD10	ACAD10	Acad10	Acad10
CCNT1	ADAM20	ADAM20	LOC100910977	Adam20
CD151	ADAM20	ADAM20	LOC100910977	Adam25
CD177	ADAM20	ADAM20	LOC100910977	Adam39
CD226	ADCK2	ADCK2	Adck2	Gm42420
CD248	ADCK2	ADCK2	Adck2	Adck2
CD248	AGTR1	AGTR1	Agtr1b	Agtr1b
CD36	AGTR1	AGTR1	Agtr1b	Agtr1a
CD36	AGTR1	AGTR1	Agtr1a	Agtr1b
CD6	AGTR1	AGTR1	Agtr1a	Agtr1a
CD99L2	AHCY	AHCY	Ahcy	Ahcy
CD99L2	AHCY	AHCY	Ahcy	Gm4737
CEP85	AK2	ENSSSCG00000008485	Ak2	Ak2
CETN3	AK2	ENSSSCG00000032067	Ak2	Ak2
CFAP58	AK9	ENSSSCG00000004410	Ak9	Ak9
CHCHD10	AK9	ENSSSCG00000033739	Ak9	Ak9
CHID1	AKAP13	ENSSSCG00000002260	Akap13	Akap13
CHMP4B	AKAP13	ENSSSCG00000002259	Akap13	Akap13
CHTOP	AKT1	ENSSSCG00000039139	Akt1	Akt1
CKS1B	AKT1	ENSSSCG00000031428	Akt1	Akt1
CKS2	ALDH1A1	ALDH1A1	Aldh1a7	Aldh1a7
CLCN2	ALDH1A1	ALDH1A1	Aldh1a7	Aldh1a1
CLIP3	ALDH1A1	ALDH1A1	Aldh1a1	Aldh1a7
CLN5	ALDH1A1	ALDH1A1	Aldh1a1	Aldh1a1
CNGA2	ALDOA	ENSSSCG00000032556	Aldoart2	Aldoart1
COL15A1	ALDOA	ENSSSCG00000032556	Aldoart2	Aldoart2
COL23A1	ALDOA	ENSSSCG00000032556	Aldoart2	Aldoa
COX7A1	ALDOA	ENSSSCG00000032556	Aldoa	Aldoart1
CRACR2B	ALDOA	ENSSSCG00000032556	Aldoa	Aldoart2
CRIP2	ALDOA	ENSSSCG00000032556	Aldoa	Aldoa
CST9L	ALDOA	ENSSSCG00000032556	AABR07040494.1	Aldoart1
CTAG1B	ALDOA	ENSSSCG00000032556	AABR07040494.1	Aldoart2
CTAG1B	ALDOA	ENSSSCG00000032556	AABR07040494.1	Aldoa
CXXC5	ALK	ENSSSCG00000008533	Alk	Alk
CYP27B1	ALK	ENSSSCG00000044640	Alk	Alk
DCSTAMP	ALYREF	ALYREF	Alyref	Gm4301
DDX21	ALYREF	ALYREF	Alyref	Gm21304
DERL3	ALYREF	ALYREF	Alyref	Gm4303
DHTKD1	ALYREF	ALYREF	Alyref	Alyref2
DMRTC2	ALYREF	ALYREF	Alyref	Gm21312
DPPA5	ALYREF	ALYREF	Alyref	Alyref
DPPA5	ALYREF	ALYREF	Alyref	Gm6763
DPPA5	ALYREF	ALYREF	Alyref	Gm4302
DPYSL5	ALYREF	ALYREF	Alyref	Gm4305
DQX1	ALYREF	ALYREF	Alyref	Gm4307
DSTN	ALYREF	ALYREF	Alyref	Gm4340
DUSP11	ALYREF	ALYREF	Alyref	Gm8764
DUSP14	ALYREF	ALYREF	Alyref	Gm20765
DZIP1	ALYREF	ALYREF	Alyref	Gm4312
ECHS1	ALYREF	ALYREF	Alyref	4931428L18Rik
EGF	ALYREF	ALYREF	Alyref	Gm21293
EGLN1	ANKRD62	ENSSSCG00000021473	Ankrd26	Ccdc144b
EIF4G1	ANKRD62	ENSSSCG00000021473	Ankrd26	Ankrd26
EIF5B	ANKRD62	ENSSSCG00000011068	Ankrd26	Ccdc144b
ELMOD2	ANKRD62	ENSSSCG00000011068	Ankrd26	Ankrd26
ELOVL6	ANP32E	ENSSSCG00000035209	Anp32e	Anp32e
ENO2	ANP32E	ENSSSCG00000031747	Anp32e	Anp32e
ENTPD1	AOC1	AOC1	Doxl2	Aoc1
ERBB2	AOC1	AOC1	Doxl2	Doxl2
EWSR1	AOC1	AOC1	Doxl2	Svs1
FABP5	AOC1	AOC1	Svs1	Aoc1
FAM114A1	AOC1	AOC1	Svs1	Doxl2
FAM122B	AOC1	AOC1	Svs1	Svs1
FAM131A	AOC1	AOC1	Aoc1	Aoc1
FAM162A	AOC1	AOC1	Aoc1	Doxl2
FAM181A	AOC1	AOC1	Aoc1	Svs1
FIBCD1	AOC1	AOC1	Doxl1	Aoc1
FKBP14	AOC1	AOC1	Doxl1	Doxl2
FUNDC2	AOC1	AOC1	Doxl1	Svs1
FZD8	AP4B1	AP4B1	Ap4b1	Gm43064
GABPB1	AP4B1	AP4B1	Ap4b1	Ap4b1
GAPDH	APOC2	ENSSSCG00000003086	Apoc2	Apoc2
GAS2L2	APOC2	ENSSSCG00000003086	Apoc2	Gm44805
GATA1	ARFIP1	ARFIP1	Arfip1	Arfip1
GGA2	ARFIP1	ARFIP1	Arfip1	Gm37240
GOLGA3	ASNSD1	ENSSSCG00000016041	Asnsd1	Asnsd1
GORASP2	ASNSD1	ENSSSCG00000016041	Asnsd1	Gm28551
GPR39	ATF7	ENSSSCG00000000278	Atf7	Gm28047
GPR68	ATF7	ENSSSCG00000000278	Atf7	Atf7
GRIN3A	ATG4A	ATG4A	AABR07040864.1	Atg4a-ps
GRTP1	ATG4A	ATG4A	AABR07040864.1	Atg4a
GSTM3	ATN1	ATN1	Atn1	Gm45234
GSTO2	ATN1	ATN1	Atn1	Atn1
GTF2IRD1	ATN1	ATN1	LOC100911672	Gm45234
HDAC6	ATN1	ATN1	LOC100911672	Atn1
HELLS	ATP10A	ENSSSCG00000004830	Atp10a	Atp10a
HIC1	ATP10A	ENSSSCG00000043519	Atp10a	Atp10a
HIGD2A	ATP1B3	ENSSSCG00000011676	Atp1b3	Atp1b3
HINT1	ATP1B3	ENSSSCG00000014896	Atp1b3	Atp1b3
HMGB2	ENSMMUG00000005679	ENSSSCG00000034240	AABR07030494.1	Atp6v0c
HMGB2	ENSMMUG00000005679	ENSSSCG00000034240	Atp6v0c	Atp6v0c
HMGB2	ENSMMUG00000005679	ENSSSCG00000008056	AABR07030494.1	Atp6v0c
HMGB4	ENSMMUG00000005679	ENSSSCG00000008056	Atp6v0c	Atp6v0c
HMGB4	ATP6V0E1	ENSSSCG00000031418	Atp6v0e1	Atp6v0e
HMGB4	ATP6V0E1	ENSSSCG00000040861	Atp6v0e1	Atp6v0e
HMGB4	AURKA	ENSSSCG00000001776	Aurka	Aurka
HMGB4	AURKA	ENSSSCG00000007493	Aurka	Aurka
HMGB4	BACE2	ENSSSCG00000012074	Bace2	Bace2
HMGB4	BACE2	ENSSSCG00000008665	Bace2	Bace2
HMGB4	BCL2A1	BCL2A1	Bcl2a1	Bcl2a1b
HMGB4	BCL2A1	BCL2A1	Bcl2a1	Bcl2a1a
HMGB4	BCL2A1	BCL2A1	Bcl2a1	Bcl2a1c
HMGB4	BCL2A1	BCL2A1	Bcl2a1	Bcl2a1d
HMGB4	BCL2A1	BCL2A1	Bcl2a1	Gm29094
HMGB4	BCL2L2-PABPN1	PABPN1	Pabpn1	Pabpn1
HMGB4	BCL2L2-PABPN1	PABPN1	Pabpn1	Gm20521
HNRNPL	BCOR	ENSSSCG00000012241	Bcor	Bcor
HNRNPM	BCOR	ENSSSCG00000036928	Bcor	Bcor
HNRNPM	BHMT2	BHMT	Bhmt	Gm5096
HOXA10	BHMT2	BHMT	Bhmt	Bhmt
HOXA3	BIRC7	ENSSSCG00000036109	Birc7	Birc7
HOXA7	BIRC7	ENSSSCG00000043262	Birc7	Birc7
HOXA9	BPIFA1	BPIFA1	Bpifa1	Bpifa1
HOXA9	BPIFA1	BPIFA1	Bpifa1	Bpifa5
HPRT1	BPIFA1	BPIFA1	Bpifa5	Bpifa1
HSD17B6	BPIFA1	BPIFA1	Bpifa5	Bpifa5
HSPA8	BRCC3	BRCC3	Brcc3	Gm5136
HSPA8	BRCC3	BRCC3	Brcc3	Brcc3
HTR7	BTF3L4	BTF3L4	AABR07014804.1	Gm20075
IKZF5	BTF3L4	BTF3L4	AABR07014804.1	Btf3l4
IL13RA1	BTF3L4	BTF3L4	Btf3l4	Gm20075
INPP5B	BTF3L4	BTF3L4	Btf3l4	Btf3l4
INSIG1	C1GALT1	ENSSSCG00000038187	C1galt1	C1galt1
ITPR2	C1GALT1	ENSSSCG00000040699	C1galt1	C1galt1
KCNIP2	C1GALT1C1	ENSSSCG00000012602	C1galt1c1	C1galt1c1
KCNK6	C1GALT1C1	ENSSSCG00000028632	C1galt1c1	C1galt1c1
KLRG1	C8H8orf76	ENSSSCG00000021744	RGD1310852	9130401M01Rik
KRT16	C8H8orf76	ENSSSCG00000021744	RGD1310852	Gm29394
KRTAP16-1	CACNA1A	ENSSSCG00000047920	Cacna1a	Cacna1a
LARP4	CACNA1A	ENSSSCG00000013754	Cacna1a	Cacna1a
LIG1	CACNA1C	ENSSSCG00000041764	Cacna1c	Cacna1c
LMOD2	CACNA1C	ENSSSCG00000027725	Cacna1c	Cacna1c
LNPEP	CALCB	ENSSSCG00000013386	Calcb	Calcb
LPGAT1	CALCB	ENSSSCG00000013387	Calcb	Calcb
LRRC23	CALML5	CALML5	AABR07028446.1	Calm4
LYPD4	CALML5	CALML5	AABR07028446.1	Calm5
MAL2	CAPZA1	CAPZA1	4933400A11Rik	Capza1
MAN2B2	CAPZA1	CAPZA1	4933400A11Rik	4933400A11Rik
MAP2K3	CAPZA1	CAPZA1	Capza1	Capza1
MAP3K1	CAPZA1	CAPZA1	Capza1	4933400A11Rik
MAP3K15	CCL19	CCL19	Ccl19	CR974586.2
MAP3K7	CCL19	CCL19	Ccl19	Ccl19
MAPK7	CCL19	CCL19	Ccl19	CR974586.4
MAPRE2	CCL21	CCL21	Ccl21	Gm13304
MARCKSL1	CCL21	CCL21	Ccl21	Ccl21c
MARS2	CCL21	CCL21	Ccl21	Ccl21a
MBOAT7	CCL21	CCL21	Ccl21	Gm10591
MEPCE	CCL21	CCL21	Ccl21	Ccl21b
MFAP4	CCL27	CCL27	Ccl27	Ccl27a
MFN2	CCL27	CCL27	Ccl27	Gm13306
MMP11	CCL8	CCL8	Ccl12	Ccl8
MMP28	CCL8	CCL8	Ccl12	Ccl12
MRPS11	CCR1	CCR1	Ccr1l1	Ccr1
MRPS17	CCR1	CCR1	Ccr1l1	Ccr1l1
MTF1	CCR1	CCR1	Ccr1	Ccr1
MX1	CCR1	CCR1	Ccr1	Ccr1l1
MYH9	CD300C	CD300C	LOC100909671	Cd300c2
NAA50	CD300C	CD300C	LOC100909671	Cd300c
NFE2L3	CD300C	CD300C	AABR07030793.1	Cd300c2
NIN	CD300C	CD300C	AABR07030793.1	Cd300c
NKRF	CD300C	CD300C	Cd300c2	Cd300c2
NPY	CD300C	CD300C	Cd300c2	Cd300c
NUDC	CD300C	CD300C	RGD1559482	Cd300c2
NUDT16	CD300C	CD300C	RGD1559482	Cd300c
OC90	CD300C	CD300C	AABR07030773.1	Cd300c2
OMD	CD300C	CD300C	AABR07030773.1	Cd300c
OOEP	CD300C	CD300C	RGD1562667	Cd300c2
OR13C3	CD300C	CD300C	RGD1562667	Cd300c
OR13C3	CD300LF	ENSSSCG00000037541	Cd300lf	Cd300ld
OR13C3	CD300LF	ENSSSCG00000037541	Cd300lf	Cd300ld4
OR13C3	CD300LF	ENSSSCG00000037541	Cd300lf	Cd300ld5
OR13C3	CD300LF	ENSSSCG00000037541	Cd300lf	Cd300ld3
OR13C3	CD300LF	ENSSSCG00000037541	Cd300lf	Cd300ld2
OR13C3	CD300LF	ENSSSCG00000037541	Cd300lf	Cd300lf
OR1F1	CD300LF	ENSSSCG00000037541	Cd300le	Cd300ld
OR1F1	CD300LF	ENSSSCG00000037541	Cd300le	Cd300ld4
OR1F1	CD300LF	ENSSSCG00000037541	Cd300le	Cd300ld5
OR1F1	CD300LF	ENSSSCG00000037541	Cd300le	Cd300ld3
OR1F1	CD300LF	ENSSSCG00000037541	Cd300le	Cd300ld2
OR1F1	CD300LF	ENSSSCG00000037541	Cd300le	Cd300lf
OR1F1	CD300LF	ENSSSCG00000037541	AABR07030771.1	Cd300ld
OR1F1	CD300LF	ENSSSCG00000037541	AABR07030771.1	Cd300ld4
OR1F1	CD300LF	ENSSSCG00000037541	AABR07030771.1	Cd300ld5
OR1F1	CD300LF	ENSSSCG00000037541	AABR07030771.1	Cd300ld3
OR1F1	CD300LF	ENSSSCG00000037541	AABR07030771.1	Cd300ld2
OR1F1	CD300LF	ENSSSCG00000037541	AABR07030771.1	Cd300lf
OR1F1	CD300LF	ENSSSCG00000017235	Cd300lf	Cd300ld
OR1F1	CD300LF	ENSSSCG00000017235	Cd300lf	Cd300ld4
OR1F1	CD300LF	ENSSSCG00000017235	Cd300lf	Cd300ld5
OR1F1	CD300LF	ENSSSCG00000017235	Cd300lf	Cd300ld3
OR1F1	CD300LF	ENSSSCG00000017235	Cd300lf	Cd300ld2
OR1F1	CD300LF	ENSSSCG00000017235	Cd300lf	Cd300lf
OR5AP2	CD300LF	ENSSSCG00000017235	Cd300le	Cd300ld
OR6C74	CD300LF	ENSSSCG00000017235	Cd300le	Cd300ld4
OR6Y1	CD300LF	ENSSSCG00000017235	Cd300le	Cd300ld5
OTX2	CD300LF	ENSSSCG00000017235	Cd300le	Cd300ld3
PABPC4	CD300LF	ENSSSCG00000017235	Cd300le	Cd300ld2
PAIP2	CD300LF	ENSSSCG00000017235	Cd300le	Cd300lf
PAK2	CD300LF	ENSSSCG00000017235	AABR07030771.1	Cd300ld
PCGF6	CD300LF	ENSSSCG00000017235	AABR07030771.1	Cd300ld4
PCSK1	CD300LF	ENSSSCG00000017235	AABR07030771.1	Cd300ld5
PDHA1	CD300LF	ENSSSCG00000017235	AABR07030771.1	Cd300ld3
PDXDC1	CD300LF	ENSSSCG00000017235	AABR07030771.1	Cd300ld2
PEX5	CD300LF	ENSSSCG00000017235	AABR07030771.1	Cd300lf
PGLYRP3	CD300LF	ENSSSCG00000043974	Cd300lf	Cd300ld
PHF6	CD300LF	ENSSSCG00000043974	Cd300lf	Cd300ld4
PHYHIP	CD300LF	ENSSSCG00000043974	Cd300lf	Cd300ld5
PHYKPL	CD300LF	ENSSSCG00000043974	Cd300lf	Cd300ld3
PIDD1	CD300LF	ENSSSCG00000043974	Cd300lf	Cd300ld2
PIK3CA	CD300LF	ENSSSCG00000043974	Cd300lf	Cd300lf
PIK3CB	CD300LF	ENSSSCG00000043974	Cd300le	Cd300ld
PLAC1	CD300LF	ENSSSCG00000043974	Cd300le	Cd300ld4
PLAT	CD300LF	ENSSSCG00000043974	Cd300le	Cd300ld5
PNPLA2	CD300LF	ENSSSCG00000043974	Cd300le	Cd300ld3
POLE4	CD300LF	ENSSSCG00000043974	Cd300le	Cd300ld2
POLR2I	CD300LF	ENSSSCG00000043974	Cd300le	Cd300lf
PPP2CA	CD300LF	ENSSSCG00000043974	AABR07030771.1	Cd300ld
PPP2CA	CD300LF	ENSSSCG00000043974	AABR07030771.1	Cd300ld4
PRDX1	CD300LF	ENSSSCG00000043974	AABR07030771.1	Cd300ld5
PRKCE	CD300LF	ENSSSCG00000043974	AABR07030771.1	Cd300ld3
PRMT1	CD300LF	ENSSSCG00000043974	AABR07030771.1	Cd300ld2
PRMT6	CD300LF	ENSSSCG00000043974	AABR07030771.1	Cd300lf
PRRG3	CD46	ENSSSCG00000038506	Cd46	Cd46
PSMB3	CD46	ENSSSCG00000015296	Cd46	Cd46
PSMB6	CD55	ENSSSCG00000015664	Cd55	Cd55
PSME1	CD55	ENSSSCG00000015664	Cd55	Cd55b
PTGIS	CD59	ENSSSCG00000024791	Cd59	Cd59a
PTP4A1	CD59	ENSSSCG00000024791	Cd59	Cd59b
QRFPR	CDC34	CDC34	Cdc34	Cdc34b
RAB12	CDC34	CDC34	Cdc34	Cdc34
RAB7A	CDC5L	CDC5L	Cdc5l	Gm9040
RAD54L2	CDC5L	CDC5L	Cdc5l	Gm9046
RASL10B	CDC5L	CDC5L	Cdc5l	Gm9049
RBM39	CDC5L	CDC5L	Cdc5l	Gm32802
RBPJ	CDC5L	CDC5L	Cdc5l	Cdc5l
RMDN3	CDC5L	CDC5L	Cdc5l	Gm9044
RMND5B	CDC5L	CDC5L	Cdc5l	Gm9048
RNASE1	CDC5L	CDC5L	Cdc5l	Gm9045
RNASE1	CDC5L	CDC5L	Cdc5l	Gm32717
RNASE1	CDK20	ENSSSCG00000032337	Cdk20	Cdk20
RNASE1	CDK20	ENSSSCG00000009578	Cdk20	Cdk20
RNASE6	CDK20	ENSSSCG00000016385	Cdk20	Cdk20
ROBO4	CDK2AP1	CDK2AP1	Cdk2ap1	Gm12184
RPL26	CDK2AP1	CDK2AP1	Cdk2ap1	Cdk2ap1
RPL8	CELF2	ENSSSCG00000031855	Celf2	Celf2
RPL8	CELF2	ENSSSCG00000011121	Celf2	Celf2
RPL8	CEP57	ENSSSCG00000016869	Cep57	Cep57
RPS27A	CEP57	ENSSSCG00000014969	Cep57	Cep57
RPS3	CES1	CES1	Ces1d	Ces1b
RRAGB	CES1	CES1	Ces1d	Ces1c
RSL1D1	CES1	CES1	Ces1d	Ces1g
RSL1D1	CES1	CES1	Ces1d	Ces1d
RSPH4A	CES1	CES1	Ces1d	Ces1h
RTKN	CHIA	CHIA	RGD1309110	Chia1
RUFY2	CHIA	CHIA	RGD1309110	Chil3
RUVBL1	CHIA	CHIA	RGD1309110	Chil5
SBK1	CHIA	CHIA	RGD1309110	Chil6
SCGB2A1	CHIA	CHIA	RGD1309110	Chil4
SDF2	CHIA	CHIA	Chia	Chia1
SEC13	CHIA	CHIA	Chia	Chil3
SENP5	CHIA	CHIA	Chia	Chil5
SENP5	CHIA	CHIA	Chia	Chil6
SERPINB12	CHIA	CHIA	Chia	Chil4
SETD3	CHIA	CHIA	Chi3l3	Chia1
SHANK2	CHIA	CHIA	Chi3l3	Chil3
SLC22A13	CHIA	CHIA	Chi3l3	Chil5
SLC25A19	CHIA	CHIA	Chi3l3	Chil6
SLC25A22	CHIA	CHIA	Chi3l3	Chil4
SLC29A2	CLCA4	CLCA4	Clca4	Clca4a
SLC5A4	CLCA4	CLCA4	Clca4	Clca4b
SLPI	CLCNKB	ENSSSCG00000026345	Clcnka	Clcnka
SLPI	CLCNKB	ENSSSCG00000026345	Clcnka	Clcnkb
SLPI	CLCNKB	ENSSSCG00000026345	Clcnkb	Clcnka
SLPI	CLCNKB	ENSSSCG00000026345	Clcnkb	Clcnkb
SLPI	CLEC4D	ENSSSCG00000031242	Clec4d	Clec4d
SMARCA5	CLEC4D	ENSSSCG00000037528	Clec4d	Clec4d
SMARCE1	CLEC4E	ENSSSCG00000038418	Clec4e	Clec4e
SNRPG	CLEC4E	ENSSSCG00000035457	Clec4e	Clec4e
SNRPG	CLIC1	ENSSSCG00000034785	Clic1	Clic1
SPAG4	CLIC1	ENSSSCG00000039071	Clic1	Clic1
SPATC1L	CLIP2	ENSSSCG00000007719	Clip2	Clip2
SPINK14	CLIP2	ENSSSCG00000032410	Clip2	Clip2
SPINK2	CMA1	ENSSSCG00000001982	Cma1	Cma1
SPINK5	CMA1	ENSSSCG00000028443	Cma1	Cma1
SPINK5	CMTM2	CMTM2	LOC102554842	Cmtm2a
SPINK5	CMTM2	CMTM2	LOC102554842	Cmtm2b
SPINK6	CMTM2	CMTM2	Cmtm2a	Cmtm2a
SPINK6	CMTM2	CMTM2	Cmtm2a	Cmtm2b
SPSB2	COX6B1	ENSSSCG00000002907	Cox6b1	Cox6b1
STX7	COX6B1	ENSSSCG00000043977	Cox6b1	Cox6b1
SULT1C2	CRISP3	CRISP3	Crisp3	Crisp3
SULT1C2	CRISP3	CRISP3	Crisp3	Crisp1
SULT1C2	ENSMMUG00000051095	ENSSSCG00000039633	Crlf2	Crlf2
SULT1C2	ENSMMUG00000051095	ENSSSCG00000039633	AABR07073531.1	Crlf2
SULT1C2	ENSMMUG00000051095	ENSSSCG00000034469	Crlf2	Crlf2
SULT1C2	ENSMMUG00000051095	ENSSSCG00000034469	AABR07073531.1	Crlf2
SULT1C3	CSF2RB	CSF2RB	Csf2rb	Csf2rb
TAF15	CSF2RB	CSF2RB	Csf2rb	Csf2rb2
TAGLN3	CSGALNACT1	ENSSSCG00000035371	Csgalnact1	Csgalnact1
TBC1D12	CSGALNACT1	ENSSSCG00000007005	Csgalnact1	Csgalnact1
TBC1D12	CST3	CST3	AABR07054167.1	Cst10
TCAF2	CST3	CST3	AABR07054167.1	Cst3
TCTN3	CST3	CST3	Andpro	Cst10
TGFBR1	CST3	CST3	Andpro	Cst3
TGIF2	CST3	CST3	LOC296235	Cst10
TIMM17B	CST3	CST3	LOC296235	Cst3
TIMM8A	CST3	CST3	Cst5	Cst10
TLK1	CST3	CST3	Cst5	Cst3
TNF	CST3	CST3	Cyss	Cst10
TNFSF11	CST3	CST3	Cyss	Cst3
TPD52L3	CST3	CST3	LOC689220	Cst10
TSC22D4	CST3	CST3	LOC689220	Cst3
TSPAN4	CST3	CST3	Cst3	Cst10
TSPAN7	CST3	CST3	Cst3	Cst3
TTC39A	CST3	CST3	P22k15	Cst10
UBALD1	CST3	CST3	P22k15	Cst3
UBE2B	CSTA	CSTA	Stfa2l1	Stfa2
UBE2W	CSTA	CSTA	Stfa2l1	Stfa3
UHMK1	CSTA	CSTA	Stfa2l1	Stfa1
USP25	CSTA	CSTA	Stfa2l1	Stfa2l1
USP40	CSTA	CSTA	Stfa2l1	Csta1
VKORC1L1	CSTA	CSTA	LOC100362978	Stfa2
VPS13A	CSTA	CSTA	LOC100362978	Stfa3
VWCE	CSTA	CSTA	LOC100362978	Stfa1
WBP1	CSTA	CSTA	LOC100362978	Stfa2l1
WDR54	CSTA	CSTA	LOC100362978	Csta1
YIF1B	CSTA	CSTA	Stfa3l1	Stfa2
ZAP70	CSTA	CSTA	Stfa3l1	Stfa3
ZBTB33	CSTA	CSTA	Stfa3l1	Stfa1
ZCWPW1	CSTA	CSTA	Stfa3l1	Stfa2l1
ZCWPW1	CSTA	CSTA	Stfa3l1	Csta1
ZFP36L2	CSTA	CSTA	Stfa2	Stfa2
ZFP42	CSTA	CSTA	Stfa2	Stfa3
ZMIZ2	CSTA	CSTA	Stfa2	Stfa1
ZNF250	CSTA	CSTA	Stfa2	Stfa2l1
ZNF280B	CSTA	CSTA	Stfa2	Csta1
ZNF280B	CSTA	CSTA	Csta	Stfa2
ZNF280B	CSTA	CSTA	Csta	Stfa3
ZNF446	CSTA	CSTA	Csta	Stfa1
ZNF569	CSTA	CSTA	Csta	Stfa2l1
ZNF655	CSTA	CSTA	Csta	Csta1
ZNF697	CSTA	CSTA	Stfa3	Stfa2
ZNF7	CSTA	CSTA	Stfa3	Stfa3
ZSWIM8	CSTA	CSTA	Stfa3	Stfa1
ABCC4	CSTA	CSTA	Stfa3	Stfa2l1
ABCC4	CSTA	CSTA	Stfa3	Csta1
ABCC4	CSTA	CSTA	AABR07034362.2	Stfa2
ABCC4	CSTA	CSTA	AABR07034362.2	Stfa3
ABCC4	CSTA	CSTA	AABR07034362.2	Stfa1
ABCC4	CSTA	CSTA	AABR07034362.2	Stfa2l1
ABCC4	CSTA	CSTA	AABR07034362.2	Csta1
ABCC4	CSTA	CSTA	LOC689230	Stfa2
ABCC4	CSTA	CSTA	LOC689230	Stfa3
ABI3	CSTA	CSTA	LOC689230	Stfa1
ACAA1	CSTA	CSTA	LOC689230	Stfa2l1
ACAD10	CSTA	CSTA	LOC689230	Csta1
ADAM20	CTNND1	CTNND1	Ctnnd1	Gm28635
ADAM20	CTNND1	CTNND1	Ctnnd1	Ctnnd1
ADCK2	CTSG	ENSSSCG00000029370	Ctsg	Ctsg
AGTR1	CTSG	ENSSSCG00000037475	Ctsg	Ctsg
AGTR1	CWC22	CWC22	LOC500684	Gm13693
AGTR1	CWC22	CWC22	LOC500684	Gm13695
AHCY	CWC22	CWC22	LOC500684	Gm13698
AK2	CWC22	CWC22	LOC500684	Gm13691
AK9	CWC22	CWC22	LOC500684	Gm13696
AKAP13	CWC22	CWC22	LOC500684	Cwc22
AKT1	CWC22	CWC22	LOC500684	Gm13697
ALDH1A1	CWC22	CWC22	LOC500684	Gm13694
ALDH1A1	CWC22	CWC22	Cwc22	Gm13693
ALDH1A1	CWC22	CWC22	Cwc22	Gm13695
ALDOA	CWC22	CWC22	Cwc22	Gm13698
ALDOA	CWC22	CWC22	Cwc22	Gm13691
ALDOA	CWC22	CWC22	Cwc22	Gm13696
ALDOA	CWC22	CWC22	Cwc22	Cwc22
ALDOA	CWC22	CWC22	Cwc22	Gm13697
ALDOA	CWC22	CWC22	Cwc22	Gm13694
ALDOA	CYP2J2	CYP2J34	Cyp2j10	Cyp2j9
ALDOA	CYP2J2	CYP2J34	Cyp2j10	Cyp2j13
ALK	CYP4X1	ENSSSCG00000031778	Cyp4x1	Cyp4x1
ALYREF	CYP4X1	ENSSSCG00000024129	Cyp4x1	Cyp4x1
ALYREF	DBF4	ENSSSCG00000036980	Dbf4	Dbf4
ALYREF	DBF4	ENSSSCG00000020870	Dbf4	Dbf4
ALYREF	DCAF12L2	DCAF12L2	Dcaf12l2	Dcaf12l1
ALYREF	DCAF12L2	DCAF12L2	Dcaf12l2	Dcaf12l2
ALYREF	DCAF12L2	DCAF12L2	Dcaf12l1	Dcaf12l1
ALYREF	DCAF12L2	DCAF12L2	Dcaf12l1	Dcaf12l2
ALYREF	ENSMMUG00000020316	ENSSSCG00000002722	Ddx19b	Ddx19b
ALYREF	ENSMMUG00000020316	ENSSSCG00000002722	Ddx19b	Ddx19a
ALYREF	DDX3X	DDX3X	Ddx3x	D1Pas1
ALYREF	DDX3X	DDX3X	Ddx3x	Ddx3x
ALYREF	DDX3X	DDX3X	Ddx3y	D1Pas1
ALYREF	DDX3X	DDX3X	Ddx3y	Ddx3x
ALYREF	DEFB116	ENSSSCG00000007224	Defb29	Defb29
ALYREF	DEFB116	ENSSSCG00000007215	Defb29	Defb29
ANKRD62	DEGS1	DEGS1	RGD1564463	9130409I23Rik
ANKRD62	DEGS1	DEGS1	RGD1564463	Degs1
ANKRD62	DEGS1	DEGS1	LOC498300	9130409I23Rik
ANP32E	DEGS1	DEGS1	LOC498300	Degs1
AOC1	DEGS1	DEGS1	Degs1	9130409I23Rik
AOC1	DEGS1	DEGS1	Degs1	Degs1
AOC1	DGAT2	ENSSSCG00000038322	Dgat2	Dgat2
AOC1	DGAT2	DGAT2	Dgat2	Dgat2
AOC1	DHDH	DHDH	Dhdh	Dhdh
AOC1	DHDH	DHDH	Dhdh	Gm45808
AOC1	DHRS7	DHRS7	Dhrs7	Dhrs7
AOC1	DHRS7	DHRS7	Dhrs7	Gm4756
AOC1	DHRS7	DHRS7	Dhrs7l1	Dhrs7
AOC1	DHRS7	DHRS7	Dhrs7l1	Gm4756
AOC1	DIXDC1	ENSSSCG00000049415	Dixdc1	Dixdc1
AP4B1	DIXDC1	ENSSSCG00000015036	Dixdc1	Dixdc1
APOC2	DMTF1	DMTF1	AABR07040266.1	4932411N23Rik
ARFIP1	DMTF1	DMTF1	AABR07040266.1	Dmtf1
ASNSD1	DMTF1	DMTF1	Dmtf1	4932411N23Rik
ATF7	DMTF1	DMTF1	Dmtf1	Dmtf1
ATG4A	DNAH2	ENSSSCG00000017963	Dnah2	Dnah2
ATN1	DNAH2	ENSSSCG00000047335	Dnah2	Dnah2
ATN1	DNAH3	ENSSSCG00000031798	AABR07005597.1	Dnah3
ATN1	DNAH3	ENSSSCG00000046747	AABR07005597.1	Dnah3
ATP10A	DNAH7	DNAH7	Dnah7	Dnah7a
ATP1B3	DNAH7	DNAH7	Dnah7	Dnah7b
ATP6V0C	DNAH7	DNAH7	Dnah7	Dnah7c
ATP6V0C	DNAH8	ENSSSCG00000047307	Dnah8	Dnah8
ATP6V0C	DNAH8	ENSSSCG00000043280	Dnah8	Dnah8
ATP6V0E1	DNAJA1	ENSSSCG00000011000	Dnaja1	Dnaja1
AURKA	DNAJA1	ENSSSCG00000035799	Dnaja1	Dnaja1
BACE2	DNHD1	ENSSSCG00000039799	Dnhd1	Dnhd1
BCL2A1	DNHD1	ENSSSCG00000045625	Dnhd1	Dnhd1
BCL2A1	DNMT3B	DNMT3B	Dnmt3b	Dnmt3b
BCL2A1	DNMT3B	DNMT3B	Dnmt3b	Dnmt3c
BCL2A1	DPM1	DPM1	Dpm1	Dpm1
BCL2L2-PABPN1	DPM1	DPM1	Dpm1	Gm20716
BCOR	DSG1	DSG1	Dsg1	Dsg1c
BHMT	DSG1	DSG1	Dsg1	Dsg1a
BIRC7	DSG1	DSG1	Dsg1	Dsg1b
BPIFA1	DYNLL1	DYNLL1	Dynll1	Dynll1
BPIFA1	DYNLL1	DYNLL1	Dynll1	BC048507
BPIFA1	DYNLL1	DYNLL1	LOC100361920	Dynll1
BRCC3	DYNLL1	DYNLL1	LOC100361920	BC048507
BTF3L4	DYNLL1	DYNLL1	LOC679822	Dynll1
BTF3L4	DYNLL1	DYNLL1	LOC679822	BC048507
BTF3L4	DYNLL1	DYNLL1	LOC100363141	Dynll1
C1GALT1	DYNLL1	DYNLL1	LOC100363141	BC048507
C1GALT1C1	DYNLT1	DYNLT1	Dynlt1	Dynlt1f
C8orf76	DYNLT1	DYNLT1	Dynlt1	Dynlt1b
CACNA1A	DYNLT1	DYNLT1	Dynlt1	Dynlt1c
CACNA1C	DYNLT1	DYNLT1	Dynlt1	Dynlt1a
CALCB	EIF1AY	ENSSSCG00000037509	Eif1a	Gm21936
CALML5	EIF1AY	ENSSSCG00000037509	Eif1a	Gm8300
CAPZA1	EIF1AY	ENSSSCG00000037509	Eif1a	Gm5039
CAPZA1	EIF1AY	ENSSSCG00000037509	Eif1a	Gm2022
CAPZA1	EIF1AY	ENSSSCG00000037509	Eif1a	Gm5662
CCL19	EIF1AY	ENSSSCG00000037509	Eif1a	Gm2075
CCL19	EIF1AY	ENSSSCG00000037509	Eif1a	Gm21319
CCL21	EIF1AY	ENSSSCG00000037509	Eif1a	Gm5788
CCL21	EIF1AY	ENSSSCG00000037509	Eif1a	Gm2016
CCL21	EIF1AY	ENSSSCG00000037509	Eif1a	BB287469
CCL21	EIF1AY	ENSSSCG00000037509	Eif1a	Gm6803
CCL27	EIF1AY	ENSSSCG00000037509	Eif1a	Gm16368
CCL8	EIF1AY	ENSSSCG00000037509	Eif1a	Gm4027
CCR1	EIF1AY	ENSSSCG00000037509	Eif1a	Gm2056
CCR1	EIF1AY	ENSSSCG00000037509	Eif1a	Gm8332
CCR1	EIF1AY	ENSSSCG00000037509	Eif1a	Gm2035
CD300C	EIF1AY	ENSSSCG00000037509	Eif1a	Eif1a
CD300C	ENTPD4	ENTPD4	Entpd4	Entpd4b
CD300C	ENTPD4	ENTPD4	Entpd4	Entpd4
CD300C	FABP3	ENSSSCG00000010936	Fabp3	Fabp3
CD300C	FABP3	ENSSSCG00000025527	Fabp3	Fabp3
CD300C	FABP3	ENSSSCG00000003546	Fabp3	Fabp3
CD300C	FABP3	FABP3	Fabp3	Fabp3
CD300C	FABP9	FABP9	Fabp9	Fabp9
CD300C	FABP9	FABP9	Fabp9	Gm37389
CD300C	FARSB	ENSSSCG00000032016	Farsb	Farsb
CD300C	FARSB	ENSSSCG00000016226	Farsb	Farsb
CD300LF	FOXN4	ENSSSCG00000035851	Foxn4	Foxn4
CD300LF	FOXN4	ENSSSCG00000009936	Foxn4	Foxn4
CD300LF	G6PD	G6PD	G6pd	G6pdx
CD300LF	G6PD	G6PD	G6pd	G6pd2
CD300LF	GBP6	ENSSSCG00000030801	Gbp6	Gbp8
CD300LF	GBP6	ENSSSCG00000030801	Gbp6	Gbp6
CD300LF	GBP6	ENSSSCG00000030801	Gbp6	Gbp4
CD300LF	GBP6	ENSSSCG00000030801	Gbp6	Gbp10
CD300LF	GBP6	ENSSSCG00000030801	Gbp6	Gbp9
CD300LF	GBP6	ENSSSCG00000030801	Gbp6	Gm43302
CD300LF	GDPD1	ENSSSCG00000038269	Gdpd1	Gdpd1
CD300LF	GDPD1	ENSSSCG00000030262	Gdpd1	Gdpd1
CD300LF	GK	ENSSSCG00000016224	Gk	Gk
CD300LF	GK	ENSSSCG00000012202	Gk	Gk
CD300LF	GLIPR1L1	GLIPR1L1	Glipr1l1	Glipr1l3
CD300LF	GLIPR1L1	GLIPR1L1	Glipr1l1	Glipr1l1
CD300LF	GLO1	ENSSSCG00000048357	Glo1	Glo1
CD300LF	GLO1	ENSSSCG00000027778	Glo1	Glo1
CD300LF	GPC2	GPC2	Gpc2	Gpc2
CD300LF	GPC2	GPC2	Gpc2	Gm43720
CD300LF	GPD1L	ENSSSCG00000021977	Gpd1l	Gpd1l
CD300LF	GPD1L	ENSSSCG00000004243	Gpd1l	Gpd1l
CD300LF	GPR6	ENSSSCG00000004406	Gpr6	Gpr6
CD300LF	GPR6	ENSSSCG00000034396	Gpr6	Gpr6
CD300LF	GSDMC	ENSSSCG00000005962	Gsdmc	Gsdmc
CD300LF	GSDMC	ENSSSCG00000005962	Gsdmc	Gsdmc4
CD300LF	GSDMC	ENSSSCG00000005962	Gsdmc	Gsdmc3
CD300LF	GSDMC	ENSSSCG00000005962	Gsdmc	Gsdmc2
CD300LF	HACL1	HACL1	Hacl1	Hacl1
CD300LF	HACL1	HACL1	Hacl1	Gm49387
CD300LF	ENSMMUG00000060369	ENSSSCG00000017061	LOC689968	BC053393
CD300LF	ENSMMUG00000060369	ENSSSCG00000017061	LOC689968	Havcr1
CD300LF	ENSMMUG00000060369	ENSSSCG00000017061	LOC689968	Gm12169
CD300LF	ENSMMUG00000060369	ENSSSCG00000017061	LOC689968	Timd2
CD300LF	ENSMMUG00000060369	ENSSSCG00000017061	Havcr1	BC053393
CD300LF	ENSMMUG00000060369	ENSSSCG00000017061	Havcr1	Havcr1
CD300LF	ENSMMUG00000060369	ENSSSCG00000017061	Havcr1	Gm12169
CD300LF	ENSMMUG00000060369	ENSSSCG00000017061	Havcr1	Timd2
CD300LF	ENSMMUG00000060369	ENSSSCG00000017061	Timd2	BC053393
CD300LF	ENSMMUG00000060369	ENSSSCG00000017061	Timd2	Havcr1
CD300LF	ENSMMUG00000060369	ENSSSCG00000017061	Timd2	Gm12169
CD300LF	ENSMMUG00000060369	ENSSSCG00000017061	Timd2	Timd2
CD300LF	ENSMMUG00000060369	ENSSSCG00000017061	LOC100359777	BC053393
CD300LF	ENSMMUG00000060369	ENSSSCG00000017061	LOC100359777	Havcr1
CD300LF	ENSMMUG00000060369	ENSSSCG00000017061	LOC100359777	Gm12169
CD300LF	ENSMMUG00000060369	ENSSSCG00000017061	LOC100359777	Timd2
CD300LF	MAMU-DMB	SLA-DMB	LOC108348139	H2-DMb2
CD300LF	MAMU-DMB	SLA-DMB	LOC108348139	H2-DMb1
CD300LF	MAMU-DMB	SLA-DMB	RT1-DMb	H2-DMb2
CD300LF	MAMU-DMB	SLA-DMB	RT1-DMb	H2-DMb1
CD300LF	HNRNPA2B1	ENSSSCG00000036350	Hnrnpa2b1	Hnrnpa2b1
CD300LF	HNRNPA2B1	ENSSSCG00000013607	Hnrnpa2b1	Hnrnpa2b1
CD300LF	HNRNPA2B1	ENSSSCG00000012503	Hnrnpa2b1	Hnrnpa2b1
CD46	HNRNPAB	ENSSSCG00000001932	LOC103689931	Hnrnpab
CD55	HNRNPAB	ENSSSCG00000001932	Hnrnpab	Hnrnpab
CD59	HNRNPAB	ENSSSCG00000014031	LOC103689931	Hnrnpab
CDC34	HNRNPAB	ENSSSCG00000014031	Hnrnpab	Hnrnpab
CDC5L	HOXD4	HOXD4	Hoxd4	Hoxd4
CDC5L	HOXD4	HOXD4	Hoxd4	Gm28230
CDC5L	HSPA14	HSPA14	LOC102547897	Gm45902
CDC5L	HSPA14	HSPA14	LOC102547897	Hspa14
CDC5L	HSPA14	HSPA14	Hspa14	Gm45902
CDC5L	HSPA14	HSPA14	Hspa14	Hspa14
CDC5L	HSPA1B	ENSSSCG00000029160	LOC108348108	Hspa1b
CDC5L	HSPA1B	ENSSSCG00000029160	LOC108348108	Hspa1a
CDK20	HSPA1B	ENSSSCG00000029160	Hspa1b	Hspa1b
CDK20	HSPA1B	ENSSSCG00000029160	Hspa1b	Hspa1a
CDK2AP1	IFIT3	IFIT1	Ifit3	Ifit3
CELF2	IFIT3	IFIT1	Ifit3	Ifit3b
CEP57	ENSMMUG00000013257	ENSSSCG00000032591	Ifitm1	Ifitm3
CES1	ENSMMUG00000013257	ENSSSCG00000032591	Ifitm1	Ifitm2
CES1	ENSMMUG00000013257	ENSSSCG00000032591	Ifitm1	Ifitm6
CES1	ENSMMUG00000013257	ENSSSCG00000032591	Ifitm1	Ifitm7
CES1	ENSMMUG00000013257	ENSSSCG00000032591	Ifitm1	Ifitm1
CHIA	ENSMMUG00000013257	ENSSSCG00000032591	Ifitm3	Ifitm3
CHIA	ENSMMUG00000013257	ENSSSCG00000032591	Ifitm3	Ifitm2
CHIA	ENSMMUG00000013257	ENSSSCG00000032591	Ifitm3	Ifitm6
CHIA	ENSMMUG00000013257	ENSSSCG00000032591	Ifitm3	Ifitm7
CHIA	ENSMMUG00000013257	ENSSSCG00000032591	Ifitm3	Ifitm1
CHIA	ENSMMUG00000013257	ENSSSCG00000032591	AABR07015596.1	Ifitm3
CHIA	ENSMMUG00000013257	ENSSSCG00000032591	AABR07015596.1	Ifitm2
CHIA	ENSMMUG00000013257	ENSSSCG00000032591	AABR07015596.1	Ifitm6
CHIA	ENSMMUG00000013257	ENSSSCG00000032591	AABR07015596.1	Ifitm7
CHIA	ENSMMUG00000013257	ENSSSCG00000032591	AABR07015596.1	Ifitm1
CHIA	ENSMMUG00000013257	ENSSSCG00000032591	AABR07021463.1	Ifitm3
CHIA	ENSMMUG00000013257	ENSSSCG00000032591	AABR07021463.1	Ifitm2
CHIA	ENSMMUG00000013257	ENSSSCG00000032591	AABR07021463.1	Ifitm6
CHIA	ENSMMUG00000013257	ENSSSCG00000032591	AABR07021463.1	Ifitm7
CLCA4	ENSMMUG00000013257	ENSSSCG00000032591	AABR07021463.1	Ifitm1
CLCNKB	ENSMMUG00000013257	ENSSSCG00000032591	Ifitm2	Ifitm3
CLCNKB	ENSMMUG00000013257	ENSSSCG00000032591	Ifitm2	Ifitm2
CLCNKB	ENSMMUG00000013257	ENSSSCG00000032591	Ifitm2	Ifitm6
CLEC4D	ENSMMUG00000013257	ENSSSCG00000032591	Ifitm2	Ifitm7
CLEC4E	ENSMMUG00000013257	ENSSSCG00000032591	Ifitm2	Ifitm1
CLIC1	ENSMMUG00000013257	ENSSSCG00000032591	Ifitm6	Ifitm3
CLIP2	ENSMMUG00000013257	ENSSSCG00000032591	Ifitm6	Ifitm2
CMA1	ENSMMUG00000013257	ENSSSCG00000032591	Ifitm6	Ifitm6
CMTM2	ENSMMUG00000013257	ENSSSCG00000032591	Ifitm6	Ifitm7
CMTM2	ENSMMUG00000013257	ENSSSCG00000032591	Ifitm6	Ifitm1
CMTM2	ENSMMUG00000013257	IFITM3	Ifitm1	Ifitm3
COX6B1	ENSMMUG00000013257	IFITM3	Ifitm1	Ifitm2
CRISP3	ENSMMUG00000013257	IFITM3	Ifitm1	Ifitm6
CRLF2	ENSMMUG00000013257	IFITM3	Ifitm1	Ifitm7
CRLF2	ENSMMUG00000013257	IFITM3	Ifitm1	Ifitm1
CRLF2	ENSMMUG00000013257	IFITM3	Ifitm3	Ifitm3
CSF2RB	ENSMMUG00000013257	IFITM3	Ifitm3	Ifitm2
CSGALNACT1	ENSMMUG00000013257	IFITM3	Ifitm3	Ifitm6
CST3	ENSMMUG00000013257	IFITM3	Ifitm3	Ifitm7
CST3	ENSMMUG00000013257	IFITM3	Ifitm3	Ifitm1
CST3	ENSMMUG00000013257	IFITM3	AABR07015596.1	Ifitm3
CST3	ENSMMUG00000013257	IFITM3	AABR07015596.1	Ifitm2
CST3	ENSMMUG00000013257	IFITM3	AABR07015596.1	Ifitm6
CST3	ENSMMUG00000013257	IFITM3	AABR07015596.1	Ifitm7
CST3	ENSMMUG00000013257	IFITM3	AABR07015596.1	Ifitm1
CST3	ENSMMUG00000013257	IFITM3	AABR07021463.1	Ifitm3
CST3	ENSMMUG00000013257	IFITM3	AABR07021463.1	Ifitm2
CST3	ENSMMUG00000013257	IFITM3	AABR07021463.1	Ifitm6
CST3	ENSMMUG00000013257	IFITM3	AABR07021463.1	Ifitm7
CST3	ENSMMUG00000013257	IFITM3	AABR07021463.1	Ifitm1
CST3	ENSMMUG00000013257	IFITM3	Ifitm2	Ifitm3
CST3	ENSMMUG00000013257	IFITM3	Ifitm2	Ifitm2
CST3	ENSMMUG00000013257	IFITM3	Ifitm2	Ifitm6
CSTA	ENSMMUG00000013257	IFITM3	Ifitm2	Ifitm7
CSTA	ENSMMUG00000013257	IFITM3	Ifitm2	Ifitm1
CSTA	ENSMMUG00000013257	IFITM3	Ifitm6	Ifitm3
CSTA	ENSMMUG00000013257	IFITM3	Ifitm6	Ifitm2
CSTA	ENSMMUG00000013257	IFITM3	Ifitm6	Ifitm6
CSTA	ENSMMUG00000013257	IFITM3	Ifitm6	Ifitm7
CSTA	ENSMMUG00000013257	IFITM3	Ifitm6	Ifitm1
CSTA	ENSMMUG00000013257	ENSSSCG00000014565	Ifitm1	Ifitm3
CSTA	ENSMMUG00000013257	ENSSSCG00000014565	Ifitm1	Ifitm2
CSTA	ENSMMUG00000013257	ENSSSCG00000014565	Ifitm1	Ifitm6
CSTA	ENSMMUG00000013257	ENSSSCG00000014565	Ifitm1	Ifitm7
CSTA	ENSMMUG00000013257	ENSSSCG00000014565	Ifitm1	Ifitm1
CSTA	ENSMMUG00000013257	ENSSSCG00000014565	Ifitm3	Ifitm3
CSTA	ENSMMUG00000013257	ENSSSCG00000014565	Ifitm3	Ifitm2
CSTA	ENSMMUG00000013257	ENSSSCG00000014565	Ifitm3	Ifitm6
CSTA	ENSMMUG00000013257	ENSSSCG00000014565	Ifitm3	Ifitm7
CSTA	ENSMMUG00000013257	ENSSSCG00000014565	Ifitm3	Ifitm1
CSTA	ENSMMUG00000013257	ENSSSCG00000014565	AABR07015596.1	Ifitm3
CSTA	ENSMMUG00000013257	ENSSSCG00000014565	AABR07015596.1	Ifitm2
CSTA	ENSMMUG00000013257	ENSSSCG00000014565	AABR07015596.1	Ifitm6
CSTA	ENSMMUG00000013257	ENSSSCG00000014565	AABR07015596.1	Ifitm7
CSTA	ENSMMUG00000013257	ENSSSCG00000014565	AABR07015596.1	Ifitm1
CSTA	ENSMMUG00000013257	ENSSSCG00000014565	AABR07021463.1	Ifitm3
CSTA	ENSMMUG00000013257	ENSSSCG00000014565	AABR07021463.1	Ifitm2
CSTA	ENSMMUG00000013257	ENSSSCG00000014565	AABR07021463.1	Ifitm6
CSTA	ENSMMUG00000013257	ENSSSCG00000014565	AABR07021463.1	Ifitm7
CSTA	ENSMMUG00000013257	ENSSSCG00000014565	AABR07021463.1	Ifitm1
CSTA	ENSMMUG00000013257	ENSSSCG00000014565	Ifitm2	Ifitm3
CSTA	ENSMMUG00000013257	ENSSSCG00000014565	Ifitm2	Ifitm2
CSTA	ENSMMUG00000013257	ENSSSCG00000014565	Ifitm2	Ifitm6
CSTA	ENSMMUG00000013257	ENSSSCG00000014565	Ifitm2	Ifitm7
CSTA	ENSMMUG00000013257	ENSSSCG00000014565	Ifitm2	Ifitm1
CSTA	ENSMMUG00000013257	ENSSSCG00000014565	Ifitm6	Ifitm3
CSTA	ENSMMUG00000013257	ENSSSCG00000014565	Ifitm6	Ifitm2
CSTA	ENSMMUG00000013257	ENSSSCG00000014565	Ifitm6	Ifitm6
CSTA	ENSMMUG00000013257	ENSSSCG00000014565	Ifitm6	Ifitm7
CSTA	ENSMMUG00000013257	ENSSSCG00000014565	Ifitm6	Ifitm1
CSTA	ENSMMUG00000013257	ENSSSCG00000032436	Ifitm1	Ifitm3
CSTA	ENSMMUG00000013257	ENSSSCG00000032436	Ifitm1	Ifitm2
CTNND1	ENSMMUG00000013257	ENSSSCG00000032436	Ifitm1	Ifitm6
CTSG	ENSMMUG00000013257	ENSSSCG00000032436	Ifitm1	Ifitm7
CWC22	ENSMMUG00000013257	ENSSSCG00000032436	Ifitm1	Ifitm1
CWC22	ENSMMUG00000013257	ENSSSCG00000032436	Ifitm3	Ifitm3
CWC22	ENSMMUG00000013257	ENSSSCG00000032436	Ifitm3	Ifitm2
CWC22	ENSMMUG00000013257	ENSSSCG00000032436	Ifitm3	Ifitm6
CWC22	ENSMMUG00000013257	ENSSSCG00000032436	Ifitm3	Ifitm7
CWC22	ENSMMUG00000013257	ENSSSCG00000032436	Ifitm3	Ifitm1
CWC22	ENSMMUG00000013257	ENSSSCG00000032436	AABR07015596.1	Ifitm3
CWC22	ENSMMUG00000013257	ENSSSCG00000032436	AABR07015596.1	Ifitm2
CWC22	ENSMMUG00000013257	ENSSSCG00000032436	AABR07015596.1	Ifitm6
CWC22	ENSMMUG00000013257	ENSSSCG00000032436	AABR07015596.1	Ifitm7
CWC22	ENSMMUG00000013257	ENSSSCG00000032436	AABR07015596.1	Ifitm1
CWC22	ENSMMUG00000013257	ENSSSCG00000032436	AABR07021463.1	Ifitm3
CWC22	ENSMMUG00000013257	ENSSSCG00000032436	AABR07021463.1	Ifitm2
CWC22	ENSMMUG00000013257	ENSSSCG00000032436	AABR07021463.1	Ifitm6
CWC22	ENSMMUG00000013257	ENSSSCG00000032436	AABR07021463.1	Ifitm7
CYP2J2	ENSMMUG00000013257	ENSSSCG00000032436	AABR07021463.1	Ifitm1
CYP4X1	ENSMMUG00000013257	ENSSSCG00000032436	Ifitm2	Ifitm3
DBF4	ENSMMUG00000013257	ENSSSCG00000032436	Ifitm2	Ifitm2
DCAF12L2	ENSMMUG00000013257	ENSSSCG00000032436	Ifitm2	Ifitm6
DCAF12L2	ENSMMUG00000013257	ENSSSCG00000032436	Ifitm2	Ifitm7
DCAF12L2	ENSMMUG00000013257	ENSSSCG00000032436	Ifitm2	Ifitm1
DDX19A	ENSMMUG00000013257	ENSSSCG00000032436	Ifitm6	Ifitm3
DDX3X	ENSMMUG00000013257	ENSSSCG00000032436	Ifitm6	Ifitm2
DDX3X	ENSMMUG00000013257	ENSSSCG00000032436	Ifitm6	Ifitm6
DDX3X	ENSMMUG00000013257	ENSSSCG00000032436	Ifitm6	Ifitm7
DEFB116	ENSMMUG00000013257	ENSSSCG00000032436	Ifitm6	Ifitm1
DEGS1	ENSMMUG00000055031	ENSSSCG00000040091	AABR07065821.1	Ighv1-84
DEGS1	ENSMMUG00000055031	ENSSSCG00000040091	AABR07065821.1	Ighv1-72
DEGS1	ENSMMUG00000055031	ENSSSCG00000040091	AABR07065821.1	Ighv1-47
DEGS1	ENSMMUG00000055031	ENSSSCG00000040091	AABR07065821.1	Ighv1-62-2
DEGS1	ENSMMUG00000055031	ENSSSCG00000040091	AABR07065821.1	Ighv1-4
DGAT2	ENSMMUG00000055031	ENSSSCG00000040091	AABR07065821.1	Ighv14-1
DHDH	ENSMMUG00000055031	ENSSSCG00000040091	AABR07065821.1	Ighv1-39
DHRS7	ENSMMUG00000055031	ENSSSCG00000040091	AABR07065821.1	Ighv1-31
DHRS7	ENSMMUG00000055031	ENSSSCG00000040091	AABR07065821.1	Ighv1-16
DHRS7	ENSMMUG00000055031	ENSSSCG00000040091	AABR07065821.1	Ighv1-52
DIXDC1	ENSMMUG00000055031	ENSSSCG00000040091	AABR07065821.1	Ighv1-37
DMTF1	ENSMMUG00000055031	ENSSSCG00000040091	AABR07065821.1	Ighv1-59
DMTF1	ENSMMUG00000055031	ENSSSCG00000040091	AABR07065821.1	Ighv14-3
DMTF1	ENSMMUG00000055031	ENSSSCG00000040091	AABR07065821.1	Ighv1-34
DNAH2	ENSMMUG00000055031	ENSSSCG00000040091	AABR07065821.1	Ighv1-50
DNAH3	ENSMMUG00000055031	ENSSSCG00000040091	AABR07065821.1	Ighv1-26
DNAH7	ENSMMUG00000055031	ENSSSCG00000040091	AABR07065821.1	Ighv14-4
DNAH7	ENSMMUG00000055031	ENSSSCG00000040091	AABR07065821.1	Ighv1-74
DNAH8	ENSMMUG00000055031	ENSSSCG00000040091	AABR07065821.1	Ighv1-69
DNAJA1	ENSMMUG00000055031	ENSSSCG00000040091	AABR07065821.1	Ighv1-5
DNHD1	ENSMMUG00000055031	ENSSSCG00000040091	AABR07065821.1	Ighv1-36
DNMT3B	ENSMMUG00000055031	ENSSSCG00000040091	AABR07065821.1	Ighv1-63
DPM1	ENSMMUG00000055031	ENSSSCG00000040091	AABR07065821.1	Ighv1-76
DSG1	ENSMMUG00000055031	ENSSSCG00000040091	AABR07065821.1	Ighv1-19
DSG1	ENSMMUG00000055031	ENSSSCG00000040091	AABR07065821.1	Ighv1-7
DYNLL1	ENSMMUG00000055031	ENSSSCG00000040091	AABR07065821.1	Ighv1-64
DYNLL1	ENSMMUG00000055031	ENSSSCG00000040091	AABR07065821.1	Ighv1-53
DYNLL1	ENSMMUG00000055031	ENSSSCG00000040091	AABR07065821.1	Ighv1-11
DYNLL1	ENSMMUG00000055031	ENSSSCG00000040091	AABR07065821.1	Ighv1-77
DYNLL1	ENSMMUG00000055031	ENSSSCG00000040091	AABR07065821.1	Ighv1-12
DYNLL1	ENSMMUG00000055031	ENSSSCG00000040091	AABR07065821.1	Ighv1-75
DYNLL1	ENSMMUG00000055031	ENSSSCG00000040091	AABR07065821.1	Ighv1-71
DYNLT1	ENSMMUG00000055031	ENSSSCG00000040091	AABR07065821.1	Ighv1-9
DYNLT1	ENSMMUG00000055031	ENSSSCG00000040091	AABR07065821.1	Ighv1-85
DYNLT1	ENSMMUG00000055031	ENSSSCG00000040091	AABR07065821.1	Ighv1-23
EIF1AY	ENSMMUG00000055031	ENSSSCG00000040091	AABR07065821.1	Ighv1-62-1
EIF1AY	ENSMMUG00000055031	ENSSSCG00000040091	AABR07065821.1	Ighv1-61
EIF1AY	ENSMMUG00000055031	ENSSSCG00000040091	AABR07065821.1	Ighv1-24
EIF1AY	ENSMMUG00000055031	ENSSSCG00000040091	AABR07065821.1	Ighv1-58
EIF1AY	ENSMMUG00000055031	ENSSSCG00000040091	AABR07065821.1	Ighv1-15
EIF1AY	ENSMMUG00000055031	ENSSSCG00000040091	AABR07065821.1	Ighv1-56
EIF1AY	ENSMMUG00000055031	ENSSSCG00000040091	AABR07065821.1	Ighv1-49
EIF1AY	ENSMMUG00000055031	ENSSSCG00000040091	AABR07065821.1	Ighv1-81
EIF1AY	ENSMMUG00000055031	ENSSSCG00000040091	AABR07065821.1	Ighv1-43
EIF1AY	ENSMMUG00000055031	ENSSSCG00000040091	AABR07065821.1	Ighv1-54
EIF1AY	ENSMMUG00000055031	ENSSSCG00000040091	AABR07065821.1	Ighv14-2
EIF1AY	ENSMMUG00000055031	ENSSSCG00000040091	AABR07065821.1	Ighv1-62-3
EIF1AY	ENSMMUG00000055031	ENSSSCG00000040091	AABR07065821.1	Ighv1-66
EIF1AY	ENSMMUG00000055031	ENSSSCG00000040091	AABR07065821.1	Ighv1-18
EIF1AY	ENSMMUG00000055031	ENSSSCG00000040091	AABR07065821.1	Ighv1-20
EIF1AY	ENSMMUG00000055031	ENSSSCG00000040091	AABR07065821.1	Ighv1-80
ENTPD4	ENSMMUG00000055031	ENSSSCG00000040091	AABR07065821.1	Ighv15-2
FABP3	ENSMMUG00000055031	ENSSSCG00000040091	AABR07065821.1	Ighv1-22
FABP3	ENSMMUG00000055031	ENSSSCG00000040091	AABR07065821.1	Ighv1-78
FABP3	ENSMMUG00000055031	ENSSSCG00000040091	AABR07065821.1	Ighv1-82
FABP9	ENSMMUG00000055031	ENSSSCG00000040091	AABR07065821.1	Ighv1-55
FARSB	ENSMMUG00000055031	ENSSSCG00000040091	AABR07065821.1	Ighv1-42
FOXN4	ENSMMUG00000055031	ENSSSCG00000040091	AABR07065821.1	Ighv1-67
G6PD	ENSMMUG00000055031	ENSSSCG00000040091	AABR07065823.2	Ighv1-84
GBP6	ENSMMUG00000055031	ENSSSCG00000040091	AABR07065823.2	Ighv1-72
GBP6	ENSMMUG00000055031	ENSSSCG00000040091	AABR07065823.2	Ighv1-47
GBP6	ENSMMUG00000055031	ENSSSCG00000040091	AABR07065823.2	Ighv1-62-2
GBP6	ENSMMUG00000055031	ENSSSCG00000040091	AABR07065823.2	Ighv1-4
GBP6	ENSMMUG00000055031	ENSSSCG00000040091	AABR07065823.2	Ighv14-1
GDPD1	ENSMMUG00000055031	ENSSSCG00000040091	AABR07065823.2	Ighv1-39
GK	ENSMMUG00000055031	ENSSSCG00000040091	AABR07065823.2	Ighv1-31
GLIPR1L1	ENSMMUG00000055031	ENSSSCG00000040091	AABR07065823.2	Ighv1-16
GLO1	ENSMMUG00000055031	ENSSSCG00000040091	AABR07065823.2	Ighv1-52
GPC2	ENSMMUG00000055031	ENSSSCG00000040091	AABR07065823.2	Ighv1-37
GPD1L	ENSMMUG00000055031	ENSSSCG00000040091	AABR07065823.2	Ighv1-59
GPR6	ENSMMUG00000055031	ENSSSCG00000040091	AABR07065823.2	Ighv14-3
GSDMC	ENSMMUG00000055031	ENSSSCG00000040091	AABR07065823.2	Ighv1-34
GSDMC	ENSMMUG00000055031	ENSSSCG00000040091	AABR07065823.2	Ighv1-50
GSDMC	ENSMMUG00000055031	ENSSSCG00000040091	AABR07065823.2	Ighv1-26
HACL1	ENSMMUG00000055031	ENSSSCG00000040091	AABR07065823.2	Ighv14-4
HAVCR1	ENSMMUG00000055031	ENSSSCG00000040091	AABR07065823.2	Ighv1-74
HAVCR1	ENSMMUG00000055031	ENSSSCG00000040091	AABR07065823.2	Ighv1-69
HAVCR1	ENSMMUG00000055031	ENSSSCG00000040091	AABR07065823.2	Ighv1-5
HAVCR1	ENSMMUG00000055031	ENSSSCG00000040091	AABR07065823.2	Ighv1-36
HAVCR1	ENSMMUG00000055031	ENSSSCG00000040091	AABR07065823.2	Ighv1-63
HAVCR1	ENSMMUG00000055031	ENSSSCG00000040091	AABR07065823.2	Ighv1-76
HAVCR1	ENSMMUG00000055031	ENSSSCG00000040091	AABR07065823.2	Ighv1-19
HAVCR1	ENSMMUG00000055031	ENSSSCG00000040091	AABR07065823.2	Ighv1-7
HAVCR1	ENSMMUG00000055031	ENSSSCG00000040091	AABR07065823.2	Ighv1-64
HAVCR1	ENSMMUG00000055031	ENSSSCG00000040091	AABR07065823.2	Ighv1-53
HAVCR1	ENSMMUG00000055031	ENSSSCG00000040091	AABR07065823.2	Ighv1-11
HAVCR1	ENSMMUG00000055031	ENSSSCG00000040091	AABR07065823.2	Ighv1-77
HAVCR1	ENSMMUG00000055031	ENSSSCG00000040091	AABR07065823.2	Ighv1-12
HAVCR1	ENSMMUG00000055031	ENSSSCG00000040091	AABR07065823.2	Ighv1-75
HAVCR1	ENSMMUG00000055031	ENSSSCG00000040091	AABR07065823.2	Ighv1-71
HLA-DMB	ENSMMUG00000055031	ENSSSCG00000040091	AABR07065823.2	Ighv1-9
HLA-DMB	ENSMMUG00000055031	ENSSSCG00000040091	AABR07065823.2	Ighv1-85
HLA-DMB	ENSMMUG00000055031	ENSSSCG00000040091	AABR07065823.2	Ighv1-23
HNRNPA2B1	ENSMMUG00000055031	ENSSSCG00000040091	AABR07065823.2	Ighv1-62-1
HNRNPA2B1	ENSMMUG00000055031	ENSSSCG00000040091	AABR07065823.2	Ighv1-61
HNRNPAB	ENSMMUG00000055031	ENSSSCG00000040091	AABR07065823.2	Ighv1-24
HNRNPAB	ENSMMUG00000055031	ENSSSCG00000040091	AABR07065823.2	Ighv1-58
HNRNPAB	ENSMMUG00000055031	ENSSSCG00000040091	AABR07065823.2	Ighv1-15
HOXD4	ENSMMUG00000055031	ENSSSCG00000040091	AABR07065823.2	Ighv1-56
HSPA14	ENSMMUG00000055031	ENSSSCG00000040091	AABR07065823.2	Ighv1-49
HSPA14	ENSMMUG00000055031	ENSSSCG00000040091	AABR07065823.2	Ighv1-81
HSPA14	ENSMMUG00000055031	ENSSSCG00000040091	AABR07065823.2	Ighv1-43
HSPA1B	ENSMMUG00000055031	ENSSSCG00000040091	AABR07065823.2	Ighv1-54
HSPA1B	ENSMMUG00000055031	ENSSSCG00000040091	AABR07065823.2	Ighv14-2
HSPA1B	ENSMMUG00000055031	ENSSSCG00000040091	AABR07065823.2	Ighv1-62-3
IFIT3	ENSMMUG00000055031	ENSSSCG00000040091	AABR07065823.2	Ighv1-66
IFITM1	ENSMMUG00000055031	ENSSSCG00000040091	AABR07065823.2	Ighv1-18
IFITM1	ENSMMUG00000055031	ENSSSCG00000040091	AABR07065823.2	Ighv1-20
IFITM1	ENSMMUG00000055031	ENSSSCG00000040091	AABR07065823.2	Ighv1-80
IFITM1	ENSMMUG00000055031	ENSSSCG00000040091	AABR07065823.2	Ighv15-2
IFITM1	ENSMMUG00000055031	ENSSSCG00000040091	AABR07065823.2	Ighv1-22
IFITM1	ENSMMUG00000055031	ENSSSCG00000040091	AABR07065823.2	Ighv1-78
IFITM1	ENSMMUG00000055031	ENSSSCG00000040091	AABR07065823.2	Ighv1-82
IFITM1	ENSMMUG00000055031	ENSSSCG00000040091	AABR07065823.2	Ighv1-55
IFITM1	ENSMMUG00000055031	ENSSSCG00000040091	AABR07065823.2	Ighv1-42
IFITM1	ENSMMUG00000055031	ENSSSCG00000040091	AABR07065823.2	Ighv1-67
IFITM1	ENSMMUG00000055031	ENSSSCG00000040091	AABR07065815.1	Ighv1-84
IFITM1	ENSMMUG00000055031	ENSSSCG00000040091	AABR07065815.1	Ighv1-72
IFITM1	ENSMMUG00000055031	ENSSSCG00000040091	AABR07065815.1	Ighv1-47
IFITM1	ENSMMUG00000055031	ENSSSCG00000040091	AABR07065815.1	Ighv1-62-2
IFITM1	ENSMMUG00000055031	ENSSSCG00000040091	AABR07065815.1	Ighv1-4
IFITM1	ENSMMUG00000055031	ENSSSCG00000040091	AABR07065815.1	Ighv14-1
IFITM1	ENSMMUG00000055031	ENSSSCG00000040091	AABR07065815.1	Ighv1-39
IFITM1	ENSMMUG00000055031	ENSSSCG00000040091	AABR07065815.1	Ighv1-31
IFITM1	ENSMMUG00000055031	ENSSSCG00000040091	AABR07065815.1	Ighv1-16
IFITM1	ENSMMUG00000055031	ENSSSCG00000040091	AABR07065815.1	Ighv1-52
IFITM1	ENSMMUG00000055031	ENSSSCG00000040091	AABR07065815.1	Ighv1-37
IFITM1	ENSMMUG00000055031	ENSSSCG00000040091	AABR07065815.1	Ighv1-59
IFITM1	ENSMMUG00000055031	ENSSSCG00000040091	AABR07065815.1	Ighv14-3
IFITM1	ENSMMUG00000055031	ENSSSCG00000040091	AABR07065815.1	Ighv1-34
IFITM1	ENSMMUG00000055031	ENSSSCG00000040091	AABR07065815.1	Ighv1-50
IFITM1	ENSMMUG00000055031	ENSSSCG00000040091	AABR07065815.1	Ighv1-26
IFITM1	ENSMMUG00000055031	ENSSSCG00000040091	AABR07065815.1	Ighv14-4
IFITM1	ENSMMUG00000055031	ENSSSCG00000040091	AABR07065815.1	Ighv1-74
IFITM1	ENSMMUG00000055031	ENSSSCG00000040091	AABR07065815.1	Ighv1-69
IFITM1	ENSMMUG00000055031	ENSSSCG00000040091	AABR07065815.1	Ighv1-5
IFITM1	ENSMMUG00000055031	ENSSSCG00000040091	AABR07065815.1	Ighv1-36
IFITM1	ENSMMUG00000055031	ENSSSCG00000040091	AABR07065815.1	Ighv1-63
IFITM1	ENSMMUG00000055031	ENSSSCG00000040091	AABR07065815.1	Ighv1-76
IFITM1	ENSMMUG00000055031	ENSSSCG00000040091	AABR07065815.1	Ighv1-19
IFITM1	ENSMMUG00000055031	ENSSSCG00000040091	AABR07065815.1	Ighv1-7
IFITM1	ENSMMUG00000055031	ENSSSCG00000040091	AABR07065815.1	Ighv1-64
IFITM1	ENSMMUG00000055031	ENSSSCG00000040091	AABR07065815.1	Ighv1-53
IFITM1	ENSMMUG00000055031	ENSSSCG00000040091	AABR07065815.1	Ighv1-11
IFITM1	ENSMMUG00000055031	ENSSSCG00000040091	AABR07065815.1	Ighv1-77
IFITM1	ENSMMUG00000055031	ENSSSCG00000040091	AABR07065815.1	Ighv1-12
IFITM1	ENSMMUG00000055031	ENSSSCG00000040091	AABR07065815.1	Ighv1-75
IFITM1	ENSMMUG00000055031	ENSSSCG00000040091	AABR07065815.1	Ighv1-71
IFITM1	ENSMMUG00000055031	ENSSSCG00000040091	AABR07065815.1	Ighv1-9
IFITM1	ENSMMUG00000055031	ENSSSCG00000040091	AABR07065815.1	Ighv1-85
IFITM1	ENSMMUG00000055031	ENSSSCG00000040091	AABR07065815.1	Ighv1-23
IFITM1	ENSMMUG00000055031	ENSSSCG00000040091	AABR07065815.1	Ighv1-62-1
IFITM1	ENSMMUG00000055031	ENSSSCG00000040091	AABR07065815.1	Ighv1-61
IFITM1	ENSMMUG00000055031	ENSSSCG00000040091	AABR07065815.1	Ighv1-24
IFITM1	ENSMMUG00000055031	ENSSSCG00000040091	AABR07065815.1	Ighv1-58
IFITM1	ENSMMUG00000055031	ENSSSCG00000040091	AABR07065815.1	Ighv1-15
IFITM1	ENSMMUG00000055031	ENSSSCG00000040091	AABR07065815.1	Ighv1-56
IFITM1	ENSMMUG00000055031	ENSSSCG00000040091	AABR07065815.1	Ighv1-49
IFITM1	ENSMMUG00000055031	ENSSSCG00000040091	AABR07065815.1	Ighv1-81
IFITM1	ENSMMUG00000055031	ENSSSCG00000040091	AABR07065815.1	Ighv1-43
IFITM1	ENSMMUG00000055031	ENSSSCG00000040091	AABR07065815.1	Ighv1-54
IFITM1	ENSMMUG00000055031	ENSSSCG00000040091	AABR07065815.1	Ighv14-2
IFITM1	ENSMMUG00000055031	ENSSSCG00000040091	AABR07065815.1	Ighv1-62-3
IFITM1	ENSMMUG00000055031	ENSSSCG00000040091	AABR07065815.1	Ighv1-66
IFITM1	ENSMMUG00000055031	ENSSSCG00000040091	AABR07065815.1	Ighv1-18
IFITM1	ENSMMUG00000055031	ENSSSCG00000040091	AABR07065815.1	Ighv1-20
IFITM1	ENSMMUG00000055031	ENSSSCG00000040091	AABR07065815.1	Ighv1-80
IFITM1	ENSMMUG00000055031	ENSSSCG00000040091	AABR07065815.1	Ighv15-2
IFITM1	ENSMMUG00000055031	ENSSSCG00000040091	AABR07065815.1	Ighv1-22
IFITM1	ENSMMUG00000055031	ENSSSCG00000040091	AABR07065815.1	Ighv1-78
IFITM1	ENSMMUG00000055031	ENSSSCG00000040091	AABR07065815.1	Ighv1-82
IFITM1	ENSMMUG00000055031	ENSSSCG00000040091	AABR07065815.1	Ighv1-55
IFITM1	ENSMMUG00000055031	ENSSSCG00000040091	AABR07065815.1	Ighv1-42
IFITM1	ENSMMUG00000055031	ENSSSCG00000040091	AABR07065815.1	Ighv1-67
IFITM1	ENSMMUG00000055031	ENSSSCG00000040091	AABR07065844.1	Ighv1-84
IFITM1	ENSMMUG00000055031	ENSSSCG00000040091	AABR07065844.1	Ighv1-72
IFITM1	ENSMMUG00000055031	ENSSSCG00000040091	AABR07065844.1	Ighv1-47
IFITM1	ENSMMUG00000055031	ENSSSCG00000040091	AABR07065844.1	Ighv1-62-2
IFITM1	ENSMMUG00000055031	ENSSSCG00000040091	AABR07065844.1	Ighv1-4
IFITM1	ENSMMUG00000055031	ENSSSCG00000040091	AABR07065844.1	Ighv14-1
IFITM1	ENSMMUG00000055031	ENSSSCG00000040091	AABR07065844.1	Ighv1-39
IFITM1	ENSMMUG00000055031	ENSSSCG00000040091	AABR07065844.1	Ighv1-31
IFITM1	ENSMMUG00000055031	ENSSSCG00000040091	AABR07065844.1	Ighv1-16
IFITM1	ENSMMUG00000055031	ENSSSCG00000040091	AABR07065844.1	Ighv1-52
IFITM1	ENSMMUG00000055031	ENSSSCG00000040091	AABR07065844.1	Ighv1-37
IFITM1	ENSMMUG00000055031	ENSSSCG00000040091	AABR07065844.1	Ighv1-59
IFITM1	ENSMMUG00000055031	ENSSSCG00000040091	AABR07065844.1	Ighv14-3
IFITM1	ENSMMUG00000055031	ENSSSCG00000040091	AABR07065844.1	Ighv1-34
IFITM1	ENSMMUG00000055031	ENSSSCG00000040091	AABR07065844.1	Ighv1-50
IFITM1	ENSMMUG00000055031	ENSSSCG00000040091	AABR07065844.1	Ighv1-26
IFITM1	ENSMMUG00000055031	ENSSSCG00000040091	AABR07065844.1	Ighv14-4
IFITM1	ENSMMUG00000055031	ENSSSCG00000040091	AABR07065844.1	Ighv1-74
IFITM1	ENSMMUG00000055031	ENSSSCG00000040091	AABR07065844.1	Ighv1-69
IFITM1	ENSMMUG00000055031	ENSSSCG00000040091	AABR07065844.1	Ighv1-5
IFITM1	ENSMMUG00000055031	ENSSSCG00000040091	AABR07065844.1	Ighv1-36
IFITM1	ENSMMUG00000055031	ENSSSCG00000040091	AABR07065844.1	Ighv1-63
IFITM1	ENSMMUG00000055031	ENSSSCG00000040091	AABR07065844.1	Ighv1-76
IFITM1	ENSMMUG00000055031	ENSSSCG00000040091	AABR07065844.1	Ighv1-19
IFITM1	ENSMMUG00000055031	ENSSSCG00000040091	AABR07065844.1	Ighv1-7
IFITM1	ENSMMUG00000055031	ENSSSCG00000040091	AABR07065844.1	Ighv1-64
IFITM1	ENSMMUG00000055031	ENSSSCG00000040091	AABR07065844.1	Ighv1-53
IFITM1	ENSMMUG00000055031	ENSSSCG00000040091	AABR07065844.1	Ighv1-11
IFITM1	ENSMMUG00000055031	ENSSSCG00000040091	AABR07065844.1	Ighv1-77
IFITM1	ENSMMUG00000055031	ENSSSCG00000040091	AABR07065844.1	Ighv1-12
IFITM1	ENSMMUG00000055031	ENSSSCG00000040091	AABR07065844.1	Ighv1-75
IFITM1	ENSMMUG00000055031	ENSSSCG00000040091	AABR07065844.1	Ighv1-71
IFITM1	ENSMMUG00000055031	ENSSSCG00000040091	AABR07065844.1	Ighv1-9
IFITM1	ENSMMUG00000055031	ENSSSCG00000040091	AABR07065844.1	Ighv1-85
IFITM1	ENSMMUG00000055031	ENSSSCG00000040091	AABR07065844.1	Ighv1-23
IFITM1	ENSMMUG00000055031	ENSSSCG00000040091	AABR07065844.1	Ighv1-62-1
IFITM1	ENSMMUG00000055031	ENSSSCG00000040091	AABR07065844.1	Ighv1-61
IFITM1	ENSMMUG00000055031	ENSSSCG00000040091	AABR07065844.1	Ighv1-24
IFITM1	ENSMMUG00000055031	ENSSSCG00000040091	AABR07065844.1	Ighv1-58
IFITM1	ENSMMUG00000055031	ENSSSCG00000040091	AABR07065844.1	Ighv1-15
IFITM1	ENSMMUG00000055031	ENSSSCG00000040091	AABR07065844.1	Ighv1-56
IFITM1	ENSMMUG00000055031	ENSSSCG00000040091	AABR07065844.1	Ighv1-49
IFITM1	ENSMMUG00000055031	ENSSSCG00000040091	AABR07065844.1	Ighv1-81
IFITM1	ENSMMUG00000055031	ENSSSCG00000040091	AABR07065844.1	Ighv1-43
IFITM1	ENSMMUG00000055031	ENSSSCG00000040091	AABR07065844.1	Ighv1-54
IFITM1	ENSMMUG00000055031	ENSSSCG00000040091	AABR07065844.1	Ighv14-2
IFITM1	ENSMMUG00000055031	ENSSSCG00000040091	AABR07065844.1	Ighv1-62-3
IFITM1	ENSMMUG00000055031	ENSSSCG00000040091	AABR07065844.1	Ighv1-66
IFITM1	ENSMMUG00000055031	ENSSSCG00000040091	AABR07065844.1	Ighv1-18
IFITM1	ENSMMUG00000055031	ENSSSCG00000040091	AABR07065844.1	Ighv1-20
IFITM1	ENSMMUG00000055031	ENSSSCG00000040091	AABR07065844.1	Ighv1-80
IGHV1-69	ENSMMUG00000055031	ENSSSCG00000040091	AABR07065844.1	Ighv15-2
IGHV1-69	ENSMMUG00000055031	ENSSSCG00000040091	AABR07065844.1	Ighv1-22
IGHV1-69	ENSMMUG00000055031	ENSSSCG00000040091	AABR07065844.1	Ighv1-78
IGHV1-69	ENSMMUG00000055031	ENSSSCG00000040091	AABR07065844.1	Ighv1-82
IGHV1-69	ENSMMUG00000055031	ENSSSCG00000040091	AABR07065844.1	Ighv1-55
IGHV1-69	ENSMMUG00000055031	ENSSSCG00000040091	AABR07065844.1	Ighv1-42
IGHV1-69	ENSMMUG00000055031	ENSSSCG00000040091	AABR07065844.1	Ighv1-67
IGHV1-69	ENSMMUG00000055031	ENSSSCG00000040091	AABR07065889.1	Ighv1-84
IGHV1-69	ENSMMUG00000055031	ENSSSCG00000040091	AABR07065889.1	Ighv1-72
IGHV1-69	ENSMMUG00000055031	ENSSSCG00000040091	AABR07065889.1	Ighv1-47
IGHV1-69	ENSMMUG00000055031	ENSSSCG00000040091	AABR07065889.1	Ighv1-62-2
IGHV1-69	ENSMMUG00000055031	ENSSSCG00000040091	AABR07065889.1	Ighv1-4
IGHV1-69	ENSMMUG00000055031	ENSSSCG00000040091	AABR07065889.1	Ighv14-1
IGHV1-69	ENSMMUG00000055031	ENSSSCG00000040091	AABR07065889.1	Ighv1-39
IGHV1-69	ENSMMUG00000055031	ENSSSCG00000040091	AABR07065889.1	Ighv1-31
IGHV1-69	ENSMMUG00000055031	ENSSSCG00000040091	AABR07065889.1	Ighv1-16
IGHV1-69	ENSMMUG00000055031	ENSSSCG00000040091	AABR07065889.1	Ighv1-52
IGHV1-69	ENSMMUG00000055031	ENSSSCG00000040091	AABR07065889.1	Ighv1-37
IGHV1-69	ENSMMUG00000055031	ENSSSCG00000040091	AABR07065889.1	Ighv1-59
IGHV1-69	ENSMMUG00000055031	ENSSSCG00000040091	AABR07065889.1	Ighv14-3
IGHV1-69	ENSMMUG00000055031	ENSSSCG00000040091	AABR07065889.1	Ighv1-34
IGHV1-69	ENSMMUG00000055031	ENSSSCG00000040091	AABR07065889.1	Ighv1-50
IGHV1-69	ENSMMUG00000055031	ENSSSCG00000040091	AABR07065889.1	Ighv1-26
IGHV1-69	ENSMMUG00000055031	ENSSSCG00000040091	AABR07065889.1	Ighv14-4
IGHV1-69	ENSMMUG00000055031	ENSSSCG00000040091	AABR07065889.1	Ighv1-74
IGHV1-69	ENSMMUG00000055031	ENSSSCG00000040091	AABR07065889.1	Ighv1-69
IGHV1-69	ENSMMUG00000055031	ENSSSCG00000040091	AABR07065889.1	Ighv1-5
IGHV1-69	ENSMMUG00000055031	ENSSSCG00000040091	AABR07065889.1	Ighv1-36
IGHV1-69	ENSMMUG00000055031	ENSSSCG00000040091	AABR07065889.1	Ighv1-63
IGHV1-69	ENSMMUG00000055031	ENSSSCG00000040091	AABR07065889.1	Ighv1-76
IGHV1-69	ENSMMUG00000055031	ENSSSCG00000040091	AABR07065889.1	Ighv1-19
IGHV1-69	ENSMMUG00000055031	ENSSSCG00000040091	AABR07065889.1	Ighv1-7
IGHV1-69	ENSMMUG00000055031	ENSSSCG00000040091	AABR07065889.1	Ighv1-64
IGHV1-69	ENSMMUG00000055031	ENSSSCG00000040091	AABR07065889.1	Ighv1-53
IGHV1-69	ENSMMUG00000055031	ENSSSCG00000040091	AABR07065889.1	Ighv1-11
IGHV1-69	ENSMMUG00000055031	ENSSSCG00000040091	AABR07065889.1	Ighv1-77
IGHV1-69	ENSMMUG00000055031	ENSSSCG00000040091	AABR07065889.1	Ighv1-12
IGHV1-69	ENSMMUG00000055031	ENSSSCG00000040091	AABR07065889.1	Ighv1-75
IGHV1-69	ENSMMUG00000055031	ENSSSCG00000040091	AABR07065889.1	Ighv1-71
IGHV1-69	ENSMMUG00000055031	ENSSSCG00000040091	AABR07065889.1	Ighv1-9
IGHV1-69	ENSMMUG00000055031	ENSSSCG00000040091	AABR07065889.1	Ighv1-85
IGHV1-69	ENSMMUG00000055031	ENSSSCG00000040091	AABR07065889.1	Ighv1-23
IGHV1-69	ENSMMUG00000055031	ENSSSCG00000040091	AABR07065889.1	Ighv1-62-1
IGHV1-69	ENSMMUG00000055031	ENSSSCG00000040091	AABR07065889.1	Ighv1-61
IGHV1-69	ENSMMUG00000055031	ENSSSCG00000040091	AABR07065889.1	Ighv1-24
IGHV1-69	ENSMMUG00000055031	ENSSSCG00000040091	AABR07065889.1	Ighv1-58
IGHV1-69	ENSMMUG00000055031	ENSSSCG00000040091	AABR07065889.1	Ighv1-15
IGHV1-69	ENSMMUG00000055031	ENSSSCG00000040091	AABR07065889.1	Ighv1-56
IGHV1-69	ENSMMUG00000055031	ENSSSCG00000040091	AABR07065889.1	Ighv1-49
IGHV1-69	ENSMMUG00000055031	ENSSSCG00000040091	AABR07065889.1	Ighv1-81
IGHV1-69	ENSMMUG00000055031	ENSSSCG00000040091	AABR07065889.1	Ighv1-43
IGHV1-69	ENSMMUG00000055031	ENSSSCG00000040091	AABR07065889.1	Ighv1-54
IGHV1-69	ENSMMUG00000055031	ENSSSCG00000040091	AABR07065889.1	Ighv14-2
IGHV1-69	ENSMMUG00000055031	ENSSSCG00000040091	AABR07065889.1	Ighv1-62-3
IGHV1-69	ENSMMUG00000055031	ENSSSCG00000040091	AABR07065889.1	Ighv1-66
IGHV1-69	ENSMMUG00000055031	ENSSSCG00000040091	AABR07065889.1	Ighv1-18
IGHV1-69	ENSMMUG00000055031	ENSSSCG00000040091	AABR07065889.1	Ighv1-20
IGHV1-69	ENSMMUG00000055031	ENSSSCG00000040091	AABR07065889.1	Ighv1-80
IGHV1-69	ENSMMUG00000055031	ENSSSCG00000040091	AABR07065889.1	Ighv15-2
IGHV1-69	ENSMMUG00000055031	ENSSSCG00000040091	AABR07065889.1	Ighv1-22
IGHV1-69	ENSMMUG00000055031	ENSSSCG00000040091	AABR07065889.1	Ighv1-78
IGHV1-69	ENSMMUG00000055031	ENSSSCG00000040091	AABR07065889.1	Ighv1-82
IGHV1-69	ENSMMUG00000055031	ENSSSCG00000040091	AABR07065889.1	Ighv1-55
IGHV1-69	ENSMMUG00000055031	ENSSSCG00000040091	AABR07065889.1	Ighv1-42
IGHV1-69	ENSMMUG00000055031	ENSSSCG00000040091	AABR07065889.1	Ighv1-67
IGHV1-69	ENSMMUG00000055031	ENSSSCG00000040091	AABR07065827.1	Ighv1-84
IGHV1-69	ENSMMUG00000055031	ENSSSCG00000040091	AABR07065827.1	Ighv1-72
IGHV1-69	ENSMMUG00000055031	ENSSSCG00000040091	AABR07065827.1	Ighv1-47
IGHV1-69	ENSMMUG00000055031	ENSSSCG00000040091	AABR07065827.1	Ighv1-62-2
IGHV1-69	ENSMMUG00000055031	ENSSSCG00000040091	AABR07065827.1	Ighv1-4
IGHV1-69	ENSMMUG00000055031	ENSSSCG00000040091	AABR07065827.1	Ighv14-1
IGHV1-69	ENSMMUG00000055031	ENSSSCG00000040091	AABR07065827.1	Ighv1-39
IGHV1-69	ENSMMUG00000055031	ENSSSCG00000040091	AABR07065827.1	Ighv1-31
IGHV1-69	ENSMMUG00000055031	ENSSSCG00000040091	AABR07065827.1	Ighv1-16
IGHV1-69	ENSMMUG00000055031	ENSSSCG00000040091	AABR07065827.1	Ighv1-52
IGHV1-69	ENSMMUG00000055031	ENSSSCG00000040091	AABR07065827.1	Ighv1-37
IGHV1-69	ENSMMUG00000055031	ENSSSCG00000040091	AABR07065827.1	Ighv1-59
IGHV1-69	ENSMMUG00000055031	ENSSSCG00000040091	AABR07065827.1	Ighv14-3
IGHV1-69	ENSMMUG00000055031	ENSSSCG00000040091	AABR07065827.1	Ighv1-34
IGHV1-69	ENSMMUG00000055031	ENSSSCG00000040091	AABR07065827.1	Ighv1-50
IGHV1-69	ENSMMUG00000055031	ENSSSCG00000040091	AABR07065827.1	Ighv1-26
IGHV1-69	ENSMMUG00000055031	ENSSSCG00000040091	AABR07065827.1	Ighv14-4
IGHV1-69	ENSMMUG00000055031	ENSSSCG00000040091	AABR07065827.1	Ighv1-74
IGHV1-69	ENSMMUG00000055031	ENSSSCG00000040091	AABR07065827.1	Ighv1-69
IGHV1-69	ENSMMUG00000055031	ENSSSCG00000040091	AABR07065827.1	Ighv1-5
IGHV1-69	ENSMMUG00000055031	ENSSSCG00000040091	AABR07065827.1	Ighv1-36
IGHV1-69	ENSMMUG00000055031	ENSSSCG00000040091	AABR07065827.1	Ighv1-63
IGHV1-69	ENSMMUG00000055031	ENSSSCG00000040091	AABR07065827.1	Ighv1-76
IGHV1-69	ENSMMUG00000055031	ENSSSCG00000040091	AABR07065827.1	Ighv1-19
IGHV1-69	ENSMMUG00000055031	ENSSSCG00000040091	AABR07065827.1	Ighv1-7
IGHV1-69	ENSMMUG00000055031	ENSSSCG00000040091	AABR07065827.1	Ighv1-64
IGHV1-69	ENSMMUG00000055031	ENSSSCG00000040091	AABR07065827.1	Ighv1-53
IGHV1-69	ENSMMUG00000055031	ENSSSCG00000040091	AABR07065827.1	Ighv1-11
IGHV1-69	ENSMMUG00000055031	ENSSSCG00000040091	AABR07065827.1	Ighv1-77
IGHV1-69	ENSMMUG00000055031	ENSSSCG00000040091	AABR07065827.1	Ighv1-12
IGHV1-69	ENSMMUG00000055031	ENSSSCG00000040091	AABR07065827.1	Ighv1-75
IGHV1-69	ENSMMUG00000055031	ENSSSCG00000040091	AABR07065827.1	Ighv1-71
IGHV1-69	ENSMMUG00000055031	ENSSSCG00000040091	AABR07065827.1	Ighv1-9
IGHV1-69	ENSMMUG00000055031	ENSSSCG00000040091	AABR07065827.1	Ighv1-85
IGHV1-69	ENSMMUG00000055031	ENSSSCG00000040091	AABR07065827.1	Ighv1-23
IGHV1-69	ENSMMUG00000055031	ENSSSCG00000040091	AABR07065827.1	Ighv1-62-1
IGHV1-69	ENSMMUG00000055031	ENSSSCG00000040091	AABR07065827.1	Ighv1-61
IGHV1-69	ENSMMUG00000055031	ENSSSCG00000040091	AABR07065827.1	Ighv1-24
IGHV1-69	ENSMMUG00000055031	ENSSSCG00000040091	AABR07065827.1	Ighv1-58
IGHV1-69	ENSMMUG00000055031	ENSSSCG00000040091	AABR07065827.1	Ighv1-15
IGHV1-69	ENSMMUG00000055031	ENSSSCG00000040091	AABR07065827.1	Ighv1-56
IGHV1-69	ENSMMUG00000055031	ENSSSCG00000040091	AABR07065827.1	Ighv1-49
IGHV1-69	ENSMMUG00000055031	ENSSSCG00000040091	AABR07065827.1	Ighv1-81
IGHV1-69	ENSMMUG00000055031	ENSSSCG00000040091	AABR07065827.1	Ighv1-43
IGHV1-69	ENSMMUG00000055031	ENSSSCG00000040091	AABR07065827.1	Ighv1-54
IGHV1-69	ENSMMUG00000055031	ENSSSCG00000040091	AABR07065827.1	Ighv14-2
IGHV1-69	ENSMMUG00000055031	ENSSSCG00000040091	AABR07065827.1	Ighv1-62-3
IGHV1-69	ENSMMUG00000055031	ENSSSCG00000040091	AABR07065827.1	Ighv1-66
IGHV1-69	ENSMMUG00000055031	ENSSSCG00000040091	AABR07065827.1	Ighv1-18
IGHV1-69	ENSMMUG00000055031	ENSSSCG00000040091	AABR07065827.1	Ighv1-20
IGHV1-69	ENSMMUG00000055031	ENSSSCG00000040091	AABR07065827.1	Ighv1-80
IGHV1-69	ENSMMUG00000055031	ENSSSCG00000040091	AABR07065827.1	Ighv15-2
IGHV1-69	ENSMMUG00000055031	ENSSSCG00000040091	AABR07065827.1	Ighv1-22
IGHV1-69	ENSMMUG00000055031	ENSSSCG00000040091	AABR07065827.1	Ighv1-78
IGHV1-69	ENSMMUG00000055031	ENSSSCG00000040091	AABR07065827.1	Ighv1-82
IGHV1-69	ENSMMUG00000055031	ENSSSCG00000040091	AABR07065827.1	Ighv1-55
IGHV1-69	ENSMMUG00000055031	ENSSSCG00000040091	AABR07065827.1	Ighv1-42
IGHV1-69	ENSMMUG00000055031	ENSSSCG00000040091	AABR07065827.1	Ighv1-67
IGHV1-69	ENSMMUG00000055031	ENSSSCG00000040091	AABR07065834.1	Ighv1-84
IGHV1-69	ENSMMUG00000055031	ENSSSCG00000040091	AABR07065834.1	Ighv1-72
IGHV1-69	ENSMMUG00000055031	ENSSSCG00000040091	AABR07065834.1	Ighv1-47
IGHV1-69	ENSMMUG00000055031	ENSSSCG00000040091	AABR07065834.1	Ighv1-62-2
IGHV1-69	ENSMMUG00000055031	ENSSSCG00000040091	AABR07065834.1	Ighv1-4
IGHV1-69	ENSMMUG00000055031	ENSSSCG00000040091	AABR07065834.1	Ighv14-1
IGHV1-69	ENSMMUG00000055031	ENSSSCG00000040091	AABR07065834.1	Ighv1-39
IGHV1-69	ENSMMUG00000055031	ENSSSCG00000040091	AABR07065834.1	Ighv1-31
IGHV1-69	ENSMMUG00000055031	ENSSSCG00000040091	AABR07065834.1	Ighv1-16
IGHV1-69	ENSMMUG00000055031	ENSSSCG00000040091	AABR07065834.1	Ighv1-52
IGHV1-69	ENSMMUG00000055031	ENSSSCG00000040091	AABR07065834.1	Ighv1-37
IGHV1-69	ENSMMUG00000055031	ENSSSCG00000040091	AABR07065834.1	Ighv1-59
IGHV1-69	ENSMMUG00000055031	ENSSSCG00000040091	AABR07065834.1	Ighv14-3
IGHV1-69	ENSMMUG00000055031	ENSSSCG00000040091	AABR07065834.1	Ighv1-34
IGHV1-69	ENSMMUG00000055031	ENSSSCG00000040091	AABR07065834.1	Ighv1-50
IGHV1-69	ENSMMUG00000055031	ENSSSCG00000040091	AABR07065834.1	Ighv1-26
IGHV1-69	ENSMMUG00000055031	ENSSSCG00000040091	AABR07065834.1	Ighv14-4
IGHV1-69	ENSMMUG00000055031	ENSSSCG00000040091	AABR07065834.1	Ighv1-74
IGHV1-69	ENSMMUG00000055031	ENSSSCG00000040091	AABR07065834.1	Ighv1-69
IGHV1-69	ENSMMUG00000055031	ENSSSCG00000040091	AABR07065834.1	Ighv1-5
IGHV1-69	ENSMMUG00000055031	ENSSSCG00000040091	AABR07065834.1	Ighv1-36
IGHV1-69	ENSMMUG00000055031	ENSSSCG00000040091	AABR07065834.1	Ighv1-63
IGHV1-69	ENSMMUG00000055031	ENSSSCG00000040091	AABR07065834.1	Ighv1-76
IGHV1-69	ENSMMUG00000055031	ENSSSCG00000040091	AABR07065834.1	Ighv1-19
IGHV1-69	ENSMMUG00000055031	ENSSSCG00000040091	AABR07065834.1	Ighv1-7
IGHV1-69	ENSMMUG00000055031	ENSSSCG00000040091	AABR07065834.1	Ighv1-64
IGHV1-69	ENSMMUG00000055031	ENSSSCG00000040091	AABR07065834.1	Ighv1-53
IGHV1-69	ENSMMUG00000055031	ENSSSCG00000040091	AABR07065834.1	Ighv1-11
IGHV1-69	ENSMMUG00000055031	ENSSSCG00000040091	AABR07065834.1	Ighv1-77
IGHV1-69	ENSMMUG00000055031	ENSSSCG00000040091	AABR07065834.1	Ighv1-12
IGHV1-69	ENSMMUG00000055031	ENSSSCG00000040091	AABR07065834.1	Ighv1-75
IGHV1-69	ENSMMUG00000055031	ENSSSCG00000040091	AABR07065834.1	Ighv1-71
IGHV1-69	ENSMMUG00000055031	ENSSSCG00000040091	AABR07065834.1	Ighv1-9
IGHV1-69	ENSMMUG00000055031	ENSSSCG00000040091	AABR07065834.1	Ighv1-85
IGHV1-69	ENSMMUG00000055031	ENSSSCG00000040091	AABR07065834.1	Ighv1-23
IGHV1-69	ENSMMUG00000055031	ENSSSCG00000040091	AABR07065834.1	Ighv1-62-1
IGHV1-69	ENSMMUG00000055031	ENSSSCG00000040091	AABR07065834.1	Ighv1-61
IGHV1-69	ENSMMUG00000055031	ENSSSCG00000040091	AABR07065834.1	Ighv1-24
IGHV1-69	ENSMMUG00000055031	ENSSSCG00000040091	AABR07065834.1	Ighv1-58
IGHV1-69	ENSMMUG00000055031	ENSSSCG00000040091	AABR07065834.1	Ighv1-15
IGHV1-69	ENSMMUG00000055031	ENSSSCG00000040091	AABR07065834.1	Ighv1-56
IGHV1-69	ENSMMUG00000055031	ENSSSCG00000040091	AABR07065834.1	Ighv1-49
IGHV1-69	ENSMMUG00000055031	ENSSSCG00000040091	AABR07065834.1	Ighv1-81
IGHV1-69	ENSMMUG00000055031	ENSSSCG00000040091	AABR07065834.1	Ighv1-43
IGHV1-69	ENSMMUG00000055031	ENSSSCG00000040091	AABR07065834.1	Ighv1-54
IGHV1-69	ENSMMUG00000055031	ENSSSCG00000040091	AABR07065834.1	Ighv14-2
IGHV1-69	ENSMMUG00000055031	ENSSSCG00000040091	AABR07065834.1	Ighv1-62-3
IGHV1-69	ENSMMUG00000055031	ENSSSCG00000040091	AABR07065834.1	Ighv1-66
IGHV1-69	ENSMMUG00000055031	ENSSSCG00000040091	AABR07065834.1	Ighv1-18
IGHV1-69	ENSMMUG00000055031	ENSSSCG00000040091	AABR07065834.1	Ighv1-20
IGHV1-69	ENSMMUG00000055031	ENSSSCG00000040091	AABR07065834.1	Ighv1-80
IGHV1-69	ENSMMUG00000055031	ENSSSCG00000040091	AABR07065834.1	Ighv15-2
IGHV1-69	ENSMMUG00000055031	ENSSSCG00000040091	AABR07065834.1	Ighv1-22
IGHV1-69	ENSMMUG00000055031	ENSSSCG00000040091	AABR07065834.1	Ighv1-78
IGHV1-69	ENSMMUG00000055031	ENSSSCG00000040091	AABR07065834.1	Ighv1-82
IGHV1-69	ENSMMUG00000055031	ENSSSCG00000040091	AABR07065834.1	Ighv1-55
IGHV1-69	ENSMMUG00000055031	ENSSSCG00000040091	AABR07065834.1	Ighv1-42
IGHV1-69	ENSMMUG00000055031	ENSSSCG00000040091	AABR07065834.1	Ighv1-67
IGHV1-69	ENSMMUG00000055031	ENSSSCG00000040091	AABR07065886.1	Ighv1-84
IGHV1-69	ENSMMUG00000055031	ENSSSCG00000040091	AABR07065886.1	Ighv1-72
IGHV1-69	ENSMMUG00000055031	ENSSSCG00000040091	AABR07065886.1	Ighv1-47
IGHV1-69	ENSMMUG00000055031	ENSSSCG00000040091	AABR07065886.1	Ighv1-62-2
IGHV1-69	ENSMMUG00000055031	ENSSSCG00000040091	AABR07065886.1	Ighv1-4
IGHV1-69	ENSMMUG00000055031	ENSSSCG00000040091	AABR07065886.1	Ighv14-1
IGHV1-69	ENSMMUG00000055031	ENSSSCG00000040091	AABR07065886.1	Ighv1-39
IGHV1-69	ENSMMUG00000055031	ENSSSCG00000040091	AABR07065886.1	Ighv1-31
IGHV1-69	ENSMMUG00000055031	ENSSSCG00000040091	AABR07065886.1	Ighv1-16
IGHV1-69	ENSMMUG00000055031	ENSSSCG00000040091	AABR07065886.1	Ighv1-52
IGHV1-69	ENSMMUG00000055031	ENSSSCG00000040091	AABR07065886.1	Ighv1-37
IGHV1-69	ENSMMUG00000055031	ENSSSCG00000040091	AABR07065886.1	Ighv1-59
IGHV1-69	ENSMMUG00000055031	ENSSSCG00000040091	AABR07065886.1	Ighv14-3
IGHV1-69	ENSMMUG00000055031	ENSSSCG00000040091	AABR07065886.1	Ighv1-34
IGHV1-69	ENSMMUG00000055031	ENSSSCG00000040091	AABR07065886.1	Ighv1-50
IGHV1-69	ENSMMUG00000055031	ENSSSCG00000040091	AABR07065886.1	Ighv1-26
IGHV1-69	ENSMMUG00000055031	ENSSSCG00000040091	AABR07065886.1	Ighv14-4
IGHV1-69	ENSMMUG00000055031	ENSSSCG00000040091	AABR07065886.1	Ighv1-74
IGHV1-69	ENSMMUG00000055031	ENSSSCG00000040091	AABR07065886.1	Ighv1-69
IGHV1-69	ENSMMUG00000055031	ENSSSCG00000040091	AABR07065886.1	Ighv1-5
IGHV1-69	ENSMMUG00000055031	ENSSSCG00000040091	AABR07065886.1	Ighv1-36
IGHV1-69	ENSMMUG00000055031	ENSSSCG00000040091	AABR07065886.1	Ighv1-63
IGHV1-69	ENSMMUG00000055031	ENSSSCG00000040091	AABR07065886.1	Ighv1-76
IGHV1-69	ENSMMUG00000055031	ENSSSCG00000040091	AABR07065886.1	Ighv1-19
IGHV1-69	ENSMMUG00000055031	ENSSSCG00000040091	AABR07065886.1	Ighv1-7
IGHV1-69	ENSMMUG00000055031	ENSSSCG00000040091	AABR07065886.1	Ighv1-64
IGHV1-69	ENSMMUG00000055031	ENSSSCG00000040091	AABR07065886.1	Ighv1-53
IGHV1-69	ENSMMUG00000055031	ENSSSCG00000040091	AABR07065886.1	Ighv1-11
IGHV1-69	ENSMMUG00000055031	ENSSSCG00000040091	AABR07065886.1	Ighv1-77
IGHV1-69	ENSMMUG00000055031	ENSSSCG00000040091	AABR07065886.1	Ighv1-12
IGHV1-69	ENSMMUG00000055031	ENSSSCG00000040091	AABR07065886.1	Ighv1-75
IGHV1-69	ENSMMUG00000055031	ENSSSCG00000040091	AABR07065886.1	Ighv1-71
IGHV1-69	ENSMMUG00000055031	ENSSSCG00000040091	AABR07065886.1	Ighv1-9
IGHV1-69	ENSMMUG00000055031	ENSSSCG00000040091	AABR07065886.1	Ighv1-85
IGHV1-69	ENSMMUG00000055031	ENSSSCG00000040091	AABR07065886.1	Ighv1-23
IGHV1-69	ENSMMUG00000055031	ENSSSCG00000040091	AABR07065886.1	Ighv1-62-1
IGHV1-69	ENSMMUG00000055031	ENSSSCG00000040091	AABR07065886.1	Ighv1-61
IGHV1-69	ENSMMUG00000055031	ENSSSCG00000040091	AABR07065886.1	Ighv1-24
IGHV1-69	ENSMMUG00000055031	ENSSSCG00000040091	AABR07065886.1	Ighv1-58
IGHV1-69	ENSMMUG00000055031	ENSSSCG00000040091	AABR07065886.1	Ighv1-15
IGHV1-69	ENSMMUG00000055031	ENSSSCG00000040091	AABR07065886.1	Ighv1-56
IGHV1-69	ENSMMUG00000055031	ENSSSCG00000040091	AABR07065886.1	Ighv1-49
IGHV1-69	ENSMMUG00000055031	ENSSSCG00000040091	AABR07065886.1	Ighv1-81
IGHV1-69	ENSMMUG00000055031	ENSSSCG00000040091	AABR07065886.1	Ighv1-43
IGHV1-69	ENSMMUG00000055031	ENSSSCG00000040091	AABR07065886.1	Ighv1-54
IGHV1-69	ENSMMUG00000055031	ENSSSCG00000040091	AABR07065886.1	Ighv14-2
IGHV1-69	ENSMMUG00000055031	ENSSSCG00000040091	AABR07065886.1	Ighv1-62-3
IGHV1-69	ENSMMUG00000055031	ENSSSCG00000040091	AABR07065886.1	Ighv1-66
IGHV1-69	ENSMMUG00000055031	ENSSSCG00000040091	AABR07065886.1	Ighv1-18
IGHV1-69	ENSMMUG00000055031	ENSSSCG00000040091	AABR07065886.1	Ighv1-20
IGHV1-69	ENSMMUG00000055031	ENSSSCG00000040091	AABR07065886.1	Ighv1-80
IGHV1-69	ENSMMUG00000055031	ENSSSCG00000040091	AABR07065886.1	Ighv15-2
IGHV1-69	ENSMMUG00000055031	ENSSSCG00000040091	AABR07065886.1	Ighv1-22
IGHV1-69	ENSMMUG00000055031	ENSSSCG00000040091	AABR07065886.1	Ighv1-78
IGHV1-69	ENSMMUG00000055031	ENSSSCG00000040091	AABR07065886.1	Ighv1-82
IGHV1-69	ENSMMUG00000055031	ENSSSCG00000040091	AABR07065886.1	Ighv1-55
IGHV1-69	ENSMMUG00000055031	ENSSSCG00000040091	AABR07065886.1	Ighv1-42
IGHV1-69	ENSMMUG00000055031	ENSSSCG00000040091	AABR07065886.1	Ighv1-67
IGHV1-69	ENSMMUG00000055031	ENSSSCG00000040091	AABR07065823.3	Ighv1-84
IGHV1-69	ENSMMUG00000055031	ENSSSCG00000040091	AABR07065823.3	Ighv1-72
IGHV1-69	ENSMMUG00000055031	ENSSSCG00000040091	AABR07065823.3	Ighv1-47
IGHV1-69	ENSMMUG00000055031	ENSSSCG00000040091	AABR07065823.3	Ighv1-62-2
IGHV1-69	ENSMMUG00000055031	ENSSSCG00000040091	AABR07065823.3	Ighv1-4
IGHV1-69	ENSMMUG00000055031	ENSSSCG00000040091	AABR07065823.3	Ighv14-1
IGHV1-69	ENSMMUG00000055031	ENSSSCG00000040091	AABR07065823.3	Ighv1-39
IGHV1-69	ENSMMUG00000055031	ENSSSCG00000040091	AABR07065823.3	Ighv1-31
IGHV1-69	ENSMMUG00000055031	ENSSSCG00000040091	AABR07065823.3	Ighv1-16
IGHV1-69	ENSMMUG00000055031	ENSSSCG00000040091	AABR07065823.3	Ighv1-52
IGHV1-69	ENSMMUG00000055031	ENSSSCG00000040091	AABR07065823.3	Ighv1-37
IGHV1-69	ENSMMUG00000055031	ENSSSCG00000040091	AABR07065823.3	Ighv1-59
IGHV1-69	ENSMMUG00000055031	ENSSSCG00000040091	AABR07065823.3	Ighv14-3
IGHV1-69	ENSMMUG00000055031	ENSSSCG00000040091	AABR07065823.3	Ighv1-34
IGHV1-69	ENSMMUG00000055031	ENSSSCG00000040091	AABR07065823.3	Ighv1-50
IGHV1-69	ENSMMUG00000055031	ENSSSCG00000040091	AABR07065823.3	Ighv1-26
IGHV1-69	ENSMMUG00000055031	ENSSSCG00000040091	AABR07065823.3	Ighv14-4
IGHV1-69	ENSMMUG00000055031	ENSSSCG00000040091	AABR07065823.3	Ighv1-74
IGHV1-69	ENSMMUG00000055031	ENSSSCG00000040091	AABR07065823.3	Ighv1-69
IGHV1-69	ENSMMUG00000055031	ENSSSCG00000040091	AABR07065823.3	Ighv1-5
IGHV1-69	ENSMMUG00000055031	ENSSSCG00000040091	AABR07065823.3	Ighv1-36
IGHV1-69	ENSMMUG00000055031	ENSSSCG00000040091	AABR07065823.3	Ighv1-63
IGHV1-69	ENSMMUG00000055031	ENSSSCG00000040091	AABR07065823.3	Ighv1-76
IGHV1-69	ENSMMUG00000055031	ENSSSCG00000040091	AABR07065823.3	Ighv1-19
IGHV1-69	ENSMMUG00000055031	ENSSSCG00000040091	AABR07065823.3	Ighv1-7
IGHV1-69	ENSMMUG00000055031	ENSSSCG00000040091	AABR07065823.3	Ighv1-64
IGHV1-69	ENSMMUG00000055031	ENSSSCG00000040091	AABR07065823.3	Ighv1-53
IGHV1-69	ENSMMUG00000055031	ENSSSCG00000040091	AABR07065823.3	Ighv1-11
IGHV1-69	ENSMMUG00000055031	ENSSSCG00000040091	AABR07065823.3	Ighv1-77
IGHV1-69	ENSMMUG00000055031	ENSSSCG00000040091	AABR07065823.3	Ighv1-12
IGHV1-69	ENSMMUG00000055031	ENSSSCG00000040091	AABR07065823.3	Ighv1-75
IGHV1-69	ENSMMUG00000055031	ENSSSCG00000040091	AABR07065823.3	Ighv1-71
IGHV1-69	ENSMMUG00000055031	ENSSSCG00000040091	AABR07065823.3	Ighv1-9
IGHV1-69	ENSMMUG00000055031	ENSSSCG00000040091	AABR07065823.3	Ighv1-85
IGHV1-69	ENSMMUG00000055031	ENSSSCG00000040091	AABR07065823.3	Ighv1-23
IGHV1-69	ENSMMUG00000055031	ENSSSCG00000040091	AABR07065823.3	Ighv1-62-1
IGHV1-69	ENSMMUG00000055031	ENSSSCG00000040091	AABR07065823.3	Ighv1-61
IGHV1-69	ENSMMUG00000055031	ENSSSCG00000040091	AABR07065823.3	Ighv1-24
IGHV1-69	ENSMMUG00000055031	ENSSSCG00000040091	AABR07065823.3	Ighv1-58
IGHV1-69	ENSMMUG00000055031	ENSSSCG00000040091	AABR07065823.3	Ighv1-15
IGHV1-69	ENSMMUG00000055031	ENSSSCG00000040091	AABR07065823.3	Ighv1-56
IGHV1-69	ENSMMUG00000055031	ENSSSCG00000040091	AABR07065823.3	Ighv1-49
IGHV1-69	ENSMMUG00000055031	ENSSSCG00000040091	AABR07065823.3	Ighv1-81
IGHV1-69	ENSMMUG00000055031	ENSSSCG00000040091	AABR07065823.3	Ighv1-43
IGHV1-69	ENSMMUG00000055031	ENSSSCG00000040091	AABR07065823.3	Ighv1-54
IGHV1-69	ENSMMUG00000055031	ENSSSCG00000040091	AABR07065823.3	Ighv14-2
IGHV1-69	ENSMMUG00000055031	ENSSSCG00000040091	AABR07065823.3	Ighv1-62-3
IGHV1-69	ENSMMUG00000055031	ENSSSCG00000040091	AABR07065823.3	Ighv1-66
IGHV1-69	ENSMMUG00000055031	ENSSSCG00000040091	AABR07065823.3	Ighv1-18
IGHV1-69	ENSMMUG00000055031	ENSSSCG00000040091	AABR07065823.3	Ighv1-20
IGHV1-69	ENSMMUG00000055031	ENSSSCG00000040091	AABR07065823.3	Ighv1-80
IGHV1-69	ENSMMUG00000055031	ENSSSCG00000040091	AABR07065823.3	Ighv15-2
IGHV1-69	ENSMMUG00000055031	ENSSSCG00000040091	AABR07065823.3	Ighv1-22
IGHV1-69	ENSMMUG00000055031	ENSSSCG00000040091	AABR07065823.3	Ighv1-78
IGHV1-69	ENSMMUG00000055031	ENSSSCG00000040091	AABR07065823.3	Ighv1-82
IGHV1-69	ENSMMUG00000055031	ENSSSCG00000040091	AABR07065823.3	Ighv1-55
IGHV1-69	ENSMMUG00000055031	ENSSSCG00000040091	AABR07065823.3	Ighv1-42
IGHV1-69	ENSMMUG00000055031	ENSSSCG00000040091	AABR07065823.3	Ighv1-67
IGHV1-69	ENSMMUG00000055031	ENSSSCG00000040091	AABR07065792.1	Ighv1-84
IGHV1-69	ENSMMUG00000055031	ENSSSCG00000040091	AABR07065792.1	Ighv1-72
IGHV1-69	ENSMMUG00000055031	ENSSSCG00000040091	AABR07065792.1	Ighv1-47
IGHV1-69	ENSMMUG00000055031	ENSSSCG00000040091	AABR07065792.1	Ighv1-62-2
IGHV1-69	ENSMMUG00000055031	ENSSSCG00000040091	AABR07065792.1	Ighv1-4
IGHV1-69	ENSMMUG00000055031	ENSSSCG00000040091	AABR07065792.1	Ighv14-1
IGHV1-69	ENSMMUG00000055031	ENSSSCG00000040091	AABR07065792.1	Ighv1-39
IGHV1-69	ENSMMUG00000055031	ENSSSCG00000040091	AABR07065792.1	Ighv1-31
IGHV1-69	ENSMMUG00000055031	ENSSSCG00000040091	AABR07065792.1	Ighv1-16
IGHV1-69	ENSMMUG00000055031	ENSSSCG00000040091	AABR07065792.1	Ighv1-52
IGHV1-69	ENSMMUG00000055031	ENSSSCG00000040091	AABR07065792.1	Ighv1-37
IGHV1-69	ENSMMUG00000055031	ENSSSCG00000040091	AABR07065792.1	Ighv1-59
IGHV1-69	ENSMMUG00000055031	ENSSSCG00000040091	AABR07065792.1	Ighv14-3
IGHV1-69	ENSMMUG00000055031	ENSSSCG00000040091	AABR07065792.1	Ighv1-34
IGHV1-69	ENSMMUG00000055031	ENSSSCG00000040091	AABR07065792.1	Ighv1-50
IGHV1-69	ENSMMUG00000055031	ENSSSCG00000040091	AABR07065792.1	Ighv1-26
IGHV1-69	ENSMMUG00000055031	ENSSSCG00000040091	AABR07065792.1	Ighv14-4
IGHV1-69	ENSMMUG00000055031	ENSSSCG00000040091	AABR07065792.1	Ighv1-74
IGHV1-69	ENSMMUG00000055031	ENSSSCG00000040091	AABR07065792.1	Ighv1-69
IGHV1-69	ENSMMUG00000055031	ENSSSCG00000040091	AABR07065792.1	Ighv1-5
IGHV1-69	ENSMMUG00000055031	ENSSSCG00000040091	AABR07065792.1	Ighv1-36
IGHV1-69	ENSMMUG00000055031	ENSSSCG00000040091	AABR07065792.1	Ighv1-63
IGHV1-69	ENSMMUG00000055031	ENSSSCG00000040091	AABR07065792.1	Ighv1-76
IGHV1-69	ENSMMUG00000055031	ENSSSCG00000040091	AABR07065792.1	Ighv1-19
IGHV1-69	ENSMMUG00000055031	ENSSSCG00000040091	AABR07065792.1	Ighv1-7
IGHV1-69	ENSMMUG00000055031	ENSSSCG00000040091	AABR07065792.1	Ighv1-64
IGHV1-69	ENSMMUG00000055031	ENSSSCG00000040091	AABR07065792.1	Ighv1-53
IGHV1-69	ENSMMUG00000055031	ENSSSCG00000040091	AABR07065792.1	Ighv1-11
IGHV1-69	ENSMMUG00000055031	ENSSSCG00000040091	AABR07065792.1	Ighv1-77
IGHV1-69	ENSMMUG00000055031	ENSSSCG00000040091	AABR07065792.1	Ighv1-12
IGHV1-69	ENSMMUG00000055031	ENSSSCG00000040091	AABR07065792.1	Ighv1-75
IGHV1-69	ENSMMUG00000055031	ENSSSCG00000040091	AABR07065792.1	Ighv1-71
IGHV1-69	ENSMMUG00000055031	ENSSSCG00000040091	AABR07065792.1	Ighv1-9
IGHV1-69	ENSMMUG00000055031	ENSSSCG00000040091	AABR07065792.1	Ighv1-85
IGHV1-69	ENSMMUG00000055031	ENSSSCG00000040091	AABR07065792.1	Ighv1-23
IGHV1-69	ENSMMUG00000055031	ENSSSCG00000040091	AABR07065792.1	Ighv1-62-1
IGHV1-69	ENSMMUG00000055031	ENSSSCG00000040091	AABR07065792.1	Ighv1-61
IGHV1-69	ENSMMUG00000055031	ENSSSCG00000040091	AABR07065792.1	Ighv1-24
IGHV1-69	ENSMMUG00000055031	ENSSSCG00000040091	AABR07065792.1	Ighv1-58
IGHV1-69	ENSMMUG00000055031	ENSSSCG00000040091	AABR07065792.1	Ighv1-15
IGHV1-69	ENSMMUG00000055031	ENSSSCG00000040091	AABR07065792.1	Ighv1-56
IGHV1-69	ENSMMUG00000055031	ENSSSCG00000040091	AABR07065792.1	Ighv1-49
IGHV1-69	ENSMMUG00000055031	ENSSSCG00000040091	AABR07065792.1	Ighv1-81
IGHV1-69	ENSMMUG00000055031	ENSSSCG00000040091	AABR07065792.1	Ighv1-43
IGHV1-69	ENSMMUG00000055031	ENSSSCG00000040091	AABR07065792.1	Ighv1-54
IGHV1-69	ENSMMUG00000055031	ENSSSCG00000040091	AABR07065792.1	Ighv14-2
IGHV1-69	ENSMMUG00000055031	ENSSSCG00000040091	AABR07065792.1	Ighv1-62-3
IGHV1-69	ENSMMUG00000055031	ENSSSCG00000040091	AABR07065792.1	Ighv1-66
IGHV1-69	ENSMMUG00000055031	ENSSSCG00000040091	AABR07065792.1	Ighv1-18
IGHV1-69	ENSMMUG00000055031	ENSSSCG00000040091	AABR07065792.1	Ighv1-20
IGHV1-69	ENSMMUG00000055031	ENSSSCG00000040091	AABR07065792.1	Ighv1-80
IGHV1-69	ENSMMUG00000055031	ENSSSCG00000040091	AABR07065792.1	Ighv15-2
IGHV1-69	ENSMMUG00000055031	ENSSSCG00000040091	AABR07065792.1	Ighv1-22
IGHV1-69	ENSMMUG00000055031	ENSSSCG00000040091	AABR07065792.1	Ighv1-78
IGHV1-69	ENSMMUG00000055031	ENSSSCG00000040091	AABR07065792.1	Ighv1-82
IGHV1-69	ENSMMUG00000055031	ENSSSCG00000040091	AABR07065792.1	Ighv1-55
IGHV1-69	ENSMMUG00000055031	ENSSSCG00000040091	AABR07065792.1	Ighv1-42
IGHV1-69	ENSMMUG00000055031	ENSSSCG00000040091	AABR07065792.1	Ighv1-67
IGHV1-69	ENSMMUG00000055031	ENSSSCG00000040091	AABR07065814.4	Ighv1-84
IGHV1-69	ENSMMUG00000055031	ENSSSCG00000040091	AABR07065814.4	Ighv1-72
IGHV1-69	ENSMMUG00000055031	ENSSSCG00000040091	AABR07065814.4	Ighv1-47
IGHV1-69	ENSMMUG00000055031	ENSSSCG00000040091	AABR07065814.4	Ighv1-62-2
IGHV1-69	ENSMMUG00000055031	ENSSSCG00000040091	AABR07065814.4	Ighv1-4
IGHV1-69	ENSMMUG00000055031	ENSSSCG00000040091	AABR07065814.4	Ighv14-1
IGHV1-69	ENSMMUG00000055031	ENSSSCG00000040091	AABR07065814.4	Ighv1-39
IGHV1-69	ENSMMUG00000055031	ENSSSCG00000040091	AABR07065814.4	Ighv1-31
IGHV1-69	ENSMMUG00000055031	ENSSSCG00000040091	AABR07065814.4	Ighv1-16
IGHV1-69	ENSMMUG00000055031	ENSSSCG00000040091	AABR07065814.4	Ighv1-52
IGHV1-69	ENSMMUG00000055031	ENSSSCG00000040091	AABR07065814.4	Ighv1-37
IGHV1-69	ENSMMUG00000055031	ENSSSCG00000040091	AABR07065814.4	Ighv1-59
IGHV1-69	ENSMMUG00000055031	ENSSSCG00000040091	AABR07065814.4	Ighv14-3
IGHV1-69	ENSMMUG00000055031	ENSSSCG00000040091	AABR07065814.4	Ighv1-34
IGHV1-69	ENSMMUG00000055031	ENSSSCG00000040091	AABR07065814.4	Ighv1-50
IGHV1-69	ENSMMUG00000055031	ENSSSCG00000040091	AABR07065814.4	Ighv1-26
IGHV1-69	ENSMMUG00000055031	ENSSSCG00000040091	AABR07065814.4	Ighv14-4
IGHV1-69	ENSMMUG00000055031	ENSSSCG00000040091	AABR07065814.4	Ighv1-74
IGHV1-69	ENSMMUG00000055031	ENSSSCG00000040091	AABR07065814.4	Ighv1-69
IGHV1-69	ENSMMUG00000055031	ENSSSCG00000040091	AABR07065814.4	Ighv1-5
IGHV1-69	ENSMMUG00000055031	ENSSSCG00000040091	AABR07065814.4	Ighv1-36
IGHV1-69	ENSMMUG00000055031	ENSSSCG00000040091	AABR07065814.4	Ighv1-63
IGHV1-69	ENSMMUG00000055031	ENSSSCG00000040091	AABR07065814.4	Ighv1-76
IGHV1-69	ENSMMUG00000055031	ENSSSCG00000040091	AABR07065814.4	Ighv1-19
IGHV1-69	ENSMMUG00000055031	ENSSSCG00000040091	AABR07065814.4	Ighv1-7
IGHV1-69	ENSMMUG00000055031	ENSSSCG00000040091	AABR07065814.4	Ighv1-64
IGHV1-69	ENSMMUG00000055031	ENSSSCG00000040091	AABR07065814.4	Ighv1-53
IGHV1-69	ENSMMUG00000055031	ENSSSCG00000040091	AABR07065814.4	Ighv1-11
IGHV1-69	ENSMMUG00000055031	ENSSSCG00000040091	AABR07065814.4	Ighv1-77
IGHV1-69	ENSMMUG00000055031	ENSSSCG00000040091	AABR07065814.4	Ighv1-12
IGHV1-69	ENSMMUG00000055031	ENSSSCG00000040091	AABR07065814.4	Ighv1-75
IGHV1-69	ENSMMUG00000055031	ENSSSCG00000040091	AABR07065814.4	Ighv1-71
IGHV1-69	ENSMMUG00000055031	ENSSSCG00000040091	AABR07065814.4	Ighv1-9
IGHV1-69	ENSMMUG00000055031	ENSSSCG00000040091	AABR07065814.4	Ighv1-85
IGHV1-69	ENSMMUG00000055031	ENSSSCG00000040091	AABR07065814.4	Ighv1-23
IGHV1-69	ENSMMUG00000055031	ENSSSCG00000040091	AABR07065814.4	Ighv1-62-1
IGHV1-69	ENSMMUG00000055031	ENSSSCG00000040091	AABR07065814.4	Ighv1-61
IGHV1-69	ENSMMUG00000055031	ENSSSCG00000040091	AABR07065814.4	Ighv1-24
IGHV1-69	ENSMMUG00000055031	ENSSSCG00000040091	AABR07065814.4	Ighv1-58
IGHV1-69	ENSMMUG00000055031	ENSSSCG00000040091	AABR07065814.4	Ighv1-15
IGHV1-69	ENSMMUG00000055031	ENSSSCG00000040091	AABR07065814.4	Ighv1-56
IGHV1-69	ENSMMUG00000055031	ENSSSCG00000040091	AABR07065814.4	Ighv1-49
IGHV1-69	ENSMMUG00000055031	ENSSSCG00000040091	AABR07065814.4	Ighv1-81
IGHV1-69	ENSMMUG00000055031	ENSSSCG00000040091	AABR07065814.4	Ighv1-43
IGHV1-69	ENSMMUG00000055031	ENSSSCG00000040091	AABR07065814.4	Ighv1-54
IGHV1-69	ENSMMUG00000055031	ENSSSCG00000040091	AABR07065814.4	Ighv14-2
IGHV1-69	ENSMMUG00000055031	ENSSSCG00000040091	AABR07065814.4	Ighv1-62-3
IGHV1-69	ENSMMUG00000055031	ENSSSCG00000040091	AABR07065814.4	Ighv1-66
IGHV1-69	ENSMMUG00000055031	ENSSSCG00000040091	AABR07065814.4	Ighv1-18
IGHV1-69	ENSMMUG00000055031	ENSSSCG00000040091	AABR07065814.4	Ighv1-20
IGHV1-69	ENSMMUG00000055031	ENSSSCG00000040091	AABR07065814.4	Ighv1-80
IGHV1-69	ENSMMUG00000055031	ENSSSCG00000040091	AABR07065814.4	Ighv15-2
IGHV1-69	ENSMMUG00000055031	ENSSSCG00000040091	AABR07065814.4	Ighv1-22
IGHV1-69	ENSMMUG00000055031	ENSSSCG00000040091	AABR07065814.4	Ighv1-78
IGHV1-69	ENSMMUG00000055031	ENSSSCG00000040091	AABR07065814.4	Ighv1-82
IGHV1-69	ENSMMUG00000055031	ENSSSCG00000040091	AABR07065814.4	Ighv1-55
IGHV1-69	ENSMMUG00000055031	ENSSSCG00000040091	AABR07065814.4	Ighv1-42
IGHV1-69	ENSMMUG00000055031	ENSSSCG00000040091	AABR07065814.4	Ighv1-67
IGHV1-69	ENSMMUG00000055031	ENSSSCG00000040091	AABR07065815.2	Ighv1-84
IGHV1-69	ENSMMUG00000055031	ENSSSCG00000040091	AABR07065815.2	Ighv1-72
IGHV1-69	ENSMMUG00000055031	ENSSSCG00000040091	AABR07065815.2	Ighv1-47
IGHV1-69	ENSMMUG00000055031	ENSSSCG00000040091	AABR07065815.2	Ighv1-62-2
IGHV1-69	ENSMMUG00000055031	ENSSSCG00000040091	AABR07065815.2	Ighv1-4
IGHV1-69	ENSMMUG00000055031	ENSSSCG00000040091	AABR07065815.2	Ighv14-1
[truncated: 4,641 more rows]
