# Supplementary material for: Cross-species single-cell transcriptomic analysis reveals divergence of cell composition and functions in mammalian ileum epithelium
Source: Cell Regen. 2022 May 5;11:19. doi: 10.1186/s13619-022-00118-7 (PMC9072607; doi:10.1186/s13619-022-00118-7)
Supplement: Supplementary file 10 — Additional file 10: Table S10. Shows quantitative PCR primers. [file 13619_2022_118_MOESM10_ESM.xlsx]

## Sheet: primers
Gene Symbol	Species	Foraward Primer 5' to 3'	ReversePrimer 5' to 3'
Gapdh	Mouse	AACAGCAACTCCCACTCTTC	CCTGTTGCTGTAGCCGTATT
b-actin	Mouse	TGACGTTGACATCCGTAAAG	AGGAGCCAGAGCAGTAAT
Slc22a1	Mouse	CACTCAAGCGGTAAGGATAA	CAGCACAAGAGAACCATAGA
Cyp3a13	Mouse	CTTTGGTCCAGTGGGTATTT	GGGCTTTCCTTCTCCTAATC
Cyp3a25	Mouse	GGACATGGTGGTGAATGAA	GGATTTCGGTGAAGAGGATAG
GAPDH	Pig	GATCCCGCCAACATCAAA	CACGCCCATCACAAACA
B-ACTIN	Pig	CGGCATCCACGAAACTAC	TGATCTCCTTCTGCATCCT
CYP3A29	Pig	CCTGGTGCTCCTCTATCTAT	GCTGCCGACCATCATAAA
SLC22A1	Pig	CCTGTTCCCAAGTCAGTATC	GGTAACCATCCAAAGCTCTC
GAPDH	Human	GAAGGTGAAGGTCGGAGTC	GAAGATGGTGATGGGATTTC
B-ACTIN	Human	GATCAGCAAGCAGGAGTATG	TGTCAAGAAAGGGTGTAACG
SLC22A1	Human	ACGGACTCTGTGCTCTATC	CAATGGTGATGAGGGCTATG
CYP3A4	Human	TTGGTCCAGTGGGATTTATG	CCATACTGGGCAATGATAGG
CYP3A5	Human	CCACCAGCAGTGTTCTTT	GGTAGGTGGTGCCTTATTG
